# Supplementary material for: A platform for multisite immune profiling of premetastatic pancreatic cancer at single-cell resolution
Source: Cancer Immunol Immunother. 2025 Aug 23;74(9):291. doi: 10.1007/s00262-025-04146-5 (PMC12374926; doi:10.1007/s00262-025-04146-5)
Supplement: Supplementary file 7 — Supplementary file7 (XLSX 5425 KB) [file 262_2025_4146_MOESM7_ESM.xlsx]

## Sheet: NKclus_AvgExp
Supplementary Table S1. Marker genes of each cell cluster. The average gene expression and top differentially expressed genes for each cluster used to guide cell type annotation.
	NKcluster 0	NKcluster 1	NKcluster 2	NKcluster 3	NKcluster 4	NKcluster 5	NKcluster 6	NKcluster 7	NKcluster 8	NKcluster 9	NKcluster 10
AAK1	0.754686	0.68915	0.711694	0.707373	0.727356	0.685422	0.746753	0.704591	0.617512	0.777528	0.858974
AAMP	0.363469	0.350788	0.335125	0.370908	0.322759	0.309974	0.310065	0.351297	0.305684	0.332584	0.25641
AASDHPPT	0.416575	0.354781	0.355511	0.386849	0.331034	0.359079	0.349838	0.354291	0.274962	0.382022	0.346154
AATF	0.376332	0.3499	0.368728	0.397666	0.354943	0.337084	0.349838	0.352295	0.271889	0.298876	0.205128
ABCA2	0.362918	0.224096	0.318324	0.36493	0.218391	0.305371	0.369318	0.159681	0.233487	0.193258	0.192308
ABCB1	0.7681	0.227202	0.684812	0.66012	0.254253	0.382609	0.754058	0.222555	0.434716	0.220225	0.461538
ABCB7	0.185594	0.15132	0.169355	0.183034	0.153103	0.153453	0.166396	0.143713	0.164363	0.157303	0.269231
ABCE1	0.269386	0.167295	0.227375	0.24082	0.169195	0.247059	0.193182	0.171657	0.207373	0.134831	0.128205
ABCF1	0.402609	0.383404	0.37836	0.38998	0.389885	0.376471	0.345779	0.367265	0.324117	0.355056	0.166667
ABHD2	0.395075	0.389616	0.354615	0.380017	0.38023	0.342711	0.344156	0.281437	0.219662	0.382022	0.346154
ABHD3	0.225652	0.183714	0.197581	0.220894	0.188506	0.180051	0.226461	0.188623	0.175115	0.2	0.282051
ABHD4	0.262036	0.130907	0.206093	0.225448	0.134253	0.121228	0.200487	0.126747	0.107527	0.155056	0.102564
ABHD14B	0.351709	0.338363	0.34767	0.349843	0.354943	0.310997	0.298701	0.386228	0.328725	0.285393	0.269231
ABHD15	0.271591	0.109385	0.2556	0.263877	0.101609	0.165217	0.261364	0.0908184	0.135177	0.0696629	0.230769
ABHD17A	1.94451	3.91391	1.80287	1.90151	3.81793	2.27621	1.57792	3.92216	1.53149	3.33933	1.23077
ABHD17B	0.250459	0.160861	0.242608	0.245659	0.163218	0.171867	0.204545	0.137725	0.139785	0.157303	0.115385
ABI1	0.472804	0.582649	0.460797	0.4731	0.569655	0.492583	0.474838	0.573852	0.356375	0.52809	0.474359
ABI3	1.32029	1.35656	1.16779	1.21691	1.3154	0.77954	1.21185	1.51796	0.674347	1.20225	0.551282
ABLIM1	0.527563	0.362103	0.47267	0.458013	0.384828	0.550384	0.436688	0.280439	0.354839	0.321348	0.474359
ABRACL	1.10878	0.788995	0.999552	1.02932	0.810575	0.800512	0.980519	0.803393	0.860215	0.817978	0.74359
ABT1	0.325432	0.323497	0.306228	0.334757	0.313103	0.304859	0.301948	0.319361	0.265745	0.278652	0.128205
ABTB1	0.440647	0.383625	0.432348	0.461429	0.377011	0.387724	0.430195	0.339321	0.333333	0.375281	0.397436
ACAA1	0.394708	0.368316	0.352823	0.369769	0.355862	0.364194	0.376623	0.383234	0.293395	0.350562	0.230769
ACAA2	1.0237	0.574662	0.894937	0.921719	0.561379	0.619949	0.874188	0.567864	0.635945	0.444944	0.487179
ACADM	0.293642	0.198136	0.278674	0.287504	0.213333	0.23376	0.253247	0.225549	0.213518	0.164045	0.294872
ACADVL	0.635061	0.640337	0.603943	0.615428	0.666207	0.576471	0.62013	0.661677	0.540707	0.620225	0.615385
ACAP1	1.59114	0.951631	1.50358	1.51722	0.866207	1.31714	1.54951	0.91018	1.22427	0.840449	1.44872
ACAP2	0.728592	0.811183	0.726254	0.673498	0.818851	0.697698	0.691558	0.838323	0.612903	0.782022	0.589744
ACBD3	0.278942	0.215443	0.2444	0.279533	0.212874	0.217903	0.217532	0.202595	0.196621	0.2	0.192308
ACBD5	0.303197	0.235855	0.299731	0.32764	0.263908	0.272123	0.252435	0.220559	0.258065	0.253933	0.153846
ACBD6	0.272143	0.200799	0.256944	0.273555	0.214253	0.26087	0.245942	0.209581	0.185868	0.182022	0.25641
ACIN1	0.497979	0.439095	0.457885	0.454597	0.467126	0.420972	0.433442	0.466068	0.339478	0.38427	0.448718
ACLY	0.294745	0.276015	0.252016	0.281241	0.258391	0.256266	0.24026	0.236527	0.219662	0.202247	0.141026
ACO2	0.341419	0.303084	0.302195	0.332764	0.276782	0.286445	0.291396	0.281437	0.282642	0.244944	0.217949
ACP1	0.492282	0.587752	0.461694	0.462283	0.549885	0.499233	0.460227	0.59481	0.399386	0.492135	0.192308
ACP5	0.383315	0.100732	0.310036	0.376886	0.096092	0.209207	0.301948	0.11976	0.170507	0.0853933	0.192308
ACSL3	0.311466	0.179942	0.290323	0.286365	0.188966	0.208184	0.266234	0.171657	0.195084	0.177528	0.141026
ACSL5	0.268467	0.24473	0.234991	0.238543	0.24046	0.239898	0.230519	0.262475	0.195084	0.213483	0.24359
ACSS1	0.321022	0.258043	0.299507	0.283803	0.267126	0.262404	0.256494	0.224551	0.162826	0.226966	0.192308
ACTB	49.8286	40.5926	41.7843	40.8582	38.6501	36.6501	41.655	44.3383	46.8909	38.6809	32.859
ACTG1	12.5143	9.80275	10.3866	10.3191	9.37241	9.82967	10.5982	10.6537	12.3303	8.83371	8.10256
ACTN1	0.25634	0.0363878	0.178091	0.226587	0.0326437	0.084399	0.198052	0.0199601	0.124424	0.0426966	0.0384615
ACTN4	1.46729	1.11138	1.35193	1.31995	1.13977	1.24706	1.34821	1.08683	1.21352	1.17753	1.37179
ACTR1A	0.328556	0.353894	0.296147	0.320808	0.327356	0.307928	0.311688	0.355289	0.215054	0.307865	0.179487
ACTR2	1.40941	1.48946	1.25963	1.20239	1.46529	1.20563	1.22646	1.52994	1.10445	1.44045	1.39744
ACTR3	2.14388	1.74662	1.85103	1.80416	1.68874	1.60153	1.84334	1.81238	1.71121	1.60449	1.55128
ACTR10	0.325064	0.262924	0.288306	0.304298	0.275402	0.262916	0.293019	0.284431	0.262673	0.238202	0.24359
ACYP2	0.256156	0.214333	0.262545	0.289781	0.222529	0.247059	0.233766	0.213573	0.162826	0.233708	0.217949
ADA	0.277288	0.370091	0.234543	0.271563	0.354023	0.302302	0.229708	0.336327	0.119816	0.28764	0.141026
ADA2	0.274531	0.320612	0.267921	0.290635	0.29977	0.279795	0.26461	0.342315	0.178187	0.285393	0.166667
ADAM8	0.818817	0.973597	0.763217	0.726445	0.99908	0.848593	0.797078	0.893214	0.648233	0.860674	0.589744
ADAM10	0.523153	0.667184	0.483199	0.469399	0.657931	0.446036	0.468344	0.658683	0.410138	0.658427	0.512821
ADAMTS1	0.114112	0.264921	0.0967742	0.138913	0.261149	0.183632	0.13961	0.256487	0.0614439	0.337079	0.102564
ADAMTS17	0.55384	0.00931884	0.448925	0.479932	0.0147126	0.129412	0.438312	0.00598802	0.175115	0.0179775	0.333333
ADAP1	0.124403	0.21988	0.125	0.141475	0.269885	0.17954	0.0998377	0.227545	0.115207	0.251685	0.102564
ADAR	0.974642	1.05281	0.864247	0.972104	1.02989	0.985678	0.94237	1.00898	0.731183	0.923596	0.602564
ADCY7	0.348218	0.435323	0.290323	0.314261	0.443218	0.371355	0.294643	0.466068	0.18894	0.4	0.141026
ADD1	1.03767	1.01575	0.912186	0.934529	1.00276	0.876215	0.906656	0.97505	0.711214	0.813483	0.679487
ADD3	0.541161	1.18593	0.472894	0.503274	1.19218	0.799488	0.491883	1.21557	0.450077	1.18202	0.423077
ADGRE5	2.18523	1.59197	2.53181	2.71107	1.75356	1.82813	2.1599	1.74451	1.47465	1.53034	1.9359
ADGRG1	0.287211	2.09541	0.251792	0.264162	2.05471	0.740153	0.272727	2.10679	0.185868	1.73933	0.0769231
ADGRG3	0.412348	0.00732194	0.356855	0.374893	0.0091954	0.165217	0.335227	0.00299401	0.129032	0.00898876	0.24359
ADGRG5	0.12183	0.248502	0.119176	0.124395	0.26069	0.191816	0.121753	0.244511	0.0691244	0.233708	0.0897436
ADH5	0.525358	0.585312	0.452061	0.479647	0.561379	0.543734	0.436688	0.611776	0.427035	0.586517	0.320513
ADIPOR1	0.294377	0.242512	0.267249	0.270139	0.254713	0.250128	0.254058	0.274451	0.222734	0.249438	0.153846
ADNP	0.353914	0.248724	0.34095	0.325363	0.26069	0.269054	0.299513	0.258483	0.247312	0.21573	0.179487
ADPGK	0.359243	0.250721	0.321013	0.356675	0.255172	0.248082	0.310065	0.227545	0.235023	0.224719	0.307692
ADRB2	0.240169	0.686931	0.208109	0.216909	0.638621	0.338619	0.340909	0.765469	0.22427	0.847191	0.423077
ADRM1	0.425028	0.451964	0.394937	0.403074	0.484138	0.374425	0.36039	0.512974	0.327189	0.350562	0.205128
ADSL	0.319368	0.196583	0.27509	0.302021	0.203218	0.247059	0.267045	0.206587	0.256528	0.173034	0.230769
ADSS2	0.175119	0.293321	0.121192	0.219471	0.255632	0.236829	0.17289	0.226547	0.150538	0.193258	0.0384615
AEBP2	0.302462	0.29554	0.299507	0.310561	0.34023	0.314578	0.313312	0.321357	0.233487	0.319101	0.179487
AFF1	0.268467	0.274462	0.272177	0.262169	0.295172	0.304348	0.267045	0.275449	0.195084	0.244944	0.333333
AFF3	0.0284822	0.0057688	0.0443548	0.019926	0.00505747	0.10844	0.0397727	0.00299401	0.179724	0.00224719	0.358974
AFF4	0.621279	0.536943	0.625896	0.61002	0.551724	0.568798	0.621753	0.492016	0.417819	0.613483	0.602564
AFG3L2	0.25781	0.198358	0.240367	0.24082	0.191264	0.24757	0.194805	0.168663	0.199693	0.220225	0.179487
AFTPH	0.275634	0.231862	0.281362	0.275548	0.264368	0.25422	0.251623	0.221557	0.248848	0.253933	0.166667
AGFG1	0.273245	0.216996	0.280242	0.284088	0.251494	0.237852	0.270292	0.228543	0.207373	0.21573	0.153846
AGGF1	0.418412	0.323941	0.381944	0.380302	0.325057	0.345269	0.368506	0.341317	0.321045	0.334831	0.397436
AGK	0.385888	0.31684	0.359767	0.399658	0.328276	0.505882	0.284903	0.246507	0.250384	0.276404	0.166667
AGO3	0.286843	0.191924	0.286738	0.269855	0.19908	0.240409	0.258929	0.188623	0.235023	0.202247	0.346154
AGPAT1	0.172547	0.142889	0.151882	0.154569	0.141609	0.159079	0.12987	0.158683	0.139785	0.12809	0.25641
AGPS	0.230981	0.147326	0.190636	0.205807	0.163678	0.160102	0.189935	0.162675	0.142857	0.166292	0.269231
AGTPBP1	0.471518	0.42312	0.416219	0.417022	0.416092	0.38977	0.394481	0.37525	0.259601	0.386517	0.423077
AGTRAP	1.12936	0.760151	1.05824	1.06149	0.751264	0.669054	1.09253	0.778443	0.62212	0.658427	0.679487
AHNAK	0.0962881	2.35656	0.131272	0.110162	2.01333	1.44655	0.147727	2.4491	0.711214	2.33034	0.538462
AHR	0.11742	0.0332816	0.15009	0.137489	0.0367816	0.188747	0.126623	0.011976	0.165899	0.0382022	0.269231
AHSA1	0.408857	0.335034	0.356183	0.397666	0.308966	0.35601	0.392045	0.348303	0.281106	0.359551	0.217949
AIMP1	0.456082	0.339472	0.437276	0.430686	0.324598	0.381074	0.415584	0.353293	0.310292	0.267416	0.474359
AIP	0.626792	0.533836	0.600582	0.598064	0.543448	0.586189	0.594968	0.581836	0.500768	0.591011	0.474359
AK2	0.32047	0.251165	0.290547	0.320524	0.230345	0.262916	0.280844	0.262475	0.276498	0.206742	0.217949
AK5	0.000735024	0.149323	0.0015681	0.00113863	0.162299	0.0173913	0	0.345309	0.0030722	0.12809	0
AKAP7	0.349688	0.254049	0.338262	0.351551	0.250115	0.265985	0.318182	0.253493	0.248848	0.240449	0.358974
AKAP8L	0.401691	0.303084	0.400314	0.448335	0.314483	0.315601	0.406656	0.285429	0.293395	0.283146	0.346154
AKAP9	0.794193	0.61704	0.794803	0.733561	0.625747	0.689514	0.804383	0.640719	0.631336	0.568539	0.692308
AKAP11	0.274899	0.19148	0.268593	0.268432	0.201379	0.22046	0.245942	0.201597	0.231951	0.206742	0.153846
AKAP13	1.09298	1.36854	1.18347	1.14461	1.41287	1.22558	1.10877	1.33134	0.949309	1.24045	1.35897
AKAP17A	0.37229	0.284668	0.3694	0.378878	0.331954	0.345269	0.367695	0.286427	0.267281	0.260674	0.333333
AKIRIN1	0.338295	0.248946	0.387321	0.36493	0.256092	0.296675	0.308442	0.201597	0.258065	0.208989	0.25641
AKIRIN2	0.570746	0.324606	0.590054	0.636208	0.344368	0.430179	0.527597	0.272455	0.319508	0.34382	0.525641
AKNA	1.48328	1.52895	1.35618	1.34984	1.57471	1.29668	1.41802	1.29441	1.1874	1.50112	1.10256
AKR1A1	0.30577	0.227202	0.276882	0.28608	0.241379	0.286957	0.252435	0.252495	0.256528	0.195506	0.192308
AKR1B1	0.369901	0.437542	0.338038	0.380302	0.418391	0.381586	0.319805	0.476048	0.348694	0.382022	0.205128
AKR1C3	0.0102903	1.25849	0.0136649	0.00626245	1.23816	0.236317	0.00649351	1.21257	0.0599078	0.937079	0.025641
AKR7A2	0.345094	0.312403	0.281586	0.304298	0.291954	0.320205	0.256494	0.314371	0.282642	0.231461	0.166667
AKT1	0.471334	0.507433	0.420699	0.449473	0.498851	0.430179	0.410714	0.526946	0.356375	0.467416	0.282051
AKT2	0.267549	0.296206	0.252464	0.272417	0.32	0.253708	0.209416	0.298403	0.210445	0.301124	0.230769
AKT3	0.03767	0.298647	0.0586918	0.0392827	0.275862	0.231714	0.0527597	0.283433	0.152074	0.294382	0.115385
ALDH9A1	0.385336	0.336809	0.352823	0.324794	0.308046	0.296164	0.323864	0.323353	0.261137	0.247191	0.333333
ALDOA	0.862367	0.810073	0.792115	0.781099	0.809195	0.776471	0.734578	0.914172	0.843318	0.782022	0.705128
ALG13	0.390298	0.243177	0.464606	0.429263	0.287816	0.305371	0.349838	0.258483	0.274962	0.202247	0.307692
ALKBH5	0.260015	0.270024	0.257168	0.262454	0.263448	0.257801	0.220779	0.270459	0.231951	0.229213	0.294872
ALKBH7	0.376883	0.290659	0.311156	0.344435	0.285057	0.341688	0.280844	0.286427	0.337942	0.298876	0.307692
ALOX5AP	3.50349	1.97448	3.07415	3.23598	1.87862	1.72174	3.37094	1.94411	2.13518	1.8427	2.24359
ALYREF	0.456817	0.427113	0.407258	0.420438	0.438161	0.399488	0.400162	0.446108	0.397849	0.382022	0.461538
AMD1	0.328923	0.259152	0.411066	0.391688	0.332874	0.299744	0.352273	0.254491	0.267281	0.323596	0.346154
AMZ2	0.535832	0.420013	0.509409	0.551381	0.416552	0.461893	0.491071	0.388224	0.380952	0.411236	0.423077
ANAPC5	0.651966	0.637897	0.576389	0.600057	0.614253	0.607161	0.599026	0.645709	0.485407	0.635955	0.525641
ANAPC11	0.629548	0.643887	0.583333	0.612013	0.608276	0.563171	0.5625	0.651697	0.576037	0.548315	0.448718
ANAPC16	1.09776	0.889283	1.08916	1.02761	0.888736	1.02864	1.04058	0.939122	1.10292	0.925843	0.782051
ANGEL2	0.2828	0.189927	0.248656	0.238827	0.188046	0.213811	0.248377	0.179641	0.176651	0.208989	0.320513
ANKHD1	0.383682	0.246284	0.429659	0.345858	0.274023	0.289003	0.388799	0.280439	0.330261	0.280899	0.320513
ANKIB1	0.490996	0.206124	0.446909	0.44008	0.207356	0.270588	0.418831	0.175649	0.247312	0.18427	0.346154
ANKLE2	0.244763	0.198802	0.229167	0.250213	0.193103	0.226598	0.223214	0.214571	0.196621	0.213483	0.205128
ANKRD10	0.437339	0.392722	0.397401	0.407913	0.403678	0.431714	0.408279	0.418164	0.270353	0.458427	0.397436
ANKRD11	0.857038	0.822498	0.851478	0.840023	0.848736	0.822506	0.872565	0.849301	0.705069	0.710112	0.782051
ANKRD12	0.971885	0.984469	0.967742	0.923143	0.955402	0.924297	1.04627	1.02794	0.952381	0.941573	0.833333
ANKRD13A	0.352995	0.22099	0.312724	0.350128	0.222989	0.267008	0.301136	0.199601	0.265745	0.188764	0.307692
ANKRD13D	0.446895	0.38296	0.43414	0.434102	0.382989	0.408184	0.446429	0.358283	0.322581	0.388764	0.448718
ANKRD17	0.394524	0.28134	0.385753	0.392827	0.295172	0.301279	0.38961	0.245509	0.328725	0.253933	0.294872
ANKRD28	0.43201	0.189927	0.465278	0.542272	0.269425	0.291049	0.405032	0.214571	0.227343	0.197753	0.397436
ANKRD36	0.343624	0.281562	0.299283	0.305437	0.27954	0.290026	0.369318	0.262475	0.30722	0.323596	0.320513
ANKRD36C	0.285006	0.239183	0.237231	0.250498	0.22023	0.22046	0.256494	0.219561	0.208909	0.244944	0.25641
ANKRD44	1.31404	0.957621	1.25246	1.1614	0.986667	1.02609	1.33198	0.984032	1.01075	1.0809	1.61538
ANKRD49	0.278758	0.198136	0.240367	0.235696	0.208736	0.195908	0.25974	0.206587	0.208909	0.222472	0.358974
ANKZF1	0.213524	0.173286	0.194444	0.206376	0.173333	0.195396	0.190747	0.166667	0.190476	0.186517	0.282051
ANP32A	1.01305	0.818505	0.977599	1.01623	0.837701	0.905371	0.870942	0.802395	0.826421	0.730337	0.602564
ANP32B	0.681367	0.735966	0.585797	0.632223	0.730575	0.784143	0.616883	0.809381	0.820276	0.626966	0.576923
ANP32E	0.484748	0.410473	0.47267	0.48961	0.430345	0.434783	0.434253	0.418164	0.434716	0.426966	0.346154
ANTKMT	0.516538	0.352341	0.490591	0.492741	0.333793	0.42711	0.453734	0.333333	0.430108	0.301124	0.435897
ANXA1	0.497979	2.07744	0.657258	0.59721	2.17195	1.34629	0.5625	2.20958	0.877112	2.06292	0.897436
ANXA2	0.360713	0.92434	0.303763	0.359806	0.856092	0.607161	0.332792	1.09381	0.397849	0.914607	0.179487
ANXA2R	0.399669	0.330819	0.382616	0.360091	0.29977	0.349872	0.380682	0.330339	0.28725	0.307865	0.24359
ANXA4	0.0543918	0.3712	0.0403226	0.0441218	0.333793	0.154987	0.0478896	0.392216	0.102919	0.334831	0.025641
ANXA5	0.0551268	0.066785	0.0548835	0.0631939	0.0648276	0.184143	0.0576299	0.0788423	0.293395	0.094382	0.0769231
ANXA6	1.16226	2.01642	1.02352	1.0686	1.84414	1.57545	1.04383	1.84731	1.13978	1.87191	0.628205
ANXA7	0.332966	0.273796	0.337814	0.340165	0.253333	0.361637	0.341721	0.293413	0.341014	0.249438	0.24359
ANXA11	0.703785	1.04327	0.704973	0.729576	0.958161	0.868031	0.664773	1.0998	0.732719	0.968539	0.333333
AOAH	3.58434	2.3337	3.21281	3.06006	2.26391	2.1289	3.53003	1.87425	2.06298	2.24719	3.55128
AP1G1	0.300625	0.191258	0.261425	0.255907	0.198621	0.198465	0.215909	0.161677	0.178187	0.14382	0.24359
AP1G2	0.405182	0.346128	0.371192	0.371193	0.338851	0.380563	0.368506	0.343313	0.259601	0.355056	0.358974
AP1M1	0.393605	0.401376	0.350134	0.381725	0.370115	0.365729	0.37013	0.428144	0.278034	0.422472	0.282051
AP2A1	0.48971	0.417573	0.448253	0.465699	0.425747	0.384655	0.45211	0.424152	0.271889	0.444944	0.307692
AP2B1	0.354833	0.295762	0.315188	0.304583	0.30069	0.306394	0.306818	0.292415	0.311828	0.319101	0.282051
AP2M1	0.749357	0.727757	0.649194	0.69741	0.708966	0.67468	0.612013	0.765469	0.50384	0.680899	0.410256
AP2S1	0.463616	0.557133	0.421595	0.452605	0.528736	0.499233	0.404221	0.531936	0.399386	0.431461	0.192308
AP3B1	0.432562	0.386732	0.370968	0.387418	0.403218	0.367263	0.413961	0.382236	0.261137	0.348315	0.24359
AP3D1	0.450753	0.324384	0.390457	0.429263	0.330115	0.340665	0.397727	0.298403	0.316436	0.235955	0.25641
AP3M1	0.265527	0.203905	0.225582	0.22801	0.198621	0.202558	0.250812	0.191617	0.172043	0.2	0.24359
AP3S1	0.405549	0.25294	0.374104	0.423285	0.263448	0.294629	0.338474	0.270459	0.305684	0.195506	0.24359
AP4B1	0.284454	0.168183	0.268145	0.27384	0.172874	0.2	0.267045	0.170659	0.138249	0.146067	0.269231
APBA2	0.50294	0.280675	0.448029	0.46029	0.266207	0.244501	0.421266	0.273453	0.311828	0.262921	0.333333
APBB1IP	1.0735	1.08742	1.0522	1.05038	1.14115	1.02455	1.0414	1.21457	0.99232	1.08539	0.897436
APC	0.274899	0.227424	0.259185	0.266724	0.235402	0.223018	0.237825	0.238523	0.192012	0.170787	0.282051
APEH	0.398934	0.314622	0.325493	0.368346	0.291954	0.344757	0.329545	0.315369	0.284178	0.251685	0.269231
APEX1	0.475744	0.41491	0.40793	0.436095	0.406437	0.472634	0.395292	0.458084	0.385561	0.413483	0.294872
APH1A	0.567622	0.526736	0.519489	0.533163	0.524138	0.507928	0.518669	0.525948	0.490015	0.494382	0.397436
API5	0.319184	0.303084	0.287634	0.297467	0.282299	0.319693	0.293831	0.283433	0.25192	0.269663	0.294872
APLP2	0.231716	0.390504	0.206093	0.224879	0.371954	0.218926	0.206981	0.507984	0.178187	0.334831	0.179487
APMAP	1.95039	1.62392	1.78405	1.61799	1.56874	1.26547	1.81656	1.78044	1.29493	1.48315	1.4359
APOBEC3C	0.445976	0.500555	0.360663	0.412183	0.474483	0.390793	0.385552	0.593812	0.336406	0.523596	0.230769
APOBEC3G	1.55035	1.36765	1.33849	1.47737	1.25195	1.34322	1.45536	1.20758	0.947773	1.2	1.14103
APOBR	0.468394	0.323275	0.415323	0.420154	0.296552	0.301279	0.390422	0.308383	0.305684	0.274157	0.269231
APOL6	0.486035	0.638784	0.447133	0.477654	0.656552	0.448082	0.465097	0.627745	0.408602	0.604494	0.397436
APPL1	0.405549	0.337919	0.393593	0.405352	0.322759	0.350895	0.336851	0.366267	0.348694	0.280899	0.384615
APPL2	0.149026	0.113601	0.153226	0.152291	0.113563	0.117136	0.133929	0.108782	0.130568	0.0741573	0.269231
APRT	1.36751	1.14555	1.19691	1.27811	1.09103	1.29565	1.20617	1.11876	1.20891	1.0809	0.846154
ARAF	0.207093	0.247393	0.209901	0.214062	0.258391	0.209719	0.189935	0.274451	0.152074	0.247191	0.179487
ARAP1	0.235208	0.255602	0.22379	0.242243	0.270805	0.242967	0.227273	0.233533	0.178187	0.188764	0.217949
ARAP2	0.814039	0.725094	0.831765	0.764873	0.718161	0.673146	0.857143	0.712575	0.658986	0.662921	0.910256
ARCN1	0.346748	0.291768	0.325717	0.307999	0.298391	0.278261	0.301948	0.322355	0.267281	0.280899	0.230769
AREG	1.05917	0.380963	2.3983	2.93168	0.810575	1.91714	0.899351	0.40519	0.694316	0.480899	2.41026
ARF1	1.32065	1.46727	1.24395	1.22516	1.46943	1.29668	1.09416	1.499	1.2043	1.39326	0.987179
ARF3	0.274899	0.214333	0.229615	0.241958	0.204598	0.184143	0.219156	0.221557	0.156682	0.188764	0.153846
ARF4	0.608232	0.434435	0.689964	0.659835	0.497471	0.497698	0.612825	0.433134	0.451613	0.449438	0.564103
ARF5	0.849871	0.914577	0.7556	0.790492	0.912184	0.80665	0.771916	0.916168	0.721966	0.680899	0.615385
ARF6	1.40408	1.29044	1.55466	1.47908	1.33103	1.24962	1.30438	1.22854	1.23963	1.11236	1.03846
ARFGAP2	0.308343	0.293543	0.295475	0.275548	0.287816	0.282353	0.280844	0.298403	0.228879	0.280899	0.192308
ARFGAP3	0.420434	0.345684	0.410842	0.413037	0.368276	0.338107	0.324675	0.366267	0.278034	0.319101	0.230769
ARFGEF1	0.388276	0.341025	0.361783	0.366069	0.358621	0.363171	0.374188	0.342315	0.296467	0.310112	0.384615
ARFIP1	0.266997	0.209674	0.235439	0.250498	0.195402	0.224552	0.222403	0.177645	0.204301	0.166292	0.179487
ARFRP1	0.247336	0.234968	0.227151	0.250498	0.211494	0.22046	0.252435	0.211577	0.204301	0.206742	0.102564
ARGLU1	1.26994	1.25871	1.25986	1.16254	1.27402	1.30639	1.23458	1.18563	1.08449	1.21348	1.65385
ARHGAP1	0.276553	0.310628	0.239919	0.26103	0.303448	0.264962	0.224838	0.332335	0.179724	0.274157	0.141026
ARHGAP4	0.768651	0.686266	0.71931	0.764589	0.651034	0.682864	0.752435	0.678643	0.554531	0.658427	0.602564
ARHGAP9	3.23153	1.73419	3.15323	3.06775	1.90207	2.04552	2.92127	1.55489	1.89094	1.62921	2.69231
ARHGAP15	0.665748	0.62525	0.636873	0.613151	0.610115	0.73555	0.710227	0.622754	0.771121	0.552809	0.679487
ARHGAP17	0.284822	0.207233	0.268145	0.27384	0.194943	0.242455	0.221591	0.187625	0.198157	0.177528	0.230769
ARHGAP18	0.343807	0.160639	0.330645	0.331341	0.158161	0.195908	0.336039	0.172655	0.205837	0.121348	0.307692
ARHGAP25	0.387541	0.821389	0.37724	0.347566	0.79954	0.581586	0.381494	0.832335	0.357911	0.752809	0.294872
ARHGAP26	0.489893	0.454404	0.488575	0.48534	0.449195	0.464962	0.499188	0.461078	0.416283	0.467416	0.512821
ARHGAP27	0.219588	0.324162	0.195341	0.207515	0.31954	0.207673	0.213474	0.331337	0.141321	0.233708	0.141026
ARHGAP30	1.15436	1.11515	1.0289	0.999715	1.13057	0.932992	1.0349	1.11577	0.834101	0.937079	0.884615
ARHGAP35	0.2319	0.113379	0.215278	0.220609	0.112184	0.129412	0.226461	0.113772	0.147465	0.132584	0.282051
ARHGAP45	0.996325	0.871755	0.910394	0.942215	0.845977	0.926343	0.909903	0.866267	0.746544	0.826966	0.807692
ARHGDIA	1.10915	1.07499	1.01366	1.04441	1.01977	0.997954	0.994318	1.0479	0.96467	1.00899	1.0641
ARHGDIB	4.66556	5.35012	4.17316	4.13863	5.02437	4.52174	4.29545	5.57285	4.84178	4.98876	3.41026
ARHGEF1	1.50202	1.75749	1.4487	1.46997	1.72552	1.55294	1.46023	1.75649	1.12289	1.61348	1.19231
ARHGEF2	0.18247	0.270024	0.197581	0.19926	0.296552	0.230179	0.176136	0.279441	0.122888	0.244944	0.102564
ARHGEF3	0.755421	1.03572	0.671371	0.706519	0.997701	0.641944	0.706981	1.04291	0.46851	0.860674	0.512821
ARHGEF6	0.449651	0.283781	0.408826	0.407629	0.288276	0.359591	0.416396	0.271457	0.359447	0.269663	0.397436
ARHGEF7	0.266814	0.217218	0.256272	0.280102	0.202299	0.236317	0.219156	0.224551	0.162826	0.204494	0.25641
ARHGEF9	0.345645	0.280675	0.303763	0.322232	0.277701	0.275192	0.336851	0.293413	0.21659	0.296629	0.320513
ARID1A	0.555311	0.434435	0.549507	0.603473	0.474023	0.46445	0.502435	0.39521	0.417819	0.38427	0.487179
ARID1B	0.457736	0.392057	0.4319	0.470253	0.391724	0.39335	0.480519	0.364271	0.324117	0.373034	0.371795
ARID4A	0.411613	0.329266	0.411066	0.424424	0.365057	0.352941	0.391234	0.378244	0.276498	0.31236	0.320513
ARID4B	1.10897	0.988019	1.17316	1.17051	1.1177	1.05371	1.1112	0.897206	0.814132	0.916854	0.961538
ARID5A	0.986402	0.56024	0.854167	0.861087	0.552184	0.626598	0.816558	0.520958	0.579109	0.485393	0.538462
ARID5B	0.34197	0.503439	0.383961	0.436379	0.615632	0.389258	0.310877	0.434132	0.311828	0.602247	0.294872
ARIH1	0.710952	0.522521	0.717742	0.728437	0.627586	0.576982	0.716721	0.49002	0.477727	0.557303	0.833333
ARIH2	0.432745	0.554027	0.428315	0.426416	0.571034	0.406138	0.430195	0.558882	0.319508	0.494382	0.307692
ARL2BP	0.4129	0.359663	0.384409	0.390834	0.353103	0.352941	0.362825	0.356287	0.345622	0.283146	0.269231
ARL4A	0.267549	0.100732	0.347222	0.267862	0.165057	0.229668	0.271916	0.123752	0.196621	0.141573	0.307692
ARL4C	0.783903	4.90992	0.887769	0.848847	5.30897	2.6798	0.888799	5.03992	1.19508	4.27191	0.987179
ARL5A	0.366409	0.429776	0.328629	0.343581	0.455632	0.374936	0.335227	0.42515	0.28725	0.411236	0.25641
ARL5B	0.169974	0.0778789	0.700941	0.681184	0.211954	0.190281	0.220779	0.0818363	0.136713	0.0786517	0.230769
ARL6IP1	0.807607	0.763701	0.776434	0.716482	0.758621	0.626087	0.852273	0.917166	0.635945	0.797753	0.820513
ARL6IP4	0.899485	1.00821	0.793011	0.841161	0.955402	0.906394	0.847403	1.02695	0.875576	0.955056	0.705128
ARL6IP5	1.24256	1.71311	1.21035	1.12411	1.63264	1.3601	1.2987	1.92515	1.42857	1.67416	1.20513
ARL6IP6	0.2681	0.209452	0.254928	0.288927	0.231724	0.217391	0.270292	0.236527	0.21659	0.222472	0.205128
ARL8A	0.279125	0.31795	0.268817	0.269855	0.352644	0.269565	0.24026	0.314371	0.199693	0.341573	0.166667
ARL8B	0.291988	0.294431	0.294131	0.295189	0.305747	0.2711	0.275974	0.326347	0.201229	0.276404	0.282051
ARL14EP	0.335171	0.230087	0.303987	0.330202	0.249655	0.355499	0.300325	0.228543	0.264209	0.229213	0.384615
ARL16	0.29254	0.22343	0.269041	0.275548	0.225287	0.248593	0.252435	0.251497	0.213518	0.208989	0.397436
ARMC8	0.264792	0.233193	0.262321	0.264446	0.23954	0.243478	0.250812	0.241517	0.208909	0.21573	0.192308
ARMC10	0.264241	0.165964	0.239919	0.244236	0.164138	0.213811	0.202922	0.170659	0.198157	0.14382	0.153846
ARMCX3	0.285557	0.211449	0.300179	0.313977	0.253333	0.254731	0.276786	0.193613	0.278034	0.233708	0.205128
ARNTL	0.377986	0.289106	0.34991	0.359237	0.313103	0.254731	0.345779	0.303393	0.22427	0.289888	0.307692
ARPC1B	1.57718	1.35966	1.37746	1.25989	1.37333	1.39795	1.19399	1.56786	1.41628	1.41798	1.08974
ARPC2	2.71646	4.38052	2.41958	2.41645	4.28966	2.87008	2.38636	4.59281	2.45622	4.01798	1.96154
ARPC3	2.43183	3.01331	2.1427	2.193	2.87816	2.55396	2.19643	3.09281	2.32565	2.89213	2.11538
ARPC4	0.967108	0.812958	0.862007	0.761742	0.892874	0.729923	0.840909	0.98503	0.866359	0.889888	0.923077
ARPC5	1.16575	1.47881	0.989919	0.997438	1.41793	1.15652	0.999188	1.66667	0.981567	1.33483	1.05128
ARPC5L	2.50662	1.20923	2.18257	2.34216	1.28046	1.31816	2.13718	1.14571	1.43164	1.10112	1.32051
ARPP19	0.354282	0.299978	0.340502	0.352975	0.285517	0.314578	0.351461	0.308383	0.239631	0.301124	0.435897
ARRB1	0.388644	0.361216	0.335349	0.362653	0.366437	0.303325	0.304383	0.389222	0.215054	0.294382	0.205128
ARRB2	0.363286	0.825605	0.317204	0.382579	0.817011	0.567775	0.329545	0.868263	0.258065	0.761798	0.294872
ARRDC1	0.317714	0.30974	0.300627	0.329063	0.31954	0.309463	0.26461	0.347305	0.195084	0.330337	0.307692
ARRDC3	0.22308	0.242955	0.181004	0.154284	0.204138	0.180051	0.212662	0.248503	0.250384	0.262921	0.397436
ASAH1	0.540978	0.46572	0.499552	0.507828	0.481379	0.405627	0.521104	0.47006	0.399386	0.444944	0.410256
ASB1	0.276553	0.189261	0.24552	0.247082	0.206897	0.190793	0.219968	0.200599	0.147465	0.182022	0.192308
ASB8	0.28133	0.275793	0.255152	0.271563	0.271724	0.254731	0.232955	0.301397	0.182796	0.238202	0.128205
ASCC2	0.290151	0.23519	0.25336	0.292912	0.231264	0.270588	0.233766	0.238523	0.179724	0.251685	0.179487
ASCC3	0.338846	0.24118	0.321685	0.321662	0.251954	0.297698	0.287338	0.238523	0.247312	0.193258	0.294872
ASCL2	0.00679897	0.372532	0.0114247	0.00996299	0.294253	0.0767263	0.00974026	0.353293	0.0168971	0.323596	0.0128205
ASH1L	0.577545	0.484358	0.568772	0.550811	0.433563	0.496675	0.556818	0.491018	0.497696	0.525843	0.461538
ASL	0.283903	0.219436	0.267249	0.271847	0.226207	0.279795	0.224026	0.194611	0.175115	0.182022	0.192308
ASXL1	0.38846	0.248724	0.362231	0.395389	0.289655	0.299233	0.335227	0.217565	0.267281	0.258427	0.25641
ASXL2	0.413818	0.191924	0.379256	0.404213	0.206897	0.277749	0.363636	0.198603	0.296467	0.18427	0.307692
ATAD1	0.336457	0.260927	0.318772	0.314261	0.245517	0.266496	0.319805	0.267465	0.236559	0.242697	0.179487
ATAD2B	0.354098	0.251165	0.325941	0.330487	0.274483	0.259335	0.301136	0.244511	0.21659	0.258427	0.435897
ATE1	0.261485	0.233637	0.221998	0.234842	0.226207	0.225064	0.229708	0.209581	0.165899	0.195506	0.269231
ATF1	0.268284	0.218771	0.24552	0.273271	0.222989	0.242455	0.260552	0.227545	0.204301	0.206742	0.24359
ATF2	0.271408	0.21633	0.264337	0.256761	0.232184	0.207673	0.269481	0.231537	0.202765	0.233708	0.282051
ATF3	0.0303197	0.0248502	0.0672043	0.0851124	0.0537931	0.0751918	0.0722403	0.0189621	0.0445469	0.0314607	0.333333
ATF4	0.411613	0.248059	0.47043	0.460006	0.272644	0.344246	0.388799	0.216567	0.293395	0.240449	0.358974
ATF6B	0.563763	0.51897	0.518593	0.530031	0.526437	0.448082	0.551136	0.520958	0.44086	0.483146	0.448718
ATF7IP	0.708012	0.661416	0.705421	0.691432	0.672184	0.60665	0.668831	0.583832	0.514593	0.644944	0.487179
ATG3	0.339214	0.315287	0.30914	0.338173	0.307586	0.28491	0.295455	0.290419	0.25192	0.294382	0.307692
ATG4B	0.268467	0.273131	0.252688	0.271278	0.262069	0.251662	0.245942	0.270459	0.204301	0.208989	0.115385
ATG5	0.369166	0.300643	0.348566	0.343866	0.278621	0.309974	0.324675	0.290419	0.239631	0.267416	0.333333
ATG12	0.384785	0.358997	0.352151	0.384856	0.352184	0.333504	0.377435	0.372255	0.304147	0.368539	0.230769
ATG16L2	0.391951	0.330153	0.35103	0.383433	0.31954	0.295652	0.392045	0.315369	0.285714	0.307865	0.371795
ATIC	0.347483	0.215443	0.296819	0.334757	0.196322	0.289003	0.281656	0.214571	0.230415	0.186517	0.230769
ATL3	0.296398	0.253162	0.265009	0.280956	0.21977	0.229668	0.284091	0.242515	0.238095	0.197753	0.307692
ATM	1.31569	1.62725	1.17294	1.14147	1.58483	1.47519	1.38961	1.64271	1.05991	1.5618	1.26923
ATOX1	0.250459	0.426226	0.239919	0.253914	0.418391	0.310997	0.228896	0.438124	0.239631	0.426966	0.192308
ATP1A1	0.274899	0.246284	0.263217	0.251921	0.251954	0.270588	0.243506	0.281437	0.351767	0.211236	0.525641
ATP1B3	0.27104	0.327491	0.516129	0.516368	0.342529	0.263427	0.224838	0.333333	0.179724	0.321348	0.0897436
ATP2A2	0.268284	0.167517	0.238127	0.261884	0.186207	0.198977	0.230519	0.179641	0.141321	0.139326	0.153846
ATP2A3	0.427049	0.42201	0.383289	0.392827	0.391724	0.380051	0.429383	0.411178	0.390169	0.420225	0.346154
ATP2B1	0.192393	0.271799	0.1931	0.192997	0.346667	0.276215	0.178571	0.280439	0.213518	0.25618	0.102564
ATP2B1-AS1	0.215913	0.272909	0.273522	0.28181	0.388046	0.316624	0.233766	0.296407	0.210445	0.321348	0.474359
ATP2B4	0.652885	0.704016	0.586246	0.585255	0.693793	0.5289	0.690747	0.695609	0.451613	0.723596	0.589744
ATP5F1A	0.993752	0.843133	0.841846	0.864788	0.789885	0.773913	0.799513	0.816367	0.872504	0.685393	0.641026
ATP5F1B	1.56744	1.4229	1.41443	1.43126	1.41333	1.38363	1.33117	1.44311	1.29032	1.24045	1.14103
ATP5F1C	0.911062	0.659862	0.797267	0.844577	0.691954	0.738107	0.739448	0.692615	0.683564	0.638202	0.358974
ATP5F1D	1.06707	1.19614	0.920923	0.945915	1.11448	1.10895	0.904221	1.29641	1.06298	1.02247	0.910256
ATP5F1E	5.76847	4.58043	5.20072	5.19698	4.36414	4.90844	5.56818	4.77944	6.01843	4.6427	4.11538
ATP5IF1	1.42062	1.29155	1.3461	1.38315	1.23632	1.18414	1.26948	1.27445	1.14286	1.31685	1.14103
ATP5MC1	0.463249	0.37941	0.393369	0.422716	0.344368	0.439898	0.349026	0.358283	0.373272	0.330337	0.25641
ATP5MC2	2.49504	2.64034	2.21909	2.29405	2.54069	2.65882	2.18588	2.65469	2.8679	2.60449	1.9359
ATP5MC3	1.05972	1.22099	0.940412	0.921719	1.14299	1.07724	0.894481	1.30539	1.02919	1.11685	0.628205
ATP5ME	1.00735	1.03705	0.926299	0.938229	1.0308	0.96624	0.914773	1.17665	0.955453	1.1236	0.858974
ATP5MF	1.19552	1.14844	1.0336	1.04981	1.12092	1.08286	1.00568	1.20259	1.11521	1.02472	0.730769
ATP5MG	2.24476	2.19392	2.0522	2.07202	2.02897	2.28235	2.0138	2.23253	2.2596	2.11011	1.9359
ATP5MJ	0.209114	0.475483	0.15569	0.257045	0.382529	0.341688	0.188312	0.374251	0.195084	0.364045	0.115385
ATP5MK	0.286292	0.568671	0.212366	0.343866	0.470805	0.402558	0.271916	0.456088	0.28725	0.424719	0.179487
ATP5PB	0.931643	0.941203	0.780242	0.790777	0.89931	0.87468	0.739448	0.958084	0.800307	0.885393	0.397436
ATP5PD	0.576626	0.609053	0.485887	0.541987	0.612414	0.602558	0.512175	0.681637	0.599078	0.626966	0.448718
ATP5PF	0.842705	0.86288	0.746192	0.742101	0.842759	0.813299	0.748377	0.932136	0.745008	0.701124	0.628205
ATP5PO	0.585079	0.486798	0.563396	0.492741	0.502529	0.53913	0.529221	0.55988	0.592934	0.492135	0.307692
ATP6AP1	0.421536	0.427557	0.398522	0.409621	0.423448	0.382609	0.410714	0.436128	0.321045	0.357303	0.346154
ATP6AP2	0.552003	0.623696	0.513665	0.522346	0.557241	0.519182	0.516234	0.627745	0.493088	0.58427	0.448718
ATP6V0A2	0.295663	0.193699	0.259633	0.274979	0.182529	0.212788	0.256494	0.175649	0.201229	0.193258	0.282051
ATP6V0B	0.412716	0.523186	0.428987	0.425278	0.551264	0.435294	0.385552	0.57984	0.402458	0.435955	0.423077
ATP6V0C	1.24237	0.865764	1.29884	1.24936	0.87908	1.09258	1.23214	0.889222	1.11521	0.802247	1.03846
ATP6V0D1	0.398199	0.473929	0.352823	0.362653	0.441839	0.375448	0.331169	0.49002	0.258065	0.382022	0.217949
ATP6V0E1	1.44138	1.20191	1.38239	1.30515	1.16322	1.10486	1.55438	1.29242	1.33794	1.20674	1.23077
ATP6V1E1	0.25487	0.28134	0.236111	0.253914	0.270805	0.257289	0.246753	0.276447	0.233487	0.319101	0.166667
ATP6V1F	0.606027	0.741513	0.5569	0.582693	0.715862	0.620972	0.534903	0.831337	0.59447	0.674157	0.435897
ATP6V1G1	0.960309	0.947859	0.943548	0.924851	0.951724	1.00358	0.940747	1.03393	1.05223	0.948315	0.871795
ATP6V1H	0.290518	0.242512	0.249104	0.280672	0.251494	0.253197	0.25	0.236527	0.219662	0.242697	0.166667
ATP8A1	0.444138	0.441535	0.408826	0.391119	0.41931	0.434783	0.475649	0.358283	0.319508	0.413483	0.217949
ATP8B4	0.659133	0.213224	0.643145	0.615144	0.236322	0.510997	0.646104	0.160679	0.336406	0.265169	0.512821
ATP10D	0.33315	0.11227	0.271953	0.265016	0.114023	0.178517	0.301948	0.111776	0.193548	0.123596	0.294872
ATP11B	0.439728	0.316175	0.409722	0.41076	0.322759	0.330946	0.433442	0.293413	0.322581	0.280899	0.358974
ATR	0.283719	0.187486	0.248656	0.24452	0.190345	0.246036	0.267857	0.188623	0.178187	0.186517	0.192308
ATRAID	0.537302	0.521189	0.532706	0.558497	0.515862	0.476726	0.534091	0.567864	0.502304	0.559551	0.333333
ATRX	1.12293	1.00155	1.056	1.05693	0.951264	0.938107	0.997565	0.962076	0.817204	0.883146	1.02564
ATXN2	0.282984	0.187708	0.249328	0.272986	0.190805	0.23376	0.232143	0.165669	0.198157	0.137079	0.192308
ATXN2L	0.478133	0.408476	0.487007	0.482494	0.481839	0.411765	0.466721	0.44012	0.34255	0.38427	0.435897
ATXN7	0.294377	0.283115	0.286738	0.309137	0.282299	0.313555	0.270292	0.273453	0.259601	0.289888	0.320513
ATXN7L3B	0.589857	0.406035	0.544355	0.541133	0.406437	0.472123	0.555195	0.392216	0.364055	0.402247	0.423077
ATXN10	0.437523	0.325716	0.377464	0.385141	0.313563	0.327366	0.328734	0.305389	0.253456	0.301124	0.217949
AUP1	0.711871	0.727979	0.680332	0.70111	0.709425	0.659847	0.657468	0.709581	0.563748	0.694382	0.705128
AURKAIP1	0.500919	0.531839	0.457437	0.455736	0.527356	0.497187	0.439123	0.531936	0.454685	0.467416	0.205128
AUTS2	0.449467	0.697138	0.490367	0.481355	0.715862	0.494629	0.409091	0.715569	0.262673	0.552809	0.282051
AXIN1	0.167953	0.426004	0.157034	0.152007	0.413793	0.270077	0.148539	0.456088	0.172043	0.364045	0.141026
B2M	47.2253	76.4238	46.0921	44.5562	73.1834	55.4271	50.5804	83.6128	54.679	75.2876	49.2564
B3GAT3	0.439177	0.315953	0.437724	0.425562	0.31954	0.336573	0.398539	0.328343	0.325653	0.332584	0.25641
B3GNT2	0.223631	0.215221	0.238799	0.226587	0.221609	0.289514	0.213474	0.180639	0.215054	0.155056	0.166667
B3GNT7	0.174752	0.039716	0.313844	0.252491	0.0666667	0.106905	0.142857	0.0299401	0.112135	0.0449438	0.0897436
B4GALT1	0.461963	0.407144	0.524418	0.50242	0.463448	0.527366	0.375812	0.371257	0.339478	0.4	0.423077
B4GALT3	0.296398	0.266031	0.277554	0.299744	0.274483	0.229668	0.250812	0.274451	0.178187	0.224719	0.166667
B4GALT4	0.200662	0.216996	0.217294	0.233703	0.263448	0.21688	0.189935	0.204591	0.102919	0.233708	0.153846
BABAM1	0.361632	0.350566	0.329301	0.358098	0.330115	0.32532	0.288961	0.325349	0.231951	0.28764	0.166667
BAG1	0.368063	0.351675	0.320116	0.356391	0.318621	0.344757	0.301948	0.347305	0.294931	0.296629	0.282051
BAG6	0.377802	0.318172	0.321685	0.361799	0.307126	0.347826	0.296266	0.289421	0.247312	0.28764	0.307692
BANF1	0.892503	0.993566	0.809812	0.870766	0.952644	0.873146	0.800325	1.03393	0.763441	0.982022	0.525641
BATF	0.202867	0.389616	0.164427	0.181611	0.36092	0.219949	0.185877	0.47006	0.141321	0.325843	0.192308
BAX	0.651782	0.9929	0.591398	0.63934	0.981609	0.709463	0.63961	1.00599	0.605223	0.874157	0.692308
BAZ1A	0.454061	0.559352	0.542115	0.548534	0.62069	0.436829	0.413149	0.56986	0.345622	0.597753	0.346154
BAZ1B	0.438258	0.352119	0.411514	0.445204	0.354943	0.370332	0.387175	0.372255	0.316436	0.316854	0.282051
BAZ2A	0.581404	0.504992	0.564068	0.586393	0.504828	0.499744	0.534091	0.456088	0.434716	0.370787	0.487179
BAZ2B	0.656928	0.207899	0.656586	0.658412	0.227126	0.429156	0.621753	0.165669	0.397849	0.21573	0.397436
BBC3	0.121463	0.215221	0.120072	0.12895	0.207356	0.183632	0.116071	0.214571	0.0768049	0.265169	0.128205
BBLN	0.308526	0.580652	0.210797	0.367492	0.508046	0.483887	0.311688	0.456088	0.228879	0.417978	0.0641026
BBX	0.530503	0.442423	0.53629	0.548534	0.457471	0.500767	0.56737	0.47505	0.414747	0.406742	0.525641
BCAP31	1.1108	0.919459	1.00963	1.03188	0.872184	0.878772	1.08279	0.979042	0.887865	0.87191	1
BCAS2	0.347666	0.275571	0.531362	0.525192	0.328736	0.320205	0.43263	0.267465	0.294931	0.305618	0.448718
BCCIP	0.38111	0.272243	0.345878	0.374893	0.268506	0.324808	0.318994	0.273453	0.271889	0.269663	0.320513
BCKDHA	0.25928	0.164189	0.234991	0.243951	0.182989	0.205115	0.224838	0.188623	0.173579	0.139326	0.179487
BCL2	0.140206	0.168848	0.139113	0.159977	0.178851	0.221483	0.158279	0.192615	0.305684	0.197753	0.102564
BCL2A1	0.335722	0.114932	0.836918	0.977227	0.257011	0.303325	0.430195	0.0968064	0.253456	0.164045	0.217949
BCL2L1	0.434215	0.374972	0.410618	0.497011	0.396782	0.351918	0.417208	0.40519	0.285714	0.31236	0.205128
BCL2L11	0.244028	0.0497005	0.307796	0.352975	0.0643678	0.159591	0.23539	0.0608782	0.16129	0.0494382	0.205128
BCL3	0.155641	0.157311	0.298611	0.283234	0.247816	0.236317	0.137175	0.128743	0.152074	0.170787	0.24359
BCL7B	0.320103	0.246284	0.322357	0.319954	0.28046	0.255754	0.260552	0.292415	0.210445	0.186517	0.282051
BCL7C	0.483646	0.523186	0.426299	0.453459	0.489655	0.411253	0.404221	0.596806	0.457757	0.467416	0.294872
BCL9L	0.103822	0.346794	0.100582	0.123541	0.342069	0.242455	0.104708	0.341317	0.155146	0.32809	0.166667
BCL11B	0.19276	0.370535	0.204525	0.2078	0.361839	0.229156	0.215909	0.413174	0.317972	0.393258	0.179487
BCLAF1	0.993569	0.775017	0.961694	0.916311	0.817471	0.830179	1.01948	0.700599	0.711214	0.748315	1.07692
BCO2	0.554392	0.00954071	0.480511	0.50242	0.0137931	0.159079	0.57711	0.00698603	0.156682	0.00449438	0.487179
BCR	0.247703	0.224096	0.228495	0.231426	0.255172	0.168798	0.193994	0.196607	0.149002	0.211236	0.115385
BDP1	0.612091	0.483248	0.611559	0.582124	0.492874	0.522762	0.587662	0.467066	0.473118	0.435955	0.628205
BECN1	0.328188	0.301753	0.288978	0.296897	0.296552	0.268542	0.258117	0.299401	0.225806	0.226966	0.25641
BEX2	0.247152	0.124473	0.249776	0.234557	0.123218	0.255243	0.205357	0.103792	0.245776	0.159551	0.205128
BEX4	0.355017	0.269581	0.352151	0.367208	0.274483	0.35601	0.305195	0.257485	0.239631	0.240449	0.179487
BFAR	0.30136	0.279787	0.277554	0.266439	0.281839	0.24399	0.288149	0.247505	0.253456	0.226966	0.24359
BHLHE40	0.253216	0.826048	0.657482	0.669229	1.4892	1.09105	0.287338	0.764471	0.450077	0.72809	0.692308
BID	0.32194	0.20923	0.276658	0.309137	0.228506	0.248593	0.221591	0.195609	0.159754	0.240449	0.141026
BIN1	0.471334	0.917905	0.451837	0.404213	0.902529	0.747826	0.463474	0.892216	0.420891	0.78427	0.320513
BIN2	1.11999	2.13157	1.05197	1.10504	2.12276	1.51765	1.05925	2.25549	0.855607	2.03371	0.782051
BIRC2	0.475009	0.334591	0.582437	0.567037	0.386207	0.408696	0.453734	0.304391	0.34255	0.339326	0.294872
BIRC6	0.637266	0.517639	0.58983	0.570737	0.492414	0.565729	0.630682	0.501996	0.462366	0.519101	0.448718
BLCAP	0.284087	0.218771	0.250224	0.278964	0.204598	0.225064	0.266234	0.216567	0.18126	0.2	0.115385
BLOC1S1	0.559904	0.637009	0.512545	0.491603	0.632644	0.550384	0.441558	0.782435	0.519201	0.624719	0.461538
BLOC1S2	0.267365	0.241402	0.249104	0.261884	0.23954	0.231714	0.244318	0.225549	0.201229	0.224719	0.102564
BLOC1S4	0.275266	0.301309	0.262993	0.268716	0.272184	0.275703	0.270292	0.288423	0.265745	0.280899	0.24359
BLOC1S6	0.284638	0.267584	0.257841	0.255337	0.291954	0.271611	0.232143	0.247505	0.221198	0.251685	0.179487
BNIP2	0.529768	0.553361	0.50448	0.514375	0.564598	0.492583	0.477273	0.535928	0.385561	0.503371	0.474359
BNIP3L	0.239067	0.243177	0.250896	0.234557	0.273563	0.219437	0.218344	0.277445	0.210445	0.253933	0.205128
BOD1L1	0.767732	0.728644	0.719982	0.70965	0.734253	0.738107	0.751623	0.758483	0.562212	0.723596	0.615385
BPGM	0.0898567	0.225205	0.0833333	0.0865357	0.264828	0.0838875	0.0771104	0.234531	0.0568356	0.18427	0.0128205
BPTF	1.22381	1.17306	1.15143	1.10988	1.13793	1.10486	1.16234	1.08184	1.04762	1.14607	1.15385
BRAF	0.264425	0.18793	0.302867	0.294051	0.19908	0.229156	0.227273	0.184631	0.150538	0.195506	0.269231
BRD2	1.35722	1.09252	1.70721	1.50612	1.26805	1.12941	1.45292	0.977046	1.04916	1.19551	2.02564
BRD3	0.289416	0.20213	0.278002	0.313123	0.214253	0.226598	0.262987	0.198603	0.199693	0.191011	0.205128
BRD4	0.7172	0.598846	0.71371	0.706803	0.623448	0.635294	0.640422	0.611776	0.580645	0.626966	0.653846
BRD7	0.576442	0.621034	0.537858	0.547395	0.651494	0.5289	0.512175	0.582834	0.420891	0.593258	0.384615
BRD8	0.207277	0.178389	0.207885	0.192997	0.184828	0.198977	0.20211	0.157685	0.156682	0.166292	0.294872
BRD9	0.263139	0.197249	0.225806	0.247936	0.198161	0.211765	0.224026	0.200599	0.162826	0.222472	0.192308
BRI3	0.303014	0.264921	0.301971	0.302875	0.261149	0.298721	0.261364	0.278443	0.313364	0.229213	0.192308
BRK1	0.963984	1.13512	0.856183	0.927412	1.06115	0.944246	0.861201	1.23653	0.857143	1.0382	0.564103
BROX	0.274164	0.23164	0.257168	0.247082	0.230805	0.219949	0.245942	0.234531	0.184332	0.262921	0.24359
BRWD1	0.426498	0.385622	0.405466	0.395389	0.401839	0.431714	0.398539	0.38024	0.337942	0.357303	0.525641
BSG	1.32856	1.1602	1.17585	1.16339	1.17333	0.973913	1.29302	1.2525	0.956989	1.09663	1
BST2	2.09996	1.65365	1.92764	2.07344	1.54713	1.70691	2.02516	1.66866	1.43779	1.33708	1.58974
BTAF1	0.256891	0.211893	0.267249	0.266724	0.208736	0.255754	0.262987	0.209581	0.25192	0.224719	0.205128
BTBD1	0.316244	0.22809	0.267473	0.289212	0.208736	0.224552	0.284091	0.205589	0.199693	0.179775	0.346154
BTD	0.142778	0.120257	0.117608	0.131512	0.125977	0.0930946	0.123377	0.120758	0.0952381	0.114607	0.269231
BTF3	3.00515	2.6785	2.59879	2.68432	2.53793	3.28389	2.48701	2.56986	3.27343	2.52135	2.32051
BTF3L4	0.313304	0.227868	0.308468	0.312269	0.21977	0.285422	0.268669	0.224551	0.230415	0.208989	0.192308
BTG1	6.36053	5.81584	8.97581	8.78765	7.01425	8.76164	7.70292	6.46208	6.74501	6.51685	8.14103
BTG2	0.956266	0.642112	3.26591	2.92087	1.59172	1.27877	1.87906	0.52994	0.843318	0.883146	4.25641
BTN3A1	0.319735	0.471045	0.303315	0.31113	0.470805	0.355499	0.325487	0.493014	0.245776	0.478652	0.24359
BTN3A2	0.711319	1.11582	0.68302	0.677768	1.06115	0.83376	0.718344	1.14072	0.655914	1.0764	0.717949
BTN3A3	0.30577	0.424673	0.27845	0.306291	0.428506	0.363683	0.296266	0.382236	0.219662	0.447191	0.230769
BUB3	0.820654	0.730863	0.738575	0.762311	0.702529	0.746803	0.815747	0.746507	0.725038	0.714607	0.730769
BUD23	0.341786	0.256712	0.306452	0.328779	0.278621	0.293606	0.301136	0.240519	0.259601	0.262921	0.24359
BUD31	0.45939	0.448414	0.4319	0.444634	0.449655	0.405115	0.382305	0.444112	0.311828	0.449438	0.294872
BZW1	1.24293	1.02552	1.28495	1.23256	1.09425	0.964194	1.1664	0.993014	0.99232	0.970787	1.32051
C1D	0.432194	0.397604	0.396057	0.405921	0.417931	0.377494	0.390422	0.408184	0.330261	0.357303	0.294872
C1GALT1	0.409592	0.356113	0.403898	0.398235	0.42023	0.335038	0.341721	0.331337	0.241167	0.366292	0.307692
C1QBP	0.580485	0.431551	0.493504	0.524623	0.405057	0.530946	0.455357	0.382236	0.459293	0.355056	0.435897
C1orf21	0.276001	0.885068	0.250448	0.275833	0.850575	0.489514	0.230519	0.822355	0.15361	0.81573	0.205128
C1orf35	0.222528	0.199689	0.202061	0.216624	0.215632	0.191816	0.220779	0.187625	0.170507	0.25618	0.115385
C1orf43	0.549614	0.399157	0.503136	0.507259	0.39908	0.424041	0.487825	0.392216	0.365591	0.341573	0.24359
C1orf52	0.32194	0.267806	0.312724	0.305437	0.310345	0.286957	0.336851	0.268463	0.236559	0.276404	0.448718
C1orf162	0.449283	1.26048	0.494848	0.513806	1.17885	1.14578	0.441558	1.23653	0.600614	1.22697	0.551282
C1orf174	0.2172	0.298203	0.193548	0.189866	0.318161	0.221483	0.191558	0.330339	0.152074	0.280899	0.179487
C4orf3	1.06395	1.09319	0.985439	0.992599	1.08092	1.10435	1.04221	1.08583	0.966206	1.01348	0.705128
C6orf89	0.235024	0.239405	0.210349	0.230003	0.237701	0.227621	0.232955	0.254491	0.202765	0.186517	0.128205
C7orf26	0.240353	0.170845	0.231407	0.2616	0.170115	0.202046	0.219968	0.176647	0.18126	0.155056	0.205128
C7orf50	0.279125	0.234302	0.314964	0.256761	0.245057	0.252685	0.275974	0.256487	0.364055	0.224719	0.230769
C9orf78	0.713708	0.688041	0.664875	0.651295	0.67954	0.657801	0.69237	0.699601	0.725038	0.701124	0.474359
C11orf21	0.164462	0.364544	0.169131	0.180757	0.369195	0.3289	0.184253	0.338323	0.107527	0.361798	0.25641
C11orf58	0.963433	0.989128	0.930556	0.913464	1.00644	0.954987	0.881494	1.03293	0.917051	0.923596	0.794872
C11orf68	0.316612	0.274018	0.25	0.279249	0.242759	0.275703	0.288961	0.257485	0.202765	0.253933	0.230769
C12orf57	0.768284	1.08919	0.971102	0.848562	1.09885	0.961637	0.800325	1.02395	1.01843	1.08989	1.9359
C12orf75	0.378721	1.18039	0.323253	0.376601	1.11218	0.672123	0.308442	1.11577	0.35023	1.06966	0.179487
C14orf119	0.353914	0.349235	0.288978	0.315969	0.364598	0.319182	0.328734	0.367265	0.248848	0.334831	0.128205
C15orf61	0.249724	0.187264	0.265233	0.251637	0.188506	0.214322	0.210227	0.208583	0.221198	0.170787	0.192308
C16orf54	0.203602	0.336366	0.226254	0.219186	0.392184	0.326343	0.166396	0.312375	0.21659	0.31236	0.217949
C17orf49	0.489158	0.431107	0.481407	0.469399	0.506667	0.470077	0.417208	0.456088	0.505376	0.483146	0.333333
C18orf32	0.344726	0.329266	0.333557	0.30686	0.315862	0.284399	0.326299	0.362275	0.284178	0.352809	0.24359
C19orf12	0.250459	0.293765	0.235439	0.253629	0.28046	0.234271	0.209416	0.306387	0.152074	0.238202	0.179487
C19orf25	0.259463	0.249612	0.231631	0.252775	0.270805	0.239898	0.191558	0.223553	0.192012	0.296629	0.115385
C19orf53	0.728592	0.746173	0.664427	0.695702	0.707126	0.774936	0.703734	0.786427	0.758833	0.730337	0.551282
C21orf91	0.331863	0.268693	0.297939	0.323086	0.285517	0.278772	0.280844	0.256487	0.242704	0.260674	0.205128
C22orf39	0.327269	0.236299	0.288306	0.28665	0.221609	0.259335	0.267045	0.208583	0.233487	0.231461	0.179487
CA5B	0.202499	0.337475	0.214606	0.204668	0.433563	0.277749	0.199675	0.367265	0.211982	0.305618	0.230769
CAB39	0.323594	0.291325	0.292787	0.300028	0.273103	0.313043	0.25974	0.267465	0.274962	0.301124	0.192308
CABIN1	0.577361	0.314178	0.491711	0.524054	0.311724	0.494118	0.512175	0.284431	0.380952	0.27191	0.320513
CACYBP	0.528298	0.427335	0.445565	0.477654	0.403218	0.436829	0.671266	0.489022	0.417819	0.496629	0.358974
CALCOCO1	0.319919	0.36521	0.321461	0.359522	0.36046	0.350384	0.286526	0.366267	0.215054	0.337079	0.333333
CALCOCO2	0.576259	0.411138	0.555556	0.554512	0.425747	0.491049	0.536526	0.423154	0.451613	0.426966	0.512821
CALHM2	0.0509004	0.275793	0.0616039	0.0540848	0.261609	0.167263	0.0560065	0.290419	0.109063	0.265169	0.0897436
CALM1	4.25083	6.0832	4.05399	3.98064	5.83356	4.86036	3.99756	6.33134	4.16129	6.04944	3.29487
CALM2	1.67457	1.46727	1.82616	1.7589	1.48368	1.65013	1.75649	1.55489	1.74501	1.53933	1.85897
CALM3	1.22565	0.883736	1.10484	1.08483	0.85977	0.875703	1.13718	0.911178	1.03226	0.860674	0.653846
CALR	1.92117	2.39516	1.74933	1.8181	2.25057	1.7913	1.97808	2.38124	1.65284	2.33708	1.70513
CAMK1D	0.2828	0.220324	0.255376	0.288642	0.232644	0.230179	0.239448	0.227545	0.12596	0.188764	0.192308
CAMK2D	0.286108	0.206789	0.265009	0.276117	0.212874	0.242967	0.256494	0.193613	0.150538	0.21573	0.230769
CAMLG	0.274715	0.282671	0.269041	0.264162	0.274483	0.270077	0.220779	0.294411	0.233487	0.251685	0.307692
CAMTA1	0.184123	0.206568	0.198253	0.208084	0.192644	0.20665	0.171266	0.183633	0.156682	0.195506	0.282051
CAND1	0.357405	0.271134	0.329301	0.332195	0.263448	0.283887	0.320617	0.242515	0.221198	0.244944	0.269231
CANX	1.07902	0.940315	0.960349	0.914034	0.92046	0.929412	1.01948	0.862275	0.855607	0.802247	0.987179
CAP1	1.66979	1.82361	1.4664	1.40592	1.70345	1.45064	1.55195	1.98603	1.33948	1.68764	1.0641
CAPG	0.0801176	0.00710007	0.110439	0.0942215	0.00873563	0.381586	0.0819805	0.00598802	0.172043	0.00898876	0.153846
CAPN1	0.474458	0.472598	0.423611	0.418446	0.463908	0.397442	0.404221	0.508982	0.30722	0.438202	0.294872
CAPN2	0.0689085	0.825161	0.0665323	0.0594933	0.770115	0.478261	0.0714286	0.839321	0.170507	0.752809	0.0897436
CAPN7	0.335906	0.222765	0.326389	0.313692	0.221149	0.278772	0.313312	0.199601	0.247312	0.233708	0.269231
CAPN12	0.631018	0.183936	0.573029	0.591802	0.198161	0.538107	0.565747	0.147705	0.454685	0.202247	0.435897
CAPN15	0.178978	0.281784	0.144041	0.184458	0.275402	0.186701	0.145292	0.288423	0.113671	0.247191	0.0897436
CAPNS1	0.854833	1.21078	0.735215	0.778252	1.10713	0.820972	0.708604	1.29741	0.737327	0.991011	0.5
CAPRIN1	0.56799	0.412469	0.505376	0.521776	0.427126	0.421483	0.467532	0.393214	0.43318	0.386517	0.564103
CAPZA1	0.873208	0.681385	0.779346	0.793624	0.678621	0.641944	0.780844	0.654691	0.700461	0.620225	0.692308
CAPZA2	0.430173	0.368094	0.409946	0.396243	0.4	0.354476	0.368506	0.373253	0.330261	0.341573	0.269231
CAPZB	1.69423	1.8611	1.48746	1.52889	1.74897	1.48286	1.54464	1.93912	1.47926	1.88539	1.30769
CARD8	0.377986	0.386066	0.364023	0.355252	0.386667	0.314066	0.371753	0.338323	0.305684	0.440449	0.282051
CARD11	0.417861	0.424673	0.402106	0.43581	0.428506	0.385166	0.403409	0.458084	0.30722	0.440449	0.282051
CARD16	0.735391	1.20967	0.643369	0.681753	1.16782	0.835806	0.715909	1.28842	0.632873	1.17079	0.525641
CARHSP1	0.543366	0.383182	0.450717	0.483063	0.383448	0.368286	0.413961	0.384232	0.357911	0.38427	0.205128
CASC3	0.250092	0.228977	0.227823	0.226587	0.221609	0.215345	0.206981	0.206587	0.172043	0.208989	0.128205
CASD1	0.265344	0.168848	0.232079	0.235696	0.148506	0.2	0.211039	0.142715	0.150538	0.168539	0.217949
CASK	0.353546	0.0594631	0.362231	0.358098	0.0547126	0.309974	0.326299	0.0379242	0.250384	0.0764045	0.423077
CASP1	0.45645	0.445751	0.404122	0.445773	0.412414	0.392327	0.433442	0.464072	0.301075	0.422472	0.307692
CASP3	0.454796	0.211449	0.396953	0.40222	0.217471	0.263939	0.335227	0.223553	0.222734	0.220225	0.24359
CASP4	0.804484	0.635012	0.696461	0.769997	0.678161	0.733504	0.765422	0.650699	0.548387	0.561798	0.333333
CASP8	0.454796	0.656978	0.441756	0.446911	0.624828	0.562148	0.4375	0.638723	0.380952	0.635955	0.5
CAST	0.233554	1.58576	0.273073	0.238543	1.45287	0.832737	0.252435	1.72555	0.542243	1.58876	0.371795
CAT	0.354282	0.309962	0.296595	0.32821	0.30023	0.294118	0.295455	0.292415	0.265745	0.249438	0.397436
CBFB	0.355752	0.230308	0.307348	0.319954	0.225747	0.278772	0.29789	0.240519	0.270353	0.175281	0.205128
CBL	0.252481	0.14422	0.230959	0.254483	0.14069	0.172379	0.219968	0.156687	0.155146	0.14382	0.166667
CBLB	1.02205	0.854892	1.07639	1.09223	1.05931	1.0624	1.02841	0.775449	0.857143	0.85618	1.10256
CBLL1	0.256156	0.243399	0.218414	0.214916	0.214713	0.252685	0.238636	0.238523	0.192012	0.251685	0.153846
CBX3	0.902609	0.627912	0.766353	0.786792	0.637241	0.695141	0.741071	0.593812	0.666667	0.570787	0.576923
CBX4	0.499449	0.410251	0.580645	0.570453	0.461149	0.437852	0.502435	0.383234	0.407066	0.433708	0.512821
CCAR1	0.537302	0.428445	0.523746	0.52263	0.394023	0.431714	0.487825	0.402196	0.364055	0.417978	0.512821
CCDC12	0.517641	0.544486	0.492159	0.512952	0.525517	0.473146	0.482143	0.62475	0.37788	0.510112	0.333333
CCDC18-AS1	0.461595	0.281118	0.418235	0.40222	0.278621	0.383632	0.395292	0.290419	0.339478	0.262921	0.282051
CCDC28A	0.268467	0.231862	0.247984	0.259038	0.244138	0.234271	0.242695	0.226547	0.211982	0.197753	0.153846
CCDC28B	0.176773	0.287996	0.130376	0.163962	0.302989	0.195908	0.11526	0.253493	0.104455	0.247191	0.102564
CCDC47	0.251562	0.190592	0.227151	0.227441	0.20092	0.219949	0.227273	0.204591	0.187404	0.170787	0.192308
CCDC57	0.322859	0.178611	0.27509	0.307145	0.168276	0.22711	0.275162	0.145709	0.213518	0.12809	0.179487
CCDC59	0.318633	0.263368	0.334901	0.321093	0.286897	0.29821	0.29789	0.214571	0.270353	0.253933	0.179487
CCDC69	0.590592	0.569558	0.586918	0.61372	0.563218	0.551918	0.556818	0.632735	0.480799	0.537079	0.423077
CCDC82	0.248254	0.327491	0.234991	0.224594	0.318621	0.27468	0.215909	0.343313	0.179724	0.289888	0.205128
CCDC85B	0.956817	0.889283	0.876344	0.94193	0.861149	0.920716	0.80763	0.871257	0.806452	0.8	0.692308
CCDC88B	0.527563	0.351897	0.50112	0.517222	0.365977	0.405115	0.475649	0.326347	0.341014	0.332584	0.410256
CCDC88C	0.597207	0.86288	0.562724	0.557928	0.83908	0.678261	0.612825	0.92016	0.436252	0.835955	0.538462
CCDC90B	0.37082	0.258265	0.350582	0.346428	0.286897	0.291049	0.326299	0.270459	0.227343	0.260674	0.166667
CCDC91	0.348953	0.277346	0.33759	0.353259	0.291494	0.323274	0.349838	0.258483	0.256528	0.226966	0.294872
CCDC92	0.237229	0.278678	0.209901	0.22374	0.282299	0.218926	0.171266	0.308383	0.15361	0.231461	0.179487
CCDC107	0.520948	0.524961	0.604391	0.596641	0.578391	0.515601	0.491071	0.501996	0.380952	0.498876	0.5
CCDC115	0.328923	0.329266	0.296147	0.314831	0.291034	0.285422	0.298701	0.347305	0.248848	0.242697	0.205128
CCDC124	0.354465	0.349013	0.312276	0.33988	0.32	0.323274	0.289773	0.335329	0.278034	0.314607	0.230769
CCDC137	0.252297	0.215221	0.217294	0.214347	0.22023	0.20665	0.233766	0.204591	0.190476	0.206742	0.141026
CCDC167	0.238883	0.146217	0.209229	0.25306	0.144828	0.201535	0.202922	0.130739	0.178187	0.146067	0.0897436
CCDC174	0.265895	0.230752	0.2556	0.248221	0.252414	0.225575	0.238636	0.258483	0.219662	0.226966	0.102564
CCDC186	0.336457	0.303084	0.320565	0.339026	0.315862	0.297698	0.324675	0.314371	0.261137	0.278652	0.320513
CCL3	11.2045	2.86465	29.1156	37.0945	11.0041	6.37136	13.276	2.54092	3.66513	4.46742	5.44872
CCL3L1	0.750092	0.167739	1.39247	5.43353	0.883218	0.665985	0.816558	0.172655	0.397849	0.182022	0.269231
CCL4	18.4667	14.8744	92.664	98.3313	80.3655	27.044	30.8774	16.8762	11.6636	24.2584	11.8462
CCL4L2	2.42889	1.68072	3.47693	36.1389	12.0589	4.61893	2.54708	1.84731	1.28418	2.19775	0.974359
CCL5	10.9559	11.2059	11.2973	12.0908	10.1448	11.8818	12.3409	11.2176	9.92166	11.8135	13.3718
CCM2	0.473172	0.60284	0.43078	0.463991	0.562299	0.469565	0.465909	0.649701	0.345622	0.51236	0.461538
CCND2	1.11227	0.599512	1.0336	1.09593	0.665287	0.678772	0.928571	0.538922	0.705069	0.541573	0.833333
CCND3	1.22528	2.2525	1.15569	1.1967	2.1692	1.52583	1.18831	2.37226	1.15054	1.9618	1.07692
CCNDBP1	0.656009	0.606612	0.588934	0.606889	0.618851	0.560614	0.600649	0.565868	0.506912	0.582022	0.410256
CCNG1	0.271959	0.259374	0.252464	0.24879	0.268506	0.27468	0.19237	0.259481	0.231951	0.229213	0.205128
CCNH	2.02701	0.91613	2.54279	2.76601	1.21287	1.40256	2.52679	1.02695	1.40246	1.08315	1.85897
CCNI	2.0441	1.91458	1.97357	1.94705	1.95954	1.98619	1.81006	1.90918	2.23041	1.87416	1.9359
CCNJL	0.356303	0.209674	0.330197	0.339311	0.23908	0.284399	0.303571	0.183633	0.165899	0.170787	0.217949
CCNK	0.361632	0.349013	0.347446	0.350128	0.357701	0.341688	0.323864	0.311377	0.261137	0.296629	0.192308
CCNL1	1.55311	0.976037	1.71864	1.6567	1.1577	1.36777	1.69805	0.867265	1.10906	1.09663	2.42308
CCNL2	0.310548	0.296206	0.292787	0.284657	0.288276	0.282864	0.319805	0.281437	0.267281	0.323596	0.217949
CCNT1	0.338662	0.230974	0.380376	0.38144	0.257011	0.271611	0.324675	0.210579	0.211982	0.2	0.230769
CCNT2	0.312018	0.232305	0.250448	0.237973	0.232644	0.249616	0.266234	0.228543	0.185868	0.244944	0.128205
CCNY	0.455715	0.417129	0.415547	0.437518	0.411034	0.426598	0.390422	0.44012	0.333333	0.373034	0.282051
CCPG1	0.466005	0.248946	0.453181	0.39795	0.288736	0.244501	0.413961	0.281437	0.304147	0.316854	0.307692
CCR1	0.204704	0.0366097	0.153002	0.200968	0.0354023	0.301279	0.203734	0.0179641	0.138249	0.0292135	0.128205
CCS	0.493201	0.332594	0.469982	0.478224	0.318621	0.368798	0.50974	0.303393	0.328725	0.319101	0.423077
CCSER2	0.453877	0.435545	0.461022	0.445773	0.474023	0.42711	0.4375	0.419162	0.324117	0.361798	0.25641
CCT2	0.624219	0.476592	0.554884	0.584116	0.476322	0.530435	0.515422	0.487026	0.490015	0.498876	0.333333
CCT3	0.592245	0.547371	0.506048	0.553089	0.523678	0.56266	0.486201	0.510978	0.445469	0.48764	0.294872
CCT4	0.776553	0.585534	0.713038	0.695417	0.562759	0.667519	0.823052	0.57485	0.635945	0.617978	0.371795
CCT5	0.516906	0.467495	0.455421	0.494165	0.458391	0.473657	0.407468	0.46507	0.443932	0.444944	0.333333
CCT6A	0.674752	0.587752	0.589382	0.619698	0.535172	0.597442	0.632305	0.51996	0.522273	0.516854	0.461538
CCT7	0.609151	0.609496	0.534946	0.580985	0.57977	0.584143	0.556006	0.635729	0.549923	0.519101	0.435897
CCT8	0.616869	0.475483	0.542115	0.527469	0.432644	0.541688	0.521104	0.464072	0.480799	0.408989	0.487179
CD2	1.13414	0.706235	1.09274	1.00854	0.634943	1.40818	1.22646	0.683633	1.34101	0.892135	1.23077
CD2AP	0.336825	0.201686	0.324821	0.339596	0.20092	0.310486	0.305195	0.170659	0.24424	0.173034	0.282051
CD2BP2	0.42466	0.442867	0.381944	0.407913	0.451494	0.341688	0.371753	0.4501	0.239631	0.406742	0.24359
CD3D	0.083609	0.143998	0.118728	0.0853971	0.149425	0.240409	0.103084	0.189621	0.596006	0.197753	0.435897
CD3E	1.56523	0.853117	1.66823	1.51551	0.831724	2.01074	1.71591	0.884232	2.93856	1.18202	2.15385
CD3G	0.0343624	0.132461	0.0448029	0.0378594	0.152184	0.104859	0.075487	0.368263	0.299539	0.132584	0.115385
CD6	0.302279	0.188152	0.293683	0.290065	0.190805	0.0890026	0.323052	0.307385	0.25192	0.182022	0.384615
CD7	12.6661	7.06346	11.8584	11.9217	6.76322	10.0875	11.8661	6.1507	9.21045	6.28764	8.58974
CD8A	0.187799	0.503661	0.217518	0.185596	0.501149	0.288491	0.242695	0.491018	0.554531	0.58427	0.410256
CD8B	0.0407938	0.0550255	0.062724	0.048961	0.0712644	0.0951407	0.0568182	0.0778443	0.294931	0.101124	0.217949
CD27	0.402426	0.0339472	0.402778	0.374893	0.0308046	0.229668	0.418019	0.0239521	0.420891	0.0337079	0.384615
CD37	1.54061	2.15997	1.51053	1.43268	2.04506	2.01279	1.67532	2.33333	1.94624	2.29438	1.73077
CD38	2.31937	1.10916	1.88486	1.88358	1.0869	0.905371	2.00162	0.986028	0.741935	0.746067	1.35897
CD44	0.331128	0.409807	0.415771	0.360376	0.435402	1.17289	0.403409	0.394212	0.826421	0.516854	1.0641
CD46	0.512679	0.467051	0.488799	0.437233	0.455172	0.448082	0.49513	0.451098	0.443932	0.52809	0.576923
CD47	0.940279	1.50366	0.894713	0.88813	1.55402	1.04859	0.93263	1.54491	0.632873	1.32809	0.74359
CD48	1.38901	1.53051	1.42675	1.43467	1.53057	1.39233	1.40097	1.60479	1.59908	1.60899	1.4359
CD52	0.120176	1.78056	0.206093	0.131227	1.51724	1.86547	0.275974	1.76447	1.93088	1.69888	0.974359
CD53	1.69147	2.32771	1.5914	1.5807	2.26483	1.82711	1.72078	2.50998	1.54992	2.26292	1.57692
CD55	0.125505	0.562902	0.219982	0.207515	0.868966	0.621995	0.125	0.503992	0.28725	0.577528	0.423077
CD58	0.309996	0.267362	0.298611	0.296897	0.261609	0.242967	0.275974	0.288423	0.228879	0.27191	0.269231
CD63	2.92742	1.87042	2.41062	2.55793	1.73885	2.13862	2.62013	1.78443	2.02458	1.62921	1.89744
CD69	5.70342	1.74484	13.8407	12.9513	4.82483	6.00563	8.97159	1.58583	5.12442	3.14157	17.9231
CD74	4.8563	3.19547	4.70811	4.64276	3.33931	6.35448	5.83523	3.25749	5.54992	3.46966	5.10256
CD81	4.69294	2.14355	4.11738	4.23883	2.06943	2.84348	4.38555	2.21158	3.26267	2.06292	3.5641
CD83	0.108049	0.0607943	0.251568	0.225733	0.134253	0.199488	0.155844	0.0628743	0.101382	0.159551	0.448718
CD96	1.59316	0.780564	1.54592	1.58355	0.805977	1.30128	1.59984	0.705589	1.42704	0.806742	1.74359
CD99	1.79493	2.86599	1.66151	1.60233	2.81241	1.77494	1.81006	3.16766	2.02611	2.77978	1.74359
CD151	0.395259	0.316619	0.362903	0.366069	0.28046	0.319693	0.38474	0.280439	0.250384	0.337079	0.397436
CD160	4.02279	1.00288	3.69086	4.04213	1.08598	1.74834	3.55925	0.834331	2.40246	0.988764	2.48718
CD164	1.53069	1.52918	1.44713	1.38599	1.52	1.24552	1.48052	1.61577	1.18126	1.46292	1.33333
CD226	0.0521867	0.422232	0.0831093	0.0700256	0.402299	0.253197	0.0762987	0.468064	0.129032	0.4	0.166667
CD244	0.891033	0.649212	0.801971	0.823513	0.629885	0.595908	0.815747	0.660679	0.55914	0.635955	0.602564
CD247	5.18008	5.79121	4.3526	4.30288	5.54023	3.35396	4.98945	6.15569	3.40092	5.4	3.21795
CD300A	0.681918	1.714	0.74664	0.758326	1.74069	1.31662	0.710227	1.59581	0.723502	1.59775	0.666667
CD320	0.237413	0.421123	0.214158	0.256191	0.382069	0.278261	0.228084	0.467066	0.207373	0.397753	0.0512821
CDC5L	0.368247	0.320834	0.339606	0.34842	0.321379	0.306394	0.339286	0.334331	0.259601	0.305618	0.25641
CDC16	0.29548	0.201243	0.252912	0.285511	0.197241	0.22046	0.24026	0.205589	0.18126	0.182022	0.25641
CDC25B	0.0630283	0.363435	0.0685484	0.0720182	0.369195	0.364194	0.0568182	0.341317	0.121352	0.350562	0.0769231
CDC26	0.291253	0.293765	0.249552	0.260746	0.306667	0.302302	0.258929	0.265469	0.278034	0.314607	0.294872
CDC27	0.254502	0.216552	0.254928	0.241104	0.224368	0.204604	0.213474	0.226547	0.225806	0.2	0.230769
CDC34	0.397832	0.299756	0.396505	0.416453	0.314483	0.336573	0.362825	0.286427	0.238095	0.269663	0.192308
CDC37	0.956817	0.944309	0.903898	0.924281	0.985287	0.901279	0.873377	0.961078	0.950845	0.923596	1.20513
CDC40	0.444506	0.378079	0.424283	0.411899	0.38069	0.384143	0.38961	0.370259	0.319508	0.382022	0.423077
CDC42	1.29658	1.12048	1.306	1.11557	1.22943	1.1509	1.17127	1.39222	1.15054	1.32135	1.12821
CDC42EP3	0.119074	0.583537	0.153674	0.129234	0.575632	0.430691	0.148539	0.591816	0.308756	0.676404	0.230769
CDC42SE1	1.00404	1.47903	1.10753	1.06974	1.57931	1.18721	0.970779	1.39721	0.738863	1.46966	0.897436
CDC42SE2	0.615399	0.599956	0.633961	0.599772	0.630345	0.604092	0.63961	0.595808	0.691244	0.611236	0.551282
CDC73	0.374678	0.346794	0.371192	0.375178	0.378851	0.344246	0.396104	0.347305	0.271889	0.350562	0.307692
CDC123	0.338479	0.306634	0.312052	0.3191	0.296552	0.290537	0.283279	0.292415	0.253456	0.251685	0.128205
CDHR1	0.370085	0.0115376	0.316308	0.414461	0.0151724	0.169821	0.320617	0.0189621	0.162826	0.0202247	0.205128
CDIP1	0.257442	0.232527	0.246192	0.24509	0.235862	0.262404	0.230519	0.243513	0.239631	0.25618	0.205128
CDIPT	0.2828	0.301531	0.262769	0.264731	0.306207	0.285422	0.237013	0.322355	0.259601	0.269663	0.102564
CDK2AP2	0.86935	1.02152	0.788082	0.781383	0.906207	0.786189	0.793831	0.97505	0.662058	0.973034	0.448718
CDK4	0.30283	0.225871	0.269041	0.299459	0.207356	0.235294	0.241071	0.256487	0.22427	0.224719	0.269231
CDK5R1	0.351158	0.0643444	0.290099	0.384856	0.0671264	0.131458	0.310065	0.0818363	0.170507	0.0674157	0.128205
CDK5RAP3	0.558067	0.353894	0.566084	0.520922	0.370575	0.435294	0.577922	0.352295	0.425499	0.391011	0.641026
CDK6	0.581955	0.281562	0.507616	0.508397	0.303448	0.428645	0.534903	0.271457	0.443932	0.269663	0.384615
CDK9	0.50735	0.326381	0.43526	0.43951	0.331494	0.354987	0.418019	0.302395	0.322581	0.27191	0.320513
CDK10	0.26957	0.203239	0.216846	0.222032	0.214253	0.225064	0.262175	0.207585	0.184332	0.211236	0.294872
CDK11A	0.283719	0.26714	0.270833	0.276402	0.270805	0.236317	0.279221	0.256487	0.238095	0.217978	0.24359
CDK11B	0.312018	0.275349	0.293459	0.271563	0.248736	0.25422	0.25974	0.247505	0.222734	0.244944	0.358974
CDK12	0.409776	0.344575	0.37836	0.383148	0.31954	0.344246	0.371753	0.312375	0.327189	0.34382	0.487179
CDK13	0.723631	0.575549	0.6931	0.690863	0.583448	0.585678	0.668019	0.502994	0.46851	0.494382	0.602564
CDK17	0.713157	0.677169	0.807572	0.775975	0.853333	0.727366	0.653409	0.615768	0.486943	0.588764	0.525641
CDKN1B	0.714811	0.742401	0.870296	0.808711	0.826207	0.730435	0.714286	0.728543	0.701997	0.750562	0.641026
CDKN2AIP	0.250276	0.192146	0.241487	0.218901	0.190805	0.227621	0.247565	0.170659	0.195084	0.197753	0.333333
CDKN2D	0.397832	0.759485	0.436156	0.397096	0.769655	0.608696	0.387175	0.676647	0.388633	0.667416	0.217949
CDV3	0.648291	0.647659	0.638441	0.603473	0.652874	0.713043	0.573864	0.570858	0.620584	0.561798	0.358974
CDYL	0.455347	0.230752	0.444668	0.467691	0.243218	0.256777	0.401786	0.236527	0.258065	0.231461	0.205128
CEBPB	0.104741	0.541602	0.114695	0.0930828	0.607816	0.330946	0.103084	0.502994	0.267281	0.422472	0.217949
CEBPD	4.31239	1.71999	4.05757	4.68118	1.80092	3.46752	3.91071	1.34631	1.64363	1.69663	3.29487
CEBPZ	0.447078	0.389838	0.44198	0.424424	0.407816	0.410742	0.392857	0.407186	0.396313	0.334831	0.358974
CEBPZOS	0.275083	0.235412	0.24328	0.22858	0.245057	0.222506	0.219968	0.271457	0.208909	0.220225	0.230769
CELF1	0.324329	0.257821	0.335125	0.339026	0.277701	0.28798	0.310877	0.287425	0.247312	0.276404	0.294872
CELF2	1.87615	1.40537	1.75202	1.7589	1.41149	1.33657	1.83442	1.49301	1.3149	1.45618	1.67949
CEMIP2	0.509555	0.420679	0.985215	0.993738	0.566437	0.368798	0.42289	0.356287	0.27957	0.386517	0.371795
CENPB	0.238699	0.261815	0.21147	0.206092	0.275402	0.261381	0.196429	0.289421	0.233487	0.235955	0.205128
CENPC	0.54502	0.35345	0.534498	0.50242	0.381149	0.421483	0.517857	0.361277	0.428571	0.41573	0.5
CENPT	0.288129	0.269137	0.288978	0.292058	0.262069	0.24757	0.267857	0.285429	0.221198	0.249438	0.320513
CENPX	0.291253	0.241846	0.272401	0.30259	0.231264	0.230691	0.263799	0.248503	0.208909	0.211236	0.166667
CEP57	0.418964	0.386954	0.40121	0.399658	0.381149	0.364706	0.375812	0.371257	0.385561	0.332584	0.397436
CEP78	0.293458	1.21744	0.278002	0.263877	1.20736	0.680818	0.224026	1.05689	0.184332	1.02022	0.269231
CEP85L	0.267732	0.19148	0.285842	0.285796	0.202299	0.222506	0.261364	0.196607	0.190476	0.179775	0.179487
CEP250	0.318449	0.212558	0.265681	0.263592	0.203218	0.212276	0.277597	0.218563	0.211982	0.18427	0.269231
CEP350	0.589857	0.507655	0.533154	0.543126	0.52046	0.524297	0.540584	0.500998	0.508449	0.483146	0.615385
CERK	0.247703	0.218105	0.231855	0.228295	0.232644	0.21023	0.249188	0.182635	0.211982	0.195506	0.5
CERS2	0.270121	0.277346	0.227599	0.259892	0.28092	0.258824	0.237013	0.290419	0.228879	0.220225	0.141026
CERS4	0.353179	0.210118	0.332213	0.366354	0.232184	0.248082	0.293831	0.199601	0.175115	0.229213	0.230769
CERS6	0.277104	0.123364	0.249552	0.247936	0.12046	0.181586	0.229708	0.111776	0.119816	0.130337	0.153846
CERT1	0.241272	0.186599	0.240143	0.239397	0.187586	0.195396	0.202922	0.191617	0.162826	0.177528	0.25641
CFAP97	0.343072	0.279565	0.31362	0.3191	0.289195	0.321739	0.326299	0.281437	0.290323	0.350562	0.294872
CFDP1	0.26957	0.236521	0.251792	0.247082	0.224828	0.250639	0.24513	0.262475	0.258065	0.208989	0.141026
CFL1	7.36751	8.8955	6.45923	6.43553	8.2423	6.93862	6.64123	9.12076	7.40092	8.42697	5.38462
CFLAR	1.31202	1.22942	1.32639	1.35895	1.2754	1.32737	1.24269	1.19461	1.01382	1.19775	1.10256
CGGBP1	0.524256	0.434435	0.495968	0.446058	0.464368	0.446547	0.474026	0.461078	0.436252	0.411236	0.384615
CHASERR	0.289783	0.534724	0.250448	0.392542	0.497011	0.430691	0.326299	0.394212	0.305684	0.402247	0.358974
CHCHD1	0.257075	0.189039	0.21595	0.220609	0.190345	0.196419	0.194805	0.190619	0.18126	0.186517	0.0769231
CHCHD2	1.96012	2.03106	1.83244	1.84742	1.95494	1.94066	1.77435	2.10479	1.94931	1.88539	1.30769
CHCHD3	0.263874	0.236743	0.257841	0.275548	0.238621	0.246547	0.224838	0.241517	0.187404	0.202247	0.294872
CHCHD5	0.265711	0.283337	0.225582	0.233419	0.270345	0.248082	0.202922	0.255489	0.211982	0.222472	0.179487
CHCHD7	0.295296	0.224096	0.284274	0.282095	0.228506	0.253197	0.246753	0.228543	0.242704	0.193258	0.166667
CHCHD10	0.157111	0.136011	0.170699	0.158554	0.138851	0.248082	0.147727	0.175649	0.333333	0.148315	0.179487
CHD1	0.500551	0.522077	0.65345	0.64304	0.595402	0.503325	0.500812	0.494012	0.40553	0.478652	0.679487
CHD2	0.886806	0.609496	0.901658	0.835753	0.616092	0.75243	0.914773	0.581836	0.651306	0.676404	0.820513
CHD3	0.61448	0.559574	0.550403	0.570737	0.577011	0.510997	0.574675	0.513972	0.439324	0.54382	0.435897
CHD4	0.423558	0.400932	0.414875	0.449758	0.396322	0.428133	0.364448	0.362275	0.321045	0.375281	0.25641
CHD6	0.320287	0.259596	0.30578	0.299174	0.234023	0.289514	0.285714	0.238523	0.259601	0.204494	0.192308
CHD8	0.38111	0.305081	0.338486	0.34842	0.309885	0.317647	0.331169	0.298403	0.253456	0.276404	0.346154
CHD9	0.757993	0.445307	0.707437	0.683746	0.457931	0.615345	0.717532	0.394212	0.543779	0.422472	0.769231
CHIC2	0.588754	0.483692	0.605063	0.586109	0.503448	0.479284	0.599838	0.438124	0.373272	0.514607	0.551282
CHKB	0.61301	0.520967	0.569444	0.577569	0.54069	0.530435	0.649351	0.541916	0.43318	0.505618	0.679487
CHMP1A	0.275634	0.261593	0.258513	0.268432	0.268046	0.229156	0.236201	0.229541	0.184332	0.206742	0.141026
CHMP1B	0.297685	0.205014	0.53629	0.44805	0.303448	0.236829	0.354708	0.229541	0.210445	0.202247	0.397436
CHMP2A	0.50735	0.50588	0.454973	0.493311	0.457011	0.437852	0.415584	0.530938	0.408602	0.489888	0.205128
CHMP4A	0.46233	0.30619	0.46259	0.432963	0.334253	0.348849	0.430195	0.37525	0.373272	0.382022	0.346154
CHMP4B	0.261117	0.266031	0.268145	0.268716	0.262989	0.239898	0.234578	0.289421	0.199693	0.231461	0.192308
CHMP5	0.483462	0.403816	0.458781	0.517506	0.428966	0.411765	0.423701	0.406188	0.328725	0.357303	0.269231
CHMP6	0.253951	0.192367	0.234319	0.260176	0.20092	0.22046	0.198864	0.171657	0.156682	0.168539	0.141026
CHN2	0.381661	0.0769913	0.372088	0.369769	0.0887356	0.180563	0.314123	0.0518962	0.231951	0.0921348	0.410256
CHORDC1	0.438258	0.380075	0.360663	0.358668	0.337931	0.367263	0.707792	0.377246	0.28725	0.492135	0.384615
CHST2	0.240904	0.964943	0.196461	0.218901	0.977471	0.380051	0.165584	1.0998	0.173579	0.804494	0.025641
CHST11	0.453142	0.421345	0.492608	0.505266	0.491954	0.436317	0.448052	0.451098	0.345622	0.469663	0.5
CHST12	1.54961	1.21456	1.43078	1.57074	1.22805	1.16777	1.49269	1.2475	0.83871	1.23146	0.974359
CHTOP	0.292723	0.280231	0.253584	0.255053	0.264368	0.255754	0.23539	0.256487	0.236559	0.280899	0.179487
CHURC1	0.689269	0.571112	0.677867	0.63507	0.586207	0.598977	0.683442	0.623752	0.655914	0.633708	0.641026
CIAO1	0.550533	0.460173	0.459005	0.51836	0.452414	0.38977	0.499188	0.42515	0.298003	0.424719	0.282051
CIAO2A	0.296031	0.280896	0.2556	0.261315	0.255632	0.259335	0.26461	0.255489	0.238095	0.242697	0.115385
CIAO2B	0.642227	0.648769	0.640905	0.624253	0.630805	0.612788	0.561688	0.659681	0.542243	0.631461	0.410256
CIB1	0.708563	0.994009	0.677867	0.707942	0.935632	0.812788	0.679383	1.03792	0.666667	0.919101	0.576923
CIR1	0.409225	0.411138	0.409946	0.408767	0.406437	0.371867	0.411526	0.39022	0.319508	0.364045	0.269231
CIRBP	2.1753	2.04415	2.09229	2.04014	2.01287	1.99847	2.55519	1.97804	2.09831	2.16854	2.52564
CISD2	0.274164	0.21389	0.240591	0.23655	0.192644	0.196931	0.273539	0.203593	0.222734	0.206742	0.230769
CISD3	0.466556	0.587087	0.396505	0.442926	0.544828	0.431202	0.362825	0.59481	0.327189	0.51236	0.217949
CISH	0.113929	0.14067	0.0878136	0.0959294	0.152184	0.159591	0.13961	0.167665	0.354839	0.170787	0.115385
CITED2	0.874127	0.77546	1.15211	0.98719	0.857471	0.831714	1.10714	0.847305	0.895545	1.14157	2.14103
CIZ1	0.235575	0.167739	0.197805	0.219186	0.166437	0.203581	0.175325	0.148703	0.168971	0.164045	0.269231
CKAP5	0.25487	0.201464	0.225806	0.210931	0.191724	0.202558	0.195617	0.207585	0.187404	0.182022	0.0897436
CKLF	1.53473	0.618815	1.54211	1.48363	0.633103	1.17647	1.63393	0.58483	1.43779	0.692135	1.35897
CKS2	0.175303	0.0738851	0.257841	0.244805	0.116322	0.123274	0.199675	0.0748503	0.0860215	0.101124	0.141026
CLASP1	0.347115	0.219436	0.311828	0.342727	0.228966	0.360102	0.30763	0.201597	0.172043	0.146067	0.24359
CLASP2	0.427233	0.230752	0.437724	0.428978	0.222069	0.283376	0.400162	0.230539	0.261137	0.170787	0.294872
CLCN3	0.285924	0.193255	0.258065	0.247652	0.188506	0.215857	0.244318	0.161677	0.196621	0.175281	0.282051
CLDND1	1.50698	0.463723	1.56138	1.54256	0.509425	1.41637	1.4099	0.353293	1.02151	0.404494	0.948718
CLEC2B	1.13727	1.29532	1.30914	1.18104	1.44368	1.08645	1.18344	1.27345	1.02611	1.33258	1
CLEC2D	0.171996	0.262924	0.172715	0.16624	0.245977	0.284399	0.19237	0.219561	0.291859	0.27191	0.269231
CLIC1	3.69717	4.22166	3.09745	3.35668	4.0092	3.52583	3.28084	4.42515	3.20276	3.59326	2.28205
CLIC3	3.19331	4.43954	2.70878	3.35468	4.19816	3.5243	2.53653	3.1507	1.28879	3.24045	1.28205
CLINT1	0.586733	0.497892	0.577733	0.563052	0.529655	0.554987	0.50974	0.422156	0.393241	0.433708	0.5
CLIP1	0.262587	0.222321	0.243728	0.252775	0.237701	0.225064	0.221591	0.227545	0.213518	0.193258	0.269231
CLIP4	0.2319	0.183936	0.235887	0.229718	0.186207	0.232737	0.239448	0.167665	0.207373	0.2	0.269231
CLK1	0.721426	0.491901	0.859095	0.826929	0.59908	0.604092	0.891234	0.48004	0.514593	0.669663	0.807692
CLK2	0.272694	0.189705	0.255376	0.279818	0.177931	0.206138	0.23539	0.169661	0.208909	0.152809	0.179487
CLK3	0.251746	0.254937	0.27397	0.261315	0.236322	0.255243	0.262987	0.252495	0.193548	0.240449	0.166667
CLK4	0.272143	0.191924	0.264337	0.263592	0.201379	0.225064	0.245942	0.168663	0.199693	0.2	0.205128
CLN3	0.310731	0.192146	0.282706	0.253345	0.206897	0.202558	0.279221	0.263473	0.219662	0.204494	0.166667
CLNK	0.26663	0.0048813	0.248656	0.281241	0.00873563	0.11509	0.261364	0.00499002	0.133641	0.0157303	0.269231
CLNS1A	0.408673	0.312403	0.409722	0.42727	0.313563	0.372379	0.390422	0.312375	0.353303	0.280899	0.24359
CLPP	0.287211	0.24828	0.278674	0.30743	0.242299	0.327877	0.230519	0.266467	0.281106	0.213483	0.217949
CLPTM1	0.893789	0.257377	0.733871	0.787077	0.291034	0.304859	0.790584	0.278443	0.417819	0.240449	0.589744
CLPTM1L	0.292907	0.277124	0.250896	0.28665	0.273563	0.224552	0.237013	0.281437	0.182796	0.247191	0.282051
CLPX	0.278758	0.200799	0.248208	0.267578	0.206437	0.206138	0.204545	0.202595	0.164363	0.164045	0.128205
CLSTN3	0.373208	0.380519	0.326165	0.380586	0.37977	0.342711	0.333604	0.284431	0.259601	0.276404	0.24359
CLTA	0.663543	0.637231	0.547939	0.582693	0.602299	0.518159	0.549513	0.688623	0.436252	0.570787	0.307692
CLTB	0.418229	0.435988	0.386201	0.405636	0.422529	0.38977	0.37987	0.431138	0.317972	0.38427	0.307692
CLTC	0.474458	0.386066	0.412186	0.431825	0.370575	0.351918	0.418019	0.338323	0.298003	0.38427	0.294872
CMC1	5.28868	1.67806	4.88799	5.50384	1.74115	3.23785	4.64042	1.05988	2.91551	1.53258	2.75641
CMC2	0.298787	0.265143	0.306452	0.3154	0.278161	0.265985	0.239448	0.254491	0.208909	0.242697	0.24359
CMIP	0.268835	0.308409	0.285618	0.297751	0.33977	0.305882	0.265422	0.253493	0.225806	0.294382	0.24359
CMKLR1	0.000735024	0.250277	0.00201613	0.00113863	0.205517	0.0179028	0	0.330339	0.00460829	0.21573	0
CMPK1	0.406652	0.473486	0.405914	0.417876	0.431724	0.426598	0.391234	0.507984	0.427035	0.469663	0.269231
CMTM3	0.872473	0.483026	0.777106	0.794193	0.48092	0.548338	0.803571	0.416168	0.56682	0.402247	0.512821
CMTM6	0.668137	0.450632	0.649866	0.640194	0.461149	0.518159	0.629058	0.469062	0.516129	0.438202	0.525641
CMTM7	0.278942	0.0543599	0.263889	0.272701	0.0565517	0.174936	0.229708	0.0528942	0.228879	0.0494382	0.153846
CNBP	1.45057	1.63501	1.43481	1.33931	1.57747	1.6046	1.42695	1.65469	1.78648	1.72809	1.34615
CNDP2	0.398015	0.330153	0.353719	0.370623	0.33931	0.344757	0.362013	0.290419	0.262673	0.298876	0.269231
CNIH1	0.27692	0.205458	0.24328	0.253345	0.189885	0.246547	0.239448	0.214571	0.210445	0.202247	0.128205
CNIH4	0.367879	0.255824	0.328629	0.360945	0.272184	0.244501	0.342532	0.266467	0.230415	0.204494	0.371795
CNN2	0.755421	0.613712	0.786738	0.796186	0.585747	1.35652	0.831169	0.526946	1	0.595506	0.666667
CNOT1	0.357038	0.305303	0.362679	0.366638	0.303448	0.292072	0.321429	0.293413	0.276498	0.314607	0.333333
CNOT2	0.631937	0.550699	0.622984	0.723598	0.654713	0.573402	0.622565	0.461078	0.37788	0.507865	0.641026
CNOT4	0.440831	0.370978	0.425627	0.439795	0.389425	0.366752	0.417208	0.334331	0.325653	0.388764	0.307692
CNOT6L	0.603455	0.531839	0.599014	0.603473	0.547586	0.492072	0.537338	0.474052	0.445469	0.494382	0.589744
CNOT7	0.4276	0.305747	0.396505	0.38571	0.302529	0.344246	0.36526	0.346307	0.365591	0.296629	0.294872
CNOT8	0.386071	0.313069	0.342294	0.360091	0.315402	0.313555	0.339286	0.297405	0.28725	0.265169	0.192308
CNOT11	0.301544	0.203018	0.256944	0.279818	0.203678	0.212788	0.244318	0.210579	0.195084	0.159551	0.205128
CNPPD1	0.410878	0.409585	0.375672	0.372331	0.378851	0.321228	0.362825	0.409182	0.270353	0.388764	0.269231
CNPY2	0.418964	0.297537	0.387993	0.354683	0.294713	0.350384	0.378247	0.317365	0.294931	0.283146	0.410256
CNPY3	0.635061	0.522299	0.58759	0.590948	0.55954	0.525831	0.61039	0.556886	0.520737	0.521348	0.538462
CNST	0.26957	0.301531	0.268593	0.254199	0.298851	0.299233	0.249188	0.299401	0.231951	0.366292	0.448718
CNTRL	0.363102	0.286665	0.31586	0.335895	0.276322	0.336573	0.320617	0.245509	0.273425	0.285393	0.269231
COA1	0.385336	0.158864	0.355063	0.372901	0.162759	0.283887	0.387175	0.166667	0.24424	0.148315	0.320513
COA3	0.456266	0.348347	0.363127	0.411045	0.323218	0.3289	0.375	0.374251	0.311828	0.323596	0.24359
COA4	0.323594	0.245174	0.304211	0.30743	0.238161	0.288491	0.267857	0.259481	0.213518	0.21573	0.282051
COA5	0.328739	0.240293	0.265905	0.28181	0.228966	0.24399	0.248377	0.225549	0.254992	0.18427	0.115385
COASY	0.254502	0.218549	0.220206	0.218901	0.208276	0.185678	0.209416	0.184631	0.190476	0.177528	0.115385
COG2	0.330393	0.124695	0.297267	0.34472	0.128276	0.183632	0.253247	0.131737	0.222734	0.130337	0.333333
COL6A2	0.016538	0.23164	0.0262097	0.0176487	0.237241	0.139642	0.0121753	0.365269	0.139785	0.334831	0.0384615
COLQ	0.501838	0.179499	0.454301	0.494165	0.181609	0.229156	0.487825	0.178643	0.238095	0.170787	0.333333
COMMD1	0.318082	0.270468	0.304884	0.310845	0.285977	0.284399	0.282468	0.303393	0.202765	0.27191	0.269231
COMMD2	0.321573	0.265809	0.273746	0.285511	0.251034	0.257289	0.261364	0.231537	0.241167	0.258427	0.192308
COMMD3	0.273061	0.189261	0.248208	0.23228	0.203678	0.212276	0.214286	0.229541	0.202765	0.191011	0.371795
COMMD4	0.210952	0.252274	0.190636	0.190151	0.22023	0.215857	0.181006	0.249501	0.150538	0.244944	0.153846
COMMD6	2.17218	1.95119	2.05018	2.05209	1.82023	2.1156	2.10471	1.97605	2.30108	1.9191	1.48718
COMMD7	0.606395	0.29665	0.599462	0.520353	0.305287	0.390281	0.477273	0.338323	0.360983	0.278652	0.538462
COMMD8	0.342154	0.324162	0.307796	0.331056	0.334713	0.297698	0.287338	0.295409	0.256528	0.31236	0.179487
COMMD10	0.291069	0.199467	0.272625	0.258753	0.194023	0.226598	0.258117	0.171657	0.222734	0.177528	0.217949
COMT	0.385153	0.360107	0.339382	0.387703	0.369195	0.330946	0.298701	0.338323	0.259601	0.341573	0.102564
COPA	0.342154	0.344353	0.331989	0.334472	0.356782	0.319693	0.280844	0.318363	0.293395	0.303371	0.371795
COPB1	0.595553	0.459507	0.526658	0.526046	0.473103	0.481841	0.526786	0.491018	0.348694	0.417978	0.282051
COPB2	0.429805	0.364544	0.373432	0.41873	0.35908	0.38312	0.346591	0.353293	0.291859	0.359551	0.320513
COPE	0.938258	1.04327	0.802867	0.874751	0.972874	0.873657	0.798701	1.02595	0.855607	0.937079	0.794872
COPG1	0.344175	0.290881	0.294579	0.312269	0.289655	0.331969	0.279221	0.287425	0.258065	0.251685	0.179487
COPS2	0.313855	0.23519	0.293011	0.292058	0.230805	0.26087	0.253247	0.223553	0.201229	0.229213	0.141026
COPS3	0.295296	0.249612	0.264337	0.270424	0.228046	0.236829	0.210227	0.228543	0.195084	0.224719	0.141026
COPS5	0.409776	0.375194	0.385977	0.385141	0.389425	0.371355	0.333604	0.371257	0.274962	0.314607	0.333333
COPS6	0.544101	0.480586	0.471774	0.513806	0.486897	0.450639	0.474026	0.530938	0.376344	0.465169	0.307692
COPS8	0.296766	0.241846	0.270609	0.272701	0.256092	0.235294	0.269481	0.266467	0.208909	0.217978	0.115385
COPS9	0.804851	0.737963	0.684364	0.724737	0.746207	0.685422	0.675325	0.723553	0.689708	0.748315	0.5
COPZ1	0.579199	0.565343	0.537634	0.516652	0.496092	0.463939	0.494318	0.55988	0.497696	0.47191	0.346154
COQ4	0.271224	0.208786	0.251568	0.262454	0.194943	0.240921	0.230519	0.194611	0.185868	0.213483	0.230769
COQ7	0.243477	0.157089	0.257616	0.276687	0.202299	0.226598	0.249188	0.135729	0.15361	0.18427	0.282051
COQ10B	0.310364	0.286443	0.328853	0.339596	0.336552	0.289003	0.304383	0.307385	0.207373	0.319101	0.230769
CORO1A	6.50588	5.33259	5.44825	5.78651	5.04414	5.43785	5.38555	5.12176	5.27957	4.82247	4.35897
CORO1B	0.228592	0.261149	0.202061	0.212069	0.246897	0.232225	0.216721	0.297405	0.218126	0.231461	0.205128
CORO7	0.416391	0.175283	0.445565	0.399943	0.19954	0.264962	0.349026	0.187625	0.236559	0.211236	0.371795
COTL1	1.8563	0.104504	1.45565	1.39254	0.138391	1.26752	1.17938	0.0838323	1.64055	0.110112	1.03846
COX4I1	3.04759	3.3408	2.73522	2.7848	3.09241	3.26445	2.92532	3.36826	3.39017	3.04494	2.20513
COX5A	0.961044	0.804083	0.821237	0.862226	0.763678	0.869565	0.806818	0.775449	0.792627	0.721348	0.538462
COX5B	1.13377	1.35057	0.99888	1.02932	1.27356	1.20563	1.03247	1.36627	1.13364	1.33034	0.974359
COX6A1	1.54208	1.79854	1.35461	1.36948	1.6777	1.47468	1.42614	1.82834	1.50384	1.68315	1.07692
COX6B1	1.36145	1.80098	1.21573	1.21976	1.70391	1.52685	1.22565	1.79042	1.45622	1.74607	0.923077
COX6C	1.69331	1.75838	1.54996	1.58155	1.6892	1.65934	1.51542	1.84431	1.75576	1.66966	1.30769
COX7A2	1.086	1.1207	0.977375	0.995445	1.06667	1.12379	0.988636	1.11178	1.11214	1.0382	0.974359
COX7A2L	0.699559	0.620146	0.657706	0.649872	0.609655	0.652174	0.635552	0.598802	0.714286	0.591011	0.410256
COX7B	0.656744	0.805858	0.616711	0.652718	0.777011	0.723785	0.534091	0.814371	0.677419	0.761798	0.371795
COX7C	2.18559	2.24872	1.9664	1.95929	2.12414	2.45166	1.97565	2.2525	2.70968	2.28989	1.76923
COX8A	1.22657	1.27313	1.06138	1.06006	1.20966	1.08235	1.02922	1.37026	1.22734	1.09438	0.974359
COX14	0.454796	0.48458	0.431228	0.444065	0.474943	0.452174	0.412338	0.464072	0.400922	0.426966	0.24359
COX16	0.4638	0.330153	0.403898	0.422716	0.331494	0.37289	0.42776	0.384232	0.339478	0.341573	0.25641
COX17	0.533627	0.535611	0.582213	0.566467	0.556782	0.511509	0.556818	0.555888	0.542243	0.483146	0.435897
COX20	0.377802	0.307744	0.35103	0.364076	0.309425	0.321739	0.337662	0.304391	0.316436	0.332584	0.25641
CPD	0.374862	0.296206	0.365591	0.357245	0.275862	0.292583	0.375	0.314371	0.24424	0.289888	0.333333
CPNE1	0.755421	0.600843	0.701389	0.727868	0.581149	0.724808	0.676136	0.562874	0.552995	0.593258	0.512821
CPNE3	0.588203	0.538496	0.551523	0.55992	0.509885	0.527877	0.500812	0.57485	0.463902	0.498876	0.346154
CPQ	0.208196	0.257156	0.198477	0.18702	0.273103	0.193862	0.186688	0.265469	0.152074	0.247191	0.320513
CPSF6	0.377802	0.233193	0.373656	0.375747	0.248276	0.283887	0.288961	0.227545	0.256528	0.233708	0.294872
CPSF7	0.280044	0.214777	0.250448	0.252775	0.233103	0.240409	0.266234	0.208583	0.236559	0.224719	0.25641
CPT1A	0.315877	0.342578	0.276658	0.292058	0.344828	0.286957	0.255682	0.367265	0.219662	0.310112	0.205128
CRACR2A	0.261301	0.144664	0.247312	0.263023	0.14069	0.203581	0.277597	0.115768	0.165899	0.150562	0.25641
CRBN	0.367328	0.481917	0.323477	0.329348	0.450115	0.421483	0.318994	0.472056	0.276498	0.474157	0.24359
CREB1	0.356303	0.28955	0.361783	0.376886	0.306207	0.307928	0.338474	0.310379	0.261137	0.258427	0.346154
CREB3L2	0.252848	0.193699	0.242608	0.251921	0.191724	0.22046	0.269481	0.205589	0.18126	0.177528	0.217949
CREBBP	0.326167	0.371866	0.30578	0.303729	0.371034	0.37289	0.31737	0.307385	0.259601	0.325843	0.24359
CREBRF	0.346012	0.350566	0.360887	0.359806	0.372414	0.340153	0.32224	0.41018	0.250384	0.341573	0.333333
CREBZF	0.484932	0.385622	0.412858	0.421577	0.364598	0.400512	0.430195	0.362275	0.345622	0.377528	0.512821
CRELD1	0.255053	0.202796	0.246416	0.254483	0.231724	0.190793	0.219968	0.234531	0.165899	0.224719	0.153846
CRELD2	0.27692	0.270246	0.276658	0.329633	0.278161	0.293095	0.295455	0.270459	0.21659	0.283146	0.153846
CREM	0.286659	0.486798	0.515009	0.477654	0.75954	0.411253	0.306818	0.4002	0.316436	0.492135	0.371795
CRIM1	0.325248	0.125804	0.291219	0.313977	0.129655	0.142711	0.299513	0.0978044	0.182796	0.107865	0.141026
CRIP1	0.508269	2.47925	0.605959	0.522346	2.3508	2.41125	0.531656	2.53393	1.22273	2.38427	0.653846
CRIPT	0.283352	0.212558	0.234543	0.233703	0.217471	0.205115	0.244318	0.180639	0.172043	0.222472	0.205128
CRLF3	0.413451	0.359663	0.396953	0.376886	0.345747	0.358568	0.370942	0.366267	0.328725	0.350562	0.346154
CRNKL1	0.249724	0.231862	0.21819	0.22374	0.241839	0.197954	0.215909	0.238523	0.204301	0.253933	0.25641
CRTAM	0.273429	0.0528067	0.421595	0.66012	0.177011	0.37954	0.181818	0.0479042	0.293395	0.0651685	0.141026
CRTAP	0.251562	0.175727	0.225582	0.234842	0.204138	0.212788	0.224838	0.176647	0.204301	0.182022	0.24359
CRTC2	0.240169	0.23408	0.260529	0.262169	0.233103	0.256266	0.242695	0.194611	0.208909	0.197753	0.102564
CRTC3	0.401874	0.286443	0.390457	0.397096	0.29931	0.30179	0.396104	0.280439	0.270353	0.251685	0.358974
CRY1	0.306505	0.244065	0.346326	0.334472	0.31954	0.21023	0.336851	0.250499	0.18126	0.269663	0.5
CRYBG1	0.425579	0.173508	0.470206	0.538856	0.211034	0.46087	0.390422	0.136727	0.311828	0.18427	0.538462
CSDE1	0.876148	0.808076	0.868952	0.818673	0.770575	0.891049	0.872565	0.835329	0.973886	0.770787	0.871795
CSF2	0.0497979	0.00643444	0.557572	0.6308	0.0528736	0.234271	0.185065	0.00299401	0.265745	0.00898876	0.166667
CSK	1.34326	1.44708	1.23634	1.22858	1.42161	1.18465	1.17614	1.48204	1.04916	1.20225	1.08974
CSNK1A1	0.76075	0.639228	0.692428	0.727299	0.644598	0.622506	0.674513	0.60978	0.579109	0.591011	0.512821
CSNK1D	0.541529	0.510317	0.539875	0.546541	0.523218	0.478772	0.516234	0.482036	0.373272	0.496629	0.358974
CSNK1G2	0.424293	0.48702	0.439068	0.418161	0.504828	0.47468	0.404221	0.526946	0.336406	0.476404	0.282051
CSNK1G3	0.30871	0.21278	0.307796	0.32821	0.231724	0.313043	0.253247	0.213573	0.230415	0.267416	0.230769
CSNK2A1	0.278942	0.218993	0.25	0.258469	0.213333	0.238875	0.23539	0.208583	0.196621	0.21573	0.230769
CSNK2B	0.759831	0.564233	0.709453	0.626245	0.624828	0.602558	0.640422	0.725549	0.6851	0.667416	0.666667
CSRNP1	0.433297	0.168183	1.18235	1.06006	0.53931	0.494118	0.525974	0.131737	0.396313	0.274157	0.794872
CST3	0.0404263	0.229199	0.0459229	0.0358668	0.210115	0.223529	0.049513	0.251497	0.136713	0.197753	0.025641
CST7	5.49816	11.0049	6.25067	6.00028	11.0593	5.57033	5.51786	11.6387	4.8126	10.6494	4.23077
CSTB	0.813671	0.764367	0.742608	0.738685	0.751724	0.700256	0.731331	0.812375	0.761905	0.737079	0.576923
CTBP1	0.74219	0.816064	0.678315	0.722459	0.790805	0.661893	0.590097	0.873253	0.545315	0.694382	0.269231
CTBP2	0.485116	0.575993	0.420923	0.462283	0.56046	0.454731	0.383117	0.588822	0.218126	0.507865	0.24359
CTC1	0.201764	0.157311	0.158602	0.175918	0.131954	0.170844	0.150974	0.139721	0.141321	0.139326	0.25641
CTCF	0.464535	0.421566	0.447805	0.453174	0.45931	0.408184	0.48539	0.388224	0.3149	0.435955	0.320513
CTDNEP1	0.658214	0.64899	0.570341	0.602904	0.616552	0.619949	0.600649	0.679641	0.539171	0.622472	0.423077
CTDP1	0.247336	0.145773	0.264337	0.304583	0.165057	0.207161	0.180195	0.103792	0.150538	0.125843	0.153846
CTDSP1	0.535832	0.731751	0.529346	0.523484	0.742069	0.592839	0.456981	0.817365	0.462366	0.65618	0.435897
CTDSP2	0.194414	0.268915	0.187052	0.18645	0.248736	0.225575	0.165584	0.252495	0.178187	0.260674	0.333333
CTNNB1	0.528115	0.408919	0.491263	0.481355	0.446437	0.415345	0.454545	0.372255	0.353303	0.402247	0.602564
CTNNBIP1	0.208379	0.214999	0.177643	0.177626	0.216092	0.252174	0.19237	0.188623	0.133641	0.197753	0.102564
CTR9	0.586365	0.359219	0.546371	0.534301	0.36	0.369821	0.560065	0.341317	0.407066	0.310112	0.461538
CTSA	0.324697	0.243843	0.301747	0.309707	0.203678	0.394373	0.315747	0.254491	0.308756	0.229213	0.192308
CTSC	2.12918	2.25494	1.9366	1.99459	2.19724	1.59386	2.08442	2.34132	1.37174	2.13933	1.76923
CTSD	1.51397	1.17972	1.48275	1.2653	1.25793	1.1601	1.44805	1.62275	1.19662	1.37753	1.28205
CTSS	0.563763	0.516974	0.519937	0.521776	0.502069	0.520716	0.566558	0.547904	0.494624	0.501124	0.474359
CTSW	5.01672	9.07366	4.41151	5.20723	8.37609	7.59693	4.83442	8.78643	4.52074	7.9573	3.25641
CTSZ	0.499632	0.194586	0.453629	0.499004	0.193563	0.321228	0.50974	0.246507	0.348694	0.186517	0.423077
CUEDC2	0.307607	0.262259	0.275314	0.302021	0.270345	0.29821	0.229708	0.262475	0.211982	0.233708	0.102564
CUL1	0.49118	0.236965	0.44422	0.471961	0.252414	0.279284	0.435065	0.226547	0.296467	0.206742	0.282051
CUL3	0.543918	0.375638	0.481183	0.520068	0.394483	0.394885	0.44237	0.314371	0.388633	0.325843	0.358974
CUL4A	0.181918	0.293765	0.178539	0.196129	0.31954	0.253708	0.173701	0.349301	0.228879	0.265169	0.179487
CUL5	0.346748	0.269137	0.31586	0.307145	0.246897	0.272634	0.29789	0.269461	0.192012	0.240449	0.153846
CUTA	1.14149	1.00311	1.05556	1.10646	0.986207	1.0445	0.949675	1.01397	0.9447	0.952809	0.679487
CWC15	0.367512	0.358775	0.344534	0.352975	0.342529	0.31509	0.338474	0.393214	0.290323	0.334831	0.358974
CWC22	0.282065	0.193033	0.263665	0.259038	0.20046	0.232225	0.252435	0.206587	0.208909	0.231461	0.179487
CWC25	0.270489	0.229643	0.256496	0.257045	0.22069	0.238875	0.262987	0.226547	0.190476	0.233708	0.24359
CWF19L2	0.267916	0.240071	0.276882	0.269001	0.229885	0.251662	0.281656	0.253493	0.238095	0.27191	0.24359
CX3CR1	0.0154355	3.90992	0.0192652	0.0128096	3.35172	0.679284	0.012987	3.96407	0.0691244	3.19551	0.0128205
CXCR2	0.00330761	0.360994	0.00358423	0.0019926	0.354943	0.0429668	0.00162338	0.50499	0.00614439	0.352809	0
CXCR3	0.118339	0.125582	0.135305	0.128096	0.117701	0.441944	0.155032	0.100798	0.373272	0.132584	0.166667
CXCR4	0.46527	0.974706	1.29928	1.423	2.03862	2.22916	0.534903	0.992016	1.47926	1.04045	2.35897
CXCR6	1.39526	0.0204127	0.972446	1.13607	0.0312644	0.498721	1.38068	0.0189621	0.843318	0.0314607	1.19231
CXXC1	0.248254	0.215221	0.221998	0.251637	0.216552	0.219949	0.195617	0.239521	0.173579	0.208989	0.153846
CXXC5	0.947262	0.999334	0.911962	0.924566	1.0308	1.06701	0.829545	0.91018	0.652842	0.822472	0.679487
CXorf38	0.327086	0.329709	0.287858	0.269001	0.317701	0.269054	0.291396	0.346307	0.230415	0.325843	0.179487
CYB5B	0.382396	0.470601	0.324149	0.35696	0.461609	0.343223	0.309253	0.426148	0.288786	0.492135	0.230769
CYB5R3	0.551452	0.418682	0.491487	0.512952	0.404138	0.411765	0.450487	0.443114	0.408602	0.431461	0.346154
CYB561D2	0.275818	0.322387	0.258065	0.23228	0.329195	0.257801	0.237013	0.357285	0.241167	0.332584	0.307692
CYBA	4.10566	8.93566	3.68011	3.71221	8.10529	5.58465	3.99351	8.78144	3.97235	8.37978	3.53846
CYBC1	0.637449	0.594631	0.56026	0.574153	0.61977	0.536061	0.573052	0.565868	0.408602	0.451685	0.423077
CYC1	0.447262	0.518527	0.401658	0.442072	0.486437	0.437852	0.357143	0.51497	0.333333	0.476404	0.307692
CYCS	0.907387	0.696472	1.28472	1.19499	0.862529	0.756522	1.20779	0.693613	0.714286	0.847191	0.858974
CYFIP2	0.850239	1.02707	0.747536	0.735269	0.903448	0.767263	0.767045	0.987026	0.731183	0.862921	0.653846
CYHR1	0.260566	0.215886	0.240815	0.259892	0.217011	0.213299	0.218344	0.194611	0.182796	0.193258	0.25641
CYLD	0.633407	0.450854	0.622088	0.667236	0.461149	0.570332	0.621753	0.437126	0.549923	0.377528	0.576923
CYRIB	0.419147	0.739073	0.304211	0.538856	0.63908	0.519182	0.396916	0.606786	0.241167	0.510112	0.24359
CYTH1	0.419331	1.0588	0.423611	0.428978	1.10621	0.683887	0.44237	1.1477	0.419355	1.11011	0.371795
CYTH4	0.419515	0.422232	0.349014	0.387987	0.405517	0.336061	0.402597	0.487026	0.24424	0.431461	0.282051
CYTIP	1.15307	1.3408	1.24933	1.384	1.59126	1.3601	1.16071	1.52994	1.11367	1.41798	0.948718
CYTOR	0.393789	0.388951	0.388889	0.404498	0.411034	0.327366	0.401786	0.477046	0.385561	0.431461	0.269231
CZIB	0.23925	0.279121	0.21595	0.23655	0.284138	0.237852	0.178571	0.294411	0.178187	0.220225	0.179487
DAB2	0.0227857	0.355669	0.00873656	0.00455451	0.326437	0.0741688	0.00811688	0.399202	0.0138249	0.305618	0
DAD1	0.981992	1.01664	0.894937	0.925135	0.928276	0.944757	0.974026	1.08283	1.00614	0.961798	0.653846
DAP3	0.370268	0.337475	0.352599	0.345004	0.321379	0.364194	0.356331	0.335329	0.288786	0.314607	0.320513
DAPK2	0.306872	0.030619	0.272177	0.30743	0.028046	0.0680307	0.275162	0.0239521	0.0844854	0.0359551	0.205128
DAXX	0.621646	0.48813	0.535842	0.556789	0.46023	0.524808	0.512175	0.417166	0.44086	0.420225	0.25641
DAZAP1	0.554759	0.478811	0.517473	0.524338	0.518161	0.470588	0.454545	0.502994	0.396313	0.45618	0.397436
DAZAP2	1.22455	1.70291	1.23387	1.1372	1.66391	1.39898	1.25568	1.81836	1.40246	1.83146	1.4359
DBI	1.0928	1.60306	0.959229	1.01252	1.50759	1.07417	0.913961	1.85429	0.978495	1.33258	0.589744
DBNL	0.626424	0.596849	0.583557	0.57643	0.572874	0.547826	0.575487	0.590818	0.499232	0.501124	0.397436
DCAF5	0.683021	0.520967	0.635529	0.650441	0.541149	0.522251	0.583604	0.49501	0.402458	0.435955	0.512821
DCAF7	0.663359	0.556911	0.56586	0.599772	0.525977	0.524297	0.571429	0.56487	0.494624	0.503371	0.397436
DCAF8	0.318817	0.240959	0.312724	0.314261	0.246897	0.261381	0.295455	0.235529	0.245776	0.25618	0.397436
DCAF11	0.423374	0.376747	0.352151	0.380871	0.364138	0.362148	0.357143	0.387226	0.284178	0.301124	0.294872
DCAF12	0.271959	0.15842	0.215726	0.222886	0.156322	0.182609	0.208604	0.131737	0.147465	0.110112	0.192308
DCAF13	0.252481	0.178389	0.235663	0.237119	0.186667	0.210742	0.237013	0.176647	0.193548	0.204494	0.179487
DCAF15	0.329291	0.260706	0.3069	0.329348	0.262529	0.242967	0.332792	0.261477	0.241167	0.240449	0.282051
DCK	0.411246	0.372532	0.392697	0.413607	0.368276	0.401023	0.415584	0.343313	0.390169	0.334831	0.269231
DCP2	0.464351	0.314844	0.385753	0.399658	0.334713	0.347826	0.440747	0.330339	0.336406	0.321348	0.371795
DCPS	0.28133	0.233415	0.239919	0.290635	0.267126	0.218926	0.216721	0.209581	0.221198	0.204494	0.128205
DCTD	0.344359	0.231196	0.310708	0.320808	0.222529	0.292072	0.275974	0.242515	0.268817	0.21573	0.269231
DCTN1	0.277472	0.258265	0.232527	0.247652	0.245977	0.218926	0.239448	0.247505	0.213518	0.242697	0.179487
DCTN2	0.439177	0.352119	0.382616	0.400512	0.349425	0.340665	0.366071	0.372255	0.334869	0.348315	0.179487
DCTN3	0.543183	0.589084	0.518817	0.557643	0.590345	0.51509	0.479708	0.592814	0.400922	0.519101	0.307692
DCTN4	0.285373	0.219436	0.272177	0.267293	0.213333	0.234783	0.238636	0.188623	0.202765	0.242697	0.205128
DCUN1D5	0.250276	0.177058	0.216846	0.232565	0.183908	0.185166	0.17289	0.165669	0.15361	0.175281	0.128205
DCXR	0.523337	0.694919	0.484991	0.516083	0.625747	0.556522	0.465097	0.674651	0.454685	0.597753	0.333333
DDA1	0.273429	0.250055	0.249104	0.267293	0.266207	0.229668	0.228084	0.271457	0.175115	0.211236	0.192308
DDAH2	0.156376	0.230974	0.174731	0.16624	0.253333	0.253708	0.152597	0.233533	0.176651	0.204494	0.217949
DDB1	0.45057	0.359885	0.386201	0.421862	0.352644	0.359079	0.342532	0.363273	0.344086	0.269663	0.333333
DDHD1	0.558986	0.321722	0.49776	0.515229	0.328276	0.382097	0.501623	0.323353	0.337942	0.348315	0.282051
DDIT4	1.77306	2.00599	2.33893	2.38998	2.16966	2.08491	1.60633	2.5988	1.31951	1.53933	2.12821
DDOST	0.839581	0.923674	0.768369	0.784515	0.935632	0.713043	0.774351	0.952096	0.731183	0.81573	0.679487
DDRGK1	0.330026	0.334591	0.291891	0.296043	0.326437	0.299744	0.25487	0.334331	0.195084	0.301124	0.24359
DDT	0.390481	0.249168	0.373656	0.332479	0.250575	0.315601	0.313312	0.231537	0.339478	0.247191	0.333333
DDX3X	1.18339	0.748613	1.49485	1.40478	1.05655	1.01893	1.29302	0.648703	1.01229	0.865169	1.88462
DDX5	6.27582	5.82494	7.17697	6.52861	6.31632	5.91049	7.01299	5.71457	5.95853	6.52135	8.61538
DDX6	0.903712	0.861327	0.857527	0.801594	0.83954	0.743734	0.832792	0.870259	0.778802	0.831461	0.961538
DDX17	2.07993	1.55736	1.96102	1.92229	1.5577	1.76266	1.96266	1.49102	1.65899	1.53258	2.26923
DDX18	0.622565	0.56024	0.591622	0.578138	0.555862	0.579028	0.576299	0.596806	0.603687	0.523596	0.474359
DDX21	0.459757	0.373197	0.477823	0.523769	0.383908	0.479795	0.417208	0.379242	0.368664	0.413483	0.294872
DDX23	0.30724	0.259596	0.264337	0.264162	0.250115	0.245013	0.25974	0.251497	0.250384	0.226966	0.153846
DDX24	0.997611	0.980031	1.23163	1.09564	1.01379	1.10332	1.18182	1.06587	1.28418	0.997753	1.19231
DDX27	0.306321	0.257377	0.322133	0.312838	0.277241	0.294629	0.280032	0.226547	0.247312	0.249438	0.230769
DDX39A	0.480338	0.534946	0.469086	0.476516	0.58069	0.423018	0.478084	0.516966	0.331797	0.613483	0.384615
DDX39B	0.898015	0.848014	0.772625	0.752918	0.832644	0.8	0.814935	0.779441	0.675883	0.795506	0.717949
DDX42	0.405917	0.287996	0.368056	0.396812	0.281379	0.338619	0.354708	0.286427	0.298003	0.251685	0.307692
DDX46	0.694965	0.732416	0.658602	0.664389	0.737471	0.68798	0.635552	0.758483	0.540707	0.649438	0.628205
DDX50	0.297317	0.232527	0.262097	0.28238	0.24092	0.236829	0.254058	0.232535	0.233487	0.25618	0.320513
DDX52	0.234656	0.181717	0.215054	0.213493	0.181149	0.182097	0.193994	0.167665	0.164363	0.18427	0.294872
DDX54	0.289232	0.256046	0.258961	0.275548	0.246897	0.268542	0.237013	0.220559	0.227343	0.222472	0.141026
DDX56	0.227857	0.173286	0.191532	0.213493	0.178391	0.209207	0.191558	0.159681	0.173579	0.161798	0.269231
DDX58	0.22455	0.214333	0.198477	0.200114	0.205057	0.196931	0.218344	0.228543	0.149002	0.253933	0.166667
DECR1	0.391216	0.518749	0.351478	0.378024	0.508046	0.407673	0.321429	0.507984	0.282642	0.478652	0.166667
DEDD2	0.218486	0.237408	0.231183	0.220894	0.215172	0.233248	0.225649	0.250499	0.167435	0.244944	0.217949
DEF6	0.713708	0.868649	0.658154	0.673783	0.865287	0.769821	0.660714	0.976048	0.588326	0.849438	0.448718
DEGS1	0.437339	0.170623	0.398297	0.404782	0.173793	0.294629	0.402597	0.182635	0.299539	0.193258	0.294872
DEK	0.878537	1.05769	0.859095	0.803871	1.03218	0.941176	0.814123	1.08084	0.857143	1.02697	0.653846
DELE1	0.286659	0.249612	0.272625	0.267293	0.267586	0.250128	0.257305	0.257485	0.176651	0.249438	0.25641
DENND1B	0.549798	0.222986	0.499328	0.501281	0.217931	0.331969	0.456169	0.215569	0.267281	0.202247	0.282051
DENND1C	0.605843	0.457067	0.545027	0.5807	0.433103	0.449105	0.539773	0.478044	0.376344	0.438202	0.397436
DENND2D	2.90132	1.92301	2.34901	2.44036	1.86575	1.89361	2.43019	1.68463	1.57757	1.76629	1.91026
DENND4A	0.33756	0.173508	0.337142	0.360091	0.185747	0.255754	0.29789	0.163673	0.238095	0.161798	0.294872
DENND4C	0.473539	0.409807	0.426523	0.456305	0.429885	0.426087	0.469968	0.387226	0.330261	0.435955	0.448718
DENND5A	0.181	0.025294	0.200941	0.255622	0.0542529	0.143734	0.149351	0.0179641	0.0906298	0.0224719	0.166667
DENND6A	0.276001	0.24229	0.266577	0.258469	0.261609	0.201535	0.250812	0.218563	0.175115	0.206742	0.24359
DENND10	0.27104	0.146439	0.243952	0.275263	0.153103	0.144246	0.1875	0.136727	0.145929	0.188764	0.115385
DENR	0.461227	0.376082	0.410618	0.426985	0.381609	0.403069	0.424513	0.38024	0.347158	0.379775	0.269231
DERL1	0.440831	0.434213	0.416891	0.395104	0.438161	0.349872	0.400162	0.40519	0.357911	0.422472	0.474359
DERL2	0.309629	0.289106	0.284946	0.308853	0.301609	0.273657	0.282468	0.289421	0.193548	0.260674	0.205128
DGCR6L	0.593348	0.307522	0.530018	0.567037	0.317701	0.397954	0.521104	0.295409	0.382488	0.240449	0.282051
DGKD	0.694781	0.513202	0.664427	0.684885	0.521839	0.457289	0.568994	0.444112	0.431644	0.521348	0.576923
DGKZ	0.92466	1.03661	0.85103	0.901793	1.00368	0.947826	0.850649	1.05888	0.714286	1.03596	0.717949
DGLUCY	0.330209	0.271356	0.282258	0.30743	0.253793	0.270077	0.284903	0.248503	0.18126	0.224719	0.282051
DGUOK	0.530503	0.599734	0.506496	0.497296	0.581149	0.539642	0.466721	0.557884	0.499232	0.539326	0.525641
DHPS	0.367144	0.31329	0.334677	0.345289	0.326897	0.323274	0.331981	0.263473	0.301075	0.303371	0.25641
DHRS3	0.524256	0.283781	0.540099	0.550811	0.336552	0.357033	0.457792	0.315369	0.302611	0.267416	0.294872
DHRS4	0.271959	0.212558	0.243504	0.261315	0.210115	0.22711	0.206169	0.210579	0.179724	0.2	0.0641026
DHRS7	0.918596	1.39871	0.885977	0.875036	1.38575	0.995908	0.918831	1.55988	0.849462	1.38876	0.910256
DHX9	0.361264	0.286	0.319444	0.341873	0.268506	0.302813	0.301948	0.277445	0.278034	0.262921	0.166667
DHX15	0.371003	0.272021	0.358423	0.351836	0.267126	0.307417	0.357143	0.315369	0.273425	0.217978	0.358974
DHX29	0.293642	0.222543	0.277106	0.288642	0.236322	0.228645	0.25487	0.213573	0.196621	0.231461	0.294872
DHX30	0.35667	0.246505	0.321461	0.339311	0.265747	0.290026	0.304383	0.256487	0.250384	0.222472	0.166667
DHX36	0.616501	0.551143	0.663306	0.645033	0.588966	0.580051	0.606331	0.512974	0.491551	0.550562	0.474359
DIAPH1	0.5509	0.968493	0.538978	0.504128	0.904828	0.679795	0.543831	1.001	0.52381	0.910112	0.384615
DICER1	0.234105	0.183049	0.204749	0.215201	0.167816	0.208184	0.221591	0.150699	0.170507	0.161798	0.269231
DIDO1	0.470967	0.314622	0.438172	0.434956	0.318161	0.363683	0.38961	0.269461	0.354839	0.283146	0.410256
DIP2A	0.414553	0.645884	0.385753	0.379732	0.653333	0.507417	0.344968	0.783433	0.296467	0.588764	0.371795
DLD	0.307056	0.228533	0.269713	0.274694	0.226667	0.251662	0.247565	0.209581	0.242704	0.164045	0.0897436
DLEU2	0.258728	0.170845	0.250896	0.271563	0.178391	0.205115	0.269481	0.133733	0.129032	0.166292	0.205128
DLG1	0.286476	0.194808	0.259857	0.249929	0.175632	0.22711	0.249188	0.186627	0.176651	0.206742	0.282051
DLGAP4	0.280412	0.201908	0.251568	0.282095	0.209195	0.221483	0.244318	0.189621	0.18126	0.191011	0.115385
DMAC1	0.42025	0.233637	0.344982	0.379163	0.228966	0.340665	0.333604	0.210579	0.296467	0.208989	0.25641
DMTF1	0.408673	0.274906	0.364247	0.36123	0.277701	0.317647	0.369318	0.258483	0.262673	0.278652	0.371795
DMXL1	0.300992	0.175505	0.260977	0.259038	0.184368	0.178517	0.267045	0.179641	0.201229	0.161798	0.269231
DNAAF2	0.2828	0.162636	0.314516	0.280387	0.17977	0.240409	0.24513	0.142715	0.210445	0.157303	0.320513
DNAJA1	0.810548	0.584868	1.07124	1.01879	0.71908	0.730946	1.2013	0.592814	0.597542	0.761798	1.12821
DNAJA2	0.42319	0.377191	0.408378	0.405921	0.382069	0.375448	0.364448	0.37525	0.334869	0.382022	0.24359
DNAJB1	1.3925	1.0071	1.43907	1.31426	0.976552	1.29361	7.52679	1.04391	1.5361	4.4427	2.74359
DNAJB4	0.210033	0.106501	0.167787	0.173925	0.118621	0.148849	0.474838	0.0948104	0.102919	0.229213	0.269231
DNAJB6	0.555678	0.622809	0.701165	0.666382	0.695632	0.519693	0.535714	0.57485	0.425499	0.674157	0.512821
DNAJB11	0.375597	0.329266	0.340726	0.342158	0.341609	0.302302	0.338474	0.346307	0.241167	0.28764	0.24359
DNAJB14	0.616501	0.469048	0.577509	0.617706	0.498851	0.481841	0.578734	0.516966	0.448541	0.453933	0.487179
DNAJC1	0.936604	0.721101	0.912858	0.893538	0.750345	0.719693	0.956169	0.664671	0.611367	0.694382	1.05128
DNAJC2	0.282617	0.211893	0.248656	0.25733	0.198161	0.253197	0.248377	0.211577	0.198157	0.188764	0.205128
DNAJC3	0.375597	0.373641	0.385081	0.3692	0.374253	0.345269	0.340909	0.393214	0.250384	0.377528	0.333333
DNAJC4	0.393054	0.240071	0.34207	0.351551	0.23954	0.297187	0.333604	0.279441	0.281106	0.217978	0.217949
DNAJC7	0.553289	0.380963	0.454525	0.500996	0.367356	0.398977	0.44724	0.367265	0.330261	0.337079	0.371795
DNAJC8	0.787027	0.791436	0.675403	0.688016	0.756322	0.658312	0.69237	0.773453	0.612903	0.755056	0.448718
DNAJC10	0.250092	0.178833	0.211022	0.214631	0.156322	0.212788	0.216721	0.164671	0.164363	0.141573	0.192308
DNAJC15	0.529217	0.448414	0.483199	0.482494	0.485977	0.452685	0.452922	0.443114	0.423963	0.440449	0.320513
DNAJC19	0.371003	0.2931	0.336022	0.338742	0.288276	0.332481	0.323052	0.266467	0.30722	0.251685	0.282051
DNAJC21	0.404079	0.360328	0.369848	0.378309	0.361379	0.358568	0.363636	0.366267	0.259601	0.325843	0.217949
DNASE2	0.156376	0.237187	0.159498	0.166809	0.205977	0.185166	0.167208	0.257485	0.144393	0.191011	0.192308
DNM1L	0.269386	0.189705	0.24776	0.245944	0.188046	0.208184	0.214286	0.199601	0.18894	0.161798	0.192308
DNM2	0.891216	0.700466	0.806676	0.849986	0.711264	0.688491	0.788149	0.640719	0.52381	0.593258	0.615385
DNMT1	0.770489	0.547593	0.720654	0.704241	0.565057	0.574936	0.660714	0.518962	0.572965	0.469663	0.397436
DNMT3A	0.353546	0.12292	0.300403	0.342442	0.129195	0.240409	0.280032	0.10978	0.236559	0.0966292	0.269231
DNPEP	0.287394	0.247615	0.260305	0.277256	0.238621	0.251662	0.228084	0.245509	0.193548	0.188764	0.115385
DNTTIP2	0.460309	0.442423	0.452733	0.422716	0.428046	0.414322	0.435877	0.429142	0.302611	0.462921	0.333333
DOCK2	0.460125	0.362991	0.412858	0.426701	0.363678	0.381586	0.438312	0.348303	0.357911	0.352809	0.346154
DOCK8	1.01084	0.627025	0.907482	0.857956	0.662069	0.763683	0.88474	0.647705	0.788018	0.586517	0.897436
DOCK10	0.69129	0.542711	0.678091	0.664674	0.538391	0.68798	0.668831	0.55489	0.614439	0.469663	0.782051
DOCK11	0.319184	0.409363	0.288754	0.283234	0.41977	0.346292	0.288961	0.463074	0.268817	0.391011	0.282051
DOK2	0.873943	1.33659	0.864023	0.892969	1.28644	0.992839	0.913149	1.21956	0.615975	1.0809	0.692308
DPF2	0.268284	0.242512	0.22491	0.251921	0.234023	0.250128	0.224026	0.241517	0.211982	0.220225	0.141026
DPH1	0.190187	0.128023	0.189292	0.195275	0.127356	0.16266	0.171266	0.118762	0.141321	0.0988764	0.320513
DPM2	0.292356	0.232971	0.251568	0.265585	0.238161	0.224041	0.244318	0.247505	0.179724	0.235955	0.115385
DPM3	0.406468	0.332816	0.354167	0.387703	0.332874	0.339642	0.324675	0.364271	0.330261	0.34382	0.25641
DPP7	0.744028	0.637675	0.674507	0.692855	0.641839	0.66087	0.725649	0.643713	0.648233	0.642697	0.512821
DPP8	0.298971	0.223874	0.276434	0.291204	0.232644	0.243478	0.232955	0.215569	0.182796	0.251685	0.269231
DPP9	0.555678	0.33215	0.479167	0.529177	0.342989	0.345269	0.489448	0.301397	0.273425	0.2	0.410256
DPY30	0.293091	0.247171	0.277554	0.304298	0.250575	0.261893	0.283279	0.256487	0.25192	0.240449	0.179487
DPYD	0.425395	0.441979	0.423163	0.428124	0.418391	0.463427	0.467532	0.423154	0.339478	0.429213	0.589744
DR1	0.416759	0.378744	0.372088	0.408198	0.378391	0.351407	0.374188	0.362275	0.337942	0.382022	0.153846
DRAP1	1.2556	1.3053	1.14225	1.24025	1.28966	1.28491	1.17857	1.38124	1.02304	1.28315	0.833333
DRG2	0.274348	0.246062	0.245968	0.239681	0.228966	0.22711	0.237825	0.203593	0.196621	0.188764	0.192308
DSTN	0.200662	0.665187	0.21483	0.209223	0.66023	0.357033	0.176948	0.835329	0.298003	0.624719	0.25641
DTHD1	0.0290334	0.60284	0.0394265	0.038144	0.598621	0.11867	0.0454545	0.596806	0.0875576	0.617978	0.115385
DTNBP1	0.286659	0.273796	0.290323	0.300598	0.281839	0.256777	0.270292	0.312375	0.201229	0.260674	0.25641
DTX3	0.109886	0.242734	0.108647	0.112155	0.23908	0.157033	0.122565	0.261477	0.139785	0.235955	0.0897436
DTX3L	0.248806	0.362769	0.214606	0.246798	0.365057	0.286445	0.24026	0.345309	0.152074	0.292135	0.166667
DUS1L	0.473907	0.396272	0.476254	0.485909	0.40046	0.408184	0.435877	0.43014	0.351767	0.397753	0.487179
DUSP1	6.93936	4.38695	13.1779	11.5912	7.96184	9.55652	12.6445	4.08383	7.30261	9.17528	28.3718
DUSP2	1.76902	2.18172	6.15412	7.29974	5.4731	4.71969	2.36039	1.95908	2.39785	2.90562	4.02564
DUSP5	0.213341	0.0843133	0.503584	0.575576	0.214253	0.204604	0.280032	0.0988024	0.144393	0.121348	0.397436
DUSP6	0.999265	0.205902	0.890457	1.09678	0.305287	0.429156	0.99026	0.194611	0.536098	0.298876	1.08974
DUSP10	0.478684	0.117373	0.664651	0.740108	0.196782	0.325831	0.430195	0.0958084	0.185868	0.101124	0.384615
DUSP11	0.308343	0.269359	0.289427	0.305722	0.266667	0.261893	0.297078	0.277445	0.233487	0.249438	0.115385
DUSP23	0.29548	0.278012	0.275986	0.312553	0.261149	0.291049	0.253247	0.276447	0.208909	0.278652	0.179487
DUT	0.537854	0.454182	0.515009	0.518645	0.470805	0.486445	0.49026	0.49002	0.49616	0.393258	0.461538
DVL3	0.205072	0.167295	0.188844	0.202391	0.165517	0.148338	0.174513	0.135729	0.138249	0.146067	0.269231
DYM	0.25634	0.229199	0.224462	0.23655	0.242299	0.219949	0.220779	0.239521	0.205837	0.238202	0.166667
DYNC1H1	0.788681	0.624584	0.708109	0.704241	0.61977	0.654731	0.73539	0.56986	0.662058	0.514607	0.602564
DYNC1I2	0.27986	0.230308	0.251792	0.261884	0.221609	0.242967	0.255682	0.219561	0.231951	0.222472	0.166667
DYNC1LI1	0.266446	0.206124	0.268145	0.260746	0.210575	0.218926	0.228084	0.202595	0.173579	0.182022	0.192308
DYNLL1	1.15858	1.09452	0.952061	1.0205	1.03172	0.880307	0.930195	1.09481	0.835637	1.03596	0.589744
DYNLRB1	0.296766	0.206789	0.237679	0.245944	0.20092	0.205627	0.231331	0.181637	0.233487	0.224719	0.346154
DYNLT1	0.557699	0.385179	0.484543	0.571307	0.369655	0.417391	0.44237	0.412176	0.344086	0.393258	0.282051
DYRK1A	0.326902	0.238518	0.323925	0.306291	0.223448	0.255754	0.311688	0.225549	0.182796	0.213483	0.282051
DYRK2	0.31165	0.309075	0.284498	0.296043	0.265287	0.330946	0.300325	0.342315	0.301075	0.301124	0.25641
DZIP3	0.527563	0.092079	0.47043	0.495872	0.105747	0.269054	0.454545	0.0698603	0.242704	0.119101	0.474359
E2F4	0.455899	0.335034	0.420475	0.419869	0.344828	0.344757	0.383929	0.355289	0.316436	0.319101	0.217949
E2F5	0.267916	0.112492	0.230063	0.218332	0.127816	0.128389	0.179383	0.0838323	0.078341	0.103371	0.25641
EAF1	0.287027	0.12647	0.257841	0.271278	0.138851	0.149361	0.293831	0.0878244	0.12596	0.137079	0.166667
EAPP	0.468945	0.480808	0.432572	0.459436	0.46069	0.440921	0.4375	0.472056	0.364055	0.404494	0.320513
EBLN3P	0.417677	0.263146	0.427643	0.437802	0.277241	0.311509	0.409091	0.245509	0.351767	0.280899	0.320513
ECH1	0.917126	0.576437	0.869624	0.844862	0.596322	0.664962	0.762987	0.613772	0.729647	0.593258	0.615385
ECHDC1	0.319368	0.293543	0.27845	0.298321	0.264368	0.302302	0.293019	0.295409	0.261137	0.274157	0.205128
ECHS1	0.408306	0.251387	0.363575	0.38144	0.234943	0.317136	0.340097	0.229541	0.27957	0.208989	0.192308
ECI1	0.253767	0.140004	0.226254	0.250213	0.127816	0.19335	0.218344	0.165669	0.147465	0.141573	0.0897436
ECI2	0.264976	0.16907	0.231183	0.255622	0.149425	0.230691	0.209416	0.172655	0.231951	0.182022	0.153846
EDF1	1.46876	1.5152	1.34476	1.43524	1.44552	1.50179	1.33198	1.54691	1.45622	1.49438	1.01282
EEA1	0.302646	0.201243	0.320789	0.318531	0.223908	0.240921	0.269481	0.217565	0.228879	0.213483	0.24359
EEF1A1	40.4675	32.7176	37.1333	37.9513	31.5664	41.9826	36.2094	29.9561	46.3625	31.209	33.8974
EEF1B2	4.10731	3.23963	3.80959	3.82323	3.14851	4.30639	3.79058	3.13573	4.88479	3.14382	3.14103
EEF1D	3.35006	3.82782	3.1203	3.17336	3.58253	3.8399	3.21429	3.76148	4.19816	3.51236	3.01282
EEF1G	3.10364	2.53472	2.78696	2.82579	2.31448	3.15038	2.76136	2.33533	3.63594	2.26292	2.38462
EEF2	4.54153	4.19081	4.0177	4.039	3.92644	4.54373	3.97727	3.85928	4.69585	3.86292	3.57692
EFCAB14	0.465821	0.448192	0.428091	0.414745	0.425747	0.412788	0.456169	0.43513	0.35023	0.402247	0.384615
EFHD2	1.64535	5.43554	1.63038	1.55935	5.33977	3.02251	1.61769	5.5998	1.41475	5.37528	1.55128
EFR3A	0.361632	0.311959	0.312052	0.31967	0.302529	0.297698	0.321429	0.292415	0.218126	0.242697	0.192308
EFTUD2	0.264792	0.221655	0.218862	0.24879	0.218851	0.229668	0.213474	0.196607	0.168971	0.191011	0.230769
EGLN2	0.294745	0.346794	0.280242	0.301167	0.328276	0.262404	0.265422	0.361277	0.195084	0.341573	0.217949
EGR1	0.108416	0.0392722	0.6931	1.15969	0.230805	0.229156	0.336039	0.0179641	0.113671	0.119101	3.07692
EGR2	0.0475928	0.0188596	0.164427	0.369769	0.103908	0.0710997	0.0698052	0.00598802	0.0414747	0.0337079	0.0128205
EHBP1L1	0.38405	0.232749	0.345654	0.386849	0.24046	0.282864	0.362825	0.206587	0.256528	0.21573	0.294872
EHD1	0.412716	0.453961	0.386425	0.439226	0.41977	0.45422	0.388799	0.436128	0.344086	0.431461	0.230769
EHMT1	0.535832	0.404704	0.501344	0.516368	0.413793	0.451662	0.462662	0.396208	0.354839	0.375281	0.410256
EI24	0.26075	0.155092	0.21819	0.241104	0.164138	0.184655	0.19724	0.154691	0.133641	0.11236	0.24359
EID1	0.844542	0.879521	0.793907	0.832622	0.847356	0.861381	0.767045	0.899202	0.917051	0.903371	0.769231
EIF1	7.0204	6.88174	8.42988	7.64475	7.95218	7.13657	7.93425	6.78244	7.42704	7.98202	10.5256
EIF1AX	0.665748	0.519858	0.716846	0.680615	0.566437	0.571867	0.611201	0.50998	0.64977	0.503371	0.564103
EIF1B	0.471885	0.423341	0.484991	0.484486	0.441839	0.39335	0.443182	0.44012	0.425499	0.440449	0.269231
EIF2A	0.449651	0.304415	0.457213	0.424139	0.308966	0.35601	0.397727	0.339321	0.294931	0.303371	0.371795
EIF2AK1	0.384417	0.35811	0.346326	0.353544	0.365517	0.334527	0.334416	0.338323	0.298003	0.330337	0.269231
EIF2AK2	0.578464	0.49523	0.507168	0.635639	0.47954	0.523274	0.530844	0.50998	0.364055	0.4	0.294872
EIF2B1	0.308526	0.235855	0.27397	0.269286	0.230345	0.228133	0.241883	0.235529	0.192012	0.191011	0.24359
EIF2S1	0.334803	0.259596	0.292787	0.30316	0.257931	0.267519	0.269481	0.218563	0.253456	0.267416	0.102564
EIF2S2	0.642962	0.538939	0.555108	0.574438	0.545747	0.601023	0.547078	0.528942	0.47619	0.521348	0.410256
EIF2S3	0.76075	0.670734	0.672267	0.637347	0.65931	0.716624	0.62987	0.653693	0.666667	0.557303	0.628205
EIF3A	0.898567	0.74817	0.81698	0.862226	0.736552	0.748849	0.751623	0.738523	0.662058	0.674157	0.576923
EIF3B	0.561926	0.459951	0.492832	0.472531	0.433563	0.453197	0.417208	0.434132	0.379416	0.359551	0.205128
EIF3D	0.699375	0.644997	0.642921	0.64304	0.637701	0.750895	0.573864	0.687625	0.654378	0.575281	0.525641
EIF3E	0.868063	0.766585	0.855511	0.831198	0.733333	1.00153	0.770292	0.751497	1.02919	0.676404	0.769231
EIF3F	1.26442	1.38784	1.07841	1.15058	1.34253	1.39591	1.03977	1.33234	1.23041	1.22472	0.858974
EIF3G	3.15105	2.85622	2.92518	2.93083	2.62483	3.21176	3.09253	2.30639	2.77419	2.45393	2.4359
EIF3H	0.949651	0.854005	0.822357	0.839169	0.80092	0.959079	0.806006	0.826347	0.907834	0.840449	0.935897
EIF3I	0.645718	0.599512	0.561604	0.595218	0.582069	0.584143	0.536526	0.582834	0.520737	0.460674	0.282051
EIF3J	0.423558	0.293321	0.365367	0.380302	0.303908	0.358056	0.330357	0.300399	0.299539	0.296629	0.307692
EIF3K	1.59555	1.71822	1.46147	1.47623	1.5623	1.69463	1.4586	1.71058	1.65591	1.49213	1.33333
EIF3L	1.0566	0.811404	0.923387	0.907771	0.826207	0.961637	0.883117	0.777445	1.09063	0.768539	0.794872
EIF3M	0.687982	0.593521	0.606407	0.60575	0.590805	0.66445	0.603084	0.5998	0.583717	0.595506	0.371795
EIF4A1	1.80118	0.922787	1.87433	1.67208	1.06621	1.35652	1.43588	1.02595	1.42704	1.04944	1.28205
EIF4A2	1.48291	1.23386	1.46528	1.40621	1.2869	1.46445	1.79383	1.24451	1.47312	1.49888	1.74359
EIF4A3	0.427968	0.367207	0.680108	0.989183	0.503448	0.497698	0.588474	0.338323	0.431644	0.411236	1.0641
EIF4B	1.02113	0.921012	0.914875	0.883575	0.868506	0.954476	0.887175	0.934132	1.05991	0.896629	0.897436
EIF4E	0.409776	0.280896	0.384185	0.39852	0.289195	0.309463	0.321429	0.314371	0.299539	0.294382	0.24359
EIF4E2	0.305954	0.3428	0.28629	0.28181	0.344368	0.291049	0.295455	0.307385	0.221198	0.244944	0.179487
EIF4EBP2	0.374495	0.524961	0.332885	0.345574	0.467586	0.377494	0.309253	0.496008	0.28725	0.447191	0.333333
EIF4G1	0.589673	0.417573	0.542339	0.587532	0.431724	0.494118	0.513799	0.403194	0.477727	0.391011	0.435897
EIF4G2	1.40573	0.98469	1.38262	1.36208	0.972414	1.10179	1.35633	0.897206	1.16129	0.993258	1.41026
EIF4G3	0.315693	0.497227	0.298611	0.309422	0.470345	0.303836	0.297078	0.471058	0.230415	0.38427	0.346154
EIF4H	0.644065	0.588418	0.596774	0.581554	0.618391	0.542711	0.542208	0.623752	0.490015	0.514607	0.423077
EIF5	1.2444	0.927668	1.26187	1.14546	0.956322	1.01176	1.38718	0.957086	0.920123	1.02022	1.47436
EIF5A	1.37008	1.21522	1.27755	1.26502	1.28184	1.29616	1.11607	1.18064	1.26267	1.07416	0.948718
EIF5B	0.516354	0.475261	0.451165	0.495588	0.468966	0.489003	0.454545	0.531936	0.3702	0.467416	0.333333
EIF6	0.518008	0.471267	0.444892	0.489325	0.437701	0.462916	0.418019	0.463074	0.313364	0.438202	0.24359
ELAC2	0.267916	0.184602	0.226927	0.224594	0.194023	0.201535	0.204545	0.197605	0.178187	0.191011	0.141026
ELAVL1	0.400037	0.275349	0.366487	0.404213	0.288276	0.30844	0.301136	0.283433	0.302611	0.283146	0.217949
ELF1	1.30834	0.940981	1.5616	1.51466	1.06851	1.06854	1.29302	0.917166	1.08449	0.914607	1.21795
ELF2	0.595553	0.485023	0.522849	0.509821	0.498391	0.499233	0.578734	0.50499	0.390169	0.489888	0.615385
ELF4	0.253767	0.275571	0.222894	0.24082	0.275862	0.217903	0.229708	0.270459	0.139785	0.247191	0.141026
ELK4	0.362367	0.24584	0.329077	0.345004	0.244598	0.273146	0.319805	0.227545	0.250384	0.233708	0.166667
ELL2	0.215362	0.103838	0.275762	0.328494	0.14069	0.221995	0.167208	0.0908184	0.115207	0.107865	0.192308
ELMO1	0.0964719	0.281118	0.106631	0.107031	0.266207	0.2	0.101461	0.302395	0.147465	0.251685	0.205128
ELMO2	0.256891	0.203461	0.249104	0.249929	0.189885	0.216368	0.228084	0.185629	0.156682	0.155056	0.192308
ELOB	1.65895	1.63235	1.48432	1.44919	1.53425	1.56624	1.45536	1.68762	1.57296	1.59551	1.15385
ELOC	0.443036	0.397826	0.432572	0.427839	0.416552	0.385678	0.395292	0.427146	0.376344	0.377528	0.282051
ELOVL1	0.374495	0.349678	0.328405	0.317677	0.353103	0.311509	0.30276	0.399202	0.253456	0.341573	0.102564
ELOVL5	0.528666	0.266918	0.466846	0.471107	0.285517	0.378517	0.463474	0.285429	0.388633	0.242697	0.487179
ELOVL6	0.374495	0.134901	0.317652	0.334187	0.127356	0.158056	0.262175	0.10479	0.167435	0.0988764	0.333333
ELP5	0.306505	0.246727	0.255824	0.300598	0.264828	0.263939	0.24513	0.256487	0.192012	0.195506	0.128205
EMB	0.668137	0.597293	0.68638	0.655565	0.607816	0.764194	0.660714	0.658683	0.665131	0.570787	0.628205
EMC3	0.267549	0.299312	0.239919	0.267008	0.288736	0.251662	0.251623	0.295409	0.221198	0.25618	0.166667
EMC4	0.473723	0.429332	0.448253	0.455167	0.415172	0.402558	0.42289	0.433134	0.368664	0.346067	0.346154
EMC6	0.329474	0.352341	0.31698	0.319954	0.327356	0.290537	0.273539	0.339321	0.219662	0.258427	0.269231
EMC7	0.317898	0.315065	0.31026	0.290635	0.318621	0.269565	0.321429	0.334331	0.25192	0.296629	0.24359
EMC10	0.503491	0.368094	0.4319	0.440364	0.370115	0.379028	0.469968	0.374251	0.364055	0.325843	0.410256
EMD	0.510107	0.552696	0.631048	0.579562	0.606897	0.51509	0.500812	0.560878	0.508449	0.489888	0.461538
EML2	0.355568	0.233858	0.323253	0.35696	0.242759	0.251662	0.309253	0.207585	0.213518	0.191011	0.282051
EML3	0.280044	0.267806	0.254704	0.271847	0.241379	0.272123	0.249188	0.225549	0.230415	0.294382	0.205128
EML4	0.842337	0.383404	0.965726	0.82152	0.415172	0.784655	0.929383	0.302395	0.924731	0.440449	1.57692
EMP3	0.230062	2.96783	0.261201	0.241958	2.75448	1.67519	0.297078	3.26846	0.729647	2.77528	0.384615
ENO1	1.28298	1.16419	1.00134	1.10418	1.11356	1.24859	0.9375	1.19261	1.10445	1.01348	0.653846
ENOPH1	0.265527	0.201021	0.228495	0.238258	0.190345	0.217903	0.283279	0.194611	0.222734	0.168539	0.0897436
ENPP4	0.24366	0.288218	0.236783	0.239681	0.297471	0.197442	0.207792	0.323353	0.16129	0.305618	0.128205
ENSA	0.696619	0.682494	0.703181	0.688301	0.687356	0.604604	0.63474	0.661677	0.529954	0.665169	0.525641
ENY2	0.506983	0.51653	0.491711	0.495019	0.504828	0.482864	0.497565	0.497006	0.379416	0.516854	0.384615
EOMES	2.81386	0.680719	2.46998	2.62681	0.668046	1.11816	2.38474	0.507984	1.23963	0.626966	1.73077
EP300	0.386439	0.279787	0.369624	0.372616	0.302989	0.290537	0.344156	0.257485	0.261137	0.206742	0.24359
EP400	0.298236	0.233858	0.279122	0.282095	0.238161	0.260358	0.25487	0.214571	0.230415	0.213483	0.25641
EPB41	0.564498	0.716885	0.533602	0.509536	0.72046	0.726343	0.553571	0.687625	0.55914	0.678652	0.5
EPC1	1.05182	0.918349	1.056	1.00057	0.910345	0.936061	1.11607	0.887226	0.84639	0.930337	1.12821
EPS15	0.57387	0.350566	0.541667	0.500712	0.33977	0.423018	0.530844	0.340319	0.423963	0.361798	0.5
EPS15L1	0.175854	0.246505	0.149642	0.172787	0.256552	0.203581	0.165584	0.230539	0.11828	0.220225	0.128205
EPSTI1	0.441933	0.456845	0.392025	0.458298	0.456552	0.465473	0.387175	0.378244	0.218126	0.431461	0.153846
ERAP1	0.340867	0.271578	0.308468	0.283518	0.285057	0.315601	0.299513	0.286427	0.331797	0.28764	0.358974
ERAP2	0.293826	0.317506	0.244848	0.318247	0.298391	0.314066	0.267045	0.356287	0.205837	0.251685	0.102564
ERBB2	0.0110254	0.267806	0.00828853	0.0133789	0.261149	0.057289	0.0105519	0.302395	0.00768049	0.179775	0
ERBIN	0.455164	0.383404	0.435484	0.449473	0.390805	0.386701	0.446429	0.40519	0.325653	0.375281	0.282051
ERCC1	0.363102	0.231196	0.327509	0.357245	0.223448	0.282864	0.315747	0.204591	0.24424	0.211236	0.153846
ERCC5	0.510842	0.449079	0.495072	0.491318	0.432184	0.42711	0.525162	0.462076	0.393241	0.451685	0.448718
ERGIC1	0.597574	0.277346	0.561828	0.612582	0.28	0.484399	0.568994	0.231537	0.419355	0.28764	0.589744
ERGIC2	0.315877	0.236077	0.303763	0.31113	0.228046	0.23734	0.308442	0.244511	0.22427	0.211236	0.269231
ERGIC3	0.430173	0.418904	0.395385	0.415315	0.411034	0.427621	0.356331	0.427146	0.354839	0.364045	0.320513
ERH	0.684307	0.739294	0.598118	0.602334	0.695172	0.635294	0.625812	0.778443	0.706605	0.710112	0.358974
ERICH1	0.506248	0.346128	0.469534	0.463706	0.347586	0.408184	0.484578	0.328343	0.325653	0.34382	0.346154
ERLEC1	0.409776	0.360772	0.382392	0.388557	0.366897	0.32532	0.355519	0.396208	0.310292	0.330337	0.435897
ERN1	0.374311	0.33215	0.431676	0.358952	0.354943	0.330946	0.489448	0.267465	0.344086	0.364045	0.730769
ERO1A	0.242925	0.142889	0.208557	0.217193	0.131494	0.196419	0.230519	0.120758	0.193548	0.11236	0.320513
ERP29	0.686329	0.730863	0.639785	0.623114	0.697931	0.731969	0.664773	0.831337	0.718894	0.689888	0.487179
ERP44	0.461411	0.406257	0.44422	0.451181	0.418391	0.382609	0.419643	0.433134	0.310292	0.406742	0.282051
ERVK3-1	0.251378	0.171511	0.246864	0.242812	0.18023	0.217903	0.244318	0.205589	0.159754	0.152809	0.179487
ESCO1	0.288313	0.259152	0.24664	0.222886	0.231724	0.226598	0.251623	0.251497	0.202765	0.27191	0.205128
ESD	0.29989	0.132461	0.279122	0.282095	0.13931	0.261893	0.258929	0.137725	0.261137	0.150562	0.205128
ESF1	0.298603	0.20568	0.258961	0.28238	0.194483	0.22711	0.258117	0.194611	0.233487	0.164045	0.269231
ESYT1	0.339397	0.425782	0.317428	0.308853	0.402299	0.414322	0.297078	0.418164	0.353303	0.357303	0.371795
ESYT2	0.775266	0.578212	0.807572	0.778822	0.641839	0.642967	0.706169	0.552894	0.539171	0.548315	0.589744
ETF1	0.396362	0.162414	0.437724	0.436379	0.189425	0.252174	0.293831	0.139721	0.201229	0.173034	0.282051
ETFA	0.584712	0.429776	0.518145	0.56419	0.437241	0.473657	0.495942	0.423154	0.420891	0.406742	0.371795
ETFB	0.326167	0.186821	0.279346	0.318531	0.182069	0.266496	0.265422	0.173653	0.276498	0.159551	0.192308
ETHE1	0.18982	0.275349	0.168011	0.186166	0.253333	0.253197	0.185877	0.251497	0.135177	0.213483	0.128205
ETNK1	0.668688	0.474595	0.650762	0.643325	0.529195	0.457801	0.618506	0.437126	0.422427	0.453933	0.474359
ETS1	3.19019	2.4899	3.028	3.078	2.65931	2.78159	2.77841	2.11477	2.68971	2.30787	2.83333
ETV3	0.242374	0.114267	0.286738	0.264446	0.142069	0.166752	0.232143	0.110778	0.201229	0.110112	0.153846
ETV6	0.213524	0.207677	0.196909	0.216624	0.19954	0.251151	0.20211	0.198603	0.170507	0.206742	0.25641
EVI2A	0.255237	0.311515	0.428539	0.415884	0.476322	0.323274	0.262987	0.332335	0.304147	0.395506	0.269231
EVI2B	0.516171	0.35811	0.516129	0.441788	0.423908	0.405627	0.545455	0.448104	0.466974	0.429213	0.576923
EVL	3.9875	3.1886	3.69198	3.77854	3.29057	3.06905	3.65422	3.48303	2.97696	2.94831	3.02564
EWSR1	1.16942	0.963834	1.03472	1.0296	0.977471	0.908951	1.04708	0.961078	0.941628	0.961798	0.833333
EXOC2	0.270305	0.220768	0.261201	0.269286	0.206437	0.220972	0.24513	0.205589	0.165899	0.211236	0.153846
EXOC4	0.346012	0.308187	0.296595	0.309422	0.316782	0.327366	0.329545	0.311377	0.227343	0.314607	0.346154
EXOC7	0.330761	0.253827	0.311828	0.305437	0.254713	0.271611	0.268669	0.250499	0.227343	0.27191	0.282051
EXOSC1	0.232451	0.245618	0.227599	0.219471	0.250575	0.232737	0.222403	0.228543	0.187404	0.258427	0.128205
EXOSC6	0.223631	0.212558	0.241711	0.243666	0.207816	0.252685	0.215097	0.176647	0.204301	0.240449	0.230769
EXOSC7	0.351709	0.183714	0.299955	0.319954	0.182529	0.234783	0.251623	0.175649	0.195084	0.175281	0.141026
EXOSC8	0.236126	0.238518	0.225358	0.237689	0.216092	0.216368	0.230519	0.260479	0.190476	0.262921	0.217949
EZH1	0.205072	0.185267	0.189964	0.184742	0.174713	0.174936	0.176136	0.176647	0.152074	0.130337	0.25641
EZR	0.57534	0.57089	0.655914	0.64304	0.649655	0.699233	0.581981	0.695609	0.737327	0.617978	0.512821
F2R	0.159316	0.412469	0.148073	0.154569	0.388506	0.179028	0.159091	0.51497	0.18126	0.476404	0.141026
FAAP20	0.409592	0.366319	0.371416	0.395104	0.382069	0.369309	0.331169	0.39022	0.382488	0.339326	0.24359
FAF1	0.317714	0.224318	0.31138	0.31113	0.218851	0.241432	0.290584	0.250499	0.245776	0.238202	0.269231
FAM3C	0.380191	0.215665	0.374776	0.391973	0.228506	0.233248	0.304383	0.186627	0.205837	0.206742	0.141026
FAM8A1	0.220875	0.224983	0.185708	0.188443	0.221609	0.199488	0.190747	0.182635	0.141321	0.25618	0.153846
FAM13B	0.470783	0.301531	0.41017	0.399658	0.286437	0.324297	0.412338	0.266467	0.339478	0.247191	0.410256
FAM32A	0.345461	0.341469	0.288978	0.295474	0.318161	0.283887	0.284903	0.373253	0.24424	0.334831	0.141026
FAM43A	0.256156	0.19858	0.27733	0.273271	0.205517	0.241432	0.340909	0.160679	0.187404	0.269663	0.294872
FAM50A	0.41437	0.36521	0.357751	0.404498	0.36046	0.361637	0.395292	0.358283	0.304147	0.337079	0.282051
FAM53B	0.127343	0.232749	0.139785	0.135212	0.229425	0.109974	0.129058	0.265469	0.124424	0.226966	0.192308
FAM76B	0.233738	0.221211	0.22603	0.213208	0.226207	0.222506	0.218344	0.187625	0.170507	0.206742	0.269231
FAM89B	0.350239	0.294209	0.31138	0.362368	0.321839	0.295141	0.291396	0.282435	0.225806	0.249438	0.153846
FAM107B	1.13727	1.09319	1.11761	1.08625	1.08138	1.17289	1.03734	0.98503	0.990783	1.14157	0.935897
FAM111A	0.363653	0.347016	0.374776	0.371193	0.386207	0.30844	0.355519	0.304391	0.247312	0.348315	0.307692
FAM117A	0.435502	0.565565	0.482975	0.502989	0.667126	0.478772	0.396104	0.606786	0.354839	0.550562	0.435897
FAM120A	0.467475	0.335034	0.384409	0.415599	0.347126	0.350384	0.419643	0.321357	0.27957	0.267416	0.25641
FAM120AOS	0.364021	0.216108	0.352375	0.363792	0.236782	0.279284	0.31737	0.214571	0.28725	0.229213	0.217949
FAM120B	0.442852	0.366985	0.399642	0.370054	0.374253	0.390281	0.417208	0.341317	0.310292	0.364045	0.371795
FAM133B	0.413267	0.374085	0.404346	0.379163	0.365057	0.376982	0.407468	0.38523	0.291859	0.321348	0.435897
FAM136A	0.353363	0.22099	0.30914	0.36123	0.229885	0.290026	0.292208	0.192615	0.241167	0.233708	0.294872
FAM172A	0.330945	0.275793	0.306228	0.293197	0.276782	0.252174	0.314935	0.269461	0.288786	0.265169	0.294872
FAM174C	0.321389	0.270468	0.288978	0.290635	0.25977	0.299744	0.293831	0.277445	0.27957	0.280899	0.269231
FAM177A1	0.646637	0.304637	1.03584	1.0501	0.410115	0.626598	0.573864	0.286427	0.453149	0.31236	0.423077
FAM204A	0.386071	0.390726	0.349686	0.376886	0.350345	0.348849	0.340097	0.389222	0.28725	0.417978	0.346154
FAM214A	0.357405	0.226315	0.324373	0.323655	0.216092	0.294629	0.324675	0.190619	0.245776	0.242697	0.230769
FAM217B	0.26957	0.213668	0.211022	0.22004	0.213333	0.211765	0.218344	0.226547	0.142857	0.188764	0.192308
FAR1	0.216097	0.270468	0.205869	0.204384	0.254713	0.22046	0.193994	0.307385	0.139785	0.253933	0.192308
FARSA	0.353546	0.262037	0.31922	0.370623	0.258851	0.304859	0.288961	0.244511	0.207373	0.244944	0.192308
FASLG	1.25322	0.546927	1.52957	1.70253	0.741149	0.627621	1.21347	0.481038	0.611367	0.573034	0.884615
FASTK	0.291069	0.231862	0.268369	0.286365	0.244598	0.235294	0.250812	0.217565	0.207373	0.195506	0.217949
FAU	7.66097	9.3428	7.3078	7.33191	8.71034	9.52737	7.61282	9.29441	10.2657	9.09213	6.88462
FBL	0.684859	0.502995	0.603495	0.641617	0.482759	0.615857	0.558442	0.453094	0.549923	0.476404	0.410256
FBRS	0.283535	0.242955	0.302195	0.307714	0.253333	0.259335	0.255682	0.230539	0.264209	0.204494	0.384615
FBXL5	0.322308	0.337475	0.320565	0.31967	0.331494	0.290026	0.353084	0.317365	0.288786	0.314607	0.269231
FBXL6	0.288313	0.225871	0.259409	0.280956	0.232184	0.259847	0.260552	0.212575	0.182796	0.229213	0.205128
FBXO3	0.253951	0.25649	0.214158	0.212069	0.236782	0.230691	0.241883	0.244511	0.18894	0.226966	0.294872
FBXO6	0.486953	0.354781	0.407482	0.462568	0.362299	0.35601	0.32711	0.350299	0.248848	0.253933	0.166667
FBXO7	0.548695	0.511205	0.512321	0.511529	0.517241	0.481841	0.457792	0.462076	0.3702	0.469663	0.448718
FBXO9	0.347115	0.310628	0.299283	0.304583	0.285057	0.29821	0.298701	0.304391	0.248848	0.298876	0.205128
FBXO33	0.181551	0.135789	0.206989	0.179334	0.165057	0.162148	0.147727	0.11976	0.124424	0.121348	0.25641
FBXO34	0.379824	0.203239	0.374328	0.390265	0.226667	0.268031	0.353084	0.209581	0.241167	0.177528	0.25641
FBXO44	0.269938	0.193921	0.238575	0.26957	0.228046	0.206138	0.233766	0.211577	0.16129	0.208989	0.179487
FBXW5	0.652701	0.699135	0.613351	0.631939	0.66069	0.612276	0.594968	0.652695	0.473118	0.696629	0.461538
FCER1G	9.05237	5.87065	7.75112	8.21862	5.34851	5.74731	8.08929	5.39421	4.31644	5.10787	4.25641
FCGR2B	0.0198456	0.129354	0.0147849	0.0202106	0.154023	0.0644501	0.0186688	0.295409	0.0291859	0.157303	0
FCGR3A	0.829658	5.54981	0.655914	0.728437	5.17563	1.42353	0.751623	5.73054	0.619048	5.06966	0.410256
FCMR	1.31386	1.41247	1.19086	1.24224	1.35724	1.21125	1.40666	1.51397	1.149	1.44719	1.23077
FCRL3	0.473723	0.558465	0.432572	0.423854	0.6	0.487468	0.396916	0.61976	0.356375	0.629213	0.320513
FCRL6	1.12845	1.17639	1.09633	1.07088	1.13793	0.513043	1.21347	1.50798	0.709677	0.993258	0.705128
FDFT1	0.502573	0.628578	0.47491	0.487902	0.627586	0.474169	0.42289	0.728543	0.373272	0.539326	0.269231
FDPS	0.397097	0.415132	0.364919	0.380302	0.434943	0.380563	0.355519	0.42515	0.311828	0.373034	0.269231
FDX1	0.252113	0.218993	0.247984	0.254768	0.235402	0.247059	0.188312	0.239521	0.190476	0.175281	0.179487
FERMT3	0.742558	0.797204	0.642025	0.711073	0.768276	0.672123	0.646104	0.826347	0.49616	0.694382	0.487179
FES	0.169791	0.325272	0.148522	0.153715	0.301609	0.246036	0.112013	0.317365	0.135177	0.235955	0.115385
FEZ1	0.22455	0.190371	0.331093	0.312838	0.226207	0.205627	0.219968	0.236527	0.239631	0.202247	0.25641
FEZ2	0.376332	0.21633	0.329301	0.369769	0.207356	0.249105	0.327922	0.207585	0.22427	0.193258	0.205128
FGD3	0.72896	0.595296	0.670923	0.698264	0.589425	0.587724	0.713474	0.644711	0.439324	0.6	0.615385
FGFBP2	0.0203969	5.56135	0.0376344	0.0159408	5.40276	0.502302	0.0243506	7.52894	0.159754	5.1191	0.0384615
FGFR1OP2	0.917677	0.517195	0.935484	0.903217	0.545747	0.655754	0.94724	0.523952	0.694316	0.480899	0.5
FGR	1.72308	1.77724	1.40099	1.47025	1.66207	1.38568	1.45942	1.68164	0.84639	1.5236	0.858974
FHL3	0.62036	0.446195	0.530018	0.571022	0.422069	0.434271	0.505682	0.458084	0.313364	0.364045	0.346154
FIBP	0.563396	0.349013	0.466398	0.482778	0.346667	0.408184	0.469968	0.322355	0.402458	0.319101	0.358974
FIP1L1	0.504043	0.382294	0.494624	0.479647	0.417011	0.418414	0.478084	0.418164	0.310292	0.411236	0.282051
FIS1	0.631018	0.702685	0.583781	0.603757	0.663448	0.642455	0.573864	0.712575	0.516129	0.647191	0.333333
FKBP1A	0.56652	0.473264	0.506496	0.515798	0.50069	0.556522	0.443994	0.46008	0.44086	0.48764	0.217949
FKBP3	0.324697	0.230087	0.3069	0.352405	0.217471	0.231714	0.280844	0.219561	0.250384	0.211236	0.192308
FKBP5	0.226204	0.134458	0.205197	0.238258	0.165517	0.320205	0.167208	0.128743	0.256528	0.11236	0.358974
FKBP8	0.889195	0.956956	0.797043	0.850555	0.869425	0.821995	0.780032	0.956088	0.920123	0.844944	0.487179
FKBP11	1.18008	0.6998	1.11514	1.18332	0.715862	0.650128	0.996753	0.612774	0.655914	0.61573	0.807692
FLI1	0.705623	0.656534	0.661066	0.656704	0.672644	0.683376	0.654221	0.703593	0.526882	0.611236	0.653846
FLII	0.319735	0.280453	0.28293	0.308853	0.263448	0.281841	0.260552	0.264471	0.227343	0.226966	0.25641
FLNA	0.26663	2.79743	0.305556	0.281241	2.69241	1.44092	0.314935	2.83832	0.640553	2.38652	0.320513
FLOT1	0.412348	0.440204	0.41129	0.427839	0.445977	0.569309	0.397727	0.443114	0.460829	0.402247	0.474359
FLOT2	0.546123	0.504105	0.488575	0.507543	0.485977	0.457801	0.463474	0.51497	0.448541	0.460674	0.282051
FMNL1	0.791988	1.1542	0.753584	0.729576	1.15264	0.932992	0.739448	1.20659	0.69278	1.06517	0.705128
FMNL3	0.33315	0.209896	0.300627	0.360376	0.235402	0.241432	0.299513	0.177645	0.208909	0.148315	0.24359
FMR1	0.396729	0.239849	0.377016	0.394535	0.251034	0.279795	0.336851	0.233533	0.254992	0.206742	0.320513
FNBP1	1.01011	0.781229	1.01254	1.01566	0.82023	0.879795	0.941558	0.793413	0.843318	0.71236	0.948718
FNBP4	0.680081	0.604837	0.672043	0.666382	0.638621	0.618414	0.678571	0.646707	0.554531	0.665169	0.730769
FNDC3A	0.277655	0.192589	0.243504	0.253345	0.201379	0.235806	0.261364	0.182635	0.18894	0.197753	0.205128
FNDC3B	0.427233	0.384069	0.392249	0.446342	0.382529	0.300767	0.413961	0.462076	0.18894	0.332584	0.333333
FNTA	0.589305	0.518083	0.524642	0.514375	0.468506	0.517647	0.530844	0.476048	0.451613	0.476404	0.397436
FOS	20.2993	4.21367	35.4133	34.8699	10.5237	15.4987	26.0974	3.51996	12.7803	7.87865	65.6795
FOSB	1.66134	0.431551	3.10081	2.99801	0.863908	1.61432	2.38636	0.339321	1.36098	0.791011	6.76923
FOSL2	0.445057	0.555358	1.08669	1.04213	0.907586	0.645524	0.486201	0.50998	0.362519	0.568539	0.576923
FOXN2	0.254502	0.285778	0.249776	0.258753	0.34023	0.284399	0.229708	0.304391	0.196621	0.289888	0.269231
FOXN3	0.671628	0.499667	0.62948	0.620268	0.54023	0.513043	0.61526	0.546906	0.560676	0.510112	0.512821
FOXO3	0.434583	0.257377	0.434364	0.447481	0.237701	0.316113	0.426136	0.251497	0.305684	0.267416	0.294872
FOXP1	0.712054	0.516752	0.71595	0.66382	0.574253	0.546292	0.67289	0.513972	0.525346	0.485393	0.679487
FPGS	0.503675	0.303084	0.451613	0.500427	0.314483	0.373402	0.4375	0.292415	0.334869	0.303371	0.410256
FRG1	0.377435	0.386954	0.318996	0.350697	0.377931	0.384143	0.32711	0.421158	0.304147	0.34382	0.179487
FRYL	0.517273	0.521411	0.482303	0.464845	0.496552	0.446547	0.477273	0.481038	0.347158	0.48764	0.551282
FTH1	4.25432	5.15842	4.63441	4.35668	5.45793	5.22506	4.34416	5.50798	6.13825	5.13034	5.5641
FTL	3.01893	6.23253	3.28696	3.11045	5.75448	5.12737	3.63393	6.39721	5.2596	6.53933	4.05128
FTSJ1	0.201948	0.260927	0.194444	0.193851	0.247356	0.219437	0.174513	0.238523	0.133641	0.226966	0.141026
FTX	0.226755	0.159308	0.198029	0.206946	0.147126	0.173402	0.209416	0.141717	0.178187	0.150562	0.269231
FUBP1	0.540794	0.355891	0.538754	0.500142	0.362299	0.42711	0.503247	0.336327	0.390169	0.319101	0.307692
FUNDC2	0.396362	0.379188	0.395161	0.396812	0.372874	0.337596	0.327922	0.41018	0.328725	0.4	0.358974
FURIN	0.121279	0.295762	0.124104	0.12895	0.27908	0.22046	0.11039	0.285429	0.167435	0.235955	0.217949
FUS	2.23411	1.67806	2.19422	2.0743	1.86529	1.7156	2.23377	1.72355	1.89555	1.82921	2.42308
FUT11	0.195516	0.399379	0.15681	0.171933	0.354483	0.261893	0.168019	0.389222	0.124424	0.334831	0.102564
FXR1	0.428335	0.331262	0.429659	0.412468	0.370115	0.360102	0.400162	0.348303	0.354839	0.32809	0.141026
FXYD5	1.10474	2.68982	1.28607	1.07885	2.55724	2.66138	1.29383	2.3493	2.47005	2.70112	2.60256
FYB1	2.55255	1.62303	2.36582	2.384	1.67356	1.88082	2.44399	1.74251	2.04916	1.59775	2.57692
FYN	3.46674	2.09874	3.44668	3.65073	2.20414	2.37903	3.23133	1.97305	2.39631	2.07416	2.79487
FYTTD1	0.612826	0.394497	0.540323	0.566752	0.394023	0.425575	0.525974	0.377246	0.420891	0.413483	0.397436
G2E3	0.192393	0.167961	0.186604	0.178195	0.165517	0.159591	0.205357	0.143713	0.130568	0.152809	0.25641
G3BP1	0.658214	0.570002	0.59879	0.60205	0.568276	0.571355	0.559253	0.49501	0.499232	0.435955	0.5
G3BP2	0.494855	0.419348	0.578405	0.530031	0.421149	0.487468	0.463474	0.468064	0.423963	0.391011	0.551282
G6PD	0.684859	0.79432	0.576389	0.624253	0.754483	0.773913	0.556006	0.717565	0.47619	0.662921	0.25641
GAB3	0.298236	0.313512	0.250896	0.274979	0.290115	0.227621	0.271104	0.263473	0.199693	0.289888	0.192308
GABARAP	1.18725	1.70513	1.08804	1.1002	1.58253	1.37033	1.17695	1.88124	1.43164	1.57528	1.02564
GABARAPL1	0.487505	0.229643	0.573701	0.560774	0.265747	0.376471	0.445617	0.205589	0.354839	0.260674	0.538462
GABARAPL2	0.639287	0.652097	0.599686	0.619698	0.714023	0.593862	0.609578	0.634731	0.596006	0.557303	0.461538
GABPB1-AS1	0.397832	0.264921	0.394713	0.420438	0.274483	0.397954	0.386364	0.227545	0.305684	0.298876	0.358974
GABPB1-IT1	0.304667	0.290437	0.354839	0.423854	0.393103	0.340153	0.286526	0.289421	0.25192	0.258427	0.435897
GADD45B	1.71058	0.857555	4.54256	4.70054	2.14207	1.8133	2.98377	0.759481	1.35945	1.64944	3.44872
GADD45GIP1	0.403528	0.388063	0.354167	0.377171	0.371494	0.374936	0.341721	0.418164	0.336406	0.404494	0.205128
GAK	0.38405	0.323053	0.356407	0.359237	0.321379	0.313555	0.320617	0.274451	0.291859	0.222472	0.24359
GALNT1	0.414002	0.262924	0.388217	0.392257	0.262529	0.308951	0.37013	0.235529	0.308756	0.240449	0.153846
GALNT11	0.1957	0.146883	0.210125	0.20723	0.154023	0.184655	0.222403	0.186627	0.178187	0.12809	0.282051
GALT	0.381294	0.209452	0.346774	0.346997	0.244138	0.273146	0.324675	0.231537	0.233487	0.204494	0.24359
GANAB	0.366961	0.311737	0.301747	0.305722	0.293333	0.314578	0.30276	0.289421	0.316436	0.265169	0.205128
GAPDH	5.33444	4.98314	4.19176	4.58042	4.69563	5.23632	4.18101	4.70858	5.0553	4.27865	4.0641
GAPVD1	0.251746	0.208786	0.235887	0.246513	0.20046	0.207161	0.211039	0.215569	0.158218	0.186517	0.153846
GART	0.29401	0.168405	0.253136	0.264446	0.166897	0.237852	0.233766	0.153693	0.222734	0.164045	0.333333
GAS5	1.052	0.613268	0.891577	0.986336	0.569655	1.21432	0.88474	0.53493	1.10906	0.579775	0.794872
GATA3	0.658765	0.397382	0.836918	0.727868	0.445517	0.590793	0.637175	0.340319	0.502304	0.334831	0.833333
GATAD1	0.335171	0.241624	0.342742	0.371762	0.268966	0.248082	0.305195	0.252495	0.225806	0.249438	0.217949
GATAD2A	0.473539	0.387619	0.457661	0.461998	0.390805	0.388747	0.413149	0.348303	0.336406	0.361798	0.294872
GATAD2B	0.277104	0.246505	0.267697	0.2653	0.252874	0.251662	0.20211	0.214571	0.187404	0.289888	0.269231
GBF1	0.270305	0.230752	0.25448	0.263592	0.234483	0.22711	0.254058	0.212575	0.213518	0.25618	0.205128
GBP1	0.159133	0.329044	0.137545	0.127526	0.342529	0.31867	0.146916	0.333333	0.185868	0.247191	0.141026
GBP2	0.337743	0.714	0.347222	0.404498	0.749885	0.678261	0.357143	0.652695	0.390169	0.707865	0.487179
GBP4	0.428335	0.608831	0.414651	0.418161	0.645977	0.646036	0.393669	0.50998	0.394777	0.52809	0.230769
GBP5	0.769386	1.14267	0.74328	0.708796	1.14529	1.19079	0.818994	1.13872	1.1275	1.1236	0.679487
GCC2	0.668688	0.681385	0.630152	0.611728	0.649655	0.66445	0.704545	0.61477	0.709677	0.622472	0.923077
GCH1	0.297501	0.255824	0.316084	0.346143	0.305287	0.311509	0.288961	0.209581	0.175115	0.220225	0.217949
GCHFR	0.430356	0.39716	0.353495	0.397381	0.410575	0.51202	0.311688	0.342315	0.262673	0.38427	0.358974
GCLM	0.146821	0.285112	0.135305	0.139767	0.257931	0.143734	0.116883	0.312375	0.141321	0.249438	0.179487
GDI1	0.411981	0.348569	0.409722	0.387987	0.361839	0.363171	0.38474	0.406188	0.348694	0.391011	0.410256
GDI2	0.826718	0.714444	0.713486	0.741816	0.678621	0.757033	0.731331	0.731537	0.734255	0.633708	0.512821
GEMIN7	0.251194	0.225205	0.206541	0.234557	0.213793	0.18312	0.202922	0.200599	0.110599	0.191011	0.0769231
GET3	0.362551	0.406257	0.319444	0.346712	0.395862	0.323785	0.275974	0.391218	0.262673	0.364045	0.141026
GFI1	0.26369	0.248946	0.244848	0.24452	0.26023	0.190793	0.209416	0.204591	0.196621	0.220225	0.269231
GFOD1	0.662624	0.39006	0.647849	0.753772	0.453333	0.411765	0.549513	0.382236	0.271889	0.411236	0.5
GGA1	0.34491	0.186599	0.332661	0.370623	0.185747	0.256266	0.304383	0.173653	0.231951	0.173034	0.153846
GGNBP2	0.613929	0.464389	0.635529	0.602904	0.497471	0.522251	0.548701	0.508982	0.466974	0.422472	0.641026
GHITM	0.724917	0.771467	0.679884	0.690578	0.76092	0.700767	0.661526	0.766467	0.637481	0.696629	0.461538
GID8	0.372106	0.324162	0.337814	0.353544	0.337931	0.311509	0.291396	0.290419	0.311828	0.280899	0.25641
GIGYF2	0.337927	0.222543	0.288082	0.295474	0.227126	0.236829	0.26461	0.189621	0.193548	0.211236	0.179487
GIHCG	0.146821	0.0998447	0.122536	0.109024	0.0841379	0.115601	0.0974026	0.0818363	0.112135	0.0651685	0.294872
GIMAP1	0.692025	0.581984	0.565188	0.545403	0.578851	0.646036	0.638799	0.692615	0.554531	0.591011	0.628205
GIMAP2	0.442301	0.413135	0.419131	0.436095	0.446437	0.390793	0.425325	0.429142	0.359447	0.426966	0.307692
GIMAP4	1.76773	1.78544	1.33154	1.36493	1.59356	1.52634	1.7151	1.95908	1.49002	1.87416	1.20513
GIMAP5	1.06744	0.607056	0.791443	0.735269	0.594943	0.720716	1.09253	0.783433	0.774194	0.703371	0.858974
GIMAP6	0.820103	0.502552	0.614695	0.637347	0.422989	0.62711	0.771104	0.493014	0.557604	0.54382	0.5
GIMAP7	2.85943	3.39516	1.95856	2.03615	2.77931	2.39488	2.83523	3.75449	2.07373	3.41124	2.26923
GIMAP8	0.324881	0.162636	0.24664	0.260176	0.171954	0.2	0.323864	0.170659	0.18126	0.132584	0.192308
GIPC1	0.269754	0.170845	0.225358	0.255053	0.164138	0.160102	0.219156	0.169661	0.145929	0.186517	0.0512821
GIT2	0.552922	0.38185	0.475582	0.49758	0.37977	0.409207	0.518669	0.372255	0.379416	0.366292	0.410256
GK5	0.21573	0.62059	0.19198	0.203245	0.652414	0.334527	0.169643	0.583832	0.124424	0.617978	0.166667
GLCCI1	0.890849	0.48458	0.862903	0.855394	0.51908	0.690537	0.896916	0.443114	0.59447	0.453933	0.833333
GLG1	0.664462	0.810073	0.586918	0.600626	0.782989	0.639386	0.635552	0.830339	0.591398	0.851685	0.487179
GLIPR1	1.2885	0.70335	1.25986	1.25249	0.728276	0.861893	1.18182	0.765469	0.886329	0.773034	1.02564
GLIPR2	0.324697	0.693144	0.333109	0.33618	0.651034	0.475192	0.319805	0.843313	0.367127	0.626966	0.205128
GLO1	0.31165	0.256934	0.286066	0.30316	0.245517	0.225064	0.276786	0.241517	0.248848	0.258427	0.24359
GLOD4	0.360345	0.29665	0.334229	0.34842	0.301149	0.319693	0.329545	0.300399	0.276498	0.274157	0.179487
GLRX	0.304667	0.713113	0.326165	0.314831	0.666667	0.463939	0.275974	0.711577	0.274962	0.633708	0.307692
GLRX3	0.268467	0.195252	0.229839	0.262738	0.218391	0.22046	0.206981	0.194611	0.16129	0.208989	0.166667
GLRX5	0.363286	0.331484	0.338038	0.348705	0.342989	0.329412	0.305195	0.302395	0.278034	0.289888	0.192308
GLS	0.6595	0.624806	0.635529	0.625107	0.635862	0.630179	0.68263	0.5998	0.505376	0.651685	0.782051
GLTP	0.433113	0.291103	0.41017	0.413607	0.321379	0.359591	0.324675	0.312375	0.319508	0.334831	0.205128
GLUD1	0.621463	0.434435	0.599238	0.624253	0.445977	0.455754	0.592532	0.416168	0.396313	0.408989	0.384615
GLUL	0.196435	0.292878	0.227599	0.230003	0.309885	0.299744	0.172078	0.288423	0.230415	0.321348	0.371795
GLYR1	0.280779	0.229421	0.247536	0.242528	0.20046	0.231714	0.260552	0.198603	0.235023	0.188764	0.217949
GMCL1	0.437707	0.294875	0.382168	0.387987	0.293333	0.360614	0.386364	0.274451	0.276498	0.238202	0.230769
GMFG	1.43477	1.85023	1.31855	1.31398	1.72552	1.66905	1.41883	1.73154	1.48848	1.73258	0.961538
GMIP	0.433113	0.404926	0.37948	0.392542	0.401839	0.373402	0.362013	0.38024	0.273425	0.352809	0.24359
GNA13	0.488423	0.36765	0.467742	0.48107	0.404138	0.402558	0.474838	0.373253	0.40553	0.370787	0.410256
GNAI2	1.98916	2.37653	1.71797	1.75178	2.2731	1.78005	1.77273	2.60279	1.72965	2.09663	1.33333
GNAI3	0.356487	0.366985	0.341174	0.343581	0.37931	0.347826	0.331169	0.345309	0.264209	0.388764	0.24359
GNAQ	0.330209	0.0663412	0.34879	0.339311	0.0864368	0.247059	0.267857	0.0359281	0.208909	0.0539326	0.24359
GNAS	2.90812	2.08431	2.66555	2.86593	2.05517	2.52072	2.72403	1.98403	2.97849	1.90112	2.4359
GNB1	0.88111	0.846905	0.828629	0.82579	0.805057	0.758056	0.785714	0.886228	0.826421	0.773034	0.525641
GNB2	1.03785	1.21056	0.935932	0.990322	1.22437	0.963683	0.933442	1.23852	0.77573	1.14382	0.679487
GNG2	1.25524	2.07566	1.37657	1.36635	2.22621	1.30281	1.24594	1.97904	0.910906	1.89663	1.03846
GNG5	0.834987	1.0588	0.765009	0.802733	1.05379	0.877749	0.741071	1.18762	0.864823	1.0382	0.628205
GNG10	0.27692	0.133126	0.284946	0.287504	0.143448	0.198977	0.219156	0.151697	0.230415	0.157303	0.128205
GNGT2	0.329474	0.185489	0.28405	0.29889	0.210575	0.194373	0.271104	0.209581	0.158218	0.164045	0.0769231
GNL2	0.206725	0.146439	0.185036	0.191574	0.146207	0.173913	0.147727	0.129741	0.156682	0.134831	0.25641
GNL3	0.265527	0.146661	0.356407	0.336749	0.167816	0.234271	0.271916	0.12475	0.207373	0.130337	0.179487
GNLY	0.521683	40.5239	0.618728	0.635354	37.1172	33.9821	0.924513	32.8543	0.588326	41.9169	0.333333
GNPAT	0.275083	0.227868	0.253584	0.274979	0.242299	0.247059	0.237013	0.238523	0.184332	0.18427	0.320513
GNPTAB	0.95792	1.20812	0.8694	0.915457	1.15862	0.784655	0.918019	1.42814	0.642089	1.0809	1
GNPTG	0.252664	0.287553	0.224462	0.235696	0.27954	0.237852	0.23539	0.299401	0.18894	0.296629	0.230769
GNS	0.153436	0.23164	0.13172	0.142328	0.215632	0.134015	0.133117	0.287425	0.122888	0.217978	0.102564
GOLGA2	0.261852	0.173064	0.237903	0.253914	0.170115	0.217903	0.212662	0.161677	0.167435	0.157303	0.192308
GOLGA4	0.467291	0.609053	0.433692	0.442926	0.571034	0.49821	0.415584	0.580838	0.328725	0.559551	0.397436
GOLGA7	0.51323	0.486133	0.47491	0.48534	0.483218	0.397442	0.433442	0.537924	0.362519	0.440449	0.358974
GOLGA8B	0.300809	0.250943	0.280466	0.305722	0.255632	0.285934	0.29789	0.226547	0.258065	0.301124	0.423077
GOLGB1	0.522234	0.382072	0.488127	0.498434	0.362299	0.446036	0.489448	0.303393	0.371736	0.388764	0.461538
GOLIM4	0.276736	0.146217	0.227375	0.246798	0.154943	0.24399	0.23539	0.0908184	0.136713	0.125843	0.0641026
GOLPH3	0.513965	0.467495	0.491039	0.474239	0.45931	0.415345	0.443182	0.48503	0.353303	0.395506	0.320513
GON4L	0.476663	0.396494	0.443996	0.435525	0.405977	0.376982	0.449675	0.376248	0.339478	0.370787	0.384615
GOPC	0.525358	0.384513	0.502688	0.529747	0.416092	0.396931	0.504058	0.371257	0.341014	0.339326	0.358974
GORASP2	0.39581	0.306412	0.37388	0.365784	0.265747	0.337084	0.343344	0.274451	0.271889	0.321348	0.282051
GOSR1	0.337192	0.233637	0.288754	0.313407	0.243678	0.251662	0.297078	0.235529	0.248848	0.18427	0.179487
GPAA1	0.41584	0.382738	0.383289	0.394819	0.37931	0.312532	0.357955	0.396208	0.313364	0.348315	0.397436
GPATCH8	0.687431	0.591081	0.614919	0.611728	0.605057	0.534015	0.680195	0.674651	0.399386	0.608989	0.435897
GPBP1	0.795112	0.63479	0.823701	0.78423	0.682299	0.680307	0.806006	0.623752	0.556068	0.604494	0.679487
GPBP1L1	0.335722	0.254937	0.308468	0.312838	0.227586	0.249105	0.306006	0.230539	0.245776	0.244944	0.384615
GPCPD1	0.434583	0.369869	0.435036	0.424424	0.383908	0.36266	0.466721	0.368263	0.298003	0.346067	0.461538
GPI	0.7828	0.502552	0.667339	0.734984	0.471264	0.562148	0.724026	0.488024	0.658986	0.426966	0.576923
GPR18	0.354649	0.102951	0.286962	0.313407	0.112644	0.173913	0.328734	0.107784	0.150538	0.137079	0.179487
GPR65	0.603455	1.13113	0.780914	0.748933	1.18069	1.08184	0.498377	1.00998	0.420891	1.08989	0.602564
GPR68	0.495774	0.140892	0.420251	0.447765	0.147126	0.295652	0.478896	0.162675	0.294931	0.173034	0.24359
GPR82	0.375597	0.0226315	0.303315	0.291204	0.0298851	0.177494	0.293019	0.0219561	0.147465	0.0157303	0.230769
GPR108	0.383866	0.289993	0.372536	0.413891	0.313563	0.30179	0.408279	0.291417	0.253456	0.289888	0.230769
GPR141	0.00238883	0.30619	0.00268817	0.00170794	0.290575	0.0465473	0.00243506	0.381238	0.0107527	0.334831	0.0128205
GPR174	0.838662	0.40781	0.793459	0.749217	0.451034	0.507928	0.834416	0.408184	0.634409	0.451685	0.615385
GPR183	0.0229695	0.0159751	0.0575717	0.0344435	0.0243678	0.356522	0.025974	0.00898204	0.225806	0.0157303	0.141026
GPRIN3	0.616501	0.339472	0.646953	0.61429	0.402299	0.576982	0.607955	0.299401	0.545315	0.32809	0.641026
GPS1	0.37082	0.380741	0.321237	0.370908	0.378851	0.327366	0.356331	0.39521	0.268817	0.370787	0.205128
GPS2	0.528298	0.69381	0.52845	0.53117	0.688736	0.536061	0.524351	0.737525	0.443932	0.67191	0.333333
GPSM3	1.09555	1.55159	1.03495	1.05722	1.53425	1.23171	0.98539	1.64471	1.20891	1.45169	0.884615
GPX4	0.762771	0.661637	0.748432	0.769428	0.658851	0.69156	0.717532	0.727545	0.890937	0.676404	0.474359
GRAMD1A	0.785373	0.15243	0.768817	0.787361	0.165977	0.441944	0.719156	0.113772	0.493088	0.125843	0.846154
GRAMD2B	0.27545	0.0754382	0.296147	0.350128	0.0666667	0.114578	0.253247	0.0798403	0.104455	0.0539326	0.24359
GRAP2	0.069276	0.247171	0.062948	0.0660404	0.226207	0.112532	0.0836039	0.312375	0.185868	0.235955	0.0512821
GRB2	0.519111	0.598846	0.49664	0.464845	0.57977	0.529923	0.522727	0.561876	0.47619	0.532584	0.397436
GRHPR	0.328372	0.23874	0.301747	0.297182	0.241379	0.286445	0.242695	0.266467	0.204301	0.204494	0.230769
GRINA	0.293826	0.164855	0.283826	0.292627	0.170115	0.224041	0.260552	0.190619	0.205837	0.150562	0.205128
GRK2	1.0384	0.845352	0.956541	0.958725	0.802759	0.883887	0.940747	0.831337	0.815668	0.793258	0.923077
GRK6	0.80724	0.586421	0.788306	0.77626	0.603678	0.785678	0.719968	0.592814	0.703533	0.501124	0.679487
GRSF1	0.401139	0.360328	0.358647	0.374324	0.392644	0.352941	0.363636	0.362275	0.284178	0.314607	0.230769
GSAP	0.510658	0.56623	0.43302	0.469684	0.624368	0.391304	0.441558	0.617764	0.164363	0.532584	0.282051
GSDMD	0.505513	0.488573	0.497984	0.527185	0.475402	0.478772	0.496753	0.507984	0.351767	0.460674	0.448718
GSE1	0.289416	0.255381	0.293459	0.30259	0.263908	0.227621	0.276786	0.252495	0.187404	0.28764	0.307692
GSK3A	0.302279	0.29909	0.294803	0.296043	0.29931	0.284399	0.280844	0.322355	0.238095	0.231461	0.217949
GSK3B	0.472069	0.412913	0.431452	0.425562	0.392184	0.364194	0.431006	0.4002	0.301075	0.4	0.346154
GSN	0.714443	0.477701	0.668235	0.677199	0.486437	0.639386	0.61039	0.481038	0.384025	0.433708	0.410256
GSPT1	0.450753	0.357444	0.452509	0.463991	0.349885	0.412788	0.394481	0.359281	0.419355	0.314607	0.474359
GSR	0.460492	0.238962	0.381496	0.399658	0.222989	0.273657	0.395292	0.236527	0.290323	0.182022	0.384615
GSTK1	1.01066	1.01331	0.918011	0.92912	0.994943	0.994373	0.934253	1.09281	0.976959	0.92809	1.11538
GSTM1	0.25781	0.179499	0.224686	0.238543	0.173333	0.203581	0.176948	0.225549	0.187404	0.18427	0.153846
GSTM2	0.983829	0.390947	0.882616	0.890122	0.422069	0.50179	0.982143	0.52495	0.565284	0.422472	0.602564
GSTO1	0.336457	0.313512	0.293459	0.331056	0.28	0.291049	0.276786	0.287425	0.302611	0.274157	0.102564
GSTP1	7.36586	2.28955	5.91017	6.53487	2.14391	3.46138	5.61688	2.39521	4.27189	2.12584	3.28205
GTF2A2	0.478133	0.45507	0.447357	0.463706	0.445977	0.448082	0.45211	0.510978	0.423963	0.440449	0.294872
GTF2B	0.350606	0.267806	0.355511	0.367492	0.28092	0.29156	0.304383	0.265469	0.250384	0.238202	0.179487
GTF2F1	0.365858	0.3215	0.332213	0.345858	0.333333	0.347826	0.313312	0.334331	0.301075	0.330337	0.179487
GTF2H5	0.243109	0.265365	0.219086	0.225164	0.285057	0.241944	0.210227	0.287425	0.176651	0.301124	0.153846
GTF2I	0.719405	0.459729	0.617384	0.675491	0.477701	0.499744	0.600649	0.447106	0.459293	0.348315	0.615385
GTF3A	0.645167	0.874861	0.605063	0.589525	0.832184	0.831202	0.584416	0.886228	0.668203	0.889888	0.538462
GTF3C1	0.381294	0.49523	0.327509	0.359237	0.554023	0.297698	0.326299	0.479042	0.221198	0.469663	0.384615
GTF3C6	0.35373	0.321944	0.3181	0.332764	0.307586	0.309974	0.324675	0.360279	0.242704	0.292135	0.205128
GTPBP4	0.276185	0.190371	0.25672	0.249929	0.182989	0.229668	0.202922	0.164671	0.168971	0.159551	0.166667
GTPBP6	0.266262	0.270912	0.268369	0.275548	0.269425	0.276726	0.232143	0.229541	0.202765	0.229213	0.153846
GUK1	1.42668	1.41225	1.35932	1.35013	1.35448	1.31202	1.31981	1.45908	1.50691	1.31011	1.20513
GUSB	0.347299	0.306412	0.307572	0.337319	0.295172	0.27468	0.331169	0.319361	0.242704	0.280899	0.217949
GYG1	1.05605	0.362769	0.948925	0.973527	0.363218	0.452174	0.966721	0.336327	0.645161	0.314607	0.75641
GYPC	1.32745	0.981584	1.23454	1.22032	0.968736	1.10128	1.08442	0.956088	1.26114	0.8	0.769231
GZMA	7.95847	8.24207	6.69803	7.06405	7.64552	6.82916	7.82386	8.002	4.76805	8.13034	5.64103
GZMB	0.234289	11.4577	0.310708	0.26103	11.7494	3.27621	0.249188	10.2026	0.453149	10.0337	0.269231
GZMH	0.434583	2.98957	0.400986	0.426985	2.69103	1.32327	0.411526	3.70559	0.46851	2.47865	0.24359
GZMK	3.00606	0.10051	2.87074	3.04725	0.175632	2.30179	3.75081	0.110778	2.298	0.177528	3.48718
GZMM	2.40518	2.72443	2.25269	2.46541	2.65057	2.10895	2.19481	2.87126	1.6298	2.58652	2.10256
H1-3	0.0791988	0.3641	0.0602599	0.0908056	0.288736	0.238363	0.0608766	0.259481	0.078341	0.211236	0.205128
H1-4	0.209298	0.468826	0.14897	0.242812	0.303908	0.361125	0.207792	0.347305	0.204301	0.31236	0.0897436
H1-10	0.534546	0.818505	0.377688	0.693994	0.804598	0.557033	0.467532	0.750499	0.436252	0.519101	0.75641
H2AZ1	0.263506	0.48347	0.207885	0.32394	0.383448	0.336573	0.245942	0.377246	0.241167	0.298876	0.141026
H2AZ2	0.157846	0.413357	0.12052	0.225448	0.338391	0.290537	0.166396	0.314371	0.164363	0.283146	0.115385
H3-3A	0.991731	2.32416	0.750896	1.22488	2.0023	1.57238	0.913961	1.95908	0.884793	1.57079	0.705128
H3-3B	2.08067	3.783	1.65838	2.77911	3.25747	2.77494	2.20211	2.84731	1.67127	2.85169	1.58974
H4C3	0.278023	0.864433	0.236111	0.359522	0.708966	0.578517	0.26461	0.766467	0.359447	0.660674	0.192308
HACD4	0.409592	0.428445	0.349238	0.369485	0.42023	0.329412	0.372565	0.362275	0.316436	0.404494	0.512821
HADHA	0.635428	0.536277	0.550179	0.556504	0.509885	0.556522	0.517045	0.556886	0.511521	0.496629	0.435897
HADHB	0.27398	0.202796	0.258513	0.267862	0.203678	0.257801	0.250812	0.192615	0.221198	0.186517	0.153846
HAGH	0.291621	0.275571	0.282482	0.302875	0.275402	0.245013	0.251623	0.275449	0.239631	0.258427	0.25641
HAT1	0.346748	0.278678	0.323253	0.341019	0.25931	0.273657	0.310877	0.264471	0.221198	0.267416	0.25641
HAVCR2	0.136714	0.608831	0.118504	0.191859	0.685517	0.330946	0.107143	0.556886	0.0691244	0.570787	0.0769231
HAX1	0.37376	0.355003	0.377016	0.372331	0.354943	0.378005	0.353896	0.386228	0.390169	0.314607	0.25641
HBB	0.218486	0.0315065	0.0129928	0.0173641	1.25195	0.0358056	0.012987	1.6008	0.00921659	0.0134831	0
HBP1	0.334987	0.342578	0.37612	0.364361	0.346667	0.329412	0.30763	0.363273	0.227343	0.292135	0.24359
HCFC1	0.285557	0.215443	0.240815	0.24025	0.211954	0.228645	0.246753	0.194611	0.207373	0.204494	0.192308
HCFC1R1	0.176773	0.214111	0.166667	0.172217	0.192644	0.188747	0.171266	0.268463	0.130568	0.25618	0.0641026
HCG18	0.421536	0.256046	0.428763	0.414745	0.281379	0.357545	0.392857	0.270459	0.288786	0.244944	0.410256
HCLS1	1.63157	1.84469	1.46729	1.44919	1.74851	1.52788	1.57549	1.85429	1.5914	1.7573	1.41026
HCP5	0.421169	0.342134	0.443548	0.445204	0.403218	0.339642	0.386364	0.331337	0.267281	0.278652	0.538462
HCST	5.94983	6.02751	5.60215	5.61002	5.64506	6.1289	6.12419	6.26946	5.59754	5.97079	5.02564
HDAC1	0.874862	0.543377	0.698701	0.765158	0.510805	0.554987	0.658279	0.535928	0.560676	0.465169	0.717949
HDAC2	0.350606	0.298647	0.311604	0.329633	0.286437	0.316624	0.303571	0.274451	0.27957	0.260674	0.217949
HDAC7	0.742742	0.368538	0.646729	0.711073	0.362299	0.454731	0.632305	0.308383	0.341014	0.28764	0.358974
HDAC9	0.518008	0.0607943	0.488799	0.536578	0.0689655	0.132992	0.423701	0.0369261	0.199693	0.047191	0.346154
HDAC10	0.314223	0.184602	0.276882	0.317677	0.190805	0.191304	0.286526	0.218563	0.175115	0.217978	0.166667
HDDC2	0.361448	0.591524	0.3069	0.32764	0.589885	0.344246	0.301136	0.634731	0.256528	0.530337	0.230769
HDGF	0.295663	0.284668	0.276434	0.295189	0.274483	0.31509	0.217532	0.313373	0.250384	0.265169	0.166667
HDGFL3	0.306872	0.117817	0.281362	0.339026	0.102529	0.21688	0.241071	0.0908184	0.155146	0.105618	0.115385
HDLBP	0.403712	0.279343	0.334901	0.364646	0.285977	0.313555	0.333604	0.265469	0.248848	0.251685	0.282051
HEBP2	0.328739	0.256046	0.335797	0.299174	0.250575	0.326854	0.288149	0.234531	0.302611	0.330337	0.384615
HECA	0.409408	0.413357	0.415995	0.450043	0.424368	0.425575	0.479708	0.403194	0.373272	0.424719	0.320513
HECTD1	0.565968	0.382294	0.599014	0.545687	0.365057	0.464962	0.429383	0.359281	0.394777	0.361798	0.25641
HECTD4	0.328188	0.223208	0.283602	0.303444	0.212414	0.265473	0.300325	0.196607	0.202765	0.220225	0.282051
HEG1	0.713892	0.277346	0.618728	0.666097	0.326897	0.344757	0.61526	0.287425	0.313364	0.244944	0.435897
HELB	0.27545	0.130464	0.344758	0.393681	0.175632	0.275703	0.256494	0.116766	0.184332	0.155056	0.205128
HELZ	1.39011	0.670069	1.26254	1.31255	0.702529	0.808696	1.24432	0.56986	0.694316	0.653933	0.961538
HENMT1	0.360345	0.296428	0.312276	0.307999	0.270345	0.249105	0.278409	0.273453	0.227343	0.25618	0.24359
HERC1	0.694046	0.338363	0.634857	0.621122	0.321379	0.36266	0.663961	0.301397	0.408602	0.348315	0.461538
HERC2	0.542264	0.352341	0.511649	0.496726	0.354943	0.41688	0.519481	0.351297	0.353303	0.307865	0.358974
HERC4	0.287946	0.186377	0.24328	0.248506	0.183448	0.223529	0.256494	0.164671	0.215054	0.193258	0.166667
HERPUD1	0.493569	0.402263	0.510305	0.504697	0.446437	0.506394	0.565747	0.363273	0.434716	0.411236	0.615385
HERPUD2	0.540794	0.435545	0.549283	0.602334	0.454253	0.483376	0.525974	0.468064	0.387097	0.469663	0.333333
HES6	0.109702	0.193699	0.104167	0.0945061	0.224828	0.0557545	0.0836039	0.257485	0.0399386	0.186517	0.0128205
HEXA	0.550717	0.50122	0.480735	0.478224	0.494253	0.462404	0.508929	0.478044	0.403994	0.379775	0.423077
HEXD	0.287946	0.24118	0.235215	0.245374	0.242299	0.246547	0.266234	0.212575	0.208909	0.213483	0.205128
HGS	0.29695	0.273796	0.277554	0.291773	0.274023	0.276215	0.262987	0.268463	0.210445	0.258427	0.294872
HIC1	0.312385	0.0900821	0.363127	0.338173	0.0988506	0.109974	0.224838	0.0938124	0.147465	0.0719101	0.166667
HIF1A	0.362367	0.362769	0.445116	0.469969	0.453793	0.463427	0.358766	0.343313	0.391705	0.377528	0.320513
HIGD2A	0.769019	0.92434	0.71483	0.72189	0.906667	0.878772	0.693182	0.939122	0.832565	0.782022	0.551282
HIKESHI	0.308526	0.304637	0.28405	0.307145	0.316322	0.28798	0.277597	0.311377	0.248848	0.276404	0.153846
HINT1	1.62606	1.59197	1.48746	1.47338	1.5246	1.90639	1.42614	1.498	1.94624	1.34831	1.74359
HINT2	0.338295	0.327934	0.302867	0.319954	0.302069	0.267008	0.267045	0.308383	0.230415	0.278652	0.166667
HIP1	0.326351	0.0734413	0.30802	0.32337	0.0937931	0.218414	0.249188	0.0399202	0.167435	0.0606742	0.205128
HIPK1	0.484197	0.338806	0.550403	0.550811	0.370115	0.397442	0.425325	0.359281	0.336406	0.31236	0.551282
HIPK2	0.60125	0.752385	0.538306	0.590094	0.74069	0.504348	0.594156	0.820359	0.293395	0.748315	0.448718
HIPK3	0.258545	0.226093	0.226478	0.234842	0.208276	0.20665	0.24026	0.231537	0.230415	0.231461	0.230769
HIVEP2	0.210768	0.109829	0.300627	0.308568	0.166897	0.237852	0.216721	0.0968064	0.176651	0.123596	0.294872
HK1	0.264792	0.18438	0.216398	0.217193	0.178851	0.198465	0.183442	0.187625	0.211982	0.166292	0.205128
HLA-A	19.5101	26.1779	18.8808	18.2422	24.8993	21.267	20.0609	25.476	20.232	24.9978	20.6282
HLA-B	19.7499	30.9279	18.2937	20.3501	28.4267	23.1775	21.0349	29.4072	19.5284	27.5056	18.4103
HLA-C	15.6985	25.8942	14.8616	15.4415	24.0915	18.0726	16.5763	26.5529	16.0906	23.5326	15.8846
HLA-DPA1	0.234105	0.621256	0.254256	0.251352	0.523218	0.717647	0.359578	0.503992	0.525346	0.689888	0.294872
HLA-DPB1	0.0927968	0.672288	0.115143	0.111016	0.66069	0.628645	0.173701	0.610778	0.416283	0.719101	0.141026
HLA-DRA	0.0711136	0.070335	0.0974462	0.104184	0.0795402	0.588747	0.20211	0.0628743	0.436252	0.0786517	0.282051
HLA-DRB1	0.135796	0.197249	0.15233	0.17051	0.161839	0.576982	0.179383	0.158683	0.427035	0.175281	0.269231
HLA-DRB5	0.0573319	0.0971822	0.0665323	0.087105	0.0965517	0.334527	0.131494	0.0718563	0.25192	0.11236	0.102564
HLA-E	7.52407	11.1882	7.25336	7.04128	10.8078	8.04194	8.10714	11.6836	7.74962	11.1663	7.78205
HLA-F	1.93826	2.32527	1.96483	2.04441	2.20966	1.96829	2.00325	2.3004	1.68049	2.43596	2.15385
HLTF	0.326902	0.171733	0.30802	0.319385	0.176092	0.182097	0.295455	0.140719	0.210445	0.141573	0.179487
HM13	0.572216	0.463723	0.516577	0.539994	0.431264	0.526854	0.534903	0.478044	0.445469	0.382022	0.551282
HMCES	0.305219	0.244509	0.287634	0.313407	0.274023	0.262404	0.271104	0.240519	0.262673	0.301124	0.179487
HMG20A	0.245314	0.175949	0.214158	0.214347	0.184828	0.202046	0.193182	0.175649	0.184332	0.164045	0.269231
HMG20B	0.232268	0.252496	0.206541	0.219186	0.237701	0.211253	0.19724	0.251497	0.18126	0.193258	0.205128
HMGB1	3.15178	3.30419	2.93616	2.94449	3.21609	2.95345	3.13068	3.32834	3.10445	3.39775	2.85897
HMGB2	0.571849	0.596627	0.558916	0.531455	0.609195	0.64399	0.543831	0.513972	0.560676	0.588764	0.461538
HMGCS1	0.215362	0.124473	0.229391	0.239681	0.161379	0.171355	0.189123	0.129741	0.122888	0.155056	0.5
HMGN1	1.5294	1.16996	1.40166	1.347	1.1269	1.31304	1.42695	1.22455	1.55607	1.12584	1.30769
HMGN2	1.43091	1.43377	1.31519	1.23143	1.34897	1.25422	1.2914	1.52894	1.66052	1.46742	1.32051
HMGN3	1.00165	0.966718	0.949597	0.98719	0.950805	0.885422	0.905844	0.958084	0.777266	0.901124	0.833333
HMGN4	0.432929	0.43732	0.423163	0.422716	0.444598	0.426598	0.411526	0.444112	0.422427	0.453933	0.205128
HMOX2	0.704704	0.809851	0.613351	0.6809	0.776552	0.595908	0.607955	0.848303	0.490015	0.68764	0.487179
HNRNPA0	1.00202	1.01265	1.13777	1.08767	1.05333	0.994373	1.10714	1.02096	1.10292	1.12809	0.935897
HNRNPA1	3.31624	3.36144	3.02778	3.09223	3.34069	3.47008	2.75731	3.28443	3.63594	3.31461	3.01282
HNRNPA2B1	4.99945	4.30952	4.87657	4.75833	4.37977	4.18465	5.21347	4.08583	4.42857	4.68764	6.26923
HNRNPA3	1.76222	1.51365	1.6884	1.68944	1.57747	1.39386	1.54708	1.45808	1.53303	1.45393	1.64103
HNRNPAB	0.710401	0.486576	0.6875	0.689155	0.461609	0.522251	0.586039	0.473054	0.543779	0.413483	0.538462
HNRNPC	1.65711	1.28556	1.61559	1.56447	1.30299	1.42199	1.58198	1.21557	1.50691	1.22697	1.4359
HNRNPD	1.2523	1.10273	1.1978	1.2226	1.11264	1.04552	1.18019	1.06786	1.09063	1.06292	0.884615
HNRNPDL	1.82396	1.91391	2.0569	1.89809	2.09471	1.77801	1.83442	1.9491	1.74347	1.99775	2.03846
HNRNPF	1.41161	1.41979	1.25448	1.30601	1.40276	1.29361	1.31656	1.40918	1.21966	1.23146	1.05128
HNRNPH1	0.658214	0.435323	0.650762	0.625107	0.482299	0.564706	0.672078	0.452096	0.539171	0.521348	0.679487
HNRNPH2	0.27545	0.232527	0.267473	0.270424	0.231724	0.206138	0.241071	0.249501	0.241167	0.186517	0.128205
HNRNPH3	0.481992	0.457289	0.49776	0.474523	0.442759	0.441432	0.465909	0.44012	0.419355	0.501124	0.435897
HNRNPK	2.0961	1.86798	1.97849	1.98634	1.86713	1.83734	1.74432	1.87126	1.84946	1.71461	1.69231
HNRNPL	1.18357	1.04837	1.19467	1.21321	1.17057	1.12174	1.09903	0.978044	0.973886	1.01798	1.26923
HNRNPM	0.74072	0.685378	0.669131	0.664105	0.636322	0.614322	0.650974	0.653693	0.668203	0.640449	0.551282
HNRNPR	0.900221	0.766807	0.830421	0.837176	0.75954	0.764194	0.794643	0.791417	0.698925	0.674157	0.653846
HNRNPU	2.13249	1.7282	2.07997	2.06974	1.71678	1.73657	1.96916	1.61377	1.88786	1.49663	1.94872
HNRNPUL1	0.904631	0.735966	0.875896	0.887845	0.730115	0.730946	0.814123	0.729541	0.795699	0.694382	0.807692
HNRNPUL2	0.606211	0.579099	0.532258	0.550527	0.543908	0.55601	0.493506	0.581836	0.494624	0.557303	0.333333
HOOK2	0.102352	0.0900821	0.214606	0.195844	0.141149	0.15601	0.132305	0.0748503	0.155146	0.114607	0.25641
HOOK3	0.392503	0.299534	0.377912	0.393965	0.290115	0.314066	0.349026	0.263473	0.227343	0.260674	0.192308
HOPX	0.715178	4.10783	0.827509	0.990322	3.91218	2.56061	0.754058	3.15768	1.22273	4.05618	0.615385
HOXB2	0.193679	0.277568	0.217966	0.220325	0.321379	0.219437	0.19237	0.292415	0.228879	0.289888	0.205128
HP1BP3	1.10952	0.979144	1.09812	1.09707	0.973793	0.949872	1.0349	1.03593	0.956989	0.898876	0.871795
HPCAL1	0.34491	0.340803	0.334901	0.349559	0.321379	0.365217	0.298701	0.307385	0.28725	0.316854	0.115385
HPRT1	0.4129	0.175727	0.366487	0.387418	0.177931	0.287468	0.344968	0.148703	0.264209	0.168539	0.24359
HPS1	0.436053	0.425338	0.378808	0.41076	0.41977	0.423018	0.390422	0.472056	0.317972	0.413483	0.371795
HPS3	0.296398	0.261149	0.257841	0.266439	0.241839	0.261893	0.286526	0.237525	0.199693	0.202247	0.217949
HSBP1	0.383682	0.313734	0.30802	0.335611	0.315402	0.286445	0.306006	0.324351	0.27957	0.292135	0.205128
HSD17B10	0.364204	0.320391	0.296595	0.337888	0.325977	0.318159	0.267857	0.325349	0.25192	0.274157	0.179487
HSD17B11	0.365491	0.408254	0.343638	0.343866	0.432184	0.403069	0.334416	0.37525	0.30722	0.451685	0.269231
HSD17B12	0.255972	0.132682	0.237007	0.24452	0.144368	0.176982	0.229708	0.134731	0.144393	0.141573	0.25641
HSF1	0.392319	0.279787	0.374328	0.398235	0.287356	0.318159	0.354708	0.298403	0.299539	0.301124	0.217949
HSH2D	0.995222	1.49789	0.939964	1.03359	1.51356	1.37187	0.892857	1.18663	0.602151	1.37079	0.602564
HSP90AA1	4.66538	3.71688	4.46729	4.45403	3.70621	3.93299	8.60308	3.66168	3.79109	6.13933	4.61538
HSP90AB1	3.07663	1.73175	3.21169	3.10817	1.77333	2.77136	3.92127	1.58982	3.11214	2.25169	3.24359
HSP90B1	1.70195	2.05214	1.71505	1.73015	1.96	1.67366	1.69237	2.07585	1.6129	2.06966	1.60256
HSPA1A	1.12348	1.02374	0.887769	1.61287	0.810575	1.89309	19.2175	1.07984	1.03226	14.7551	3.89744
HSPA1B	1.00018	0.746394	0.725806	1.05152	0.516322	1.47212	13.2224	0.650699	1.05069	8.97303	2.02564
HSPA4	0.365674	0.277124	0.314516	0.335895	0.271724	0.290537	0.42289	0.288423	0.238095	0.292135	0.205128
HSPA5	1.35575	1.43932	1.56586	1.4509	1.52368	1.29565	1.53247	1.53194	1.20584	1.45169	1.5
HSPA6	0.262771	0.225649	0.185708	0.247082	0.14069	0.346803	3.20373	0.206587	0.167435	1.97753	0.0769231
HSPA8	3.39765	3.86843	3.38127	3.28409	3.7931	3.72276	4.4724	3.89721	3.298	4.90112	3.82051
HSPA9	0.72602	0.481473	0.778002	0.769428	0.527356	0.548849	0.732955	0.486028	0.549923	0.510112	0.653846
HSPB1	0.31312	0.275793	0.355511	0.304868	0.267126	0.342199	0.530032	0.38523	0.551459	0.460674	0.423077
HSPB11	0.498346	0.373641	0.443548	0.465699	0.415172	0.415857	0.381494	0.381238	0.403994	0.34382	0.25641
HSPD1	0.65656	0.414688	0.626344	0.648164	0.387126	0.569309	0.965097	0.374251	0.526882	0.631461	0.320513
HSPE1	0.947446	0.651431	0.978719	0.960717	0.610115	0.889514	1.96753	0.639721	0.728111	1.39775	0.705128
HSPH1	0.443219	0.321278	0.329525	0.335895	0.271724	0.384655	1.44805	0.313373	0.302611	0.813483	0.410256
HTATSF1	0.397464	0.307078	0.33759	0.369485	0.311724	0.33555	0.306818	0.275449	0.322581	0.27191	0.397436
HTT	0.234105	0.256268	0.197581	0.206946	0.245517	0.226087	0.211039	0.215569	0.144393	0.265169	0.192308
HUWE1	0.470599	0.353894	0.461694	0.430401	0.371034	0.405627	0.431006	0.341317	0.367127	0.269663	0.358974
HYOU1	0.256523	0.221877	0.243952	0.256761	0.21977	0.211765	0.250812	0.199601	0.179724	0.231461	0.166667
IAH1	0.381845	0.26004	0.31922	0.366069	0.277241	0.302302	0.301948	0.205589	0.239631	0.267416	0.217949
IARS2	0.358508	0.23874	0.306676	0.319954	0.248276	0.270077	0.263799	0.262475	0.238095	0.244944	0.205128
IBTK	0.277472	0.207011	0.276658	0.275263	0.202759	0.218926	0.23539	0.213573	0.176651	0.168539	0.25641
ICAM1	0.513598	0.0825383	1.04099	1.21065	0.188966	0.306905	0.538149	0.0698603	0.30722	0.0808989	0.576923
ICAM2	0.62036	0.966497	0.58759	0.645887	1.0046	0.662916	0.600649	0.952096	0.462366	0.939326	0.5
ICAM3	1.37449	1.21788	1.23073	1.26502	1.1531	1.33402	1.33766	1.22156	1.19662	1.15506	0.987179
ICE1	0.308526	0.283115	0.295027	0.306291	0.289195	0.293606	0.270292	0.241517	0.238095	0.224719	0.282051
ID2	2.12312	2.48347	2.43884	2.5585	2.64644	2.48951	2.39205	2.2495	1.58065	2.40449	1.87179
IDH2	0.628813	0.545818	0.52509	0.562198	0.484138	0.492072	0.466721	0.622754	0.416283	0.489888	0.320513
IDH3B	0.317714	0.312625	0.280466	0.315969	0.325977	0.296675	0.294643	0.320359	0.195084	0.28764	0.205128
IDH3G	0.414921	0.405813	0.3694	0.387134	0.437701	0.373402	0.354708	0.41018	0.250384	0.339326	0.179487
IDI1	0.512679	0.498336	0.577509	0.586393	0.537931	0.425575	0.49026	0.52495	0.374808	0.498876	0.307692
IDS	0.765711	0.906368	0.885977	0.803017	1	0.737596	0.79789	0.928144	0.725038	0.775281	1
IER2	3.19993	2.55314	8.9552	8.81924	5.36276	4.28235	5.12906	2.19661	2.42857	4.35281	11.641
IER3IP1	0.360529	0.358775	0.335573	0.354967	0.36092	0.333504	0.331169	0.366267	0.311828	0.34382	0.24359
IER5	0.342154	0.29909	0.930108	0.818673	0.624368	0.554476	0.644481	0.256487	0.325653	0.514607	1.12821
IFFO2	0.193128	0.141114	0.3125	0.292627	0.205517	0.195908	0.217532	0.137725	0.135177	0.170787	0.25641
IFI6	0.467108	0.603062	0.40569	0.486763	0.557241	0.57289	0.428571	0.597804	0.317972	0.510112	0.282051
IFI16	1.41676	1.34768	1.30488	1.4583	1.40828	1.26905	1.22321	1.3014	0.970814	1.20225	0.858974
IFI27L2	0.22602	0.425338	0.204973	0.206661	0.37931	0.259847	0.215097	0.476048	0.290323	0.352809	0.128205
IFI35	0.560823	0.514089	0.462814	0.586678	0.468046	0.470077	0.44724	0.522954	0.273425	0.458427	0.192308
IFI44L	0.285373	0.386066	0.255824	0.385426	0.381149	0.46445	0.20211	0.336327	0.147465	0.314607	0.128205
IFITM1	23.6586	17.9769	20.0901	21.7888	16.9099	18.3903	20.7557	17.9401	16.4101	16.3011	13.6923
IFITM2	11.1942	9.83492	9.84677	9.8033	9.46437	10.1069	9.98133	9.00399	8.5745	9.54157	7.44872
IFITM3	2.05292	1.63302	1.79861	1.97922	1.54621	2.1202	1.58117	1.73253	1.44393	1.4	0.935897
IFNAR1	0.338111	0.246727	0.311604	0.314261	0.261609	0.273146	0.306818	0.223553	0.233487	0.202247	0.346154
IFNAR2	0.75928	0.318394	0.65905	0.611443	0.325977	0.402046	0.681006	0.349301	0.402458	0.323596	0.730769
IFNG	0.816795	0.465054	1.88127	2.33276	1.16736	0.901279	2.27354	0.447106	0.600614	1.22247	2.78205
IFNGR1	0.668872	0.554693	0.750672	0.814973	0.653793	0.696675	0.57224	0.387226	0.511521	0.597753	0.782051
IFRD1	0.496509	0.188596	0.816756	0.682038	0.271264	0.366752	0.62013	0.142715	0.317972	0.303371	0.487179
IGBP1	0.371738	0.410694	0.331317	0.34415	0.37977	0.387212	0.318994	0.372255	0.293395	0.319101	0.230769
IGF2R	0.50588	1.28711	0.452061	0.48107	1.3246	0.695141	0.492695	1.37924	0.517665	1.20449	0.410256
IGFBP7	0.0214994	1.06235	0.0147849	0.0142328	1.03034	0.261381	0.0121753	1.31437	0.0522273	0.916854	0
IGFLR1	0.396178	0.388951	0.430108	0.442926	0.417011	0.457289	0.396104	0.401198	0.359447	0.404494	0.410256
IGKV1-5	0.110437	0.262702	0.0862455	0.152291	0.198621	0.182609	0.131494	0.178643	0.0983103	0.213483	0.269231
IGSF8	0.170342	0.229865	0.177867	0.18218	0.250575	0.194373	0.166396	0.247505	0.185868	0.2	0.128205
IK	0.673649	0.676725	0.623432	0.600342	0.653793	0.638875	0.618506	0.671657	0.560676	0.707865	0.564103
IKBIP	0.236678	0.199911	0.231183	0.251637	0.20092	0.210742	0.23539	0.209581	0.144393	0.229213	0.141026
IKBKG	0.241272	0.282228	0.219758	0.255053	0.30023	0.221995	0.196429	0.312375	0.145929	0.253933	0.153846
IKZF1	0.958471	1.38962	0.874776	0.939368	1.30897	1.1688	0.99026	1.52794	0.967742	1.22697	0.987179
IKZF2	0.225836	0.389172	0.207213	0.247082	0.406437	0.308951	0.229708	0.358283	0.190476	0.413483	0.0769231
IKZF3	2.06027	0.84402	1.7621	1.81896	0.873563	1.14885	1.89042	0.857285	1.25499	0.847191	1.52564
IL2RB	10.864	2.79765	9.52711	9.63706	2.79816	5.47673	9.98782	2.49401	5.88172	2.53483	7.08974
IL2RG	2.9627	4.37231	2.87366	2.83575	4.44506	3.51611	2.90584	4.56487	3.04301	4.31685	2.98718
IL7R	0.0536567	0.108498	0.107527	0.0885283	0.0809195	0.736061	0.0779221	0.153693	1.10599	0.0808989	2.82051
IL10RA	0.331496	0.961172	0.361335	0.3154	1.01977	0.871611	0.378247	0.962076	0.447005	1.08989	0.410256
IL10RB	0.312385	0.132461	0.286738	0.288642	0.165517	0.186189	0.236201	0.153693	0.156682	0.146067	0.217949
IL12RB1	0.11007	0.287109	0.0954301	0.109024	0.268046	0.184143	0.0941558	0.300399	0.115207	0.242697	0.0512821
IL12RB2	0.444506	0.148214	0.591846	0.686593	0.231724	0.44757	0.444805	0.0708583	0.213518	0.166292	0.307692
IL16	1.66538	0.977147	1.47155	1.4842	0.98069	1.24092	1.55601	1.01297	1.29647	1.00674	1.37179
IL18	0.380926	0.0878633	0.341398	0.358952	0.0928736	0.248593	0.344968	0.0738523	0.130568	0.0808989	0.282051
IL18R1	0.311834	0.23874	0.329525	0.276117	0.264828	0.470077	0.288149	0.151697	0.305684	0.25618	0.564103
IL18RAP	0.330945	0.680497	0.361335	0.342442	0.716782	0.749361	0.320617	0.542914	0.293395	0.811236	0.333333
IL27RA	0.609335	0.463279	0.584229	0.580416	0.504828	0.471611	0.539773	0.464072	0.376344	0.413483	0.538462
IL32	3.06248	3.92966	3.44668	3.47168	3.34759	4.62251	3.42451	4.49301	8.36866	3.74831	3.69231
ILF2	0.572767	0.502773	0.538754	0.567037	0.506207	0.516624	0.471591	0.500998	0.463902	0.408989	0.397436
ILF3	0.638001	0.542268	0.599238	0.615998	0.545747	0.573913	0.538961	0.543912	0.543779	0.474157	0.589744
ILF3-DT	0.320654	0.226093	0.422267	0.433533	0.325057	0.348338	0.298701	0.232535	0.276498	0.233708	0.333333
ILK	0.653252	0.528511	0.557796	0.616567	0.53977	0.54578	0.524351	0.526946	0.514593	0.440449	0.333333
ILKAP	0.425579	0.399601	0.374328	0.408483	0.409655	0.300256	0.349838	0.453094	0.247312	0.364045	0.307692
IMMT	0.285189	0.237852	0.247984	0.270993	0.252414	0.238875	0.233766	0.228543	0.208909	0.238202	0.153846
IMP3	0.513047	0.596849	0.442428	0.424424	0.534713	0.526343	0.48539	0.622754	0.502304	0.548315	0.358974
IMP4	0.293826	0.25183	0.259857	0.28238	0.227586	0.250639	0.245942	0.245509	0.235023	0.238202	0.230769
IMPDH1	0.267549	0.179055	0.257168	0.221178	0.177011	0.207161	0.211851	0.218563	0.21659	0.195506	0.128205
IMPDH2	0.225285	0.185933	0.204973	0.208654	0.196782	0.258312	0.198864	0.173653	0.242704	0.206742	0.230769
INO80	0.235208	0.178611	0.201389	0.20296	0.187586	0.180051	0.188312	0.176647	0.173579	0.202247	0.269231
INO80E	0.335906	0.305303	0.346774	0.345004	0.318161	0.309463	0.32711	0.326347	0.25192	0.267416	0.25641
INPP1	0.281147	0.127801	0.244176	0.252775	0.129655	0.169309	0.221591	0.0898204	0.121352	0.0898876	0.282051
INPP4A	0.616869	0.569558	0.578181	0.583547	0.564598	0.487468	0.652597	0.567864	0.428571	0.519101	0.461538
INPP4B	0.0479603	0.0221877	0.0685484	0.05807	0.0211494	0.117647	0.0689935	0.0229541	0.25192	0.0337079	0.217949
INPP5B	0.297868	0.130686	0.261649	0.275548	0.131034	0.176471	0.275974	0.130739	0.185868	0.121348	0.166667
INPP5D	0.889011	0.900155	0.799059	0.82579	0.843678	0.855754	0.837662	0.869261	0.654378	0.81573	0.615385
INPP5K	0.250276	0.293321	0.242832	0.227441	0.28046	0.237852	0.208604	0.293413	0.195084	0.292135	0.166667
INSIG1	0.205439	0.21988	0.263665	0.253914	0.241839	0.176982	0.162338	0.214571	0.124424	0.177528	0.153846
INTS6	0.391584	0.306634	0.517473	0.535155	0.428046	0.396419	0.424513	0.315369	0.281106	0.337079	0.641026
INTS11	0.372841	0.31329	0.329301	0.346143	0.308506	0.344757	0.294643	0.309381	0.259601	0.267416	0.230769
IP6K2	0.315877	0.250721	0.28853	0.289212	0.236782	0.236829	0.250812	0.257485	0.213518	0.191011	0.141026
IPCEF1	0.722528	0.213002	0.643145	0.715628	0.277701	0.368798	0.640422	0.207585	0.40553	0.213483	0.423077
IPO7	0.315877	0.211227	0.293907	0.309137	0.193563	0.24757	0.290584	0.202595	0.24424	0.217978	0.217949
IQGAP1	1.93605	1.87176	1.80018	1.72161	1.87126	1.65064	1.86445	1.86527	1.60369	1.79101	1.94872
IQGAP2	1.0746	1.1653	0.987455	1.00114	1.24506	0.962148	0.9375	1.2016	0.780338	1.11236	1.16667
IQSEC1	0.12477	0.3641	0.114919	0.114147	0.370575	0.210742	0.109578	0.362275	0.139785	0.28764	0.115385
IRAK2	0.263322	0.122254	0.242608	0.254483	0.138851	0.173402	0.211851	0.0868263	0.0921659	0.12809	0.192308
IRAK4	0.363653	0.357666	0.331093	0.340165	0.33931	0.343223	0.343344	0.326347	0.258065	0.359551	0.294872
IREB2	0.307975	0.258265	0.268817	0.278964	0.247356	0.238875	0.271916	0.248503	0.179724	0.251685	0.230769
IRF1	2.36512	2.32594	2.76994	2.29633	2.39494	2.03581	2.23701	1.8493	1.69739	1.95281	3.07692
IRF1-AS1	0.270673	0.587087	0.207437	0.3655	0.485977	0.392327	0.272727	0.441118	0.162826	0.364045	0.192308
IRF2	0.785741	0.596849	0.757616	0.76345	0.587126	0.576471	0.710227	0.602794	0.500768	0.564045	0.576923
IRF2BP2	0.320103	0.309962	0.452061	0.452889	0.315402	0.361125	0.31737	0.294411	0.324117	0.238202	0.269231
IRF2BPL	0.42172	0.276903	0.414651	0.436664	0.304828	0.36624	0.344156	0.274451	0.285714	0.244944	0.410256
IRF3	0.445424	0.398047	0.400538	0.42727	0.406437	0.365217	0.413149	0.382236	0.324117	0.391011	0.410256
IRF7	0.612459	0.677834	0.564068	0.71335	0.668966	0.63734	0.531656	0.720559	0.28725	0.617978	0.358974
IRF8	0.980338	0.178611	1.44579	1.65955	0.338391	0.547315	0.856331	0.160679	0.525346	0.193258	0.576923
IRF9	0.853546	1.09186	0.746864	0.868773	1.0754	0.853708	0.814935	1.20758	0.615975	0.910112	0.525641
ISCA1	0.205623	0.249834	0.208109	0.205238	0.273563	0.23734	0.172078	0.270459	0.18126	0.265169	0.24359
ISCU	0.416759	0.488795	0.40457	0.417307	0.491954	0.456777	0.425325	0.535928	0.477727	0.47191	0.423077
ISG15	0.616685	0.909918	0.514785	0.66809	0.836322	0.803581	0.464286	0.956088	0.347158	0.689888	0.192308
ISG20	0.905549	1.17218	0.925851	1.17763	1.28184	1.29463	0.696429	1.12375	0.674347	1.11685	0.5
ISG20L2	0.321757	0.265587	0.394937	0.382579	0.304368	0.261893	0.282468	0.235529	0.239631	0.262921	0.24359
IST1	0.38111	0.301531	0.333109	0.339026	0.271724	0.263939	0.316558	0.296407	0.293395	0.298876	0.205128
ISY1	0.270305	0.165077	0.250224	0.238258	0.184828	0.204092	0.199675	0.198603	0.170507	0.186517	0.217949
ISYNA1	0.394157	0.14067	0.347222	0.358098	0.127816	0.214322	0.349838	0.121756	0.222734	0.125843	0.192308
ITCH	0.641676	0.568227	0.59767	0.586109	0.569195	0.574936	0.61526	0.521956	0.408602	0.498876	0.679487
ITFG1	0.283903	0.219658	0.258513	0.257045	0.229425	0.238875	0.260552	0.226547	0.165899	0.276404	0.294872
ITFG2	0.29548	0.24828	0.260081	0.272417	0.229885	0.255243	0.320617	0.239521	0.242704	0.240449	0.205128
ITGA4	1.71316	1.41158	1.71909	1.64617	1.47172	1.46445	1.75731	1.27844	1.42857	1.32809	1.73077
ITGA5	0.0045939	0.249612	0.00604839	0.00284657	0.241379	0.122762	0.00243506	0.250499	0.0276498	0.233708	0.0128205
ITGA6	0.289967	0.224318	0.247312	0.300598	0.207816	0.410742	0.32224	0.165669	0.195084	0.204494	0.269231
ITGAE	0.379089	0.185489	0.331541	0.33618	0.216092	0.294118	0.357143	0.165669	0.282642	0.168539	0.269231
ITGAL	1.43422	1.27624	1.24037	1.27185	1.22115	0.978005	1.44399	1.30339	1.08602	1.1573	1.37179
ITGAM	0.258361	0.836033	0.282258	0.272701	0.79908	0.55601	0.260552	0.728543	0.322581	0.696629	0.307692
ITGAX	0.0569644	0.393166	0.0835573	0.0543695	0.403218	0.270588	0.0462662	0.446108	0.187404	0.361798	0.0897436
ITGB1	1.29033	1.11294	1.20004	1.14432	1.09517	1.04092	1.20779	0.943114	1.32412	1.02472	1.10256
ITGB1BP1	0.314774	0.327934	0.281362	0.298605	0.287816	0.313043	0.269481	0.376248	0.242704	0.262921	0.24359
ITGB2	3.90298	6.11959	3.39113	3.39254	5.71724	3.8665	3.58929	6.04591	3.08141	5.41798	3.19231
ITGB2-AS1	0.118339	0.257599	0.12836	0.152007	0.275402	0.265473	0.114448	0.280439	0.158218	0.233708	0.0512821
ITGB7	0.0931643	0.917462	0.116711	0.105323	0.875402	0.462404	0.156656	1.21756	0.324117	0.919101	0.179487
ITK	0.496141	0.540714	0.500224	0.48164	0.566897	0.438363	0.574675	0.52495	0.462366	0.564045	0.641026
ITM2A	0.761485	0.470823	0.712366	0.622829	0.483678	0.590793	0.714286	0.541916	0.81874	0.561798	0.602564
ITM2B	4.80026	3.61438	4.52352	4.40877	3.49287	3.71202	4.9862	3.72854	4.31797	3.75955	5.05128
ITM2C	0.107497	0.0102063	0.104839	0.0760034	0.0128736	0.137596	0.0852273	0.00998004	0.305684	0.011236	0.0641026
ITPA	0.336273	0.302418	0.304884	0.334472	0.297011	0.306905	0.279221	0.280439	0.274962	0.262921	0.205128
ITPK1	0.277288	0.232971	0.260081	0.290065	0.211494	0.225064	0.248377	0.224551	0.175115	0.179775	0.153846
ITPKB	0.360345	0.265143	0.389785	0.413607	0.302529	0.278772	0.337662	0.257485	0.24424	0.235955	0.217949
ITPR1	0.294561	0.147992	0.295699	0.314831	0.148046	0.214834	0.254058	0.127745	0.18126	0.164045	0.487179
ITPR2	0.352444	0.268915	0.321461	0.3191	0.292414	0.257289	0.31737	0.291417	0.222734	0.211236	0.435897
ITPR3	0.167218	0.100288	0.170475	0.177911	0.107586	0.134527	0.154221	0.10479	0.0983103	0.107865	0.25641
ITPRIP	0.103638	0.280009	0.104167	0.114717	0.350805	0.15243	0.104708	0.320359	0.0998464	0.321348	0.0897436
ITSN2	0.664094	0.575993	0.660618	0.623114	0.576552	0.576471	0.635552	0.513972	0.508449	0.582022	0.653846
IVNS1ABP	0.695333	0.706235	0.872536	0.782522	0.808276	0.613299	0.736201	0.675649	0.549923	0.647191	1.0641
IWS1	0.341051	0.241624	0.302419	0.306576	0.249195	0.261381	0.323864	0.227545	0.264209	0.283146	0.217949
JADE1	0.415656	0.303084	0.470206	0.449758	0.337471	0.353964	0.392045	0.294411	0.248848	0.267416	0.384615
JADE2	0.314039	0.33925	0.320116	0.333903	0.302989	0.291049	0.304383	0.346307	0.256528	0.325843	0.282051
JAGN1	0.212606	0.234524	0.173611	0.184458	0.221149	0.201535	0.167208	0.257485	0.15361	0.195506	0.153846
JAK1	3.39158	4.58642	3.08826	3.11443	4.58529	4.3202	3.03409	4.47405	2.5576	4.05169	2.92308
JAK2	0.252113	0.197471	0.216174	0.219471	0.18023	0.23376	0.205357	0.162675	0.164363	0.175281	0.269231
JAK3	0.340867	0.379854	0.304884	0.312838	0.371034	0.394885	0.347403	0.326347	0.301075	0.294382	0.358974
JAML	0.230614	0.023519	0.228719	0.231141	0.0381609	0.16624	0.194805	0.00998004	0.230415	0.0269663	0.307692
JARID2	0.461963	0.372975	0.463262	0.490749	0.408276	0.412276	0.424513	0.365269	0.30722	0.388764	0.346154
JAZF1	0.264792	0.509208	0.254032	0.254483	0.492874	0.299233	0.236201	0.482036	0.18894	0.45618	0.115385
JKAMP	0.264792	0.202796	0.241711	0.230003	0.205977	0.225064	0.242695	0.219561	0.184332	0.179775	0.141026
JMJD1C	0.673649	0.382072	0.673387	0.645033	0.403678	0.549872	0.68263	0.359281	0.533026	0.489888	0.807692
JMJD6	0.240169	0.144442	0.333781	0.30686	0.169655	0.180051	0.202922	0.140719	0.175115	0.146067	0.0641026
JMY	0.277839	0.213668	0.320341	0.318531	0.262529	0.280307	0.272727	0.199601	0.222734	0.249438	0.358974
JOSD2	0.253032	0.203905	0.221326	0.238258	0.185287	0.220972	0.19724	0.201597	0.172043	0.164045	0.205128
JPT1	0.453142	0.447082	0.394041	0.421577	0.402759	0.403069	0.412338	0.434132	0.325653	0.379775	0.358974
JPX	0.546858	0.389394	0.502016	0.491318	0.361379	0.415345	0.515422	0.345309	0.364055	0.357303	0.538462
JTB	0.746784	0.849789	0.69086	0.73413	0.862989	0.764706	0.672078	0.854291	0.645161	0.786517	0.576923
JUN	2.50717	3.26115	5.11559	4.73755	6.06667	5.11816	8.11526	2.68363	4.22888	10.1708	29.6667
JUNB	3.10823	3.45307	10.2901	9.05181	7.35264	6.37801	5.70211	3.45509	5.08449	5.86292	14.6795
JUND	6.14921	4.67384	13.6373	12.9516	8.77977	8.01023	9.13555	4.73054	7.37942	6.95506	18.8718
KANSL1	0.651231	0.533836	0.590054	0.556504	0.544828	0.544757	0.61039	0.503992	0.465438	0.537079	0.576923
KANSL1-AS1	0.302462	0.220546	0.294803	0.248221	0.24092	0.252685	0.267045	0.278443	0.245776	0.283146	0.294872
KAT6A	0.337743	0.359441	0.320341	0.32821	0.366897	0.345269	0.281656	0.357285	0.282642	0.323596	0.269231
KAT6B	0.883131	0.542268	0.842966	0.838315	0.563678	0.624552	0.81737	0.540918	0.615975	0.501124	0.564103
KATNBL1	0.312936	0.223652	0.301299	0.30316	0.23908	0.271611	0.320617	0.228543	0.204301	0.244944	0.371795
KBTBD2	0.29989	0.213446	0.311156	0.299459	0.285517	0.22711	0.255682	0.208583	0.184332	0.18427	0.25641
KCMF1	0.255972	0.208564	0.257616	0.263023	0.228506	0.217903	0.239448	0.209581	0.18126	0.204494	0.192308
KCNA3	0.0277472	0.102063	0.0430108	0.0384287	0.107126	0.125831	0.0560065	0.10479	0.185868	0.123596	0.320513
KCNAB2	0.448365	0.623918	0.397177	0.447481	0.581609	0.478261	0.380682	0.538922	0.282642	0.586517	0.346154
KCTD5	0.357773	0.113823	0.309364	0.341304	0.116322	0.176982	0.277597	0.130739	0.172043	0.101124	0.179487
KCTD10	0.412716	0.310184	0.327285	0.380302	0.315862	0.245524	0.294643	0.296407	0.115207	0.247191	0.115385
KDELR1	0.489893	0.414466	0.477375	0.469969	0.405977	0.418926	0.497565	0.431138	0.411674	0.373034	0.205128
KDELR2	0.76222	0.491458	0.695565	0.691432	0.463908	0.445013	0.728084	0.453094	0.443932	0.501124	0.525641
KDM2A	0.454429	0.357888	0.466846	0.440649	0.383448	0.37289	0.444805	0.392216	0.3149	0.406742	0.474359
KDM3B	0.259647	0.195474	0.230735	0.246228	0.192184	0.205115	0.237013	0.180639	0.182796	0.175281	0.192308
KDM4B	0.252481	0.158198	0.228943	0.231141	0.164598	0.183632	0.218344	0.169661	0.144393	0.121348	0.166667
KDM4C	0.535465	0.425782	0.490143	0.474523	0.428506	0.439898	0.498377	0.379242	0.351767	0.393258	0.410256
KDM5A	0.843256	0.740182	0.754256	0.779106	0.743908	0.695141	0.744318	0.701597	0.602151	0.678652	0.371795
KDM5B	0.220875	0.190814	0.230063	0.222032	0.17977	0.256266	0.208604	0.169661	0.219662	0.186517	0.294872
KDM5C	0.307056	0.230087	0.286066	0.296613	0.241839	0.260358	0.283279	0.192615	0.193548	0.175281	0.205128
KDM6A	0.447997	0.366763	0.442204	0.425847	0.378391	0.347315	0.45211	0.313373	0.248848	0.386517	0.384615
KDM6B	0.175854	0.088529	0.556676	0.565044	0.274943	0.230179	0.202922	0.0868263	0.173579	0.0988764	0.25641
KDM7A	0.283719	0.146439	0.265009	0.278964	0.155402	0.171355	0.248377	0.131737	0.149002	0.148315	0.24359
KEAP1	0.377251	0.282006	0.300627	0.355252	0.293333	0.262404	0.294643	0.254491	0.211982	0.249438	0.25641
KHDRBS1	1.15454	0.890836	1.04839	0.999431	0.874023	0.987724	1.01705	0.835329	0.978495	0.885393	0.820513
KIAA0319L	0.283352	0.149101	0.243952	0.251067	0.163218	0.204604	0.258117	0.140719	0.204301	0.155056	0.192308
KIAA1109	0.357222	0.313734	0.331989	0.3154	0.314023	0.296164	0.335227	0.276447	0.293395	0.278652	0.358974
KIAA2013	0.292907	0.3357	0.263889	0.284372	0.295632	0.268031	0.283279	0.363273	0.178187	0.265169	0.153846
KIAA2026	0.463065	0.457067	0.448253	0.446911	0.469425	0.419437	0.457792	0.481038	0.327189	0.496629	0.410256
KIDINS220	0.32047	0.264477	0.287858	0.286934	0.277701	0.252685	0.271916	0.271457	0.25192	0.307865	0.166667
KIF2A	0.639287	0.734191	0.590278	0.580985	0.736092	0.663427	0.568182	0.670659	0.556068	0.665169	0.461538
KIF5B	0.626975	0.48458	0.626344	0.618275	0.49977	0.462916	0.556006	0.463074	0.431644	0.422472	0.589744
KIF21B	0.392319	0.305968	0.34543	0.358952	0.305287	0.286957	0.347403	0.230539	0.250384	0.262921	0.24359
KIFAP3	0.356487	0.323497	0.335349	0.346712	0.345287	0.331969	0.301948	0.311377	0.267281	0.294382	0.346154
KIN	0.262587	0.203461	0.217966	0.223456	0.208276	0.217391	0.224026	0.218563	0.155146	0.217978	0.217949
KIR2DL1	0.0145167	0.446195	0.0145609	0.0185027	0.487816	0.0526854	0.0105519	0.688623	0.030722	0.375281	0
KIR2DL3	0.0334436	0.363213	0.0344982	0.028181	0.36092	0.0613811	0.0300325	0.5499	0.0384025	0.262921	0
KIR2DL4	0.278023	0.173064	0.277554	0.250498	0.212874	0.436317	0.301948	0.105788	0.253456	0.193258	0.141026
KIR3DL1	0.0321573	0.684047	0.0329301	0.0358668	0.628506	0.158568	0.025974	0.889222	0.0752688	0.595506	0
KIR3DL2	0.0387725	0.259596	0.047491	0.0549388	0.277701	0.0910486	0.0357143	0.41018	0.0491551	0.195506	0.025641
KIT	0.00312385	0.00199689	0.00425627	0.00227726	0.00045977	0.0322251	0.0146104	0	0.0798771	0	0.448718
KLC1	0.283903	0.191702	0.257168	0.263592	0.186667	0.210742	0.275162	0.170659	0.195084	0.12809	0.282051
KLF2	0.458655	6.35367	0.801075	0.653288	5.81885	3.49003	0.712662	6.91417	1.40399	6.17528	1.69231
KLF3	0.214076	0.803417	0.228047	0.209792	0.871724	0.429156	0.190747	0.801397	0.190476	0.750562	0.153846
KLF6	5.37321	3.39893	7.47267	7.88044	5.09057	4.82762	6.93912	3.46906	4.3533	4.89438	11.2179
KLF9	0.183388	0.243621	0.234319	0.276687	0.331034	0.233248	0.17289	0.297405	0.176651	0.195506	0.230769
KLF10	0.29842	0.182161	0.3181	0.313123	0.185287	0.195908	0.282468	0.151697	0.155146	0.226966	0.205128
KLF12	0.404814	0.397604	0.396953	0.392257	0.44092	0.361637	0.392857	0.413174	0.322581	0.453933	0.358974
KLF13	0.564315	0.912802	0.540995	0.596641	0.952184	0.783632	0.558442	0.90519	0.548387	0.813483	0.576923
KLHDC2	0.360897	0.259818	0.31026	0.322516	0.275402	0.292072	0.297078	0.275449	0.225806	0.25618	0.397436
KLHDC3	0.313304	0.303084	0.268593	0.281526	0.334253	0.274169	0.25974	0.319361	0.239631	0.260674	0.217949
KLHDC4	0.386071	0.430663	0.346998	0.366638	0.412874	0.349872	0.343344	0.42515	0.245776	0.370787	0.192308
KLHL24	0.376332	0.295984	0.379032	0.385426	0.343908	0.301279	0.357143	0.284431	0.276498	0.296629	0.230769
KLHL28	0.304851	0.249612	0.282706	0.283234	0.245517	0.242967	0.299513	0.253493	0.256528	0.229213	0.25641
KLHL36	0.175671	0.11471	0.179435	0.18275	0.141609	0.147826	0.166396	0.136727	0.116743	0.103371	0.269231
KLRB1	7.63965	4.28289	6.91935	6.89268	4.33793	4.67468	6.90097	4.03393	5.88172	3.81798	4.9359
KLRC1	1.73815	0.598181	1.51008	1.72588	0.47908	2.22762	1.74026	0.280439	0.898618	0.507865	1.5
KLRC2	0.699375	0.233415	0.748432	0.605181	0.303448	0.757033	0.61039	0.185629	0.612903	0.355056	0.551282
KLRC3	0.284087	0.146439	0.249552	0.269001	0.157701	0.268542	0.249188	0.11477	0.231951	0.173034	0.141026
KLRC4	0.760198	0.37941	0.712366	0.685739	0.384828	0.557033	0.719156	0.352295	0.711214	0.48764	0.717949
KLRD1	5.70636	5.15997	5.65838	5.75918	5.56276	5.28286	5.45698	5.20259	4.00154	5.33483	4.02564
KLRF1	3.0849	2.48325	3.02711	2.94563	2.43034	2.50844	2.87825	2.54192	1.89401	2.50112	2.10256
KLRG1	0.149761	0.585755	0.194892	0.216909	0.604138	0.502302	0.17776	0.61477	0.43318	0.647191	0.346154
KLRK1	3.41602	2.59396	3.28584	3.15172	2.71218	2.94731	3.34497	2.2475	2.36559	2.61573	2.55128
KMT2A	0.982543	0.682938	0.982975	0.893254	0.704368	0.777494	1.00812	0.663673	0.875576	0.683146	1.07692
KMT2B	0.266814	0.22454	0.260753	0.272986	0.210575	0.25422	0.26461	0.237525	0.202765	0.21573	0.282051
KMT2C	0.698456	0.497227	0.640457	0.643325	0.504368	0.550895	0.661526	0.453094	0.419355	0.514607	0.5
KMT2D	0.2172	0.200577	0.181676	0.226587	0.191264	0.203581	0.19237	0.170659	0.178187	0.173034	0.25641
KMT2E	1.16869	1.19392	1.33289	1.36351	1.34943	1.27315	1.26136	1.12974	1.1321	1.21798	1.58974
KMT2E-AS1	0.185042	0.165964	0.265233	0.307714	0.272644	0.213811	0.208604	0.151697	0.16129	0.222472	0.474359
KMT5B	0.409225	0.315065	0.395385	0.387134	0.297011	0.308951	0.357955	0.262475	0.274962	0.253933	0.358974
KPNA3	0.322859	0.259596	0.301747	0.311699	0.268046	0.292583	0.280844	0.259481	0.202765	0.280899	0.24359
KPNA4	0.633039	0.410473	0.630376	0.601765	0.442759	0.489003	0.602273	0.381238	0.465438	0.386517	0.628205
KPNB1	0.720507	0.710007	0.669803	0.654996	0.694713	0.62046	0.646104	0.689621	0.62212	0.667416	0.551282
KRAS	0.444506	0.397382	0.435484	0.486479	0.442759	0.418414	0.402597	0.421158	0.362519	0.377528	0.423077
KRCC1	0.460309	0.312847	0.435036	0.453459	0.345747	0.349872	0.362825	0.267465	0.299539	0.267416	0.358974
KRI1	0.393605	0.274462	0.34879	0.36493	0.272644	0.365217	0.37013	0.288423	0.270353	0.260674	0.269231
KRIT1	0.414737	0.222543	0.377016	0.388272	0.213793	0.2711	0.387175	0.219561	0.242704	0.233708	0.320513
KRR1	0.350055	0.298425	0.33759	0.340734	0.316322	0.289003	0.294643	0.335329	0.262673	0.283146	0.179487
KRT10	0.781147	0.723319	0.766577	0.740677	0.727816	0.726343	0.741883	0.759481	0.774194	0.755056	0.5
KRT86	0.091143	0.043266	0.137321	0.087105	0.0367816	0.220972	0.0681818	0.0848303	0.168971	0.0337079	0.25641
KRTCAP2	0.815141	1.02152	0.775986	0.781383	1.00874	0.916113	0.856331	1.10778	0.90169	1.10337	0.75641
KTN1	0.903528	0.642112	0.859095	0.860233	0.614713	0.724808	0.82711	0.608782	0.777266	0.651685	0.846154
KXD1	0.339949	0.308631	0.301523	0.327356	0.32092	0.304348	0.299513	0.289421	0.294931	0.296629	0.205128
LAIR1	0.212973	0.806967	0.219758	0.199545	0.80092	0.54578	0.20211	0.90519	0.233487	0.775281	0.230769
LAIR2	0.00422639	0.31684	0.00380824	0.00113863	0.350345	0.0393862	0.00649351	0.288423	0.0276498	0.278652	0.0128205
LAMP1	1.0452	0.916796	0.972894	0.947623	0.907586	0.784655	1.08036	1.02096	0.850998	0.892135	0.705128
LAMP2	0.242007	0.238074	0.233647	0.220325	0.211954	0.208696	0.23539	0.255489	0.215054	0.21573	0.25641
LAMTOR1	0.633774	0.603506	0.59319	0.623114	0.587586	0.575959	0.516234	0.615768	0.511521	0.516854	0.346154
LAMTOR2	0.340132	0.360107	0.283602	0.317962	0.338391	0.358568	0.275974	0.401198	0.308756	0.307865	0.179487
LAMTOR4	0.774348	0.918571	0.774642	0.758611	0.94069	0.786189	0.695617	0.994012	0.766513	0.87191	0.551282
LAMTOR5	0.485667	0.475261	0.432348	0.462283	0.506667	0.458312	0.44237	0.503992	0.411674	0.395506	0.346154
LAP3	0.343256	0.324606	0.296819	0.369769	0.318621	0.337084	0.270292	0.304391	0.207373	0.274157	0.205128
LAPTM4A	0.419882	0.400488	0.439068	0.431255	0.393103	0.385166	0.443182	0.441118	0.390169	0.359551	0.384615
LAPTM5	1.58085	2.60417	1.49955	1.45488	2.41425	1.96931	1.74188	2.66567	2.08909	2.4809	1.69231
LARP1	0.259096	0.177058	0.231183	0.260461	0.173793	0.201535	0.198864	0.163673	0.176651	0.18427	0.166667
LARP4B	0.315693	0.251387	0.284274	0.279818	0.238621	0.269054	0.267045	0.224551	0.225806	0.224719	0.320513
LARP7	0.384601	0.322387	0.348566	0.3655	0.318621	0.357033	0.328734	0.341317	0.270353	0.265169	0.217949
LASP1	0.834252	0.70446	0.696013	0.736408	0.673103	0.570332	0.766234	0.741517	0.65745	0.662921	0.602564
LAT	0.821573	0.794098	0.806228	0.783945	0.805977	0.675703	0.794643	0.842315	0.772657	0.741573	0.589744
LAT2	1.73815	0.799645	1.5569	1.57159	0.771954	0.801535	1.45536	0.772455	0.766513	0.714607	1
LATS1	0.353179	0.239849	0.332437	0.33618	0.262989	0.287468	0.343344	0.234531	0.276498	0.217978	0.282051
LAX1	0.302462	0.254937	0.288082	0.305152	0.266207	0.212276	0.304383	0.266467	0.185868	0.253933	0.179487
LBH	1.7183	1.10118	1.5103	1.44321	1.17471	1.01176	1.57873	1.1986	1.43472	1.18652	1.41026
LBR	0.54796	0.640559	0.511201	0.484771	0.622529	0.497187	0.54789	0.60978	0.408602	0.550562	0.525641
LCK	1.03804	1.52607	1.03741	1.10105	1.44092	1.28491	1.0138	1.61477	1.31029	1.4427	0.897436
LCOR	0.322308	0.267362	0.321237	0.326786	0.30069	0.270077	0.371753	0.243513	0.298003	0.278652	0.205128
LCP1	4.08545	3.38651	3.50874	3.43239	3.23586	3.22967	3.6039	3.43014	3.81106	3.33034	3.42308
LCP2	2.20562	1.40027	2.07392	2.06604	1.40184	1.5555	2.12094	1.46208	1.76344	1.43146	2.11538
LDB1	0.325983	0.262259	0.314516	0.345289	0.255632	0.276726	0.31737	0.258483	0.28725	0.265169	0.307692
LDB2	0.613929	0.0610162	0.53629	0.58924	0.0703448	0.299744	0.505682	0.0459082	0.294931	0.058427	0.358974
LDHA	1.06597	1.02263	1.04346	0.967834	1.00966	0.987724	0.858766	0.974052	1.01075	1.00899	0.705128
LDHB	0.878537	0.837364	0.735887	0.775406	0.744828	0.991304	0.678571	0.756487	1.11982	0.766292	0.474359
LEMD3	0.270856	0.218327	0.250448	0.256191	0.223908	0.238875	0.231331	0.235529	0.182796	0.231461	0.153846
LENG1	0.255788	0.19148	0.234767	0.242243	0.177931	0.180051	0.249188	0.211577	0.185868	0.226966	0.320513
LENG8	0.389746	0.363657	0.395161	0.413037	0.370115	0.388747	0.370942	0.38024	0.302611	0.346067	0.538462
LEO1	0.264792	0.162636	0.226478	0.222317	0.176552	0.178005	0.198052	0.203593	0.164363	0.168539	0.141026
LEPROTL1	0.712973	0.587087	0.837814	0.789069	0.653333	0.835294	0.758117	0.498004	0.926267	0.593258	0.75641
LETM2	0.0973907	0.0772132	0.113351	0.0936521	0.0937931	0.10179	0.125812	0.0558882	0.0798771	0.0853933	0.333333
LETMD1	0.269019	0.220102	0.238799	0.241674	0.217011	0.229668	0.226461	0.186627	0.201229	0.161798	0.24359
LFNG	0.110437	0.596627	0.120744	0.121549	0.597241	0.435294	0.131494	0.649701	0.227343	0.653933	0.192308
LGALS1	0.223999	2.25671	0.192428	0.183034	1.97931	0.942711	0.213474	2.70858	0.465438	1.7236	0.141026
LGALS9	0.438258	0.399379	0.360439	0.452605	0.384828	0.42711	0.329545	0.365269	0.228879	0.34382	0.217949
LGALS9B	0.0470415	0.414466	0.0477151	0.0466837	0.416552	0.198465	0.0340909	0.384232	0.0691244	0.339326	0.025641
LGR6	0.00698273	0.264921	0.00873656	0.010817	0.273563	0.0240409	0.0113636	0.303393	0.0107527	0.2	0
LIF	0.158581	0.000887508	0.482303	0.534586	0.00505747	0.0792839	0.19237	0.000998004	0.0660522	0.00898876	0.461538
LIMA1	0.304667	0.109164	0.294131	0.300598	0.10069	0.15243	0.275974	0.0918164	0.172043	0.0921348	0.0769231
LIMD2	2.22584	3.42401	2.04391	2.04327	3.43678	2.81535	1.92857	3.4501	2.08756	3.1573	1.9359
LIME1	0.0499816	0.426004	0.0573477	0.0523769	0.435402	0.394373	0.0535714	0.46507	0.215054	0.41573	0.0769231
LIMK1	0.523153	0.32505	0.43974	0.467122	0.309425	0.373402	0.403409	0.271457	0.268817	0.235955	0.24359
LIMS1	0.5147	0.210118	0.504928	0.508967	0.208276	0.399488	0.451299	0.207585	0.262673	0.175281	0.269231
LINC00299	0.129548	0.570446	0.129704	0.148876	0.608276	0.24757	0.118506	0.660679	0.147465	0.501124	0.269231
LINC00623	0.607681	0.504105	0.593862	0.614574	0.495632	0.514066	0.581981	0.439122	0.353303	0.555056	0.551282
LINC00667	0.251378	0.211227	0.236783	0.248221	0.2	0.243478	0.232955	0.189621	0.233487	0.191011	0.217949
LINC00861	0.837192	1.61172	0.85103	0.77996	1.55954	1.23018	0.831169	1.55489	0.746544	1.60674	1.17949
LINC00892	0.197721	0.00887508	0.204749	0.244805	0.00689655	0.135038	0.157468	0.00698603	0.210445	0.011236	0.25641
LINC00996	0.340316	0.0330597	0.305108	0.296328	0.0358621	0.16624	0.329545	0.0289421	0.102919	0.0247191	0.205128
LINC01138	0.621095	0.389616	0.659274	0.657842	0.405517	0.534527	0.593344	0.447106	0.419355	0.404494	0.474359
LINC01278	0.219037	0.292212	0.190188	0.199829	0.284138	0.223018	0.163961	0.339321	0.127496	0.280899	0.115385
LINC01465	0.052738	0.0226315	0.0896057	0.0902363	0.0551724	0.0480818	0.0438312	0.0199601	0.0230415	0.047191	0.25641
LINC01684	0.281882	0.160861	0.221326	0.23228	0.143908	0.175448	0.260552	0.141717	0.139785	0.119101	0.24359
LINC01871	0.471702	0.211227	0.558916	0.604327	0.226207	0.609207	0.501623	0.196607	0.506912	0.303371	0.474359
LINC02084	0.393054	0.223208	0.408154	0.408767	0.234483	0.272634	0.361201	0.176647	0.238095	0.21573	0.282051
LINC02132	0.150864	0.0346128	0.220206	0.292058	0.0767816	0.134015	0.158279	0.0289421	0.124424	0.0404494	0.192308
LINC02256	0.330761	0.196139	0.325717	0.305722	0.221149	0.229668	0.301136	0.234531	0.168971	0.222472	0.307692
LINC02384	0.210217	0.451298	0.183692	0.202391	0.453793	0.259847	0.175325	0.600798	0.102919	0.483146	0.0769231
LIPA	0.201029	0.242512	0.178987	0.178195	0.212874	0.176982	0.161526	0.256487	0.195084	0.229213	0.166667
LITAF	0.817714	2.44619	1.03383	1.00342	2.45839	1.29054	0.701299	2.36627	0.752688	2.40899	0.487179
LIX1L	0.230246	0.229199	0.198029	0.21577	0.246437	0.225064	0.215909	0.256487	0.259601	0.339326	0.166667
LLGL2	0.253216	0.455292	0.257616	0.269001	0.469885	0.324297	0.241883	0.497006	0.210445	0.453933	0.166667
LLPH	0.265895	0.258487	0.25112	0.263877	0.23908	0.257289	0.241883	0.260479	0.21659	0.253933	0.115385
LMAN1	0.354833	0.34746	0.351927	0.343296	0.347126	0.373402	0.321429	0.336327	0.333333	0.332584	0.333333
LMAN2	0.914186	0.883515	0.836918	0.857956	0.832184	0.767263	0.873377	0.971058	0.726575	0.840449	0.589744
LMBRD1	0.402609	0.373863	0.392697	0.395104	0.386207	0.351407	0.421266	0.370259	0.327189	0.357303	0.346154
LMF2	0.29842	0.307965	0.294579	0.292058	0.317241	0.299233	0.293831	0.350299	0.190476	0.298876	0.192308
LMNB1	0.193679	0.201908	0.238575	0.254768	0.245517	0.142711	0.194805	0.180639	0.121352	0.224719	0.166667
LMO4	0.389379	0.388729	0.396057	0.384002	0.434023	0.386701	0.375812	0.365269	0.278034	0.438202	0.384615
LNPEP	1.51066	1.18416	1.2332	1.26502	1.11586	1.08184	1.40016	1.14671	1.00768	1.11011	0.910256
LONP2	0.372657	0.285556	0.340278	0.325363	0.274943	0.295141	0.315747	0.305389	0.256528	0.316854	0.384615
LPAR6	0.701764	0.186821	0.615815	0.779106	0.210115	0.396419	0.722403	0.170659	0.276498	0.217978	0.653846
LPCAT1	0.775818	0.70335	0.707437	0.6809	0.66023	0.558568	0.681818	0.664671	0.454685	0.68764	0.474359
LPGAT1	0.350239	0.491014	0.322805	0.309991	0.493333	0.408696	0.318994	0.463074	0.248848	0.489888	0.269231
LPIN1	0.708747	0.331706	0.646953	0.679192	0.355402	0.425575	0.612013	0.309381	0.37788	0.330337	0.474359
LPIN2	0.573135	0.406257	0.532706	0.58924	0.417011	0.435806	0.517857	0.43513	0.411674	0.440449	0.333333
LPP	0.49706	0.404926	0.47379	0.475662	0.413333	0.374936	0.544643	0.42016	0.373272	0.408989	0.371795
LPXN	0.935502	0.579543	0.875	0.930259	0.567816	0.656777	0.823864	0.523952	0.683564	0.550562	0.615385
LRBA	0.377251	0.289328	0.343638	0.343581	0.274023	0.312532	0.38474	0.257485	0.222734	0.319101	0.282051
LRCH4	0.266079	0.232083	0.264113	0.270993	0.23908	0.24399	0.244318	0.203593	0.168971	0.220225	0.192308
LRIF1	0.291069	0.218993	0.261649	0.250498	0.228966	0.211253	0.300325	0.256487	0.225806	0.235955	0.320513
LRP10	0.548879	0.795429	0.503584	0.530885	0.748046	0.556522	0.530032	0.832335	0.393241	0.701124	0.474359
LRPAP1	0.410511	0.481251	0.390681	0.400512	0.467586	0.401023	0.390422	0.474052	0.321045	0.424719	0.358974
LRPPRC	0.320103	0.220324	0.287634	0.296043	0.228966	0.276215	0.288961	0.199601	0.228879	0.206742	0.320513
LRRC47	0.268651	0.192146	0.254032	0.262454	0.210115	0.205627	0.234578	0.197605	0.179724	0.161798	0.102564
LRRFIP1	0.846196	1.03062	0.854839	0.862226	1.02023	0.992839	0.751623	1.06786	0.831029	0.921348	0.74359
LSM1	0.259463	0.246949	0.230063	0.252491	0.236322	0.232737	0.217532	0.253493	0.195084	0.247191	0.205128
LSM2	0.505696	0.391613	0.450717	0.479647	0.393563	0.472634	0.412338	0.408184	0.400922	0.34382	0.25641
LSM3	0.45939	0.447748	0.411962	0.461144	0.438621	0.38977	0.431818	0.471058	0.391705	0.391011	0.179487
LSM4	0.441382	0.392057	0.411962	0.417022	0.40046	0.432225	0.37987	0.348303	0.376344	0.319101	0.294872
LSM5	0.333517	0.268028	0.30578	0.320808	0.268506	0.322762	0.270292	0.303393	0.298003	0.262921	0.269231
LSM6	0.411981	0.377191	0.379928	0.395389	0.391724	0.390281	0.411526	0.407186	0.37788	0.408989	0.307692
LSM7	0.81606	0.727757	0.740815	0.778537	0.71908	0.763171	0.768669	0.771457	0.758833	0.61573	0.423077
LSM8	0.60419	0.579099	0.596326	0.566752	0.611034	0.535038	0.642857	0.608782	0.552995	0.61573	0.5
LSM10	0.322492	0.328822	0.305108	0.314546	0.312184	0.319693	0.297078	0.336327	0.278034	0.27191	0.179487
LSM14A	0.87082	0.707344	0.813396	0.834045	0.68046	0.682353	0.806006	0.633733	0.640553	0.606742	0.705128
LSP1	3.69239	3.47681	3.21752	3.28153	3.4069	3.17136	3.15179	3.64571	3.34716	3.31685	2.71795
LTA4H	0.210584	0.248724	0.203629	0.208084	0.234943	0.280818	0.201299	0.275449	0.204301	0.231461	0.269231
LTB	0.324513	0.26714	0.425851	0.389411	0.246897	0.819949	0.448052	0.332335	1.61444	0.314607	1.21795
LTBP3	0.521867	0.23164	0.495968	0.570168	0.223908	0.337596	0.503247	0.200599	0.344086	0.213483	0.346154
LTN1	0.285741	0.195474	0.257841	0.256761	0.215172	0.228133	0.261364	0.199601	0.178187	0.18427	0.153846
LUC7L	0.272326	0.277568	0.263217	0.244805	0.266207	0.271611	0.258929	0.257485	0.21659	0.307865	0.24359
LUC7L2	0.564315	0.472154	0.530018	0.51039	0.495632	0.458312	0.494318	0.446108	0.463902	0.483146	0.512821
LUC7L3	0.778942	0.634347	0.689516	0.719044	0.578391	0.679795	0.658279	0.573852	0.580645	0.651685	0.974359
LY6E	2.58012	3.51919	2.10797	2.54256	3.33839	2.8578	2.29464	3.79142	1.82949	2.85843	1.52564
LY9	0.729879	0.217883	0.673611	0.662112	0.234483	0.408184	0.698052	0.189621	0.502304	0.220225	0.487179
LYAR	0.101066	0.678944	0.104391	0.108454	0.656092	0.261893	0.112825	0.766467	0.145929	0.750562	0.141026
LYN	0.720691	0.820723	0.675851	0.67663	0.842299	0.587724	0.603896	0.812375	0.430108	0.703371	0.461538
LYPLA1	0.625505	0.391391	0.549059	0.578423	0.401379	0.443478	0.512987	0.383234	0.362519	0.350562	0.333333
LYPLA2	0.293642	0.300865	0.271057	0.288642	0.291034	0.29821	0.232955	0.302395	0.25192	0.305618	0.24359
LYRM2	0.282433	0.219658	0.263889	0.273271	0.224828	0.238875	0.216721	0.221557	0.202765	0.220225	0.217949
LYSMD2	0.372473	0.235633	0.374328	0.396812	0.267586	0.316624	0.367695	0.238523	0.317972	0.213483	0.282051
LYST	0.633223	0.491014	0.652106	0.657273	0.567816	0.60665	0.652597	0.41018	0.463902	0.492135	0.551282
LZTFL1	0.717383	0.0800976	0.58983	0.610874	0.0850575	0.179028	0.568994	0.0718563	0.227343	0.0674157	0.487179
M6PR	0.600882	0.646994	0.555332	0.575861	0.576552	0.564194	0.54789	0.622754	0.52381	0.561798	0.423077
MACF1	1.63837	1.28844	1.53248	1.52861	1.25057	1.36368	1.60146	1.22854	1.20891	1.26742	1.69231
MAD1L1	0.341235	0.280453	0.308244	0.322801	0.30023	0.27468	0.308442	0.294411	0.248848	0.258427	0.192308
MAD2L2	0.292172	0.297537	0.256048	0.296328	0.275402	0.269565	0.25	0.313373	0.195084	0.258427	0.0769231
MADD	0.156376	0.246062	0.144713	0.148022	0.257011	0.191304	0.137175	0.205589	0.116743	0.166292	0.0769231
MAEA	0.318082	0.221211	0.275314	0.283803	0.224828	0.21023	0.253247	0.230539	0.167435	0.220225	0.192308
MAF	0.0883866	0.297093	0.101927	0.105892	0.301609	0.10179	0.11039	0.247505	0.147465	0.238202	0.128205
MAF1	0.601433	0.596849	0.570565	0.558497	0.590805	0.557033	0.531656	0.600798	0.49616	0.530337	0.371795
MAFF	0.167953	0.112048	0.403002	0.430117	0.257471	0.303325	0.189123	0.0958084	0.112135	0.114607	0.217949
MAGED2	0.380926	0.339916	0.350582	0.381156	0.328736	0.324297	0.316558	0.374251	0.356375	0.321348	0.24359
MAGOH	0.53767	0.517195	0.524866	0.540564	0.546207	0.513043	0.479708	0.487026	0.427035	0.438202	0.269231
MALAT1	112.635	131.489	114.476	108.729	126.104	115.827	136.191	138.195	112.776	149.099	188.333
MALT1	0.445424	0.262702	0.406362	0.432109	0.269885	0.354987	0.396916	0.237525	0.313364	0.226966	0.410256
MAML1	0.287946	0.243843	0.269489	0.292627	0.249655	0.249105	0.238636	0.259481	0.18894	0.204494	0.217949
MAML2	0.427049	0.16552	0.404122	0.413037	0.163218	0.313555	0.408279	0.126747	0.268817	0.175281	0.5
MAN1A1	0.600882	0.369425	0.538978	0.578708	0.382069	0.291049	0.611201	0.48004	0.341014	0.373034	0.5
MAN1A2	0.405917	0.382072	0.376568	0.413891	0.361839	0.345269	0.382305	0.362275	0.347158	0.296629	0.25641
MAN1B1	0.269019	0.211893	0.240367	0.246798	0.182989	0.196931	0.228084	0.220559	0.150538	0.150562	0.141026
MANF	0.38846	0.422898	0.384857	0.416453	0.412874	0.356522	0.393669	0.45509	0.319508	0.370787	0.487179
MAP1LC3B	0.842889	0.962059	0.806452	0.786507	0.969655	0.815345	0.815747	0.892216	0.64977	0.988764	0.679487
MAP2K1	0.283535	0.249834	0.241935	0.278964	0.228506	0.253197	0.222403	0.243513	0.205837	0.193258	0.115385
MAP2K2	0.959757	0.905037	0.836022	0.877313	0.868506	0.82711	0.762175	0.865269	0.751152	0.732584	0.602564
MAP2K3	0.285189	0.372753	0.267921	0.296897	0.39954	0.330946	0.243506	0.371257	0.207373	0.355056	0.205128
MAP2K7	0.242558	0.226758	0.231407	0.252775	0.238621	0.19335	0.207792	0.176647	0.162826	0.206742	0.24359
MAP3K2	0.434767	0.362103	0.481183	0.467122	0.421609	0.416368	0.431006	0.349301	0.331797	0.38427	0.397436
MAP3K5	0.26516	0.20923	0.250896	0.274979	0.205057	0.232737	0.290584	0.193613	0.201229	0.213483	0.320513
MAP3K8	0.979971	0.733526	2.16913	2.19442	1.32736	1.15243	0.854708	0.655689	0.55914	0.692135	1.15385
MAP4	0.61301	0.399601	0.536514	0.576146	0.404598	0.49156	0.537338	0.383234	0.456221	0.348315	0.474359
MAP4K1	0.364756	0.266918	0.331093	0.380017	0.26023	0.332481	0.352273	0.232535	0.316436	0.222472	0.141026
MAP4K4	0.285741	0.190149	0.267921	0.274125	0.194023	0.257801	0.25974	0.198603	0.204301	0.231461	0.320513
MAP4K5	0.48824	0.303084	0.436604	0.447481	0.310345	0.330435	0.445617	0.298403	0.285714	0.323596	0.461538
MAP7D1	0.342521	0.578434	0.309812	0.34045	0.561379	0.400512	0.287338	0.52994	0.284178	0.503371	0.141026
MAPK1	1.672	1.07965	1.53024	1.69769	1.11724	1.06138	1.43182	1.17365	1.03994	1.03371	0.935897
MAPK1IP1L	0.388093	0.358553	0.428315	0.408198	0.369655	0.349872	0.36526	0.360279	0.290323	0.294382	0.294872
MAPK14	0.300441	0.271134	0.262993	0.277256	0.263448	0.256266	0.242695	0.253493	0.193548	0.238202	0.230769
MAPKAPK2	0.483462	0.330153	0.469758	0.504128	0.351264	0.384655	0.393669	0.322355	0.371736	0.305618	0.397436
MAPRE1	0.468945	0.355447	0.459005	0.453743	0.343908	0.334527	0.403409	0.371257	0.316436	0.341573	0.358974
MAPRE2	1.26204	1.75128	1.06093	1.07145	1.80736	1.15294	1.39448	1.67864	0.734255	2.15281	1.37179
MARCKSL1	0.166299	0.200799	0.172715	0.188443	0.218391	0.119693	0.157468	0.340319	0.156682	0.21573	0.153846
MARK2	0.42025	0.300865	0.403002	0.417307	0.297471	0.349361	0.377435	0.305389	0.256528	0.292135	0.371795
MARK3	0.394708	0.313069	0.362007	0.380586	0.296092	0.310997	0.390422	0.301397	0.288786	0.278652	0.320513
MAST3	0.150496	0.222543	0.12724	0.151153	0.215172	0.174425	0.143669	0.268463	0.093702	0.202247	0.0769231
MAT2A	0.442668	0.216552	0.422043	0.447196	0.250575	0.327877	0.409091	0.217565	0.259601	0.294382	0.371795
MAT2B	0.85814	1.0497	0.808916	0.785369	0.989425	0.856266	0.836039	1.08982	0.731183	0.957303	0.641026
MATK	2.5928	1.83825	2.23141	2.41389	1.81195	2.33043	2.19805	1.67265	1.71582	1.72809	1.38462
MAX	0.582323	0.6288	0.574597	0.573584	0.652414	0.56266	0.573864	0.612774	0.511521	0.660674	0.538462
MAZ	0.705072	0.68915	0.658378	0.683177	0.668046	0.623529	0.57711	0.680639	0.623656	0.617978	0.512821
MBD2	0.585079	0.351675	0.563844	0.587817	0.35908	0.446036	0.560065	0.379242	0.431644	0.339326	0.576923
MBD4	0.330393	0.29199	0.297267	0.295189	0.270805	0.289514	0.318994	0.288423	0.27957	0.27191	0.0897436
MBD5	0.460676	0.295318	0.40793	0.404213	0.274943	0.326854	0.426136	0.262475	0.294931	0.276404	0.397436
MBD6	0.341235	0.166852	0.323029	0.326502	0.193103	0.214322	0.358766	0.151697	0.219662	0.166292	0.217949
MBNL1	2.862	2.12669	2.66958	2.56134	2.02667	2.26496	2.99594	1.92515	2.51459	2.05618	3.08974
MBNL2	0.285006	0.241624	0.289875	0.292627	0.243678	0.249105	0.319805	0.254491	0.204301	0.229213	0.346154
MBP	1.31863	2.0142	1.26456	1.20951	1.97931	1.60716	1.34903	2.13473	1.20584	1.86067	0.923077
[truncated: 2,284 more rows]

## Sheet: NKclus_DGE
	p_val	avg_log2FC	pct.1	pct.2	p_val_adj	cluster	gene
IL2RB	0	0.701006	0.997	0.935	0	0	IL2RB
GSTP1	0	0.681856	0.986	0.92	0	0	GSTP1
COTL1	0	0.612812	0.738	0.42	0	0	COTL1
CXCR6	0	0.589795	0.683	0.324	0	0	CXCR6
TOX2	0	0.587369	0.729	0.343	0	0	TOX2
EOMES	0	0.56404	0.892	0.638	0	0	EOMES
CD160	0	0.555719	0.957	0.734	0	0	CD160
GZMK	0	0.532428	0.799	0.486	0	0	GZMK
CMC1	0	0.509791	0.962	0.795	0	0	CMC1
SPRY2	0	0.497246	0.804	0.477	0	0	SPRY2
STK17A	0	0.459205	0.976	0.875	0	0	STK17A
CD38	0	0.452696	0.867	0.671	0	0	CD38
CD81	0	0.441179	0.986	0.93	0	0	CD81
P2RY11	0	0.434138	0.563	0.268	0	0	P2RY11
KLRB1	0	0.39603	0.994	0.953	0	0	KLRB1
FCER1G	0	0.389859	0.991	0.975	0	0	FCER1G
CD7	0	0.372548	0.999	0.992	0	0	CD7
PTMA	1.55049e-302	0.310465	1	1	3.45868e-298	0	PTMA
ADAMTS17	1.08068e-285	0.330987	0.424	0.19	2.41066e-281	0	ADAMTS17
LZTFL1	2.8091e-283	0.365715	0.503	0.257	6.26626e-279	0	LZTFL1
YWHAH	3.13221e-263	0.402297	0.679	0.436	6.98702e-259	0	YWHAH
ARPC5L	4.50042e-253	0.375743	0.905	0.773	1.00391e-248	0	ARPC5L
ACTB	4.20468e-252	0.285802	1	1	9.37938e-248	0	ACTB
ALOX5AP	1.56192e-250	0.366306	0.96	0.849	3.48417e-246	0	ALOX5AP
IKZF3	1.83419e-245	0.390928	0.852	0.671	4.09154e-241	0	IKZF3
PDE7A	1.11413e-239	0.379444	0.807	0.589	2.48529e-235	0	PDE7A
BCO2	1.20926e-234	0.305887	0.41	0.196	2.69749e-230	0	BCO2
IFITM1	4.30922e-232	0.294494	1	0.999	9.61257e-228	0	IFITM1
PDCD4	1.18248e-228	0.370768	0.822	0.627	2.63775e-224	0	PDCD4
LAT2	7.60303e-217	0.357007	0.813	0.644	1.69601e-212	0	LAT2
LDB2	1.56335e-212	0.290806	0.463	0.248	3.48736e-208	0	LDB2
CEBPD	1.69386e-210	0.388099	0.924	0.795	3.77849e-206	0	CEBPD
TYROBP	3.70661e-210	0.258815	0.998	0.993	8.26833e-206	0	TYROBP
CLPTM1	1.35933e-208	0.331661	0.598	0.384	3.03226e-204	0	CLPTM1
PLEKHF1	1.3927e-200	0.338451	0.775	0.587	3.1067e-196	0	PLEKHF1
SESN1	2.44382e-192	0.320484	0.613	0.4	5.45142e-188	0	SESN1
TOX	1.30185e-191	0.334292	0.688	0.486	2.90405e-187	0	TOX
SH2D1A	1.08307e-190	0.328333	0.752	0.553	2.416e-186	0	SH2D1A
PLCG2	4.00863e-190	0.333879	0.697	0.502	8.94205e-186	0	PLCG2
GYG1	1.20016e-187	0.313146	0.665	0.465	2.67721e-183	0	GYG1
PDLIM1	8.29988e-185	0.289814	0.494	0.293	1.85145e-180	0	PDLIM1
ARHGAP9	9.00449e-185	0.314053	0.943	0.86	2.00863e-180	0	ARHGAP9
AOAH	1.26671e-182	0.319282	0.955	0.884	2.82564e-178	0	AOAH
TIGIT	2.44176e-179	0.325965	0.72	0.518	5.44683e-175	0	TIGIT
ACTG1	5.41543e-178	0.28069	1	0.996	1.20802e-173	0	ACTG1
CD63	1.52311e-175	0.311389	0.924	0.849	3.39761e-171	0	CD63
TESC	1.98668e-174	0.326613	0.514	0.323	4.43168e-170	0	TESC
DUSP6	7.30616e-174	0.311175	0.554	0.344	1.62978e-169	0	DUSP6
DENND2D	2.23561e-171	0.329749	0.911	0.823	4.98697e-167	0	DENND2D
SPRY1	2.64524e-170	0.261804	0.451	0.251	5.90074e-166	0	SPRY1
HDAC9	6.78718e-170	0.252703	0.406	0.22	1.51402e-165	0	HDAC9
TANC1	1.51407e-164	0.25685	0.279	0.127	3.37744e-160	0	TANC1
SASH3	6.02545e-162	0.305361	0.876	0.754	1.3441e-157	0	SASH3
GRAMD1A	3.89048e-161	0.273433	0.556	0.362	8.6785e-157	0	GRAMD1A
RAB11FIP1	9.8515e-157	0.294698	0.691	0.51	2.19757e-152	0	RAB11FIP1
SYNRG	2.05688e-148	0.301857	0.758	0.605	4.58829e-144	0	SYNRG
ABCB1	4.68411e-147	0.273279	0.536	0.356	1.04488e-142	0	ABCB1
TNFSF14	1.36155e-146	0.250988	0.544	0.354	3.03722e-142	0	TNFSF14
TCIRG1	1.11836e-145	0.295644	0.772	0.622	2.49472e-141	0	TCIRG1
HELZ	5.44131e-143	0.283402	0.746	0.582	1.21379e-138	0	HELZ
CLDND1	7.25635e-142	0.278326	0.764	0.586	1.61867e-137	0	CLDND1
SYK	1.36479e-139	0.276304	0.513	0.342	3.04444e-135	0	SYK
TRDC	1.41524e-137	0.327799	0.885	0.761	3.15698e-133	0	TRDC
ZBTB38	1.21918e-134	0.28442	0.656	0.49	2.71963e-130	0	ZBTB38
PTGDR	2.30027e-133	0.289749	0.868	0.762	5.13121e-129	0	PTGDR
METTL9	1.19723e-131	0.265547	0.63	0.467	2.67066e-127	0	METTL9
CKLF	2.39416e-127	0.254835	0.775	0.617	5.34066e-123	0	CKLF
NUCB2	8.25068e-122	0.269489	0.665	0.51	1.84048e-117	0	NUCB2
RCBTB2	2.13328e-120	0.250291	0.494	0.328	4.75872e-116	0	RCBTB2
S100PBP	1.02098e-119	0.255813	0.563	0.399	2.2775e-115	0	S100PBP
RBL2	2.48277e-118	0.282083	0.785	0.665	5.53831e-114	0	RBL2
GIMAP5	2.61591e-92	0.258992	0.576	0.434	5.83531e-88	0	GIMAP5
KLRC1	3.94023e-85	0.308392	0.579	0.441	8.78946e-81	0	KLRC1
H1FX	1.31075e-57	0.348099	0.466	0.357	2.9239e-53	0	H1FX
GSTM2	2.30394e-47	0.263522	0.415	0.325	5.13941e-43	0	GSTM2
GNLY	0	1.92555	0.998	0.346	0	1	GNLY
GZMB	0	1.86228	0.994	0.331	0	1	GZMB
FGFBP2	0	1.64445	0.946	0.193	0	1	FGFBP2
CX3CR1	0	1.54567	0.924	0.196	0	1	CX3CR1
S100A4	0	1.392	0.956	0.433	0	1	S100A4
KLF2	0	1.35128	0.984	0.475	0	1	KLF2
FCGR3A	0	1.33639	0.98	0.452	0	1	FCGR3A
SPON2	0	1.25641	0.955	0.605	0	1	SPON2
PRF1	0	1.20184	0.999	0.961	0	1	PRF1
MYOM2	0	1.16574	0.563	0.106	0	1	MYOM2
SH3BGRL3	0	1.1655	0.993	0.818	0	1	SH3BGRL3
ARL4C	0	1.09813	0.976	0.564	0	1	ARL4C
EMP3	0	1.09705	0.915	0.37	0	1	EMP3
FLNA	0	1.06005	0.875	0.378	0	1	FLNA
AHNAK	0	1.05573	0.821	0.253	0	1	AHNAK
GZMH	0	1.03867	0.761	0.371	0	1	GZMH
HOPX	0	1.03391	0.939	0.55	0	1	HOPX
LGALS1	0	1.01024	0.665	0.236	0	1	LGALS1
S100A6	0	0.986439	0.804	0.305	0	1	S100A6
ADGRG1	0	0.939002	0.813	0.324	0	1	ADGRG1
SELPLG	0	0.926568	0.845	0.338	0	1	SELPLG
EFHD2	0	0.92105	0.988	0.818	0	1	EFHD2
PRSS23	0	0.90534	0.683	0.137	0	1	PRSS23
TBX21	0	0.875284	0.872	0.463	0	1	TBX21
AKR1C3	0	0.868055	0.652	0.135	0	1	AKR1C3
SYNE2	0	0.853751	0.767	0.311	0	1	SYNE2
TXNIP	0	0.840554	0.994	0.934	0	1	TXNIP
RIPOR2	0	0.790009	0.799	0.341	0	1	RIPOR2
CYBA	0	0.775668	0.998	0.978	0	1	CYBA
CD52	0	0.771516	0.547	0.207	0	1	CD52
CRIP1	0	0.755446	0.797	0.46	0	1	CRIP1
CAST	0	0.750868	0.756	0.327	0	1	CAST
IGFBP7	0	0.749053	0.597	0.134	0	1	IGFBP7
PXN	0	0.707443	0.62	0.153	0	1	PXN
ZEB2	0	0.701548	0.803	0.48	0	1	ZEB2
ANXA1	0	0.670491	0.81	0.46	0	1	ANXA1
TLE5	0	0.651335	0.972	0.873	0	1	TLE5
SPN	0	0.647841	0.795	0.51	0	1	SPN
LITAF	0	0.642921	0.882	0.613	0	1	LITAF
CST7	0	0.639823	0.998	0.987	0	1	CST7
ABHD17A	0	0.609972	0.957	0.851	0	1	ABHD17A
CEP78	0	0.602371	0.666	0.318	0	1	CEP78
SYNE1	0	0.599978	0.748	0.454	0	1	SYNE1
CTSW	0	0.58425	0.995	0.965	0	1	CTSW
S1PR1	0	0.584203	0.491	0.114	0	1	S1PR1
UCP2	0	0.56822	0.831	0.624	0	1	UCP2
CAPN2	0	0.566408	0.553	0.172	0	1	CAPN2
ITGB7	0	0.562493	0.538	0.199	0	1	ITGB7
RASA3	0	0.557995	0.507	0.148	0	1	RASA3
FTL	0	0.556477	0.988	0.936	0	1	FTL
HLA-C	0	0.553916	1	1	0	1	HLA-C
TMSB10	0	0.553012	1	1	0	1	TMSB10
KIR3DL1	0	0.537281	0.302	0.078	0	1	KIR3DL1
CHST2	0	0.527823	0.582	0.263	0	1	CHST2
NKG7	0	0.527635	1	0.994	0	1	NKG7
B2M	0	0.526039	1	1	0	1	B2M
C12orf75	0	0.526032	0.666	0.36	0	1	C12orf75
STK38	0	0.519201	0.552	0.218	0	1	STK38
PLEK	0	0.51775	0.936	0.807	0	1	PLEK
ITGB2	0	0.515274	0.99	0.958	0	1	ITGB2
FXYD5	0	0.511996	0.902	0.729	0	1	FXYD5
HLA-B	0	0.508058	1	1	0	1	HLA-B
RAP1B	0	0.503507	0.939	0.839	0	1	RAP1B
DTHD1	0	0.487796	0.384	0.095	0	1	DTHD1
ARPC2	0	0.476312	0.974	0.927	0	1	ARPC2
RASGRP2	0	0.46751	0.513	0.209	0	1	RASGRP2
LYAR	0	0.45659	0.449	0.168	0	1	LYAR
C1orf21	0	0.448984	0.564	0.295	0	1	C1orf21
UBE2F	0	0.441806	0.602	0.329	0	1	UBE2F
MTSS1	0	0.438405	0.39	0.115	0	1	MTSS1
TNFRSF1B	0	0.434522	0.533	0.261	0	1	TNFRSF1B
RAP1GAP2	0	0.429132	0.373	0.084	0	1	RAP1GAP2
KLF3	0	0.426569	0.529	0.258	0	1	KLF3
SH3BP5	0	0.425002	0.533	0.256	0	1	SH3BP5
HLA-E	0	0.422644	1	0.999	0	1	HLA-E
SSBP3	0	0.416326	0.397	0.114	0	1	SSBP3
HLA-DPB1	0	0.405442	0.429	0.177	0	1	HLA-DPB1
PLEKHG3	0	0.387278	0.376	0.123	0	1	PLEKHG3
KIR2DL1	0	0.384326	0.242	0.058	0	1	KIR2DL1
VCL	0	0.376319	0.327	0.08	0	1	VCL
P2RY8	0	0.365096	0.366	0.114	0	1	P2RY8
ASCL2	0	0.361288	0.276	0.054	0	1	ASCL2
OSBPL5	0	0.358539	0.386	0.146	0	1	OSBPL5
SERPINB9	0	0.357389	0.322	0.083	0	1	SERPINB9
HLA-A	0	0.348371	1	1	0	1	HLA-A
CXCR2	0	0.340694	0.284	0.06	0	1	CXCR2
LGALS9B	0	0.334477	0.317	0.103	0	1	LGALS9B
DAB2	0	0.333566	0.281	0.063	0	1	DAB2
GPR141	0	0.298798	0.256	0.052	0	1	GPR141
LGR6	0	0.260607	0.21	0.047	0	1	LGR6
SBK1	0	0.260518	0.224	0.052	0	1	SBK1
ERBB2	0	0.260376	0.224	0.05	0	1	ERBB2
CMKLR1	0	0.259672	0.208	0.039	0	1	CMKLR1
ANXA4	7.77432e-305	0.303347	0.304	0.097	1.73422e-300	1	ANXA4
PPM1L	2.65242e-302	0.272581	0.245	0.065	5.91676e-298	1	PPM1L
TPST2	5.96398e-296	0.479307	0.793	0.591	1.33038e-291	1	TPST2
LAIR1	6.38875e-296	0.421322	0.533	0.27	1.42514e-291	1	LAIR1
CD300A	1.79774e-294	0.481655	0.779	0.518	4.01021e-290	1	CD300A
LFNG	1.54276e-290	0.367226	0.433	0.185	3.44144e-286	1	LFNG
SELL	3.64053e-289	0.398785	0.295	0.092	8.12094e-285	1	SELL
TMBIM1	5.13311e-288	0.322529	0.362	0.137	1.14504e-283	1	TMBIM1
CEBPB	5.24123e-282	0.350161	0.394	0.161	1.16916e-277	1	CEBPB
S1PR5	8.61951e-280	0.442806	0.821	0.582	1.92275e-275	1	S1PR5
MT2A	1.86745e-278	0.552831	0.644	0.401	4.16572e-274	1	MT2A
TTC38	2.31012e-278	0.492658	0.772	0.564	5.15319e-274	1	TTC38
SLCO4C1	2.5696e-275	0.260258	0.241	0.068	5.73202e-271	1	SLCO4C1
LAIR2	9.73113e-274	0.308764	0.178	0.038	2.17072e-269	1	LAIR2
IGF2R	6.85949e-272	0.472188	0.679	0.439	1.53015e-267	1	IGF2R
TGFBR3	7.28724e-269	0.456917	0.619	0.37	1.62556e-264	1	TGFBR3
SERF2	1.5103e-268	0.331731	0.998	0.986	3.36902e-264	1	SERF2
BIN2	3.51066e-267	0.442237	0.853	0.705	7.83124e-263	1	BIN2
CD226	2.33071e-265	0.308593	0.326	0.12	5.19912e-261	1	CD226
HAVCR2	1.17272e-258	0.372882	0.411	0.183	2.61599e-254	1	HAVCR2
C1orf162	2.91672e-253	0.43741	0.655	0.397	6.50633e-249	1	C1orf162
ITGAM	7.27302e-253	0.407921	0.536	0.291	1.62239e-248	1	ITGAM
CDC42EP3	7.69012e-252	0.344599	0.43	0.198	1.71544e-247	1	CDC42EP3
PPIA	1.00416e-250	0.348977	0.994	0.974	2.23999e-246	1	PPIA
CCND3	4.61326e-250	0.440258	0.865	0.729	1.02908e-245	1	CCND3
CALM1	6.37238e-249	0.364664	0.99	0.977	1.42149e-244	1	CALM1
TIMP1	7.82065e-249	0.283624	0.247	0.076	1.74455e-244	1	TIMP1
PPP2R5C	3.65263e-244	0.438854	0.679	0.445	8.14792e-240	1	PPP2R5C
RUNX3	2.71315e-242	0.468963	0.759	0.572	6.05223e-238	1	RUNX3
LINC00299	1.15703e-238	0.355772	0.395	0.179	2.58098e-234	1	LINC00299
CD99	1.15812e-237	0.398762	0.927	0.834	2.58342e-233	1	CD99
LIME1	6.45129e-226	0.301425	0.304	0.117	1.43909e-221	1	LIME1
CYTH1	1.96776e-225	0.392419	0.64	0.411	4.38948e-221	1	CYTH1
MYO1G	6.06022e-224	0.413519	0.652	0.436	1.35185e-219	1	MYO1G
NFATC2	2.55996e-222	0.420396	0.682	0.474	5.71051e-218	1	NFATC2
KIR2DL3	6.21018e-222	0.311117	0.204	0.059	1.3853e-217	1	KIR2DL3
ANXA2	2.00944e-221	0.390037	0.57	0.341	4.48246e-217	1	ANXA2
ANXA6	2.49622e-220	0.413648	0.836	0.694	5.56831e-216	1	ANXA6
ADRB2	1.15473e-219	0.349398	0.482	0.255	2.57587e-215	1	ADRB2
PLAC8	1.09043e-218	0.411362	0.906	0.782	2.43243e-214	1	PLAC8
DSTN	6.27958e-218	0.347678	0.473	0.251	1.40079e-213	1	DSTN
PDE4D	8.05919e-218	0.293094	0.335	0.141	1.79776e-213	1	PDE4D
LAPTM5	9.4926e-218	0.38406	0.906	0.8	2.11752e-213	1	LAPTM5
H3-3A	2.4547e-216	0.603281	0.533	0.297	5.4757e-212	1	H3-3A
LIMD2	1.7798e-215	0.382957	0.945	0.87	3.97019e-211	1	LIMD2
ADD3	3.45755e-215	0.404367	0.664	0.455	7.71277e-211	1	ADD3
IL10RA	8.56701e-212	0.377307	0.592	0.365	1.91104e-207	1	IL10RA
RPL14	1.29154e-211	0.30311	0.998	0.995	2.88105e-207	1	RPL14
NDUFB7	7.22518e-209	0.387975	0.649	0.446	1.61172e-204	1	NDUFB7
ITGAX	7.7177e-208	0.280903	0.275	0.103	1.72159e-203	1	ITGAX
IL2RG	1.46991e-207	0.344024	0.976	0.943	3.27893e-203	1	IL2RG
SORL1	5.41497e-201	0.381126	0.57	0.353	1.20792e-196	1	SORL1
MSN	1.90942e-200	0.397563	0.905	0.818	4.25934e-196	1	MSN
PRR5L	3.42618e-199	0.321458	0.42	0.214	7.64277e-195	1	PRR5L
GK5	2.33857e-197	0.334309	0.438	0.23	5.21666e-193	1	GK5
ZAP70	2.41378e-193	0.355463	0.903	0.808	5.38441e-189	1	ZAP70
H4C3	8.63114e-187	0.425299	0.402	0.204	1.92535e-182	1	H4C3
RAP2B	2.13904e-185	0.28012	0.353	0.167	4.77155e-181	1	RAP2B
ARRB2	1.79362e-182	0.332352	0.558	0.346	4.00103e-178	1	ARRB2
LINC00861	4.28396e-182	0.391552	0.737	0.549	9.55623e-178	1	LINC00861
CFL1	1.07155e-177	0.284249	1	0.997	2.39031e-173	1	CFL1
CDC25B	1.74856e-173	0.250021	0.286	0.122	3.90052e-169	1	CDC25B
SUN2	8.90972e-173	0.357342	0.853	0.736	1.98749e-168	1	SUN2
S1PR4	7.20257e-170	0.341465	0.516	0.323	1.60668e-165	1	S1PR4
SLC9A3R1	2.67474e-167	0.332292	0.907	0.819	5.96654e-163	1	SLC9A3R1
H3-3B	1.37439e-163	0.517933	0.542	0.305	3.06585e-159	1	H3-3B
PLEKHA1	1.97426e-163	0.263656	0.344	0.169	4.40398e-159	1	PLEKHA1
JAK1	1.04344e-162	0.309393	0.979	0.951	2.32761e-158	1	JAK1
H1-3	1.13973e-162	0.278675	0.218	0.082	2.54239e-158	1	H1-3
SERPINB1	2.33101e-162	0.384199	0.671	0.501	5.19979e-158	1	SERPINB1
GIMAP7	6.98277e-160	0.326763	0.938	0.851	1.55765e-155	1	GIMAP7
CLIC3	1.07038e-153	0.391627	0.919	0.817	2.3877e-149	1	CLIC3
GNG2	5.39238e-148	0.333368	0.838	0.736	1.20288e-143	1	GNG2
GLRX	3.33538e-146	0.304422	0.495	0.311	7.44024e-142	1	GLRX
PRMT2	4.96898e-146	0.329919	0.697	0.534	1.10843e-141	1	PRMT2
ARHGAP25	1.98382e-143	0.31226	0.542	0.362	4.4253e-139	1	ARHGAP25
BIN1	2.43458e-141	0.306657	0.595	0.415	5.43081e-137	1	BIN1
S100A11	2.92228e-140	0.359391	0.685	0.526	6.51872e-136	1	S100A11
PPP1CA	1.8279e-138	0.303223	0.868	0.776	4.0775e-134	1	PPP1CA
SH2D2A	3.00366e-137	0.374048	0.775	0.661	6.70026e-133	1	SH2D2A
ORAI1	2.05604e-136	0.277799	0.439	0.265	4.58641e-132	1	ORAI1
CD47	2.79984e-136	0.308224	0.766	0.629	6.24559e-132	1	CD47
MYO1F	6.39426e-135	0.322284	0.693	0.539	1.42637e-130	1	MYO1F
RPL36AL	2.98065e-133	0.285226	0.942	0.885	6.64894e-129	1	RPL36AL
KLRG1	9.95866e-133	0.292607	0.351	0.188	2.22148e-128	1	KLRG1
PARP15	6.52749e-132	0.263362	0.395	0.228	1.45609e-127	1	PARP15
METRNL	6.83532e-132	0.338873	0.621	0.446	1.52475e-127	1	METRNL
DBI	1.25755e-129	0.297667	0.789	0.67	2.80522e-125	1	DBI
SYTL1	8.50632e-129	0.316038	0.725	0.594	1.89751e-124	1	SYTL1
MBP	9.25422e-129	0.309842	0.836	0.735	2.06434e-124	1	MBP
CD247	1.54397e-128	0.252368	0.99	0.971	3.44414e-124	1	CD247
S100A10	1.34466e-126	0.313338	0.734	0.587	2.99953e-122	1	S100A10
LY6E	1.10618e-122	0.329009	0.915	0.858	2.46756e-118	1	LY6E
DIAPH1	4.382e-120	0.284175	0.613	0.45	9.77493e-116	1	DIAPH1
RAB29	7.14522e-118	0.271794	0.492	0.327	1.59388e-113	1	RAB29
GLIPR2	2.64039e-117	0.265933	0.49	0.325	5.88992e-113	1	GLIPR2
PCED1B-AS1	2.95339e-116	0.301778	0.826	0.727	6.58812e-112	1	PCED1B-AS1
PSMB9	3.92473e-116	0.286921	0.865	0.788	8.75491e-112	1	PSMB9
NCR3	5.91657e-116	0.314068	0.566	0.407	1.31981e-111	1	NCR3
HLA-DPA1	9.27184e-116	0.258145	0.414	0.254	2.06827e-111	1	HLA-DPA1
CARD16	4.15879e-115	0.302568	0.675	0.536	9.27702e-111	1	CARD16
TCF25	4.14308e-114	0.383362	0.748	0.647	9.24197e-110	1	TCF25
GABARAP	5.55686e-110	0.261013	0.819	0.724	1.23957e-105	1	GABARAP
CD53	8.35334e-108	0.263648	0.89	0.833	1.86338e-103	1	CD53
IRF1-AS1	9.44934e-108	0.273071	0.339	0.192	2.10786e-103	1	IRF1-AS1
TPM3	3.03459e-106	0.263618	0.916	0.866	6.76925e-102	1	TPM3
SAMHD1	7.01883e-106	0.290367	0.728	0.595	1.56569e-101	1	SAMHD1
PSMB10	1.34796e-101	0.269122	0.835	0.754	3.00689e-97	1	PSMB10
SRPK2	1.87272e-101	0.260791	0.567	0.417	4.17748e-97	1	SRPK2
H1-4	2.22196e-99	0.251151	0.261	0.135	4.95652e-95	1	H1-4
DHRS7	7.21595e-98	0.263328	0.744	0.635	1.60966e-93	1	DHRS7
CYRIB	2.75293e-97	0.261964	0.389	0.235	6.14096e-93	1	CYRIB
PRKCB	1.67366e-93	0.273731	0.534	0.396	3.73342e-89	1	PRKCB
GPR65	4.86984e-86	0.253199	0.641	0.502	1.08631e-81	1	GPR65
DOK2	9.91193e-86	0.265779	0.701	0.595	2.21105e-81	1	DOK2
BTN3A2	9.37664e-83	0.253889	0.651	0.536	2.09165e-78	1	BTN3A2
MAPRE2	1.68066e-82	0.281034	0.754	0.656	3.74904e-78	1	MAPRE2
CAPNS1	1.8063e-82	0.257012	0.681	0.57	4.02931e-78	1	CAPNS1
TECR	1.95756e-81	0.256617	0.534	0.407	4.36674e-77	1	TECR
HSH2D	6.51664e-81	0.26673	0.74	0.637	1.45367e-76	1	HSH2D
TRBC1	3.06476e-23	0.270491	0.621	0.615	6.83656e-19	1	TRBC1
XCL1	0	1.39939	0.964	0.602	0	2	XCL1
NFKBIA	0	1.24391	0.973	0.813	0	2	NFKBIA
CCL4	0	1.23455	0.998	0.96	0	2	CCL4
ZFP36	0	1.21319	0.991	0.921	0	2	ZFP36
NR4A2	0	1.15592	0.875	0.584	0	2	NR4A2
CCL3	0	1.14847	0.977	0.799	0	2	CCL3
CD69	0	1.08995	0.99	0.844	0	2	CD69
FOS	0	1.01351	0.994	0.871	0	2	FOS
XCL2	0	0.954227	0.96	0.806	0	2	XCL2
IER2	0	0.876333	0.94	0.834	0	2	IER2
NFKBIZ	0	0.869712	0.736	0.431	0	2	NFKBIZ
BTG2	0	0.857533	0.797	0.524	0	2	BTG2
GADD45B	0	0.835717	0.824	0.618	0	2	GADD45B
RGS1	0	0.783918	0.712	0.403	0	2	RGS1
PPP1R15A	0	0.780022	0.895	0.699	0	2	PPP1R15A
JUND	0	0.762856	0.993	0.957	0	2	JUND
FOSB	0	0.711262	0.837	0.562	0	2	FOSB
DUSP1	0	0.678913	0.977	0.876	0	2	DUSP1
NR4A1	0	0.613211	0.37	0.136	0	2	NR4A1
SPRY21	0	0.56151	0.818	0.49	0	2	SPRY2
CSRNP1	0	0.554678	0.605	0.301	0	2	CSRNP1
TENT5C	0	0.545605	0.553	0.265	0	2	TENT5C
IRF8	0	0.494177	0.728	0.432	0	2	IRF8
SRGN	0	0.449267	1	0.998	0	2	SRGN
PNRC1	0	0.430382	0.998	0.982	0	2	PNRC1
TOX21	1.40702e-294	0.445549	0.68	0.372	3.13865e-290	2	TOX2
MAP3K8	1.57902e-288	0.565835	0.776	0.561	3.52231e-284	2	MAP3K8
IL2RB1	6.50163e-274	0.433506	0.993	0.939	1.45032e-269	2	IL2RB
NR4A3	4.60014e-269	0.504944	0.372	0.151	1.02615e-264	2	NR4A3
JUNB	1.17655e-264	0.852701	0.905	0.786	2.62454e-260	2	JUNB
TAGAP	2.56078e-253	0.537559	0.857	0.681	5.71233e-249	2	TAGAP
ARL5B	6.41715e-248	0.458322	0.374	0.163	1.43147e-243	2	ARL5B
ICAM1	4.61566e-245	0.493456	0.512	0.274	1.02961e-240	2	ICAM1
GZMK1	3.82955e-242	0.438567	0.81	0.498	8.54258e-238	2	GZMK
TIPARP	2.11847e-241	0.47792	0.609	0.371	4.72567e-237	2	TIPARP
NFKBID	4.62825e-241	0.38758	0.384	0.169	1.03242e-236	2	NFKBID
LIF	1.81917e-234	0.361316	0.285	0.103	4.05801e-230	2	LIF
CD1601	1.85427e-226	0.396991	0.944	0.747	4.13632e-222	2	CD160
AC020916.1	3.38825e-218	0.462383	0.43	0.214	7.55818e-214	2	AC020916.1
STK17A1	7.09306e-209	0.345143	0.972	0.881	1.58225e-204	2	STK17A
PDE7A1	4.06232e-205	0.385601	0.806	0.6	9.06181e-201	2	PDE7A
H3F3B	5.13372e-201	0.568319	0.8	0.618	1.14518e-196	2	H3F3B
YPEL5	8.11663e-192	0.431469	0.6	0.397	1.81058e-187	2	YPEL5
KDM6B	9.20393e-190	0.335738	0.364	0.174	2.05312e-185	2	KDM6B
NFKB1	1.06176e-186	0.439351	0.643	0.445	2.36847e-182	2	NFKB1
AC017104.1	4.25143e-183	0.380816	0.334	0.155	9.48367e-179	2	AC017104.1
BCL2A1	1.25565e-168	0.421006	0.427	0.237	2.80098e-164	2	BCL2A1
FAM177A1	7.02625e-166	0.366615	0.589	0.392	1.56734e-161	2	FAM177A1
ZNF331	9.69615e-164	0.525665	0.361	0.189	2.16292e-159	2	ZNF331
SPRY11	1.35492e-163	0.329738	0.46	0.259	3.02243e-159	2	SPRY1
ZC3H12A	1.27304e-160	0.316361	0.343	0.172	2.83977e-156	2	ZC3H12A
CMC11	1.62253e-160	0.359581	0.94	0.808	3.61938e-156	2	CMC1
REL	1.74507e-159	0.398887	0.758	0.6	3.89273e-155	2	REL
EOMES1	2.24676e-159	0.356483	0.848	0.659	5.01185e-155	2	EOMES
AC245014.3	6.46694e-155	0.398787	0.356	0.182	1.44258e-150	2	AC245014.3
CCNH	1.20968e-150	0.385857	0.822	0.676	2.69843e-146	2	CCNH
COTL11	9.94766e-150	0.296824	0.679	0.447	2.21902e-145	2	COTL1
ZFP36L1	4.19847e-149	0.421623	0.932	0.85	9.36552e-145	2	ZFP36L1
PDCD41	7.81906e-149	0.305205	0.816	0.637	1.7442e-144	2	PDCD4
IFRD1	4.83156e-145	0.368987	0.455	0.277	1.07778e-140	2	IFRD1
CLDND11	6.10871e-145	0.303082	0.776	0.592	1.36267e-140	2	CLDND1
IER5	2.98795e-144	0.381785	0.477	0.297	6.66522e-140	2	IER5
PTGER4	4.32167e-143	0.515716	0.649	0.492	9.64034e-139	2	PTGER4
GSTP11	8.39691e-143	0.285082	0.972	0.926	1.8731e-138	2	GSTP1
PABPC1	8.36264e-138	0.270026	0.992	0.964	1.86545e-133	2	PABPC1
DUSP5	1.47725e-135	0.277401	0.331	0.172	3.29531e-131	2	DUSP5
AC004687.1	8.22788e-132	0.323983	0.414	0.24	1.83539e-127	2	AC004687.1
SRSF2	9.11208e-132	0.360477	0.763	0.631	2.03263e-127	2	SRSF2
DUSP10	7.88557e-130	0.288535	0.451	0.277	1.75904e-125	2	DUSP10
AC007952.4	1.2464e-129	0.380565	0.485	0.305	2.78035e-125	2	AC007952.4
KLF6	1.37329e-128	0.434395	0.961	0.907	3.0634e-124	2	KLF6
AC253572.2	3.1936e-124	0.334781	0.302	0.155	7.12397e-120	2	AC253572.2
AREG	1.45254e-120	0.613046	0.492	0.327	3.24018e-116	2	AREG
ARHGAP91	1.29452e-116	0.263897	0.94	0.865	2.88769e-112	2	ARHGAP9
PIK3R1	7.91877e-115	0.353023	0.802	0.691	1.76644e-110	2	PIK3R1
FASLG	6.96518e-114	0.34564	0.699	0.548	1.55372e-109	2	FASLG
RHOH	7.94524e-113	0.29533	0.663	0.508	1.77235e-108	2	RHOH
FOSL2	8.46756e-113	0.346434	0.576	0.421	1.88886e-108	2	FOSL2
TNFAIP3	5.4685e-112	0.445221	0.63	0.475	1.21986e-107	2	TNFAIP3
DUSP2	6.53807e-112	0.657081	0.717	0.592	1.45845e-107	2	DUSP2
OTULIN	1.27878e-111	0.292065	0.448	0.291	2.85257e-107	2	OTULIN
CEMIP2	2.34835e-102	0.364849	0.503	0.356	5.23846e-98	2	CEMIP2
IFNG	6.59376e-100	0.445302	0.526	0.372	1.47087e-95	2	IFNG
TIGIT1	1.73516e-98	0.271429	0.693	0.533	3.87061e-94	2	TIGIT
EGR1	1.62326e-95	0.365911	0.224	0.11	3.62102e-91	2	EGR1
TNFSF9	7.75775e-95	0.266414	0.179	0.08	1.73052e-90	2	TNFSF9
BTG1	1.14089e-94	0.310102	0.987	0.971	2.54498e-90	2	BTG1
CSF2	8.52795e-92	0.416317	0.11	0.037	1.90233e-87	2	CSF2
STK17B	3.6972e-90	0.252543	0.786	0.664	8.24734e-86	2	STK17B
DDX3X	3.30363e-87	0.269221	0.721	0.598	7.36941e-83	2	DDX3X
EIF4A1	2.17477e-86	0.268832	0.759	0.62	4.85126e-82	2	EIF4A1
TMEM107	4.88266e-84	0.265723	0.387	0.253	1.08918e-79	2	TMEM107
SYTL3	1.97367e-79	0.256477	0.82	0.723	4.40267e-75	2	SYTL3
MYBL1	2.27052e-75	0.26688	0.791	0.684	5.06484e-71	2	MYBL1
VPS37B	2.88941e-75	0.25982	0.547	0.424	6.4454e-71	2	VPS37B
MCL1	1.89014e-73	0.286487	0.807	0.723	4.21634e-69	2	MCL1
BRD2	3.45021e-70	0.252936	0.764	0.679	7.69638e-66	2	BRD2
SLC2A3	1.15062e-67	0.273699	0.68	0.566	2.56669e-63	2	SLC2A3
CYCS	1.03967e-66	0.27247	0.671	0.563	2.31919e-62	2	CYCS
CEBPD1	9.65409e-59	0.277739	0.886	0.809	2.15354e-54	2	CEBPD
TSC22D3	1.61566e-48	0.404676	0.813	0.769	3.60406e-44	2	TSC22D3
H1FX1	1.01954e-42	0.297299	0.469	0.362	2.27428e-38	2	H1FX
CCL4L2	0	3.02143	0.997	0.547	0	3	CCL4L2
CCL3L1	0	1.90273	0.76	0.275	0	3	CCL3L1
CCL31	0	1.54836	0.991	0.804	0	3	CCL3
XCL21	0	1.39658	0.98	0.809	0	3	XCL2
XCL11	0	1.37124	0.954	0.619	0	3	XCL1
CCL41	0	1.26851	0.999	0.962	0	3	CCL4
NFKBIA1	0	1.24063	0.97	0.82	0	3	NFKBIA
NR4A21	0	1.12543	0.868	0.598	0	3	NR4A2
ZFP361	0	1.0316	0.989	0.925	0	3	ZFP36
FOS1	0	0.922862	0.995	0.876	0	3	FOS
CD691	0	0.904102	0.988	0.851	0	3	CD69
IRF81	0	0.617952	0.78	0.437	0	3	IRF8
SPRY22	0	0.573276	0.839	0.5	0	3	SPRY2
SRGN1	0	0.497447	1	0.998	0	3	SRGN
NFKBIZ1	9.35662e-300	0.809347	0.726	0.446	2.08718e-295	3	NFKBIZ
JUND1	8.89132e-276	0.633019	0.987	0.959	1.98339e-271	3	JUND
RGS11	4.10174e-269	0.595354	0.72	0.416	9.14975e-265	3	RGS1
FOSB1	8.71554e-266	0.626154	0.831	0.575	1.94418e-261	3	FOSB
CD1602	7.55087e-263	0.504143	0.955	0.754	1.68437e-258	3	CD160
CMC12	2.13311e-259	0.516453	0.958	0.81	4.75833e-255	3	CMC1
TAGAP1	1.25527e-256	0.61251	0.877	0.685	2.80013e-252	3	TAGAP
NFKBID1	4.72986e-237	0.469343	0.406	0.174	1.05509e-232	3	NFKBID
LIF1	2.02897e-235	0.404017	0.307	0.107	4.52603e-231	3	LIF
IL2RB2	5.12244e-235	0.429965	0.993	0.942	1.14266e-230	3	IL2RB
GZMK2	2.89647e-234	0.494985	0.83	0.508	6.46115e-230	3	GZMK
BCL2A11	1.93473e-229	0.529633	0.481	0.236	4.3158e-225	3	BCL2A1
EGR2	3.36201e-227	0.35378	0.202	0.052	7.49965e-223	3	EGR2
MAP3K81	1.46753e-225	0.550267	0.788	0.568	3.27361e-221	3	MAP3K8
TOX22	4.88141e-225	0.40057	0.693	0.383	1.0889e-220	3	TOX2
GSTP12	8.84266e-223	0.421769	0.987	0.926	1.97253e-218	3	GSTP1
NR4A31	3.23451e-219	0.509463	0.378	0.16	7.21522e-215	3	NR4A3
ICAM11	1.03529e-215	0.610182	0.525	0.282	2.30943e-211	3	ICAM1
NR4A11	2.48489e-214	0.74657	0.357	0.148	5.54303e-210	3	NR4A1
PPP1R15A1	4.44635e-214	0.643062	0.877	0.71	9.91847e-210	3	PPP1R15A
GADD45B1	6.98871e-207	0.839433	0.803	0.631	1.55897e-202	3	GADD45B
SPRY12	1.19656e-201	0.371846	0.51	0.259	2.66916e-197	3	SPRY1
IER21	4.51652e-199	0.799609	0.917	0.842	1.0075e-194	3	IER2
TENT5C1	4.90641e-187	0.40752	0.522	0.282	1.09447e-182	3	TENT5C
CSRNP11	8.26195e-186	0.423969	0.562	0.321	1.84299e-181	3	CSRNP1
EGR11	3.22389e-185	0.782484	0.277	0.106	7.19154e-181	3	EGR1
ARL5B1	2.71834e-181	0.41466	0.373	0.172	6.0638e-177	3	ARL5B
DUSP101	8.78641e-176	0.351438	0.504	0.276	1.95999e-171	3	DUSP10
CRTAM	3.27461e-175	0.422551	0.353	0.16	7.30467e-171	3	CRTAM
EOMES2	1.11455e-174	0.416105	0.872	0.664	2.48622e-170	3	EOMES
NFIL3	2.07862e-164	0.40266	0.558	0.344	4.63678e-160	3	NFIL3
BTG21	7.0756e-163	0.653654	0.73	0.547	1.57836e-158	3	BTG2
PNRC11	7.23801e-162	0.314782	0.997	0.983	1.61458e-157	3	PNRC1
IFNG1	9.67735e-160	0.682225	0.58	0.37	2.15873e-155	3	IFNG
ZFP36L11	1.05613e-159	0.513438	0.938	0.852	2.35592e-155	3	ZFP36L1
TIPARP1	1.95594e-158	0.422304	0.596	0.383	4.36311e-154	3	TIPARP
FASLG1	3.58351e-156	0.444205	0.742	0.548	7.99374e-152	3	FASLG
PDE7A2	4.24687e-152	0.33399	0.826	0.605	9.4735e-148	3	PDE7A
KDM6B1	9.69212e-152	0.328738	0.369	0.182	2.16202e-147	3	KDM6B
CCNH1	5.34916e-150	0.473853	0.835	0.68	1.19324e-145	3	CCNH
AREG1	8.73804e-149	0.845888	0.523	0.329	1.94919e-144	3	AREG
RHOH1	3.91901e-139	0.351854	0.702	0.509	8.74213e-135	3	RHOH
CXCR61	2.49113e-138	0.326359	0.604	0.368	5.55696e-134	3	CXCR6
TNFSF91	3.04007e-138	0.373191	0.211	0.079	6.78148e-134	3	TNFSF9
STK17A2	5.29854e-138	0.304093	0.975	0.884	1.18194e-133	3	STK17A
DUSP51	3.01306e-136	0.345022	0.35	0.176	6.72123e-132	3	DUSP5
DUSP21	4.24587e-134	0.893792	0.731	0.596	9.47125e-130	3	DUSP2
IL12RB2	2.43453e-133	0.307529	0.476	0.278	5.43071e-129	3	IL12RB2
PIK3R11	5.6832e-133	0.416466	0.821	0.693	1.26775e-128	3	PIK3R1
FAM177A11	6.49248e-132	0.360772	0.596	0.4	1.44828e-127	3	FAM177A1
CEBPD2	4.13072e-131	0.466887	0.915	0.807	9.2144e-127	3	CEBPD
KLF61	1.12938e-123	0.495283	0.959	0.909	2.51931e-119	3	KLF6
ZNF3311	2.61367e-121	0.42815	0.364	0.196	5.83032e-117	3	ZNF331
FYN	6.37608e-120	0.285378	0.963	0.9	1.42231e-115	3	FYN
LPAR6	4.57067e-119	0.288179	0.523	0.326	1.01958e-114	3	LPAR6
NFKB11	8.46419e-119	0.380477	0.635	0.455	1.88811e-114	3	NFKB1
OTULIN1	1.37524e-117	0.318317	0.474	0.293	3.06774e-113	3	OTULIN
CD811	8.09998e-117	0.252553	0.987	0.935	1.80686e-112	3	CD81
DUSP11	1.60537e-113	0.43085	0.953	0.884	3.58109e-109	3	DUSP1
TNFSF141	1.25805e-104	0.286073	0.554	0.369	2.80633e-100	3	TNFSF14
CLDND12	3.37183e-104	0.275831	0.783	0.599	7.52154e-100	3	CLDND1
YWHAH1	1.12261e-99	0.265431	0.654	0.461	2.50421e-95	3	YWHAH
CEMIP21	9.2186e-98	0.354417	0.527	0.359	2.05639e-93	3	CEMIP2
YES1	4.21396e-97	0.279612	0.521	0.354	9.40007e-93	3	YES1
ARPC5L1	2.19546e-95	0.255583	0.896	0.786	4.89742e-91	3	ARPC5L
REL1	1.66615e-93	0.319039	0.747	0.609	3.71669e-89	3	REL
DUSP61	3.27841e-87	0.363432	0.528	0.366	7.31316e-83	3	DUSP6
ADGRE5	4.17913e-87	0.305648	0.892	0.808	9.32238e-83	3	ADGRE5
JUNB1	5.87985e-86	0.592063	0.851	0.8	1.31162e-81	3	JUNB
CSF21	1.10223e-77	0.476191	0.113	0.04	2.45874e-73	3	CSF2
FOSL21	4.03055e-77	0.292241	0.576	0.427	8.99094e-73	3	FOSL2
TIGIT2	1.80241e-76	0.255909	0.707	0.537	4.02064e-72	3	TIGIT
SYTL31	2.19989e-76	0.251843	0.841	0.724	4.9073e-72	3	SYTL3
TNF	6.85258e-67	0.368968	0.246	0.135	1.52861e-62	3	TNF
MYC	1.66228e-63	0.250883	0.26	0.149	3.70804e-59	3	MYC
SOCS1	5.62813e-61	0.313283	0.497	0.367	1.25547e-56	3	SOCS1
PTGER41	2.66414e-57	0.40207	0.603	0.506	5.9429e-53	3	PTGER4
TNFAIP31	1.69532e-53	0.438232	0.593	0.488	3.78174e-49	3	TNFAIP3
KLRC11	5.46179e-51	0.270753	0.58	0.453	1.21836e-46	3	KLRC1
EIF4A3	1.02558e-50	0.41938	0.451	0.341	2.28777e-46	3	EIF4A3
IER51	1.44587e-49	0.260136	0.427	0.313	3.22531e-45	3	IER5
MCL11	7.68161e-49	0.265542	0.8	0.728	1.71354e-44	3	MCL1
BTG11	2.85043e-41	0.262386	0.982	0.973	6.35844e-37	3	BTG1
TSC22D31	3.98921e-19	0.373343	0.793	0.774	8.89873e-15	3	TSC22D3
ZFP36L2	3.00349e-17	0.390512	0.911	0.909	6.69988e-13	3	ZFP36L2
GZMB1	0	1.56685	0.992	0.397	0	4	GZMB
GNLY1	0	1.41319	0.989	0.412	0	4	GNLY
FGFBP21	0	1.3223	0.927	0.27	0	4	FGFBP2
CX3CR11	0	1.08091	0.905	0.271	0	4	CX3CR1
ARL4C1	0	1.05393	0.974	0.606	0	4	ARL4C
FCGR3A1	0	1.02972	0.969	0.506	0	4	FCGR3A
MYOM21	0	1.02907	0.561	0.152	0	4	MYOM2
KLF21	0	1.01254	0.968	0.528	0	4	KLF2
S100A41	0	0.983474	0.939	0.487	0	4	S100A4
SPON21	0	0.976334	0.956	0.64	0	4	SPON2
PRF11	0	0.927923	0.999	0.965	0	4	PRF1
FLNA1	0	0.863807	0.874	0.428	0	4	FLNA
EMP31	0	0.847633	0.904	0.426	0	4	EMP3
SH3BGRL31	0	0.838474	0.989	0.836	0	4	SH3BGRL3
HOPX1	0	0.824122	0.932	0.59	0	4	HOPX
SELPLG1	0	0.807528	0.83	0.39	0	4	SELPLG
ADGRG11	0	0.790038	0.802	0.374	0	4	ADGRG1
EFHD21	0	0.772313	0.986	0.835	0	4	EFHD2
TBX211	0	0.756655	0.884	0.503	0	4	TBX21
S100A61	0	0.745321	0.774	0.358	0	4	S100A6
AKR1C31	0	0.738429	0.647	0.187	0	4	AKR1C3
AHNAK1	0	0.726502	0.767	0.315	0	4	AHNAK
PRSS231	0	0.689666	0.645	0.195	0	4	PRSS23
SYNE21	0	0.685242	0.753	0.358	0	4	SYNE2
RIPOR21	0	0.660028	0.777	0.389	0	4	RIPOR2
IGFBP71	0	0.628078	0.603	0.18	0	4	IGFBP7
PXN1	0	0.613018	0.617	0.2	0	4	PXN
CST71	0	0.568794	0.996	0.988	0	4	CST7
B2M1	0	0.394405	1	1	0	4	B2M
ZEB21	2.74289e-304	0.700755	0.837	0.51	6.11855e-300	4	ZEB2
RASA31	3.67581e-302	0.492271	0.521	0.183	8.19963e-298	4	RASA3
CYBA1	1.05174e-279	0.53252	0.998	0.98	2.34612e-275	4	CYBA
CCL42	3.18476e-277	0.815056	1	0.964	7.10425e-273	4	CCL4
CAST1	1.85381e-270	0.568476	0.739	0.372	4.1353e-266	4	CAST
LGALS11	6.46312e-264	0.721424	0.634	0.281	1.44173e-259	4	LGALS1
ANXA11	9.46135e-263	0.637336	0.827	0.493	2.11054e-258	4	ANXA1
RAP1GAP21	2.25621e-255	0.381712	0.374	0.113	5.03293e-251	4	RAP1GAP2
GZMH1	6.54394e-255	0.763055	0.745	0.412	1.45976e-250	4	GZMH
CAPN21	4.67648e-238	0.448657	0.524	0.213	1.04318e-233	4	CAPN2
NKG71	1.67073e-235	0.372937	1	0.995	3.7269e-231	4	NKG7
HLA-C1	1.80136e-231	0.375131	1	1	4.01829e-227	4	HLA-C
S1PR11	3.19732e-231	0.410728	0.439	0.156	7.13227e-227	4	S1PR1
TLE51	1.50662e-229	0.514821	0.97	0.883	3.36082e-225	4	TLE5
LITAF1	1.57381e-224	0.569807	0.886	0.639	3.51071e-220	4	LITAF
STK381	6.6637e-219	0.446174	0.559	0.25	1.48647e-214	4	STK38
TMSB101	3.75901e-211	0.387777	1	1	8.38522e-207	4	TMSB10
DTHD11	6.74538e-211	0.426538	0.368	0.125	1.50469e-206	4	DTHD1
CD55	1.16414e-210	0.509678	0.516	0.233	2.59685e-206	4	CD55
CEP781	1.59525e-205	0.521928	0.654	0.354	3.55852e-201	4	CEP78
CXCR21	2.31704e-202	0.295551	0.286	0.082	5.16863e-198	4	CXCR2
CRIP11	2.58036e-202	0.597205	0.785	0.495	5.75601e-198	4	CRIP1
ABHD17A1	8.14324e-202	0.503619	0.957	0.861	1.81651e-197	4	ABHD17A
MTSS11	2.56154e-201	0.390237	0.392	0.143	5.71403e-197	4	MTSS1
ITGB71	1.14892e-196	0.459047	0.522	0.234	2.56291e-192	4	ITGB7
CHST21	1.17335e-189	0.475733	0.581	0.295	2.6174e-185	4	CHST2
VCL1	9.6495e-185	0.317186	0.319	0.106	2.15251e-180	4	VCL
SSBP31	4.01619e-183	0.34253	0.381	0.144	8.95891e-179	4	SSBP3
PLEKHG31	6.87448e-183	0.351564	0.387	0.147	1.53349e-178	4	PLEKHG3
RASGRP21	4.88578e-182	0.402649	0.518	0.239	1.08987e-177	4	RASGRP2
SYNE11	1.89187e-180	0.504723	0.747	0.484	4.22021e-176	4	SYNE1
BHLHE40	1.94193e-180	0.624596	0.62	0.345	4.33187e-176	4	BHLHE40
LAIR21	3.46625e-173	0.315094	0.202	0.05	7.73217e-169	4	LAIR2
SERPINB91	1.17551e-170	0.311138	0.314	0.107	2.62221e-166	4	SERPINB9
PDE4D1	3.27755e-170	0.357745	0.388	0.156	7.31123e-166	4	PDE4D
HLA-E1	5.43983e-169	0.323114	1	0.999	1.21346e-164	4	HLA-E
UBE2F1	8.60971e-164	0.428621	0.62	0.354	1.92057e-159	4	UBE2F
CEBPB1	2.88086e-163	0.378883	0.421	0.182	6.42633e-159	4	CEBPB
TNFRSF1B1	2.04269e-162	0.414697	0.552	0.287	4.55662e-158	4	TNFRSF1B
LGALS9B1	2.03998e-161	0.299637	0.333	0.123	4.55059e-157	4	LGALS9B
LYAR1	3.36222e-161	0.381591	0.444	0.197	7.5001e-157	4	LYAR
DAB21	9.76558e-159	0.261456	0.268	0.086	2.17841e-154	4	DAB2
S1PR51	1.40272e-157	0.478453	0.839	0.604	3.12905e-153	4	S1PR5
HAVCR21	2.21647e-157	0.406171	0.441	0.203	4.94427e-153	4	HAVCR2
ARPC21	8.9932e-157	0.393265	0.979	0.932	2.00611e-152	4	ARPC2
KLF31	1.12612e-156	0.437987	0.538	0.285	2.51204e-152	4	KLF3
SPN1	2.70462e-151	0.482757	0.766	0.541	6.03319e-147	4	SPN
CTSW1	1.09712e-150	0.397081	0.994	0.968	2.44733e-146	4	CTSW
KIR3DL11	5.27547e-145	0.418984	0.287	0.102	1.1768e-140	4	KIR3DL1
PPP2R5C1	1.19641e-142	0.464829	0.703	0.466	2.66884e-138	4	PPP2R5C
KIR2DL11	3.6959e-142	0.386744	0.24	0.077	8.24444e-138	4	KIR2DL1
CD300A1	3.14234e-141	0.441404	0.787	0.543	7.00961e-137	4	CD300A
P2RY81	7.30518e-141	0.303659	0.346	0.141	1.62957e-136	4	P2RY8
IGF2R1	2.21526e-140	0.443716	0.701	0.461	4.94158e-136	4	IGF2R
SELL1	5.77102e-140	0.372768	0.303	0.112	1.28734e-135	4	SELL
HLA-DPB11	1.38822e-139	0.348072	0.434	0.201	3.09671e-135	4	HLA-DPB1
CD521	4.35043e-139	0.509093	0.497	0.245	9.70451e-135	4	CD52
C12orf751	5.01847e-139	0.412185	0.641	0.393	1.11947e-134	4	C12orf75
UCP21	8.52966e-139	0.45463	0.843	0.643	1.90271e-134	4	UCP2
PLEK1	2.00041e-138	0.435382	0.929	0.82	4.46231e-134	4	PLEK
SH3BP51	1.94689e-137	0.372555	0.529	0.284	4.34293e-133	4	SH3BP5
RAP1B1	3.28579e-137	0.39127	0.937	0.849	7.32962e-133	4	RAP1B
LAIR11	1.8059e-136	0.367721	0.541	0.296	4.02842e-132	4	LAIR1
OSBPL51	2.06422e-132	0.311147	0.382	0.171	4.60465e-128	4	OSBPL5
TGFBR31	2.73639e-132	0.407075	0.637	0.393	6.10406e-128	4	TGFBR3
LINC002991	2.83097e-132	0.354312	0.417	0.199	6.31505e-128	4	LINC00299
ITGB21	8.97093e-132	0.360235	0.988	0.962	2.00114e-127	4	ITGB2
PTGDS	1.09569e-131	0.887792	0.217	0.067	2.44416e-127	4	PTGDS
IL10RA1	1.52268e-129	0.382321	0.625	0.384	3.39664e-125	4	IL10RA
FXYD51	4.92924e-127	0.392333	0.904	0.746	1.09956e-122	4	FXYD5
NFATC21	5.39537e-125	0.416592	0.707	0.493	1.20355e-120	4	NFATC2
FTL1	4.44049e-124	0.378929	0.985	0.942	9.9054e-120	4	FTL
TPST21	6.8083e-124	0.411444	0.793	0.611	1.51873e-119	4	TPST2
BIN21	7.02853e-121	0.386762	0.865	0.719	1.56785e-116	4	BIN2
LFNG1	3.70537e-120	0.326567	0.425	0.211	8.26557e-116	4	LFNG
C1orf211	7.2785e-120	0.367299	0.554	0.323	1.62361e-115	4	C1orf21
TMBIM11	3.70082e-117	0.281316	0.354	0.16	8.25542e-113	4	TMBIM1
CYTH11	6.07618e-117	0.384753	0.651	0.433	1.35541e-112	4	CYTH1
IL2RG1	3.59374e-114	0.327299	0.982	0.946	8.01656e-110	4	IL2RG
MT2A1	4.84625e-113	0.514172	0.64	0.426	1.08105e-108	4	MT2A
HLA-B1	1.69289e-112	0.316305	1	1	3.77632e-108	4	HLA-B
GK51	7.0732e-112	0.328431	0.462	0.249	1.57782e-107	4	GK5
METRNL1	4.34252e-110	0.441598	0.663	0.46	9.68686e-106	4	METRNL
CDC42EP31	4.49424e-106	0.29809	0.426	0.221	1.00253e-101	4	CDC42EP3
PLAC81	4.97475e-106	0.387399	0.914	0.794	1.10972e-101	4	PLAC8
TTC381	1.86811e-100	0.370722	0.762	0.586	4.1672e-96	4	TTC38
ITGAX1	4.49162e-100	0.261709	0.282	0.12	1.00195e-95	4	ITGAX
RUNX31	3.41292e-99	0.430343	0.753	0.591	7.6132e-95	4	RUNX3
LIME11	5.45672e-99	0.27879	0.304	0.136	1.21723e-94	4	LIME1
CD2261	6.37029e-99	0.251898	0.313	0.142	1.42102e-94	4	CD226
LIMD21	6.19947e-98	0.344346	0.95	0.877	1.38292e-93	4	LIMD2
DSTN1	1.20518e-97	0.30404	0.477	0.273	2.6884e-93	4	DSTN
ITGAM1	4.45244e-97	0.328659	0.523	0.317	9.93205e-93	4	ITGAM
ADD31	9.60388e-97	0.362988	0.669	0.475	2.14234e-92	4	ADD3
GNG21	1.20304e-94	0.37336	0.856	0.745	2.68361e-90	4	GNG2
C1orf1621	2.97633e-93	0.327718	0.649	0.424	6.63931e-89	4	C1orf162
SERPINB11	7.34408e-93	0.367391	0.694	0.516	1.63824e-88	4	SERPINB1
KIR2DL31	2.25326e-92	0.274058	0.2	0.074	5.02634e-88	4	KIR2DL3
TXNIP1	7.39559e-91	0.451421	0.98	0.942	1.64973e-86	4	TXNIP
CCND31	1.12801e-90	0.347663	0.852	0.744	2.51626e-86	4	CCND3
SH2D2A1	4.53775e-89	0.418696	0.796	0.671	1.01224e-84	4	SH2D2A
CD991	2.71618e-87	0.330971	0.914	0.844	6.05899e-83	4	CD99
CXCR4	4.84562e-81	0.5411	0.543	0.359	1.08091e-76	4	CXCR4
MYO1G1	1.15948e-77	0.310958	0.635	0.459	2.58645e-73	4	MYO1G
ARRB21	2.18639e-77	0.28782	0.554	0.368	4.87719e-73	4	ARRB2
MSN1	4.93164e-77	0.312322	0.903	0.827	1.1001e-72	4	MSN
CALM11	1.09079e-76	0.266011	0.994	0.978	2.43322e-72	4	CALM1
ANXA21	2.94461e-76	0.287719	0.554	0.365	6.56854e-72	4	ANXA2
ORAI11	1.6149e-75	0.256028	0.459	0.28	3.60236e-71	4	ORAI1
CD471	1.0219e-74	0.306233	0.775	0.642	2.27955e-70	4	CD47
NEAT1	2.05561e-74	0.383806	0.838	0.734	4.58545e-70	4	NEAT1
JAK11	5.1009e-73	0.274922	0.975	0.954	1.13786e-68	4	JAK1
RAB291	9.96516e-72	0.282688	0.519	0.341	2.22293e-67	4	RAB29
SORL11	1.49364e-69	0.291798	0.549	0.377	3.33185e-65	4	SORL1
ADRB21	1.9327e-69	0.263648	0.453	0.28	4.31128e-65	4	ADRB2
LINC008611	2.38413e-68	0.314665	0.726	0.569	5.31828e-64	4	LINC00861
DUSP22	6.34239e-68	0.414184	0.765	0.6	1.4148e-63	4	DUSP2
NDUFB71	8.22509e-67	0.270711	0.633	0.468	1.83477e-62	4	NDUFB7
BIN11	5.91421e-66	0.259925	0.606	0.432	1.31928e-61	4	BIN1
CREM	4.00298e-65	0.309891	0.476	0.314	8.92945e-61	4	CREM
SUN21	1.10744e-62	0.278471	0.851	0.747	2.47038e-58	4	SUN2
NCR31	1.15163e-61	0.293021	0.58	0.422	2.56895e-57	4	NCR3
CCL4L21	1.47546e-60	0.586983	0.731	0.598	3.29132e-56	4	CCL4L2
KLRG11	9.92767e-60	0.278985	0.35	0.204	2.21457e-55	4	KLRG1
ANXA61	1.35893e-58	0.271728	0.814	0.71	3.03136e-54	4	ANXA6
ZAP701	2.53739e-58	0.261319	0.896	0.818	5.66016e-54	4	ZAP70
LAPTM51	2.17805e-57	0.253597	0.893	0.812	4.85857e-53	4	LAPTM5
ARHGAP251	2.27536e-57	0.258398	0.538	0.38	5.07564e-53	4	ARHGAP25
MAPRE21	1.25794e-54	0.282677	0.781	0.664	2.80609e-50	4	MAPRE2
TCF251	2.25738e-53	0.330609	0.758	0.656	5.03555e-49	4	TCF25
MBP1	1.50098e-51	0.256958	0.845	0.744	3.34824e-47	4	MBP
CDC42SE1	1.2932e-50	0.257711	0.774	0.671	2.88473e-46	4	CDC42SE1
PYHIN1	3.18111e-49	0.266423	0.809	0.721	7.09611e-45	4	PYHIN1
SAMHD11	9.67531e-49	0.250126	0.734	0.608	2.15827e-44	4	SAMHD1
GPR651	3.22002e-48	0.262582	0.647	0.516	7.18291e-44	4	GPR65
TNFAIP32	2.20168e-44	0.314224	0.631	0.491	4.9113e-40	4	TNFAIP3
JUN	1.27984e-42	0.415455	0.765	0.658	2.85495e-38	4	JUN
PRDM1	1.80006e-42	0.291604	0.612	0.487	4.0154e-38	4	PRDM1
CLIC31	8.97658e-41	0.274193	0.896	0.83	2.00241e-36	4	CLIC3
H3-3A1	5.12406e-37	0.364525	0.453	0.328	1.14302e-32	4	H3-3A
PIM1	6.40651e-35	0.255397	0.605	0.499	1.4291e-30	4	PIM1
JUNB2	7.59652e-32	0.250478	0.879	0.8	1.69455e-27	4	JUNB
H3-3B1	1.12361e-24	0.268753	0.461	0.337	2.50644e-20	4	H3-3B
GNLY2	0	1.24143	0.986	0.417	0	5	GNLY
SELL2	0	1.13491	0.439	0.102	0	5	SELL
GPR183	0	0.389618	0.19	0.023	0	5	GPR183
TCF7	1.05274e-237	0.528844	0.446	0.159	2.34836e-233	5	TCF7
CAPG	1.32769e-228	0.37444	0.233	0.049	2.96167e-224	5	CAPG
IL7R	3.76379e-210	0.623965	0.196	0.038	8.39588e-206	5	IL7R
CD44	9.29854e-188	0.631674	0.571	0.289	2.07423e-183	5	CD44
RPS15A	2.64915e-171	0.32749	1	1	5.90946e-167	5	RPS15A
RPS14	3.4204e-171	0.356856	1	1	7.62989e-167	5	RPS14
RPL32	1.4418e-167	0.345067	1	1	3.21623e-163	5	RPL32
RPS24	1.01072e-163	0.333918	1	1	2.25462e-159	5	RPS24
CD522	1.81496e-162	0.714042	0.519	0.246	4.04864e-158	5	CD52
RPL13	1.65728e-158	0.326137	1	1	3.6969e-154	5	RPL13
RPL34	1.14061e-154	0.340667	1	1	2.54436e-150	5	RPL34
RPL41	5.07506e-153	0.276061	1	1	1.13209e-148	5	RPL41
CXCR3	8.07209e-152	0.347851	0.309	0.11	1.80064e-147	5	CXCR3
RPS12	1.1486e-145	0.337539	1	1	2.56218e-141	5	RPS12
RPS28	3.61655e-133	0.30244	1	1	8.06744e-129	5	RPS28
CRIP12	4.00818e-130	0.619355	0.746	0.5	8.94104e-126	5	CRIP1
CNN2	7.63675e-129	0.452342	0.682	0.43	1.70353e-124	5	CNN2
RPS23	1.73297e-127	0.305704	1	1	3.86574e-123	5	RPS23
RPL28	1.19087e-124	0.327014	1	1	2.65646e-120	5	RPL28
RPS27	2.96901e-119	0.265353	1	1	6.62296e-115	5	RPS27
RPL19	6.45585e-118	0.291891	1	1	1.44011e-113	5	RPL19
RPL18A	2.77758e-117	0.307114	1	0.999	6.19594e-113	5	RPL18A
RPS2	2.69881e-116	0.334525	0.999	0.999	6.02024e-112	5	RPS2
RIPOR22	4.9951e-116	0.453777	0.646	0.403	1.11426e-111	5	RIPOR2
RPL18	6.99792e-114	0.301731	0.999	0.999	1.56103e-109	5	RPL18
RPL12	6.01655e-110	0.318047	0.999	0.997	1.34211e-105	5	RPL12
RPS25	1.64944e-109	0.298796	0.999	0.997	3.67941e-105	5	RPS25
RPL30	2.20763e-109	0.260012	1	1	4.92457e-105	5	RPL30
HLA-DRA	1.64261e-108	0.531496	0.182	0.056	3.66417e-104	5	HLA-DRA
FXYD52	4.82716e-108	0.434353	0.882	0.75	1.07679e-103	5	FXYD5
RPS3	6.1964e-108	0.274573	1	1	1.38223e-103	5	RPS3
RPL26	1.07919e-107	0.275109	1	1	2.40735e-103	5	RPL26
RPL141	3.34059e-106	0.3068	0.999	0.996	7.45185e-102	5	RPL14
HLA-DRB1	1.11827e-104	0.429637	0.29	0.123	2.49453e-100	5	HLA-DRB1
CXCR41	9.19062e-104	0.633651	0.585	0.357	2.05015e-99	5	CXCR4
RPL11	1.46048e-103	0.279324	1	1	3.25788e-99	5	RPL11
RPS21	5.3907e-102	0.277375	1	0.999	1.2025e-97	5	RPS21
RPS7	6.13513e-102	0.268084	0.999	0.999	1.36856e-97	5	RPS7
RPL36	8.94736e-102	0.309944	0.997	0.996	1.99589e-97	5	RPL36
VIM	3.09492e-99	0.638633	0.731	0.539	6.90384e-95	5	VIM
AHNAK2	1.04439e-98	0.380436	0.592	0.334	2.32971e-94	5	AHNAK
KLRC12	1.62316e-95	0.521426	0.674	0.453	3.62078e-91	5	KLRC1
RPL3	7.13074e-94	0.311418	1	0.999	1.59065e-89	5	RPL3
RPS15	1.15577e-93	0.258027	0.999	1	2.57817e-89	5	RPS15
RPL35A	5.02579e-90	0.268316	0.999	0.998	1.1211e-85	5	RPL35A
RPS8	1.21621e-88	0.269059	1	1	2.71299e-84	5	RPS8
EMP32	1.52594e-88	0.287583	0.723	0.445	3.40391e-84	5	EMP3
RPS18	1.21746e-86	0.283867	1	1	2.71578e-82	5	RPS18
RPS19	3.19625e-86	0.259779	1	1	7.12987e-82	5	RPS19
RPL23A	5.80224e-84	0.270992	0.999	0.997	1.29431e-79	5	RPL23A
KLF22	1.18298e-82	0.316417	0.812	0.545	2.63887e-78	5	KLF2
RPS5	5.72207e-82	0.309558	0.995	0.984	1.27642e-77	5	RPS5
TNFRSF18	1.23616e-77	0.34091	0.3	0.144	2.75751e-73	5	TNFRSF18
RPS13	6.41282e-77	0.253924	0.999	0.998	1.43051e-72	5	RPS13
ZFP36L21	9.88531e-76	0.400531	0.957	0.905	2.20512e-71	5	ZFP36L2
RPS9	1.2329e-70	0.266095	0.997	0.995	2.75023e-66	5	RPS9
RPLP1	1.12172e-69	0.25111	1	1	2.50222e-65	5	RPLP1
RPL8	1.65613e-66	0.257162	0.998	0.997	3.69432e-62	5	RPL8
LTB	1.75889e-66	0.398626	0.347	0.191	3.92356e-62	5	LTB
RPSA	4.33134e-66	0.264774	0.996	0.988	9.66191e-62	5	RPSA
RPL10A	1.00659e-65	0.268091	0.995	0.989	2.24541e-61	5	RPL10A
HOPX2	1.07897e-65	0.29263	0.8	0.604	2.40685e-61	5	HOPX
CD551	6.91815e-62	0.277189	0.412	0.244	1.54323e-57	5	CD55
RPL13A	1.22132e-61	0.263268	0.984	0.975	2.72439e-57	5	RPL13A
RPLP0	2.75684e-58	0.289382	0.993	0.979	6.14968e-54	5	RPLP0
HLA-DRB5	5.186e-56	0.297461	0.153	0.061	1.15684e-51	5	HLA-DRB5
C1orf1622	1.29806e-54	0.299936	0.595	0.43	2.89557e-50	5	C1orf162
HLA-DPB12	2.30531e-53	0.313346	0.357	0.21	5.14246e-49	5	HLA-DPB1
IL18RAP	1.38857e-51	0.263137	0.494	0.336	3.09749e-47	5	IL18RAP
CD3E	4.39094e-51	0.336386	0.665	0.491	9.79488e-47	5	CD3E
CTSW2	6.20978e-49	0.254613	0.962	0.971	1.38522e-44	5	CTSW
BHLHE401	1.01838e-48	0.336706	0.511	0.357	2.2717e-44	5	BHLHE40
IL10RA2	8.24582e-45	0.256926	0.543	0.393	1.83939e-40	5	IL10RA
S100A101	2.96182e-43	0.281537	0.73	0.603	6.60694e-39	5	S100A10
GAS5	8.26621e-41	0.264046	0.668	0.537	1.84394e-36	5	GAS5
HLA-DPA11	9.82146e-41	0.31948	0.404	0.272	2.19087e-36	5	HLA-DPA1
MT-ND2	5.73907e-32	0.251428	0.966	0.939	1.28021e-27	5	MT-ND2
CD2	1.33947e-31	0.292392	0.591	0.472	2.98795e-27	5	CD2
CD74	3.69289e-28	0.468707	0.93	0.911	8.23774e-24	5	CD74
TAGLN2	1.02861e-24	0.267721	0.81	0.743	2.29452e-20	5	TAGLN2
TNFAIP33	2.89003e-18	0.285999	0.574	0.497	6.4468e-14	5	TNFAIP3
AREG2	1.47612e-17	0.289096	0.445	0.349	3.29279e-13	5	AREG
IL32	4.68902e-17	0.279839	0.566	0.463	1.04598e-12	5	IL32
HSPA1A	0	3.06165	0.954	0.365	0	6	HSPA1A
HSPA1B	0	2.80072	0.935	0.261	0	6	HSPA1B
DNAJB1	0	1.87629	0.912	0.527	0	6	DNAJB1
HSPH1	3.2016e-205	0.846475	0.619	0.271	7.14181e-201	6	HSPH1
HSP90AA1	2.56387e-180	0.874325	0.986	0.961	5.71923e-176	6	HSP90AA1
GZMK3	1.15205e-140	0.689083	0.883	0.536	2.56987e-136	6	GZMK
HSPE1	2.58365e-106	0.678627	0.74	0.527	5.76335e-102	6	HSPE1
HSPA6	3.96865e-105	1.73685	0.288	0.103	8.85286e-101	6	HSPA6
CXCR62	2.36974e-98	0.459033	0.679	0.386	5.28618e-94	6	CXCR6
IL2RB3	1.90983e-85	0.433533	0.992	0.946	4.26026e-81	6	IL2RB
DNAJB4	3.11295e-82	0.34952	0.324	0.134	6.94407e-78	6	DNAJB4
UBC	3.64167e-73	0.481725	0.998	0.992	8.12347e-69	6	UBC
SPRY23	1.03649e-52	0.359461	0.768	0.536	2.3121e-48	6	SPRY2
TOX23	1.46128e-52	0.300878	0.651	0.414	3.25968e-48	6	TOX2
CHORDC1	6.09498e-48	0.306307	0.488	0.308	1.35961e-43	6	CHORDC1
PLEKHF11	2.22755e-47	0.323373	0.764	0.62	4.96898e-43	6	PLEKHF1
JUN1	2.38318e-46	0.792365	0.798	0.661	5.31616e-42	6	JUN
DUSP12	2.8187e-45	0.508273	0.937	0.891	6.28768e-41	6	DUSP1
CD812	8.09642e-43	0.26906	0.966	0.941	1.80607e-38	6	CD81
CD1603	1.24505e-40	0.29364	0.921	0.775	2.77733e-36	6	CD160
RHOB	2.47937e-40	0.415827	0.362	0.213	5.53073e-36	6	RHOB
STK17A3	1.833e-39	0.26245	0.972	0.893	4.08888e-35	6	STK17A
HSP90AB1	2.83795e-39	0.43541	0.907	0.854	6.33062e-35	6	HSP90AB1
FOS2	5.91514e-39	0.37041	0.972	0.889	1.31949e-34	6	FOS
BCO21	3.64116e-38	0.270078	0.388	0.234	8.12233e-34	6	BCO2
EOMES3	1.26879e-37	0.265426	0.846	0.684	2.83028e-33	6	EOMES
FOSB2	1.16023e-36	0.29825	0.781	0.601	2.58813e-32	6	FOSB
CCNH2	3.05924e-35	0.321081	0.818	0.695	6.82424e-31	6	CCNH
CKLF1	5.12888e-34	0.265907	0.778	0.645	1.1441e-29	6	CKLF
PDE7A3	2.51734e-31	0.250005	0.777	0.629	5.61544e-27	6	PDE7A
CD692	1.6194e-30	0.270121	0.96	0.865	3.6124e-26	6	CD69
HSPD1	1.93407e-30	0.335955	0.541	0.406	4.31432e-26	6	HSPD1
H3F3B1	4.4681e-25	0.390637	0.732	0.646	9.96699e-21	6	H3F3B
UBB	8.40224e-25	0.254165	0.979	0.966	1.87429e-20	6	UBB
KLF62	1.1037e-23	0.268538	0.955	0.914	2.46203e-19	6	KLF6
CD741	1.5014e-23	0.339576	0.955	0.91	3.34917e-19	6	CD74
DNAJA1	2.2753e-21	0.276356	0.627	0.525	5.07551e-17	6	DNAJA1
KLRC13	4.06382e-20	0.251039	0.593	0.464	9.06516e-16	6	KLRC1
RGS12	9.64237e-20	0.273584	0.584	0.451	2.15092e-15	6	RGS1
IFNG2	3.50094e-18	0.574523	0.494	0.394	7.80955e-14	6	IFNG
HSPA8	1.38321e-15	0.25859	0.961	0.947	3.08553e-11	6	HSPA8
TNF1	2.75386e-06	0.264213	0.193	0.148	0.0614304	6	TNF
SAT1	0.00339124	0.264244	0.52	0.499	1	6	SAT1
PTGDS1	0	3.64615	0.857	0.048	0	7	PTGDS
FGFBP22	0	1.68225	0.983	0.299	0	7	FGFBP2
S100A42	0	1.37612	0.977	0.507	0	7	S100A4
GZMB2	0	1.23121	0.993	0.426	0	7	GZMB
CX3CR12	0	1.21247	0.932	0.3	0	7	CX3CR1
PRSS232	0	0.937721	0.775	0.211	0	7	PRSS23
B2M2	0	0.573393	1	1	0	7	B2M
KLF23	6.18039e-299	1.1771	0.989	0.548	1.37866e-294	7	KLF2
S100A62	8.75976e-294	1.07444	0.878	0.374	1.95404e-289	7	S100A6
EMP33	5.1377e-291	0.992546	0.944	0.447	1.14607e-286	7	EMP3
PRF12	1.1729e-287	1.02427	0.998	0.967	2.61638e-283	7	PRF1
FCGR3A2	8.04757e-286	1.0939	0.982	0.528	1.79517e-281	7	FCGR3A
IGFBP72	4.30681e-267	0.792225	0.645	0.198	9.60721e-263	7	IGFBP7
AHNAK3	1.89738e-249	0.890548	0.831	0.334	4.23249e-245	7	AHNAK
SELPLG2	1.3275e-246	0.895144	0.869	0.409	2.96125e-242	7	SELPLG
MTSS12	2.26361e-246	0.633323	0.538	0.149	5.04943e-242	7	MTSS1
AK5	3.25771e-239	0.362562	0.262	0.038	7.26698e-235	7	AK5
AKR1C32	4.86443e-239	0.675239	0.655	0.209	1.08511e-234	7	AKR1C3
SPON22	9.17236e-239	1.08924	0.967	0.654	2.04608e-234	7	SPON2
ARL4C2	9.17044e-227	0.913501	0.975	0.623	2.04565e-222	7	ARL4C
GZMH2	9.54511e-226	1.09289	0.84	0.424	2.12923e-221	7	GZMH
SLC1A7	1.0422e-224	0.309812	0.212	0.026	2.32484e-220	7	SLC1A7
FLNA2	2.55589e-219	0.868184	0.89	0.449	5.70142e-215	7	FLNA
EFHD22	4.03531e-218	0.786148	0.989	0.842	9.00157e-214	7	EFHD2
SH3BGRL32	5.84833e-218	0.912914	0.995	0.843	1.30459e-213	7	SH3BGRL3
KIR2DL12	2.31118e-209	0.558594	0.365	0.08	5.15555e-205	7	KIR2DL1
LGALS12	3.20772e-208	1.01643	0.715	0.295	7.15547e-204	7	LGALS1
TMSB102	1.01511e-205	0.58833	1	1	2.26442e-201	7	TMSB10
CXCR22	4.54567e-199	0.439397	0.376	0.088	1.014e-194	7	CXCR2
ITGB72	4.87784e-195	0.68977	0.637	0.244	1.0881e-190	7	ITGB7
PXN2	3.60919e-191	0.607794	0.618	0.22	8.05102e-187	7	PXN
HLA-C2	7.8848e-191	0.49717	1	1	1.75886e-186	7	HLA-C
NKG72	1.77013e-188	0.501084	1	0.995	3.94864e-184	7	NKG7
GNLY3	2.31127e-188	1.11517	0.903	0.443	5.15575e-184	7	GNLY
ADGRG12	2.75441e-188	0.76653	0.818	0.394	6.14426e-184	7	ADGRG1
TXNIP2	4.34892e-183	0.906348	0.993	0.943	9.70114e-179	7	TXNIP
CAST2	1.74411e-182	0.697073	0.799	0.387	3.89059e-178	7	CAST
CST72	2.12766e-182	0.607567	0.999	0.988	4.74616e-178	7	CST7
CYBA2	1.1265e-181	0.61153	1	0.98	2.51288e-177	7	CYBA
MYOM22	3.41654e-181	0.909112	0.53	0.173	7.62127e-177	7	MYOM2
KIR2DL32	3.54243e-165	0.457109	0.32	0.075	7.90211e-161	7	KIR2DL3
KIR3DL12	2.01355e-161	0.622603	0.386	0.107	4.49162e-157	7	KIR3DL1
TIMP11	1.21954e-159	0.469816	0.359	0.096	2.72043e-155	7	TIMP1
SYNE22	1.6933e-158	0.662355	0.771	0.376	3.77724e-154	7	SYNE2
S1PR12	1.50251e-157	0.515437	0.494	0.168	3.35165e-153	7	S1PR1
CMKLR11	1.43629e-154	0.313431	0.275	0.06	3.20393e-150	7	CMKLR1
RIPOR23	1.30032e-147	0.615979	0.792	0.407	2.90062e-143	7	RIPOR2
TBX212	8.72909e-147	0.656491	0.855	0.523	1.9472e-142	7	TBX21
TLE52	1.8008e-143	0.58288	0.982	0.887	4.01705e-139	7	TLE5
PPM1L1	4.24135e-141	0.352981	0.327	0.088	9.46119e-137	7	PPM1L
CAPN22	2.98852e-139	0.482073	0.567	0.226	6.66649e-135	7	CAPN2
ZEB22	1.48053e-136	0.640976	0.844	0.525	3.30263e-132	7	ZEB2
GPR1411	4.27697e-134	0.336641	0.303	0.079	9.54063e-130	7	GPR141
HLA-E2	5.44484e-124	0.414506	1	0.999	1.21458e-119	7	HLA-E
RASGRP22	9.36454e-121	0.477797	0.569	0.251	2.08895e-116	7	RASGRP2
DTHD12	1.26558e-120	0.401207	0.403	0.136	2.82314e-116	7	DTHD1
CRIP13	9.14518e-119	0.643703	0.815	0.507	2.04002e-114	7	CRIP1
ANXA12	3.92694e-117	0.617488	0.821	0.509	8.75983e-113	7	ANXA1
CHST22	7.42384e-116	0.540554	0.622	0.307	1.65604e-111	7	CHST2
RASA32	1.04876e-112	0.41142	0.5	0.2	2.33948e-108	7	RASA3
KIR3DL2	5.65267e-111	0.34308	0.275	0.076	1.26094e-106	7	KIR3DL2
RAP1GAP22	2.63125e-110	0.346777	0.372	0.126	5.86953e-106	7	RAP1GAP2
PCSK5	3.50582e-110	0.25307	0.202	0.044	7.82044e-106	7	PCSK5
SSBP32	1.42666e-109	0.373736	0.416	0.153	3.18245e-105	7	SSBP3
VCL2	1.0762e-107	0.360423	0.346	0.115	2.40068e-103	7	VCL
DAB22	3.01057e-106	0.328678	0.304	0.093	6.71569e-102	7	DAB2
STK382	1.92242e-103	0.419968	0.568	0.265	4.28834e-99	7	STK38
RASSF4	1.96107e-103	0.380795	0.334	0.113	4.37457e-99	7	RASSF4
ABHD17A2	5.97546e-103	0.507658	0.967	0.866	1.33294e-98	7	ABHD17A
PRSS57	1.1853e-101	0.278074	0.173	0.036	2.64406e-97	7	PRSS57
LYAR2	3.09162e-101	0.458946	0.48	0.207	6.89647e-97	7	LYAR
UCP22	7.82804e-100	0.583487	0.858	0.652	1.7462e-95	7	UCP2
ARPC22	2.60126e-98	0.456538	0.979	0.934	5.80263e-94	7	ARPC2
FTL2	4.5755e-98	0.496658	0.989	0.944	1.02066e-93	7	FTL
SERPINB92	4.64962e-98	0.326007	0.34	0.116	1.03719e-93	7	SERPINB9
LITAF2	8.35883e-94	0.495452	0.891	0.651	1.8646e-89	7	LITAF
LAIR12	5.12116e-92	0.433337	0.592	0.305	1.14238e-87	7	LAIR1
ERBB21	2.24973e-90	0.260772	0.25	0.074	5.01848e-86	7	ERBB2
SH3BP52	6.31125e-89	0.436985	0.57	0.294	1.40785e-84	7	SH3BP5
LGR61	2.26127e-88	0.265571	0.239	0.069	5.04421e-84	7	LGR6
DSTN2	2.9144e-88	0.440186	0.546	0.28	6.50114e-84	7	DSTN
SYNE12	4.04949e-88	0.490839	0.759	0.496	9.03319e-84	7	SYNE1
SPN2	1.24714e-85	0.504292	0.79	0.551	2.78199e-81	7	SPN
CD992	9.61916e-85	0.448635	0.948	0.846	2.14575e-80	7	CD99
TMEM173	4.01629e-84	0.288307	0.25	0.078	8.95914e-80	7	TMEM173
HOPX3	3.40328e-82	0.515783	0.886	0.608	7.59171e-78	7	HOPX
ITGB22	4.75092e-82	0.413328	0.994	0.963	1.05979e-77	7	ITGB2
ANXA22	1.97125e-81	0.455566	0.639	0.371	4.39726e-77	7	ANXA2
CTSW3	4.66529e-81	0.440481	0.995	0.969	1.04069e-76	7	CTSW
RAP1B2	6.54563e-81	0.450374	0.94	0.853	1.46013e-76	7	RAP1B
LINC002992	6.71727e-79	0.383871	0.449	0.208	1.49842e-74	7	LINC00299
HLA-A1	2.99208e-76	0.253372	1	1	6.67444e-72	7	HLA-A
ASCL21	1.06665e-75	0.282244	0.257	0.086	2.37937e-71	7	ASCL2
SLCO4C11	1.92565e-74	0.265339	0.266	0.092	4.29554e-70	7	SLCO4C1
IGF2R2	3.53841e-74	0.454396	0.711	0.472	7.89313e-70	7	IGF2R
PRMT21	1.39987e-72	0.455397	0.762	0.555	3.12269e-68	7	PRMT2
HLA-B2	2.09266e-72	0.349159	1	1	4.66809e-68	7	HLA-B
SERF21	2.26737e-68	0.336992	0.998	0.987	5.05783e-64	7	SERF2
BIN22	3.23757e-68	0.428941	0.866	0.726	7.22204e-64	7	BIN2
COL6A2	6.86988e-68	0.316311	0.194	0.058	1.53246e-63	7	COL6A2
CD2262	1.32978e-67	0.308155	0.348	0.148	2.96635e-63	7	CD226
TMBIM12	3.3089e-67	0.306274	0.376	0.169	7.38116e-63	7	TMBIM1
S100A111	5.5813e-67	0.479468	0.758	0.545	1.24502e-62	7	S100A11
ANXA41	1.92689e-66	0.278793	0.312	0.126	4.29832e-62	7	ANXA4
ADRB22	3.31858e-66	0.362863	0.527	0.286	7.40276e-62	7	ADRB2
CD523	6.11269e-66	0.623391	0.493	0.258	1.36356e-61	7	CD52
CALM12	3.46922e-65	0.358645	0.992	0.979	7.7388e-61	7	CALM1
UBE2F2	7.30952e-65	0.365592	0.61	0.367	1.63053e-60	7	UBE2F
PLEK2	6.75079e-64	0.409647	0.928	0.826	1.5059e-59	7	PLEK
CCND32	6.68846e-63	0.423295	0.864	0.749	1.492e-58	7	CCND3
CYTH12	9.66318e-63	0.39341	0.665	0.443	2.15556e-58	7	CYTH1
FCGR2B	1.24113e-62	0.293061	0.167	0.048	2.76859e-58	7	FCGR2B
LFNG2	1.9406e-62	0.358128	0.435	0.221	4.32891e-58	7	LFNG
NCR32	2.26431e-62	0.464773	0.645	0.427	5.05099e-58	7	NCR3
CEP782	4.4944e-61	0.384573	0.612	0.37	1.00257e-56	7	CEP78
ITGAX2	7.41536e-61	0.293596	0.306	0.127	1.65414e-56	7	ITGAX
MYO1G2	2.44637e-60	0.4106	0.68	0.466	5.45712e-56	7	MYO1G
NFATC22	1.02975e-59	0.394769	0.725	0.502	2.29707e-55	7	NFATC2
LINC02384	4.78815e-59	0.329176	0.436	0.226	1.06809e-54	7	LINC02384
GIMAP71	3.1593e-58	0.394384	0.953	0.863	7.04746e-54	7	GIMAP7
PPP2R5C2	4.16891e-58	0.400682	0.7	0.478	9.29959e-54	7	PPP2R5C
TCF252	5.81603e-58	0.591509	0.786	0.66	1.29738e-53	7	TCF25
C12orf752	9.73357e-57	0.392065	0.628	0.405	2.17127e-52	7	C12orf75
KLF32	1.78323e-56	0.355448	0.517	0.298	3.97786e-52	7	KLF3
IL2RG2	1.93616e-56	0.342801	0.978	0.948	4.319e-52	7	IL2RG
TNFRSF1B2	1.05492e-55	0.344378	0.523	0.301	2.35321e-51	7	TNFRSF1B
DBI1	9.72771e-55	0.390785	0.821	0.686	2.16996e-50	7	DBI
TTC382	1.99641e-54	0.402502	0.768	0.594	4.45339e-50	7	TTC38
LIME12	3.43039e-54	0.295099	0.32	0.143	7.65218e-50	7	LIME1
C1orf1623	1.64263e-53	0.349816	0.677	0.433	3.66422e-49	7	C1orf162
OSBPL52	1.91947e-53	0.293431	0.369	0.181	4.28176e-49	7	OSBPL5
CDC42EP32	5.63853e-53	0.297781	0.436	0.231	1.25779e-48	7	CDC42EP3
PLEKHG32	4.34127e-52	0.267196	0.342	0.161	9.68407e-48	7	PLEKHG3
P2RY82	7.50701e-51	0.254291	0.327	0.152	1.67459e-46	7	P2RY8
F2R	8.9071e-51	0.298918	0.374	0.19	1.98691e-46	7	F2R
PLAC82	1.00518e-50	0.383917	0.92	0.8	2.24226e-46	7	PLAC8
ADD32	2.00096e-50	0.359439	0.685	0.484	4.46354e-46	7	ADD3
CFL11	3.3786e-48	0.273982	1	0.997	7.53664e-44	7	CFL1
HLA-DPB13	7.21098e-48	0.283064	0.406	0.214	1.60855e-43	7	HLA-DPB1
S1PR52	1.01007e-47	0.341388	0.814	0.616	2.25316e-43	7	S1PR5
PLEKHA11	2.42927e-47	0.280077	0.374	0.193	5.41896e-43	7	PLEKHA1
CD300A2	3.65166e-47	0.334333	0.764	0.556	8.14577e-43	7	CD300A
GLIPR21	1.03497e-46	0.353421	0.539	0.346	2.3087e-42	7	GLIPR2
ORAI12	1.43978e-46	0.284954	0.489	0.288	3.21172e-42	7	ORAI1
TPST22	1.70555e-46	0.35186	0.776	0.62	3.80458e-42	7	TPST2
NDUFB72	2.14906e-46	0.329902	0.665	0.475	4.7939e-42	7	NDUFB7
RPL142	2.26341e-46	0.268368	0.999	0.996	5.049e-42	7	RPL14
C1orf212	4.21651e-46	0.324064	0.538	0.335	9.40577e-42	7	C1orf21
LAPTM52	7.10654e-46	0.348019	0.898	0.816	1.58526e-41	7	LAPTM5
CD2471	1.22313e-45	0.292487	0.99	0.974	2.72843e-41	7	CD247
LIMD22	1.73256e-45	0.330363	0.93	0.881	3.86482e-41	7	LIMD2
SLC9A3R11	3.17125e-45	0.319769	0.911	0.831	7.07412e-41	7	SLC9A3R1
GABARAP1	7.09684e-45	0.316072	0.858	0.736	1.58309e-40	7	GABARAP
ARRB22	1.52541e-44	0.314771	0.577	0.376	3.40272e-40	7	ARRB2
MSN2	2.00795e-44	0.343094	0.913	0.83	4.47914e-40	7	MSN
PPIA1	1.65318e-43	0.264616	0.989	0.977	3.68776e-39	7	PPIA
CEBPB2	2.22831e-42	0.25606	0.37	0.195	4.97069e-38	7	CEBPB
IL10RA3	3.62984e-42	0.317503	0.594	0.397	8.09708e-38	7	IL10RA
TSPAN14	2.36642e-41	0.287317	0.493	0.304	5.27878e-37	7	TSPAN14
PRR5L1	6.31244e-41	0.270735	0.421	0.243	1.40812e-36	7	PRR5L
CD531	6.03699e-39	0.303498	0.896	0.841	1.34667e-34	7	CD53
TGFB1	3.97418e-38	0.276874	0.955	0.92	8.8652e-34	7	TGFB1
LY6E1	4.49101e-38	0.365715	0.926	0.866	1.00181e-33	7	LY6E
SUN22	4.89455e-38	0.303568	0.851	0.752	1.09183e-33	7	SUN2
MBP2	6.2159e-38	0.320551	0.859	0.749	1.38658e-33	7	MBP
SORL12	3.22799e-37	0.293866	0.568	0.384	7.20069e-33	7	SORL1
PPP1CA1	5.19327e-37	0.291694	0.878	0.788	1.15846e-32	7	PPP1CA
ARL6IP5	6.57545e-37	0.306088	0.852	0.734	1.46679e-32	7	ARL6IP5
DHRS71	7.30557e-37	0.320973	0.772	0.65	1.62965e-32	7	DHRS7
RABAC1	7.2133e-36	0.282913	0.623	0.444	1.60907e-31	7	RABAC1
PCED1B-AS11	2.20253e-35	0.317431	0.841	0.741	4.91318e-31	7	PCED1B-AS1
HAVCR22	3.48644e-35	0.263449	0.377	0.217	7.77721e-31	7	HAVCR2
MYO1F1	7.32541e-35	0.3047	0.712	0.561	1.63408e-30	7	MYO1F
RPL36AL1	1.68421e-34	0.268134	0.952	0.893	3.75696e-30	7	RPL36AL
YWHAB	2.19935e-34	0.282683	0.915	0.838	4.90609e-30	7	YWHAB
KLRG12	2.58231e-34	0.274302	0.37	0.21	5.76037e-30	7	KLRG1
GLRX1	4.8885e-34	0.255302	0.513	0.337	1.09048e-29	7	GLRX
MT2A2	5.20656e-34	0.348162	0.61	0.437	1.16143e-29	7	MT2A
APLP2	8.03435e-34	0.252572	0.379	0.224	1.79222e-29	7	APLP2
CARD161	9.89018e-34	0.308159	0.709	0.554	2.2062e-29	7	CARD16
GNAI2	1.95012e-33	0.279848	0.918	0.853	4.35014e-29	7	GNAI2
ZAP702	5.59584e-33	0.268465	0.892	0.822	1.24826e-28	7	ZAP70
CD3G	5.92164e-33	0.338476	0.131	0.048	1.32094e-28	7	CD3G
PRDX2	9.26785e-33	0.261684	0.466	0.3	2.06738e-28	7	PRDX2
PARP151	1.98023e-32	0.25287	0.41	0.251	4.4173e-28	7	PARP15
FXYD53	5.44593e-32	0.279515	0.866	0.755	1.21482e-27	7	FXYD5
TGFBR32	6.3296e-32	0.275511	0.578	0.407	1.41194e-27	7	TGFBR3
ARPC5	7.87123e-32	0.29185	0.795	0.687	1.75584e-27	7	ARPC5
CD37	7.94778e-32	0.278467	0.888	0.812	1.77291e-27	7	CD37
ARHGAP252	1.95066e-31	0.272224	0.55	0.387	4.35133e-27	7	ARHGAP25
SYTL11	2.84905e-31	0.300822	0.736	0.612	6.35537e-27	7	SYTL1
DIP2A	4.28402e-31	0.276922	0.521	0.358	9.55636e-27	7	DIP2A
FCRL6	1.5098e-30	0.280987	0.748	0.607	3.36791e-26	7	FCRL6
LINC008612	1.51572e-30	0.295146	0.728	0.576	3.38112e-26	7	LINC00861
GNPTAB	1.77971e-30	0.296015	0.735	0.597	3.97e-26	7	GNPTAB
TBC1D10C	1.97321e-30	0.2822	0.82	0.724	4.40164e-26	7	TBC1D10C
PGAM1	1.77574e-29	0.260833	0.623	0.482	3.96113e-25	7	PGAM1
CD472	1.7986e-29	0.284552	0.761	0.649	4.01215e-25	7	CD47
IKZF1	1.99287e-29	0.285071	0.757	0.633	4.4455e-25	7	IKZF1
PSAP	8.26688e-28	0.271634	0.757	0.656	1.84409e-23	7	PSAP
DIAPH11	9.26557e-28	0.264639	0.63	0.473	2.06687e-23	7	DIAPH1
ITGAM2	4.64142e-27	0.250493	0.48	0.329	1.03536e-22	7	ITGAM
CAPNS11	3.46019e-25	0.275397	0.69	0.586	7.71864e-21	7	CAPNS1
GPSM3	3.15872e-23	0.25504	0.78	0.687	7.04615e-19	7	GPSM3
ANXA62	1.50712e-22	0.259145	0.798	0.716	3.36194e-18	7	ANXA6
RUNX32	2.36942e-21	0.269416	0.723	0.6	5.28546e-17	7	RUNX3
H4C31	5.50623e-15	0.274273	0.336	0.235	1.22828e-10	7	H4C3
H3-3A2	6.7725e-13	0.322777	0.428	0.335	1.51074e-08	7	H3-3A
IL7R1	8.8534e-131	0.87433	0.252	0.045	1.97493e-126	8	IL7R
RPS121	9.26642e-129	0.552824	1	1	2.06706e-124	8	RPS12
ITGAD	7.60591e-117	0.282934	0.131	0.014	1.69665e-112	8	ITGAD
RPL411	1.82525e-113	0.4385	1	1	4.07158e-109	8	RPL41
RPL131	1.0377e-104	0.462018	1	1	2.31479e-100	8	RPL13
RPL341	2.11089e-103	0.473976	1	1	4.70876e-99	8	RPL34
CD3D	1.06722e-101	0.501115	0.287	0.067	2.38064e-97	8	CD3D
RPL321	4.55165e-100	0.485242	1	1	1.01534e-95	8	RPL32
RPL281	9.58457e-99	0.456269	1	1	2.13803e-94	8	RPL28
RPS281	1.5467e-97	0.441327	1	1	3.45022e-93	8	RPS28
RPL39	2.52584e-96	0.480505	1	1	5.63438e-92	8	RPL39
RPS211	2.21545e-93	0.481156	1	0.999	4.942e-89	8	RPS21
RPS271	1.32339e-90	0.398244	1	1	2.95209e-86	8	RPS27
RPS141	1.09289e-89	0.424572	1	1	2.43792e-85	8	RPS14
RPS251	5.31148e-88	0.469268	0.998	0.997	1.18483e-83	8	RPS25
RPLP2	8.88352e-88	0.447102	1	0.999	1.98165e-83	8	RPLP2
RPS27A	6.68917e-85	0.390092	1	1	1.49215e-80	8	RPS27A
RPS29	4.79737e-84	0.545903	0.998	0.995	1.07015e-79	8	RPS29
RPL301	3.25921e-83	0.412713	1	1	7.27033e-79	8	RPL30
IL321	1.07082e-82	1.03093	0.814	0.462	2.38868e-78	8	IL32
CD3E1	6.32703e-81	0.718762	0.822	0.496	1.41137e-76	8	CD3E
RPL81	8.74523e-78	0.472607	1	0.997	1.9508e-73	8	RPL8
RPL111	3.27287e-75	0.427415	1	1	7.30078e-71	8	RPL11
RPS231	4.31935e-75	0.386504	1	1	9.63518e-71	8	RPS23
RPS26	2.2216e-73	0.517536	1	0.999	4.95572e-69	8	RPS26
RPS81	1.15142e-72	0.421098	1	1	2.56846e-68	8	RPS8
RPS131	4.18336e-72	0.444502	1	0.999	9.33181e-68	8	RPS13
RPL191	1.86933e-71	0.37656	1	1	4.16991e-67	8	RPL19
LTB1	1.06216e-70	0.918885	0.45	0.197	2.36936e-66	8	LTB
RPS31	2.74813e-69	0.349033	1	1	6.13025e-65	8	RPS3
RPS3A	9.95706e-68	0.36894	1	1	2.22112e-63	8	RPS3A
INPP4B	1.43655e-67	0.251189	0.19	0.044	3.2045e-63	8	INPP4B
EEF1A1	4.29478e-66	0.332235	1	1	9.58036e-62	8	EEF1A1
RPL361	5.221e-64	0.412653	0.998	0.996	1.16465e-59	8	RPL36
RPL37	1.2901e-60	0.352704	1	1	2.87783e-56	8	RPL37
RPS181	1.33159e-60	0.405653	1	1	2.97038e-56	8	RPS18
CD524	1.34049e-60	0.700218	0.539	0.26	2.99022e-56	8	CD52
RPL35A1	5.58072e-58	0.363085	1	0.998	1.24489e-53	8	RPL35A
SIRPG	1.01427e-57	0.279779	0.177	0.044	2.26254e-53	8	SIRPG
RPS151	1.42889e-57	0.343804	1	1	3.18743e-53	8	RPS15
RPL22	5.65478e-57	0.425031	0.997	0.973	1.26141e-52	8	RPL22
RPS15A1	2.88883e-56	0.321831	1	1	6.4441e-52	8	RPS15A
RPL18A1	1.34173e-55	0.372663	1	0.999	2.99301e-51	8	RPL18A
RPS6	1.68426e-54	0.386219	1	0.999	3.75707e-50	8	RPS6
RPL10	3.37861e-54	0.304672	1	1	7.53667e-50	8	RPL10
RPS51	2.21051e-53	0.407498	0.992	0.985	4.93099e-49	8	RPS5
RPL9	2.33561e-52	0.39417	0.995	0.989	5.21004e-48	8	RPL9
CD8B	2.02599e-51	0.289677	0.151	0.036	4.51938e-47	8	CD8B
ITM2C	2.75496e-51	0.284421	0.155	0.038	6.14549e-47	8	ITM2C
RPL38	5.87425e-51	0.424759	0.985	0.942	1.31037e-46	8	RPL38
MT-ND1	1.05856e-50	0.475314	0.986	0.974	2.36132e-46	8	MT-ND1
MT-ND21	5.31584e-50	0.492301	0.983	0.94	1.1858e-45	8	MT-ND2
TPT1	2.78556e-48	0.329696	1	1	6.21374e-44	8	TPT1
ANXA5	2.79047e-47	0.271918	0.2	0.061	6.22471e-43	8	ANXA5
ZNF683	3.59043e-47	0.337329	0.117	0.025	8.00918e-43	8	ZNF683
RPS22	4.79706e-47	0.363977	1	0.999	1.07008e-42	8	RPS2
TCF71	1.47207e-46	0.459764	0.381	0.176	3.28375e-42	8	TCF7
RPS241	1.82768e-45	0.315727	1	1	4.07701e-41	8	RPS24
RPL21	1.19703e-44	0.331529	1	0.999	2.67021e-40	8	RPL21
RPL36A	1.40076e-44	0.471534	0.972	0.925	3.12467e-40	8	RPL36A
RPS4X	9.3149e-44	0.305362	1	1	2.07788e-39	8	RPS4X
CD3G1	1.62884e-42	0.256351	0.167	0.048	3.63346e-38	8	CD3G
RPL121	3.57216e-42	0.34683	0.998	0.998	7.96841e-38	8	RPL12
TRAC	4.1986e-42	0.421084	0.429	0.224	9.36582e-38	8	TRAC
RPS16	1.08386e-41	0.355277	0.998	0.988	2.41778e-37	8	RPS16
FAU	5.03159e-41	0.295037	0.998	0.999	1.1224e-36	8	FAU
RPL181	3.83584e-39	0.303947	1	0.999	8.55661e-35	8	RPL18
RPL13A1	2.68651e-38	0.405217	0.989	0.975	5.9928e-34	8	RPL13A
PPDPF	2.74818e-38	0.398136	0.948	0.858	6.13036e-34	8	PPDPF
MT-ND3	1.39865e-37	0.448964	0.998	0.996	3.11997e-33	8	MT-ND3
RPL24	1.57618e-37	0.326666	0.997	0.987	3.51599e-33	8	RPL24
RPLP01	1.76696e-37	0.401611	0.992	0.98	3.94156e-33	8	RPLP0
RPL261	3.11513e-34	0.250511	1	1	6.94893e-30	8	RPL26
RPL35	1.86681e-33	0.28908	0.998	0.994	4.1643e-29	8	RPL35
RPL10A1	1.06904e-32	0.326498	0.998	0.989	2.3847e-28	8	RPL10A
RPS191	1.96588e-32	0.26546	1	1	4.38529e-28	8	RPS19
EEF1B2	2.33246e-32	0.320564	0.988	0.959	5.20301e-28	8	EEF1B2
RPLP11	3.19243e-32	0.314068	1	1	7.12136e-28	8	RPLP1
RPS71	1.55825e-31	0.258896	1	0.999	3.47599e-27	8	RPS7
RPL23A1	1.63159e-31	0.275108	1	0.997	3.6396e-27	8	RPL23A
VIM1	2.73304e-31	0.500759	0.745	0.549	6.09659e-27	8	VIM
RPL143	6.96878e-31	0.269909	0.998	0.996	1.55453e-26	8	RPL14
SPOCK2	7.0523e-31	0.386912	0.398	0.216	1.57316e-26	8	SPOCK2
CXCR31	8.54534e-31	0.254667	0.27	0.121	1.90621e-26	8	CXCR3
RPL4	8.02861e-30	0.353255	0.975	0.934	1.79094e-25	8	RPL4
RPL17	5.27987e-29	0.434596	0.948	0.909	1.17778e-24	8	RPL17
CISH	7.09567e-29	0.270815	0.226	0.097	1.58283e-24	8	CISH
RPL5	7.19897e-29	0.28188	0.994	0.991	1.60587e-24	8	RPL5
RPSA1	9.72924e-29	0.302074	0.997	0.988	2.1703e-24	8	RPSA
RPL29	1.05053e-28	0.252041	1	0.999	2.34342e-24	8	RPL29
RPS91	1.21822e-28	0.261259	0.998	0.995	2.71748e-24	8	RPS9
PFDN5	2.51081e-27	0.306691	0.972	0.939	5.60087e-23	8	PFDN5
MT-ND5	4.29059e-27	0.364869	0.994	0.987	9.57102e-23	8	MT-ND5
RPL37A	9.83208e-27	0.270064	1	0.997	2.19324e-22	8	RPL37A
RPL27A	1.08775e-26	0.34823	0.937	0.893	2.42644e-22	8	RPL27A
FTH1	7.28924e-26	0.309924	0.994	0.982	1.62601e-21	8	FTH1
CD441	1.05663e-24	0.330957	0.475	0.306	2.35702e-20	8	CD44
MT-CYB	4.83931e-24	0.351273	0.998	0.997	1.0795e-19	8	MT-CYB
FXYD54	2.22716e-23	0.327906	0.873	0.757	4.96812e-19	8	FXYD5
RPS20	2.44157e-23	0.353132	0.84	0.761	5.4464e-19	8	RPS20
UBA52	1.93765e-22	0.262378	0.991	0.983	4.32232e-18	8	UBA52
MT-CO3	3.95405e-22	0.353655	1	0.999	8.8203e-18	8	MT-CO3
EEF1G	4.07748e-22	0.297097	0.965	0.917	9.09565e-18	8	EEF1G
MT-CO1	4.37254e-22	0.364983	1	1	9.75382e-18	8	MT-CO1
COTL12	1.37519e-19	0.355173	0.641	0.484	3.06765e-15	8	COTL1
MT-ND4L	1.90842e-19	0.337477	0.994	0.993	4.25711e-15	8	MT-ND4L
TOMM7	3.50597e-18	0.26388	0.935	0.895	7.82076e-14	8	TOMM7
MT-ATP6	7.02739e-17	0.306554	1	0.999	1.5676e-12	8	MT-ATP6
OST4	1.47242e-16	0.256887	0.897	0.852	3.28454e-12	8	OST4
RPL7	3.99991e-16	0.264075	0.899	0.867	8.9226e-12	8	RPL7
MT-ND4	6.15674e-16	0.2979	0.992	0.983	1.37338e-11	8	MT-ND4
PABPC11	3.06528e-15	0.250518	0.988	0.969	6.83772e-11	8	PABPC1
MIF	3.13925e-12	0.253993	0.931	0.896	7.00272e-08	8	MIF
MT-CO2	5.00922e-11	0.264707	0.998	0.999	1.11741e-06	8	MT-CO2
AL138963.4	5.82013e-10	0.399767	0.382	0.292	1.2983e-05	8	AL138963.4
TRDC1	7.46186e-10	0.310231	0.783	0.788	1.66452e-05	8	TRDC
HLA-DRA1	7.72477e-09	0.347412	0.118	0.064	0.000172316	8	HLA-DRA
MTRNR2L12	5.17686e-08	0.455609	0.995	0.999	0.0011548	8	MTRNR2L12
HLA-DRB11	1.60184e-07	0.254675	0.198	0.134	0.00357322	8	HLA-DRB1
MT-ND6	2.18466e-07	0.260712	0.825	0.793	0.00487331	8	MT-ND6
CD742	0.0136223	0.267142	0.912	0.913	1	8	CD74
HSPA1A1	7.72638e-266	2.36391	0.964	0.383	1.72352e-261	9	HSPA1A
HSPA1B1	5.22982e-232	1.99616	0.885	0.283	1.16662e-227	9	HSPA1B
FGFBP23	5.76768e-151	1.11192	0.928	0.315	1.2866e-146	9	FGFBP2
GNLY4	2.7415e-150	1.43497	0.998	0.451	6.11546e-146	9	GNLY
CX3CR13	1.49518e-140	0.919173	0.915	0.314	3.3353e-136	9	CX3CR1
GZMB3	5.02826e-135	1.16577	0.991	0.438	1.12165e-130	9	GZMB
S100A43	5.92319e-114	1.05722	0.951	0.518	1.32129e-109	9	S100A4
KLF24	4.76552e-109	0.990487	0.982	0.558	1.06304e-104	9	KLF2
FCGR3A3	5.74117e-99	0.90357	0.953	0.538	1.28068e-94	9	FCGR3A
MYOM23	5.91383e-98	0.954302	0.571	0.18	1.3192e-93	9	MYOM2
S1PR13	2.293e-95	0.56253	0.553	0.174	5.11499e-91	9	S1PR1
EMP34	1.74851e-92	0.778211	0.899	0.459	3.9004e-88	9	EMP3
SH3BGRL33	4.2526e-92	0.809743	0.998	0.846	9.48628e-88	9	SH3BGRL3
PRF13	5.74255e-90	0.761136	0.996	0.967	1.28099e-85	9	PRF1
AHNAK4	3.33416e-88	0.81122	0.791	0.346	7.43751e-84	9	AHNAK
S100A63	3.53243e-86	0.753197	0.829	0.386	7.8798e-82	9	S100A6
B2M3	9.79728e-86	0.404665	1	1	2.18548e-81	9	B2M
PRSS233	1.05064e-84	0.55731	0.636	0.226	2.34365e-80	9	PRSS23
EFHD23	2.60338e-84	0.711651	0.984	0.845	5.80737e-80	9	EFHD2
HOPX4	8.04965e-79	0.792188	0.953	0.613	1.79564e-74	9	HOPX
TBX213	1.20578e-72	0.649727	0.883	0.53	2.68974e-68	9	TBX21
DNAJB11	2.22992e-72	1.08111	0.831	0.54	4.97428e-68	9	DNAJB1
SYNE23	1.05941e-67	0.671633	0.753	0.385	2.36322e-63	9	SYNE2
ARL4C3	1.17952e-65	0.683177	0.957	0.631	2.63116e-61	9	ARL4C
SELPLG3	2.03936e-65	0.611629	0.798	0.421	4.54919e-61	9	SELPLG
CYBA3	1.72485e-64	0.532591	1	0.981	3.84762e-60	9	CYBA
AKR1C33	2.69846e-62	0.459324	0.571	0.22	6.01945e-58	9	AKR1C3
PXN3	2.21323e-61	0.48988	0.564	0.23	4.93705e-57	9	PXN
RIPOR24	6.90219e-61	0.586723	0.771	0.416	1.53967e-56	9	RIPOR2
CST73	2.88729e-59	0.470232	0.998	0.989	6.44067e-55	9	CST7
IGFBP73	3.50902e-59	0.489541	0.533	0.21	7.82757e-55	9	IGFBP7
CAST3	1.07563e-58	0.600916	0.733	0.397	2.3994e-54	9	CAST
FLNA3	1.31087e-57	0.655837	0.8	0.46	2.92416e-53	9	FLNA
RASA33	8.71629e-53	0.432401	0.503	0.206	1.94434e-48	9	RASA3
MTSS13	4.23447e-52	0.438648	0.422	0.159	9.44582e-48	9	MTSS1
GPR1412	1.27135e-51	0.277839	0.29	0.084	2.836e-47	9	GPR141
DTHD13	4.48179e-51	0.410394	0.396	0.142	9.99753e-47	9	DTHD1
JUN2	7.46443e-51	1.06273	0.883	0.663	1.66509e-46	9	JUN
SPON23	1.16814e-50	0.621272	0.921	0.662	2.60577e-46	9	SPON2
ADGRG13	2.85362e-48	0.557506	0.733	0.405	6.36557e-44	9	ADGRG1
TXNIP3	8.48832e-47	0.629487	0.993	0.944	1.89349e-42	9	TXNIP
CXCR23	1.21512e-45	0.270724	0.301	0.096	2.71058e-41	9	CXCR2
LGALS13	2.22691e-45	0.525172	0.62	0.306	4.96757e-41	9	LGALS1
FTL3	1.64953e-44	0.511664	0.993	0.944	3.67961e-40	9	FTL
LYAR3	2.11258e-44	0.433602	0.481	0.213	4.71252e-40	9	LYAR
ITGB73	2.61377e-42	0.456182	0.533	0.254	5.83053e-38	9	ITGB7
CAPN23	4.24759e-42	0.398211	0.51	0.235	9.47511e-38	9	CAPN2
ANXA13	1.06766e-41	0.531178	0.793	0.517	2.38163e-37	9	ANXA1
HLA-C3	1.25062e-41	0.312582	1	1	2.78977e-37	9	HLA-C
GZMH3	2.04861e-41	0.607253	0.728	0.435	4.56983e-37	9	GZMH
PTGDS2	3.52983e-41	0.945802	0.252	0.077	7.87399e-37	9	PTGDS
ZEB23	1.64875e-40	0.524509	0.804	0.533	3.67786e-36	9	ZEB2
TIMP12	4.44839e-40	0.289915	0.299	0.103	9.92302e-36	9	TIMP1
LITAF3	1.12003e-39	0.501	0.865	0.657	2.49845e-35	9	LITAF
TMSB103	5.29102e-39	0.326982	1	1	1.18027e-34	9	TMSB10
HLA-E3	4.2199e-38	0.342392	1	0.999	9.41333e-34	9	HLA-E
ADRB23	7.35014e-38	0.420507	0.548	0.291	1.6396e-33	9	ADRB2
CD525	1.60043e-37	0.570563	0.53	0.262	3.57009e-33	9	CD52
SYNE13	2.49136e-36	0.467393	0.746	0.502	5.55748e-32	9	SYNE1
STK383	6.13403e-35	0.377651	0.526	0.272	1.36832e-30	9	STK38
SERPINB93	1.41163e-34	0.271495	0.317	0.122	3.14892e-30	9	SERPINB9
HLA-DPB14	1.91215e-34	0.372105	0.454	0.217	4.26542e-30	9	HLA-DPB1
CRIP14	8.15601e-34	0.561648	0.764	0.515	1.81936e-29	9	CRIP1
TLE53	6.27609e-33	0.399314	0.953	0.889	1.40001e-28	9	TLE5
NKG73	7.39478e-33	0.26963	0.998	0.995	1.64955e-28	9	NKG7
CDC42EP33	7.34713e-31	0.366801	0.458	0.235	1.63892e-26	9	CDC42EP3
MALAT1	6.71282e-30	0.315024	1	1	1.49743e-25	9	MALAT1
RAP1GAP23	6.78292e-29	0.25237	0.317	0.132	1.51307e-24	9	RAP1GAP2
SSBP33	5.23821e-28	0.296078	0.351	0.16	1.16849e-23	9	SSBP3
LFNG3	9.49202e-28	0.352886	0.434	0.226	2.11738e-23	9	LFNG
IL10RA4	1.04557e-27	0.402735	0.62	0.401	2.33236e-23	9	IL10RA
TMBIM13	2.19403e-26	0.271763	0.364	0.173	4.89423e-22	9	TMBIM1
LAIR13	3.26956e-26	0.317898	0.542	0.313	7.29342e-22	9	LAIR1
MAPRE22	6.15199e-26	0.432459	0.816	0.671	1.37233e-21	9	MAPRE2
PRNP	6.44342e-26	0.26319	0.337	0.155	1.43733e-21	9	PRNP
FXYD55	6.65212e-26	0.420028	0.881	0.758	1.48389e-21	9	FXYD5
CYTH13	1.19379e-25	0.357314	0.658	0.448	2.66298e-21	9	CYTH1
RASGRP23	1.95149e-25	0.303303	0.476	0.259	4.3532e-21	9	RASGRP2
COL6A21	2.57474e-25	0.275223	0.182	0.062	5.74348e-21	9	COL6A2
CTSW4	8.52354e-25	0.298416	0.996	0.97	1.90135e-20	9	CTSW
PPP2R5C3	2.12859e-24	0.364797	0.699	0.483	4.74824e-20	9	PPP2R5C
CEP783	2.15842e-24	0.348256	0.598	0.376	4.81479e-20	9	CEP78
C1orf1624	3.01482e-24	0.33471	0.674	0.439	6.72515e-20	9	C1orf162
HSPH11	2.86876e-23	0.366212	0.485	0.284	6.39935e-19	9	HSPH1
TNFRSF1B3	6.0966e-23	0.318661	0.515	0.306	1.35997e-18	9	TNFRSF1B
TGFBR33	1.80694e-22	0.354249	0.611	0.411	4.03075e-18	9	TGFBR3
HAVCR23	4.00698e-22	0.270126	0.413	0.22	8.93838e-18	9	HAVCR2
KLRG13	4.11117e-22	0.296891	0.404	0.213	9.17079e-18	9	KLRG1
UBE2F3	4.82073e-22	0.35479	0.571	0.373	1.07536e-17	9	UBE2F
CD300A3	1.33936e-21	0.327086	0.775	0.561	2.9877e-17	9	CD300A
C12orf753	1.7533e-21	0.349555	0.613	0.41	3.91109e-17	9	C12orf75
KIR3DL13	2.5762e-21	0.355538	0.261	0.115	5.74673e-17	9	KIR3DL1
C1orf213	3.28843e-21	0.310627	0.542	0.339	7.3355e-17	9	C1orf21
KLF33	6.89811e-21	0.304283	0.503	0.303	1.53876e-16	9	KLF3
CALM13	7.11686e-21	0.291784	0.978	0.979	1.58756e-16	9	CALM1
ARPC23	9.88741e-21	0.284578	0.955	0.935	2.20559e-16	9	ARPC2
HSPA61	9.99092e-21	1.11406	0.238	0.11	2.22867e-16	9	HSPA6
ABHD17A3	1.42584e-20	0.308083	0.937	0.868	3.18062e-16	9	ABHD17A
CHST23	1.49238e-20	0.302184	0.515	0.316	3.32906e-16	9	CHST2
RHOB1	2.30791e-20	0.365463	0.391	0.217	5.14825e-16	9	RHOB
SH3BP53	2.47654e-20	0.291526	0.492	0.302	5.52442e-16	9	SH3BP5
HSPA81	1.42462e-19	0.360916	0.962	0.948	3.17789e-15	9	HSPA8
PPIA2	1.60803e-19	0.257711	0.996	0.977	3.58703e-15	9	PPIA
ITGB23	3.32797e-19	0.265025	0.98	0.964	7.42369e-15	9	ITGB2
F2R1	8.10085e-19	0.253542	0.36	0.194	1.80706e-14	9	F2R
MT2A3	9.88752e-19	0.452742	0.611	0.441	2.20561e-14	9	MT2A
IL18RAP1	2.57244e-18	0.297043	0.535	0.345	5.73835e-14	9	IL18RAP
HLA-DPA12	3.00585e-18	0.27404	0.454	0.279	6.70514e-14	9	HLA-DPA1
IGF2R3	3.41629e-18	0.329941	0.643	0.479	7.62073e-14	9	IGF2R
SPN3	4.47516e-18	0.314502	0.717	0.558	9.98273e-14	9	SPN
BIN23	5.00611e-18	0.313737	0.838	0.729	1.11671e-13	9	BIN2
RAP1B3	5.07665e-18	0.299513	0.91	0.856	1.13245e-13	9	RAP1B
UCP23	6.44673e-18	0.312228	0.816	0.658	1.43807e-13	9	UCP2
ADD33	1.0154e-17	0.327874	0.652	0.489	2.26506e-13	9	ADD3
CD8A	3.46044e-17	0.274378	0.303	0.154	7.7192e-13	9	CD8A
IL2RG3	3.90182e-17	0.266996	0.957	0.949	8.70379e-13	9	IL2RG
SORL13	9.89966e-17	0.272422	0.571	0.388	2.20832e-12	9	SORL1
GK52	1.18853e-16	0.272107	0.431	0.264	2.65125e-12	9	GK5
ANXA23	2.1299e-16	0.311621	0.553	0.378	4.75117e-12	9	ANXA2
CD993	2.46021e-16	0.292798	0.917	0.849	5.48799e-12	9	CD99
LINC008613	3.24891e-16	0.317496	0.724	0.58	7.24733e-12	9	LINC00861
TECR1	6.82429e-16	0.297813	0.593	0.426	1.52229e-11	9	TECR
HSP90AA11	2.40185e-15	0.39758	0.973	0.962	5.3578e-11	9	HSP90AA1
UBC1	3.09723e-15	0.274706	1	0.993	6.90899e-11	9	UBC
TTC383	2.35841e-14	0.286788	0.728	0.599	5.26092e-10	9	TTC38
LAPTM53	2.63404e-14	0.263031	0.876	0.818	5.87575e-10	9	LAPTM5
NFATC23	5.81842e-14	0.288709	0.654	0.508	1.29792e-09	9	NFATC2
TCF253	6.02272e-14	0.337128	0.753	0.663	1.34349e-09	9	TCF25
NEAT11	6.27107e-14	0.292904	0.84	0.741	1.39889e-09	9	NEAT1
PLEK3	6.53245e-14	0.274731	0.879	0.829	1.45719e-09	9	PLEK
CD371	1.90665e-13	0.254325	0.876	0.814	4.25318e-09	9	CD37
GIMAP72	3.06991e-13	0.273798	0.926	0.865	6.84805e-09	9	GIMAP7
PLAC83	4.51448e-13	0.261291	0.892	0.803	1.00704e-08	9	PLAC8
SUN23	8.05572e-13	0.274626	0.834	0.755	1.79699e-08	9	SUN2
ANXA63	9.73636e-13	0.265517	0.813	0.718	2.17189e-08	9	ANXA6
PCED1B-AS12	1.10674e-12	0.258162	0.831	0.743	2.4688e-08	9	PCED1B-AS1
HSPE11	4.66114e-12	0.336324	0.665	0.535	1.03976e-07	9	HSPE1
S100A102	1.53003e-10	0.300328	0.717	0.611	3.41303e-06	9	S100A10
MSN3	4.65845e-10	0.267581	0.885	0.832	1.03916e-05	9	MSN
SH2D2A2	4.75622e-09	0.26863	0.757	0.68	0.000106097	9	SH2D2A
SAT11	1.65189e-08	0.254272	0.613	0.498	0.000368488	9	SAT1
TUBA1A	3.22715e-07	0.25542	0.454	0.344	0.0071988	9	TUBA1A
JUN3	5.33141e-45	2.51314	1	0.666	1.18928e-40	10	JUN
KIT	1.49354e-33	0.524188	0.103	0.005	3.33163e-29	10	KIT
DUSP13	5.27098e-27	1.5941	1	0.893	1.1758e-22	10	DUSP1
FOS3	3.98077e-26	1.65871	1	0.892	8.8799e-22	10	FOS
FOSB3	9.42593e-24	1.4883	0.949	0.609	2.10264e-19	10	FOSB
AFF3	1.47935e-17	0.395444	0.179	0.026	3.29998e-13	10	AFF3
EGR12	1.7803e-17	1.57118	0.423	0.129	3.97131e-13	10	EGR1
MALAT11	1.43788e-15	0.646396	1	1	3.20748e-11	10	MALAT1
JUND2	2.52295e-15	1.04232	1	0.963	5.62794e-11	10	JUND
JUNB3	8.54812e-15	1.14119	0.962	0.806	1.90683e-10	10	JUNB
IER22	1.29565e-14	1.02827	0.974	0.852	2.8902e-10	10	IER2
CD693	1.8592e-14	1.18569	0.987	0.869	4.14731e-10	10	CD69
NFKBIA2	3.91355e-14	1.04037	1	0.84	8.72997e-10	10	NFKBIA
AC007952.41	7.0864e-14	1.09604	0.654	0.335	1.58076e-09	10	AC007952.4
AC253572.21	1.50343e-12	0.886998	0.474	0.18	3.3537e-08	10	AC253572.2
SLC4A10	3.22584e-11	0.28471	0.141	0.025	7.19589e-07	10	SLC4A10
IL7R2	5.02479e-11	1.71323	0.205	0.049	1.12088e-06	10	IL7R
PPP1R15A2	7.5556e-11	0.868698	0.91	0.733	1.68543e-06	10	PPP1R15A
EIF1	1.20383e-10	0.442532	1	0.998	2.68538e-06	10	EIF1
AC245014.31	2.0423e-10	1.07283	0.462	0.211	4.55576e-06	10	AC245014.3
AC087239.1	7.84065e-10	0.389266	0.346	0.123	1.74901e-05	10	AC087239.1
KLF63	1.36908e-09	0.879987	0.974	0.916	3.054e-05	10	KLF6
BTG22	1.5245e-09	0.971007	0.782	0.571	3.40071e-05	10	BTG2
AC020916.11	2.69367e-09	0.693439	0.513	0.251	6.00877e-05	10	AC020916.1
NFKBIZ2	5.34374e-09	0.633747	0.756	0.484	0.000119203	10	NFKBIZ
TSC22D32	5.92528e-09	0.920502	0.923	0.776	0.000132175	10	TSC22D3
LINC01465	1.44313e-08	0.250247	0.192	0.052	0.000321919	10	LINC01465
CD83	3.87138e-08	0.330965	0.308	0.113	0.000863588	10	CD83
CCNL1	1.31251e-07	0.508343	0.872	0.708	0.00292781	10	CCNL1
CD442	1.38827e-07	0.499802	0.551	0.31	0.0030968	10	CD44
GZMK4	1.40755e-07	0.566727	0.808	0.552	0.00313982	10	GZMK
RSRP1	1.44747e-07	0.503124	0.833	0.67	0.00322887	10	RSRP1
PPP1R10	1.53898e-07	0.618692	0.654	0.468	0.00343299	10	PPP1R10
EML4	1.59118e-07	0.586083	0.692	0.484	0.00354944	10	EML4
AL021155.5	2.70916e-07	0.453496	0.231	0.078	0.00604332	10	AL021155.5
IER52	6.27464e-07	0.449701	0.564	0.328	0.0139968	10	IER5
CD3D1	6.51134e-07	0.334517	0.218	0.073	0.0145248	10	CD3D
LTB2	8.99118e-07	0.651648	0.41	0.203	0.0200566	10	LTB
MCL12	9.3053e-07	0.751979	0.859	0.737	0.0207573	10	MCL1
C12orf57	1.57572e-06	0.598531	0.756	0.544	0.0351495	10	C12orf57
KCNA3	1.85398e-06	0.30402	0.192	0.064	0.0413567	10	KCNA3
DDX5	1.87571e-06	0.382831	1	0.994	0.0418414	10	DDX5
ZFP36L12	2.09953e-06	0.77588	0.962	0.864	0.0468341	10	ZFP36L1
NR4A12	5.86816e-06	0.860286	0.359	0.176	0.130901	10	NR4A1
SRSF7	6.15355e-06	0.557065	0.846	0.774	0.137267	10	SRSF7
HNRNPA2B1	6.92133e-06	0.360908	0.974	0.982	0.154394	10	HNRNPA2B1
LETM2	1.52506e-05	0.28383	0.218	0.086	0.340196	10	LETM2
Z93241.1	1.5764e-05	0.642948	0.282	0.13	0.351648	10	Z93241.1
PPP1R15B	1.85896e-05	0.307822	0.423	0.229	0.414677	10	PPP1R15B
AC044849.1	3.11529e-05	0.499478	0.423	0.258	0.694927	10	AC044849.1
TMEM1071	3.48913e-05	0.50383	0.462	0.276	0.778319	10	TMEM107
HMGCS1	6.8947e-05	0.335259	0.321	0.165	1	10	HMGCS1
GADD45B2	6.96633e-05	0.333747	0.782	0.654	1	10	GADD45B
CD3E2	0.000114068	0.375898	0.744	0.504	1	10	CD3E
AC004687.11	0.000119587	0.540293	0.449	0.27	1	10	AC004687.1
H3F3B2	0.000128171	0.697146	0.782	0.65	1	10	H3F3B
WDR74	0.000187812	0.619697	0.474	0.326	1	10	WDR74
NSUN6	0.000203742	0.277472	0.359	0.195	1	10	NSUN6
ATP1A1	0.000245818	0.273845	0.385	0.227	1	10	ATP1A1
PNRC12	0.000416417	0.337598	1	0.984	1	10	PNRC1
ITPR1	0.000588474	0.263277	0.359	0.207	1	10	ITPR1
TCF72	0.00075502	0.41529	0.321	0.181	1	10	TCF7
DNAJB12	0.000863973	0.515253	0.667	0.545	1	10	DNAJB1
BRD21	0.000922177	0.366979	0.821	0.694	1	10	BRD2
UBC2	0.00126836	0.258994	1	0.993	1	10	UBC
SPOCK21	0.00138911	0.347276	0.359	0.22	1	10	SPOCK2
DDX3X1	0.00148084	0.429203	0.692	0.619	1	10	DDX3X
AC239799.2	0.0025473	0.262838	0.141	0.061	1	10	AC239799.2
CERK	0.00259288	0.288097	0.321	0.2	1	10	CERK
CD96	0.0031218	0.256577	0.782	0.695	1	10	CD96
AC103591.3	0.0032603	0.282419	0.218	0.112	1	10	AC103591.3
ERN1	0.00330343	0.337023	0.41	0.288	1	10	ERN1
TOX24	0.00345578	0.252845	0.59	0.425	1	10	TOX2
ZFP362	0.00348141	0.379949	0.949	0.934	1	10	ZFP36
HIST1H1E	0.00372195	0.427552	0.423	0.294	1	10	HIST1H1E
RBL21	0.004025	0.299416	0.731	0.691	1	10	RBL2
SERTAD1	0.00403384	0.287855	0.333	0.212	1	10	SERTAD1
AL138963.41	0.00442585	0.333065	0.436	0.294	1	10	AL138963.4
C5orf56	0.00471123	0.347289	0.487	0.391	1	10	C5orf56
LINC01578	0.00666549	0.271833	0.577	0.444	1	10	LINC01578
SRSF5	0.00708411	0.268625	0.872	0.838	1	10	SRSF5
MT-ND22	0.00879553	0.30489	0.923	0.941	1	10	MT-ND2
OXNAD1	0.009031	0.264148	0.295	0.192	1	10	OXNAD1
GRAMD1A1	0.00969379	0.259654	0.513	0.403	1	10	GRAMD1A
CXCR63	0.0100105	0.315273	0.526	0.4	1	10	CXCR6
SLC39A10	0.0103017	0.267013	0.346	0.242	1	10	SLC39A10
KMT2E-AS1	0.0128257	0.270457	0.282	0.188	1	10	KMT2E-AS1
ANKRD44	0.0137756	0.286336	0.769	0.668	1	10	ANKRD44
IFNG3	0.0163802	0.752114	0.474	0.398	1	10	IFNG
DUSP62	0.0175585	0.303694	0.513	0.388	1	10	DUSP6
VIM2	0.0187282	0.429849	0.667	0.553	1	10	VIM
IL18R1	0.0190317	0.270623	0.333	0.235	1	10	IL18R1
MYBL11	0.0211098	0.259418	0.718	0.703	1	10	MYBL1
TNFAIP34	0.0274289	0.997002	0.551	0.502	1	10	TNFAIP3
H1FX2	0.0286706	0.413606	0.5	0.38	1	10	H1FX
TSPYL2	0.0315057	0.255385	0.41	0.317	1	10	TSPYL2
HIST1H4C	0.0325955	0.336774	0.564	0.455	1	10	HIST1H4C
OTUD5	0.0359461	0.395146	0.359	0.264	1	10	OTUD5
IRF1	0.0382003	0.285002	0.859	0.794	1	10	IRF1
TUBA1A1	0.0416089	0.251615	0.423	0.346	1	10	TUBA1A
CITED2	0.0445981	0.701192	0.5	0.445	1	10	CITED2
MIR23AHG	0.056012	0.416296	0.154	0.097	1	10	MIR23AHG
YME1L1	0.0580773	0.320742	0.5	0.445	1	10	YME1L1
AREG3	0.0711991	0.49185	0.231	0.356	1	10	AREG
FXYD56	0.0897647	0.3739	0.833	0.76	1	10	FXYD5
MYADM	0.126512	0.261278	0.282	0.229	1	10	MYADM
RBM25	0.158616	0.279055	0.654	0.63	1	10	RBM25
TTN	0.257343	0.26065	0.218	0.185	1	10	TTN
SAT12	0.297102	0.642657	0.5	0.5	1	10	SAT1
CXCR42	0.461624	0.633121	0.372	0.375	1	10	CXCR4
TMX4	0.506255	0.279123	0.449	0.466	1	10	TMX4
LIF2	0.542789	0.271638	0.154	0.135	1	10	LIF
RGS13	0.612928	0.473845	0.449	0.458	1	10	RGS1
EIF4A31	0.670258	0.408535	0.308	0.356	1	10	EIF4A3
HSPA1A2	0.730368	0.579424	0.372	0.394	1	10	HSPA1A

## Sheet: MYEclus_DGE
	p_val	avg_log2FC	pct.1	pct.2	p_val_adj	cluster	gene
S100A8	0	2.72624	0.999	0.584	0	0	S100A8
S100A9	0	2.44789	0.999	0.691	0	0	S100A9
S100A12	0	2.37395	0.976	0.322	0	0	S100A12
VCAN	0	1.5247	0.995	0.538	0	0	VCAN
PLBD1	0	1.03788	0.765	0.402	0	0	PLBD1
LYZ	0	1.03293	0.998	0.888	0	0	LYZ
MNDA	0	1.02127	0.98	0.79	0	0	MNDA
TSPO	0	0.917264	0.987	0.812	0	0	TSPO
CYP1B1	0	0.86915	0.587	0.151	0	0	CYP1B1
TALDO1	0	0.806382	0.928	0.755	0	0	TALDO1
S100A6	0	0.782384	1	0.945	0	0	S100A6
RBP7	0	0.751209	0.592	0.199	0	0	RBP7
CDA	0	0.746904	0.707	0.288	0	0	CDA
MEGF9	5.67636e-304	0.749919	0.739	0.344	1.26622e-299	0	MEGF9
CSF3R	2.83764e-296	0.776324	0.886	0.54	6.32992e-292	0	CSF3R
PADI4	5.06962e-288	0.472489	0.33	0.052	1.13088e-283	0	PADI4
NCF1	1.32291e-274	0.889478	0.898	0.586	2.95101e-270	0	NCF1
PGD	3.87307e-263	0.717313	0.817	0.517	8.63965e-259	0	PGD
TKT	8.76622e-263	0.727272	0.953	0.81	1.95548e-258	0	TKT
GAPDH	1.43533e-262	0.631339	0.999	0.985	3.20179e-258	0	GAPDH
FCN1	1.89088e-261	0.804871	0.995	0.71	4.21798e-257	0	FCN1
VNN2	2.61677e-256	0.495669	0.414	0.102	5.83723e-252	0	VNN2
CSTA	2.71094e-250	0.719832	0.897	0.642	6.0473e-246	0	CSTA
METTL9	3.41217e-242	0.645247	0.652	0.306	7.61153e-238	0	METTL9
DYSF	3.23437e-238	0.453485	0.37	0.086	7.2149e-234	0	DYSF
AGTRAP	2.19408e-233	0.62985	0.765	0.422	4.89434e-229	0	AGTRAP
SERPINB1	2.97716e-228	0.700324	0.871	0.664	6.64116e-224	0	SERPINB1
ANXA1	9.26105e-227	0.719754	0.937	0.693	2.06586e-222	0	ANXA1
FPR1	8.70828e-222	0.604723	0.822	0.449	1.94256e-217	0	FPR1
NFE2	2.7657e-216	0.454027	0.406	0.115	6.16944e-212	0	NFE2
CRISPLD2	3.04082e-215	0.351693	0.31	0.063	6.78315e-211	0	CRISPLD2
CD14	3.54294e-212	0.664772	0.925	0.563	7.90323e-208	0	CD14
CLEC4E	1.21137e-211	0.57224	0.613	0.262	2.7022e-207	0	CLEC4E
SELL	4.51565e-211	0.612713	0.73	0.353	1.00731e-206	0	SELL
CES1	1.90694e-207	0.488478	0.352	0.089	4.25381e-203	0	CES1
APLP2	2.79922e-207	0.670858	0.888	0.678	6.24422e-203	0	APLP2
MGST1	1.42362e-204	0.457178	0.452	0.15	3.17568e-200	0	MGST1
VIM	1.51176e-199	0.55089	0.999	0.976	3.37228e-195	0	VIM
CTSD	2.53246e-195	0.53757	0.856	0.567	5.64915e-191	0	CTSD
S100A4	3.0301e-190	0.557748	1	0.9	6.75925e-186	0	S100A4
HMGB2	4.27187e-183	0.631639	0.725	0.434	9.52925e-179	0	HMGB2
CKAP4	7.12771e-183	0.45154	0.439	0.155	1.58998e-178	0	CKAP4
SERPINB2	1.50757e-180	0.388667	0.14	0.009	3.36294e-176	0	SERPINB2
CD36	6.11518e-175	0.611712	0.765	0.465	1.36411e-170	0	CD36
LINC00937	2.41719e-172	0.391328	0.408	0.137	5.39202e-168	0	LINC00937
FCAR	4.09282e-170	0.362579	0.338	0.096	9.12986e-166	0	FCAR
F5	1.02341e-168	0.269673	0.207	0.033	2.28292e-164	0	F5
MCEMP1	3.35879e-168	0.282433	0.379	0.113	7.49246e-164	0	MCEMP1
RAB27A	1.12423e-165	0.406571	0.406	0.143	2.50781e-161	0	RAB27A
THBS1	3.04453e-164	0.340923	0.622	0.271	6.79143e-160	0	THBS1
HP	8.67918e-163	0.317459	0.221	0.041	1.93606e-158	0	HP
IRS2	2.13968e-162	0.530849	0.587	0.293	4.77299e-158	0	IRS2
CTSS	3.59431e-150	0.498899	0.996	0.944	8.01783e-146	0	CTSS
CLEC4D	7.6476e-148	0.306559	0.276	0.072	1.70595e-143	0	CLEC4D
EMB	1.83953e-144	0.44629	0.454	0.193	4.10345e-140	0	EMB
HEBP2	1.00197e-143	0.492259	0.679	0.408	2.23509e-139	0	HEBP2
FBXL5	3.8638e-142	0.484757	0.635	0.364	8.61898e-138	0	FBXL5
SLC11A1	7.24139e-142	0.467873	0.852	0.554	1.61534e-137	0	SLC11A1
SMARCD3	1.07115e-141	0.379554	0.431	0.173	2.38942e-137	0	SMARCD3
AC020656.1	8.04818e-141	0.581832	0.473	0.212	1.79531e-136	0	AC020656.1
BST1	8.34133e-141	0.401035	0.445	0.188	1.8607e-136	0	BST1
NLRP12	1.4905e-139	0.319729	0.317	0.099	3.32486e-135	0	NLRP12
NLRP3	4.94488e-138	0.844481	0.692	0.443	1.10305e-133	0	NLRP3
SLC2A3	1.75534e-137	0.511543	0.685	0.369	3.91563e-133	0	SLC2A3
CDC42EP3	5.49472e-136	0.520061	0.603	0.33	1.22571e-131	0	CDC42EP3
QPCT	2.21121e-135	0.304323	0.303	0.094	4.93255e-131	0	QPCT
ITGAM	6.00914e-133	0.438036	0.54	0.273	1.34046e-128	0	ITGAM
BLVRB	3.11843e-132	0.477789	0.789	0.566	6.95628e-128	0	BLVRB
NCF2	1.43948e-130	0.483099	0.888	0.708	3.21104e-126	0	NCF2
CAST	1.34853e-129	0.479633	0.864	0.698	3.00816e-125	0	CAST
FAM200B	6.69874e-127	0.388975	0.435	0.192	1.49429e-122	0	FAM200B
NUP214	4.59857e-126	0.452271	0.717	0.467	1.0258e-121	0	NUP214
AQP9	2.12229e-125	0.371614	0.413	0.168	4.73419e-121	0	AQP9
CYP27A1	6.18876e-125	0.343046	0.356	0.13	1.38053e-120	0	CYP27A1
ASGR1	1.84142e-123	0.419813	0.595	0.327	4.10766e-119	0	ASGR1
CR1	4.62563e-121	0.360544	0.382	0.155	1.03184e-116	0	CR1
MSRB1	5.47725e-121	0.395664	0.46	0.218	1.22181e-116	0	MSRB1
ATP2B1-AS1	2.00144e-120	0.5416	0.842	0.631	4.46462e-116	0	ATP2B1-AS1
GLIPR2	3.45831e-120	0.422174	0.659	0.403	7.71446e-116	0	GLIPR2
GCA	2.46996e-119	0.482246	0.712	0.499	5.50974e-115	0	GCA
AHNAK	5.68618e-119	0.521986	0.947	0.786	1.26842e-114	0	AHNAK
PYGL	1.97199e-118	0.384062	0.499	0.248	4.39892e-114	0	PYGL
TREM1	1.10269e-117	0.39116	0.552	0.286	2.45977e-113	0	TREM1
RFLNB	6.24961e-109	0.349563	0.323	0.124	1.3941e-104	0	RFLNB
SULT1A1	3.6827e-105	0.422628	0.555	0.315	8.21501e-101	0	SULT1A1
ELOB	1.94618e-104	0.370763	0.941	0.866	4.34135e-100	0	ELOB
PXN	2.10611e-104	0.318892	0.402	0.18	4.69811e-100	0	PXN
CD44	5.14239e-103	0.39466	0.877	0.692	1.14711e-98	0	CD44
GLT1D1	8.18048e-103	0.294439	0.336	0.135	1.82482e-98	0	GLT1D1
IL17RA	3.82032e-102	0.449936	0.672	0.464	8.52199e-98	0	IL17RA
NRG1	2.94665e-101	0.301823	0.333	0.131	6.57308e-97	0	NRG1
EIF4E3	7.3595e-98	0.282155	0.304	0.117	1.64168e-93	0	EIF4E3
LRRK2	2.74899e-97	0.420083	0.599	0.375	6.13218e-93	0	LRRK2
PSTPIP1	9.51395e-97	0.340387	0.453	0.231	2.12228e-92	0	PSTPIP1
DMXL2	7.57887e-96	0.415803	0.703	0.474	1.69062e-91	0	DMXL2
CXCL8	3.17523e-95	0.981614	0.577	0.358	7.083e-91	0	CXCL8
OAZ1	1.97967e-94	0.293554	0.999	0.988	4.41605e-90	0	OAZ1
USP15	1.50455e-93	0.426257	0.76	0.588	3.3562e-89	0	USP15
RTN3	1.90888e-93	0.387705	0.641	0.432	4.25814e-89	0	RTN3
MCL1	9.20413e-93	0.3812	0.97	0.902	2.05317e-88	0	MCL1
PNPLA2	8.72108e-89	0.3665	0.52	0.309	1.94541e-84	0	PNPLA2
SMCHD1	5.07461e-88	0.459334	0.679	0.491	1.13199e-83	0	SMCHD1
GMFG	9.705e-88	0.371678	0.916	0.824	2.16489e-83	0	GMFG
SDCBP	1.26068e-86	0.38859	0.8	0.632	2.8122e-82	0	SDCBP
GAS7	3.64826e-86	0.341494	0.508	0.293	8.13816e-82	0	GAS7
LTB4R	5.4051e-86	0.251393	0.285	0.113	1.20572e-81	0	LTB4R
AC020916.1	8.5259e-86	0.563178	0.481	0.278	1.90187e-81	0	AC020916.1
NRGN	1.49268e-85	0.351607	0.513	0.298	3.32972e-81	0	NRGN
YPEL3	8.30314e-84	0.370246	0.639	0.419	1.85218e-79	0	YPEL3
GASK1B	5.70486e-83	0.294615	0.367	0.175	1.27258e-78	0	GASK1B
RILPL2	6.21804e-83	0.465091	0.725	0.573	1.38706e-78	0	RILPL2
AGTPBP1	5.82731e-82	0.334227	0.447	0.247	1.2999e-77	0	AGTPBP1
NEAT1	6.53347e-82	0.345877	0.997	0.936	1.45742e-77	0	NEAT1
CD93	1.05125e-81	0.360975	0.623	0.406	2.34503e-77	0	CD93
MXD1	3.1807e-81	0.381501	0.557	0.349	7.09519e-77	0	MXD1
ASGR2	4.92633e-81	0.301239	0.343	0.159	1.09892e-76	0	ASGR2
CD99	9.11395e-81	0.341263	0.67	0.442	2.03305e-76	0	CD99
EREG	3.07901e-80	0.671246	0.451	0.244	6.86834e-76	0	EREG
PKM	9.18121e-80	0.355894	0.888	0.788	2.04805e-75	0	PKM
PLP2	1.0015e-78	0.323649	0.657	0.437	2.23405e-74	0	PLP2
CCDC69	3.31262e-78	0.325602	0.503	0.299	7.38946e-74	0	CCDC69
AP5B1	3.40421e-76	0.277681	0.371	0.185	7.59377e-72	0	AP5B1
ZNF467	1.10919e-75	0.303748	0.456	0.256	2.47427e-71	0	ZNF467
ARHGAP26	5.70181e-75	0.345255	0.591	0.388	1.2719e-70	0	ARHGAP26
ABHD5	7.77339e-75	0.336345	0.434	0.239	1.73401e-70	0	ABHD5
TNFAIP2	7.90124e-75	0.326442	0.823	0.624	1.76253e-70	0	TNFAIP2
SOD2	1.15528e-73	0.443478	0.813	0.643	2.57708e-69	0	SOD2
STXBP2	5.19388e-73	0.367252	0.871	0.708	1.1586e-68	0	STXBP2
MYADM	2.91227e-72	0.382832	0.693	0.512	6.4964e-68	0	MYADM
BRI3	6.95545e-72	0.296573	0.95	0.903	1.55155e-67	0	BRI3
UPP1	6.77159e-71	0.29981	0.578	0.363	1.51054e-66	0	UPP1
PRAM1	2.04763e-70	0.318719	0.631	0.425	4.56765e-66	0	PRAM1
ARHGEF40	3.86529e-70	0.276919	0.339	0.167	8.6223e-66	0	ARHGEF40
RNASE2	6.67353e-70	0.250789	0.356	0.174	1.48866e-65	0	RNASE2
NFIL3	7.1373e-70	0.336596	0.443	0.252	1.59212e-65	0	NFIL3
MYH9	1.72673e-68	0.348937	0.808	0.664	3.85182e-64	0	MYH9
GLRX	3.03127e-68	0.327566	0.703	0.531	6.76185e-64	0	GLRX
S100A10	3.5831e-68	0.281466	0.987	0.896	7.99281e-64	0	S100A10
CREB5	3.7638e-68	0.268864	0.425	0.235	8.39592e-64	0	CREB5
TYROBP	8.70383e-68	0.280379	0.999	0.957	1.94156e-63	0	TYROBP
EVI2B	8.87137e-68	0.315121	0.783	0.624	1.97894e-63	0	EVI2B
HK3	1.1105e-67	0.308934	0.617	0.406	2.47719e-63	0	HK3
LRP1	1.44856e-67	0.320001	0.749	0.548	3.23131e-63	0	LRP1
TMEM170B	1.69106e-66	0.30166	0.416	0.24	3.77226e-62	0	TMEM170B
MYO1F	1.57773e-65	0.328515	0.795	0.661	3.51945e-61	0	MYO1F
CPD	1.67439e-64	0.254556	0.344	0.175	3.73506e-60	0	CPD
FYN	2.50543e-63	0.306385	0.478	0.29	5.58886e-59	0	FYN
FYB1	1.13293e-62	0.324211	0.917	0.785	2.52722e-58	0	FYB1
IER2	2.06727e-60	0.355814	0.865	0.696	4.61147e-56	0	IER2
FOSB	5.74003e-60	0.362475	0.882	0.751	1.28043e-55	0	FOSB
TNFSF13B	7.7323e-59	0.335454	0.807	0.695	1.72484e-54	0	TNFSF13B
LTA4H	2.35783e-58	0.307598	0.738	0.569	5.2596e-54	0	LTA4H
FGR	2.85463e-58	0.278288	0.861	0.686	6.36782e-54	0	FGR
EVI2A	3.9522e-58	0.288868	0.507	0.331	8.81617e-54	0	EVI2A
ACSL1	1.30162e-57	0.297543	0.503	0.322	2.90353e-53	0	ACSL1
NDUFB9	4.24422e-57	0.316255	0.605	0.452	9.46758e-53	0	NDUFB9
ANPEP	3.18016e-56	0.256059	0.376	0.21	7.09398e-52	0	ANPEP
C19orf38	4.39162e-56	0.28784	0.644	0.471	9.79638e-52	0	C19orf38
GPCPD1	6.65704e-56	0.297186	0.564	0.392	1.48499e-51	0	GPCPD1
CD302	2.05248e-55	0.335658	0.714	0.577	4.57847e-51	0	CD302
USP3	2.57297e-55	0.301	0.605	0.434	5.73953e-51	0	USP3
UBE2D1	1.13674e-53	0.286479	0.566	0.403	2.53573e-49	0	UBE2D1
MAP4K4	3.52716e-53	0.277105	0.477	0.308	7.86804e-49	0	MAP4K4
SAP30	3.88422e-53	0.360408	0.543	0.368	8.66453e-49	0	SAP30
KCNE3	6.89234e-53	0.260695	0.455	0.286	1.53747e-48	0	KCNE3
NFAM1	4.35658e-52	0.253481	0.43	0.268	9.71822e-48	0	NFAM1
NFKBIA	1.1907e-51	0.711579	0.909	0.845	2.65609e-47	0	NFKBIA
CRTAP	1.05246e-50	0.286333	0.654	0.49	2.34772e-46	0	CRTAP
RAB11FIP1	2.21082e-50	0.272959	0.6	0.432	4.93169e-46	0	RAB11FIP1
ALDOA	1.04234e-49	0.284422	0.871	0.779	2.32515e-45	0	ALDOA
SORL1	1.5146e-49	0.263011	0.462	0.294	3.37862e-45	0	SORL1
ITGB2	7.42442e-49	0.277412	0.98	0.917	1.65616e-44	0	ITGB2
RCSD1	8.13249e-49	0.276544	0.638	0.478	1.81411e-44	0	RCSD1
IRAK3	1.54946e-48	0.285784	0.623	0.469	3.45639e-44	0	IRAK3
G0S2	3.01942e-47	0.385406	0.312	0.169	6.73541e-43	0	G0S2
NAIP	3.39552e-47	0.264944	0.592	0.425	7.57439e-43	0	NAIP
ICAM3	9.50395e-47	0.268285	0.516	0.357	2.12005e-42	0	ICAM3
RPS26	2.18631e-46	0.256545	0.999	0.994	4.87701e-42	0	RPS26
SH3KBP1	1.26245e-45	0.277087	0.606	0.459	2.81614e-41	0	SH3KBP1
C5AR1	2.00057e-45	0.319491	0.751	0.56	4.46267e-41	0	C5AR1
IQGAP1	2.30917e-45	0.271577	0.821	0.735	5.15107e-41	0	IQGAP1
RAB5IF	7.82566e-45	0.265982	0.596	0.455	1.74567e-40	0	RAB5IF
TLR2	7.13622e-44	0.281221	0.613	0.466	1.59188e-39	0	TLR2
LAMTOR1	1.33535e-43	0.2834	0.718	0.616	2.97876e-39	0	LAMTOR1
RIPOR2	2.03363e-43	0.253602	0.683	0.513	4.53642e-39	0	RIPOR2
ACAP2	3.59006e-42	0.268652	0.709	0.592	8.00835e-38	0	ACAP2
AC007952.4	1.16102e-40	0.331564	0.416	0.273	2.5899e-36	0	AC007952.4
IL1B	1.58173e-40	0.691659	0.547	0.422	3.52836e-36	0	IL1B
SAMSN1	1.28959e-39	0.395981	0.541	0.399	2.87669e-35	0	SAMSN1
CYBB	8.86476e-39	0.256129	0.927	0.834	1.97746e-34	0	CYBB
KDM6B	3.6138e-37	0.257958	0.557	0.42	8.0613e-33	0	KDM6B
BNIP3L	2.58614e-36	0.251193	0.61	0.48	5.76889e-32	0	BNIP3L
H3F3A	4.39632e-36	0.418632	0.639	0.589	9.80688e-32	0	H3F3A
PLAUR	6.05037e-36	0.2514	0.706	0.579	1.34966e-31	0	PLAUR
CXCL2	3.55941e-32	0.403351	0.291	0.177	7.93997e-28	0	CXCL2
PTGS2	6.61251e-32	0.29788	0.292	0.178	1.47505e-27	0	PTGS2
ATP5MPL	1.98993e-31	0.317469	0.525	0.429	4.43893e-27	0	ATP5MPL
TNFAIP3	4.20685e-27	0.503197	0.658	0.574	9.38423e-23	0	TNFAIP3
PPP1R15A	2.91912e-25	0.305202	0.838	0.794	6.51168e-21	0	PPP1R15A
RNASEK	1.69776e-21	0.281911	0.742	0.707	3.78719e-17	0	RNASEK
CDKN1C	0	2.39798	0.853	0.082	0	1	CDKN1C
FCGR3A	0	2.33255	0.986	0.273	0	1	FCGR3A
SMIM25	0	1.80596	0.73	0.219	0	1	SMIM25
LST1	0	1.78228	0.997	0.885	0	1	LST1
IFITM2	0	1.48313	0.995	0.832	0	1	IFITM2
HMOX1	0	1.47967	0.878	0.399	0	1	HMOX1
MS4A7	0	1.40781	0.974	0.615	0	1	MS4A7
RHOC	0	1.39059	0.843	0.236	0	1	RHOC
MTSS1	0	1.38982	0.898	0.219	0	1	MTSS1
PECAM1	0	1.3512	0.917	0.551	0	1	PECAM1
IFITM3	0	1.33075	0.987	0.747	0	1	IFITM3
TCF7L2	0	1.29734	0.849	0.172	0	1	TCF7L2
LILRB2	0	1.18612	0.974	0.679	0	1	LILRB2
COTL1	0	1.13775	0.998	0.916	0	1	COTL1
KLF2	0	1.11365	0.947	0.578	0	1	KLF2
LYN	0	1.11302	0.969	0.749	0	1	LYN
HES4	0	1.06379	0.672	0.062	0	1	HES4
SERPINA1	0	1.05703	0.992	0.815	0	1	SERPINA1
AIF1	0	1.00784	0.996	0.928	0	1	AIF1
NAP1L1	0	1.00694	0.956	0.695	0	1	NAP1L1
TNFRSF1B	0	0.988271	0.969	0.7	0	1	TNFRSF1B
SPN	0	0.937234	0.772	0.286	0	1	SPN
FCER1G	0	0.929471	0.996	0.947	0	1	FCER1G
RPS19	0	0.929139	1	0.998	0	1	RPS19
PSAP	0	0.928897	0.999	0.975	0	1	PSAP
LRRC25	0	0.928752	0.866	0.471	0	1	LRRC25
RRAS	0	0.922385	0.772	0.245	0	1	RRAS
ABI3	0	0.912205	0.809	0.338	0	1	ABI3
PTPN6	0	0.888067	0.951	0.702	0	1	PTPN6
NAAA	0	0.880185	0.866	0.494	0	1	NAAA
LFNG	0	0.805951	0.806	0.366	0	1	LFNG
FAM110A	0	0.782049	0.651	0.216	0	1	FAM110A
ZNF703	0	0.765534	0.576	0.125	0	1	ZNF703
SIDT2	0	0.729185	0.639	0.164	0	1	SIDT2
LINC02432	0	0.727384	0.505	0.075	0	1	LINC02432
CD79B	0	0.531698	0.424	0.059	0	1	CD79B
CKB	0	0.519273	0.303	0.031	0	1	CKB
NEURL1	0	0.505415	0.404	0.056	0	1	NEURL1
AC104809.2	0	0.414664	0.274	0.014	0	1	AC104809.2
LYPD2	3.45148e-304	0.927431	0.212	0.009	7.69921e-300	1	LYPD2
CFD	5.11543e-303	1.12515	0.951	0.639	1.1411e-298	1	CFD
CSF1R	8.44036e-298	0.872648	0.915	0.529	1.88279e-293	1	CSF1R
TAGLN	7.41609e-294	0.427462	0.364	0.057	1.65431e-289	1	TAGLN
FTL	1.14171e-293	0.77552	1	0.999	2.54681e-289	1	FTL
CD52	6.72329e-291	1.0768	0.932	0.648	1.49976e-286	1	CD52
SIGLEC10	2.79059e-287	0.685013	0.691	0.252	6.22496e-283	1	SIGLEC10
WARS	6.62811e-286	1.17556	0.692	0.304	1.47853e-281	1	WARS
GPBAR1	2.30732e-284	0.679987	0.66	0.232	5.14693e-280	1	GPBAR1
SYTL1	3.16667e-279	0.589479	0.495	0.125	7.0639e-275	1	SYTL1
CUX1	1.07754e-275	0.957059	0.798	0.467	2.40367e-271	1	CUX1
CX3CR1	2.47083e-271	0.868246	0.667	0.26	5.51167e-267	1	CX3CR1
LILRB1	2.88753e-270	0.933613	0.873	0.534	6.44121e-266	1	LILRB1
DRAP1	1.80227e-267	0.74579	0.906	0.652	4.02033e-263	1	DRAP1
ADGRE2	3.93592e-263	0.710708	0.771	0.361	8.77985e-259	1	ADGRE2
LILRA1	8.04578e-260	0.684005	0.753	0.343	1.79477e-255	1	LILRA1
CALML4	2.16313e-255	0.429389	0.37	0.071	4.8253e-251	1	CALML4
LYST	9.74786e-254	0.762036	0.869	0.497	2.17446e-249	1	LYST
SLC2A6	6.74568e-253	0.642051	0.621	0.225	1.50476e-248	1	SLC2A6
ICAM4	6.35305e-252	0.379111	0.296	0.042	1.41717e-247	1	ICAM4
ITGAL	6.84759e-250	0.666571	0.689	0.283	1.52749e-245	1	ITGAL
PPM1N	2.41799e-248	0.354084	0.24	0.024	5.39382e-244	1	PPM1N
PILRA	4.38914e-248	0.769151	0.884	0.589	9.79084e-244	1	PILRA
PAG1	9.37686e-247	0.63764	0.608	0.219	2.0917e-242	1	PAG1
CALHM6	7.43391e-243	0.766087	0.882	0.554	1.65828e-238	1	CALHM6
CASP5	8.44348e-242	0.318185	0.246	0.027	1.88349e-237	1	CASP5
PTP4A3	2.67836e-241	0.347093	0.294	0.044	5.97462e-237	1	PTP4A3
ICAM2	6.67097e-240	0.554544	0.595	0.208	1.48809e-235	1	ICAM2
HCK	1.65481e-239	0.728821	0.952	0.745	3.69138e-235	1	HCK
TBC1D8	1.87132e-238	0.590257	0.644	0.248	4.17436e-234	1	TBC1D8
POU2F2	1.49588e-236	0.750317	0.927	0.601	3.33686e-232	1	POU2F2
EVL	9.24503e-231	0.621452	0.638	0.244	2.06229e-226	1	EVL
PLAGL2	1.59369e-230	0.456424	0.426	0.107	3.55505e-226	1	PLAGL2
PTPRC	1.64655e-230	0.638016	0.997	0.941	3.67295e-226	1	PTPRC
CDH23	5.81827e-230	0.45858	0.447	0.118	1.29788e-225	1	CDH23
MYO1G	8.87173e-230	0.665554	0.805	0.415	1.97902e-225	1	MYO1G
BIN2	1.15038e-228	0.618295	0.741	0.344	2.56616e-224	1	BIN2
MBD2	7.25825e-227	0.688473	0.839	0.516	1.6191e-222	1	MBD2
RHOB	9.6829e-227	0.983531	0.901	0.557	2.15996e-222	1	RHOB
SPI1	3.82174e-225	0.663439	0.994	0.908	8.52516e-221	1	SPI1
CSK	1.08181e-222	0.659967	0.86	0.555	2.4132e-218	1	CSK
VASP	8.5385e-222	0.692367	0.895	0.631	1.90468e-217	1	VASP
LILRA5	3.39714e-221	0.761106	0.864	0.537	7.578e-217	1	LILRA5
UNC119	1.83238e-219	0.605196	0.68	0.309	4.0875e-215	1	UNC119
SAT1	2.85847e-216	0.848686	0.998	0.973	6.37638e-212	1	SAT1
HK31	3.38329e-215	0.611327	0.776	0.388	7.54711e-211	1	HK3
RAP1B	1.98194e-213	0.668999	0.822	0.512	4.4211e-209	1	RAP1B
HLA-E	7.37476e-213	0.593713	0.997	0.924	1.64509e-208	1	HLA-E
SNED1	2.65876e-212	0.268069	0.203	0.02	5.93089e-208	1	SNED1
CYTIP	3.37166e-211	0.719345	0.799	0.473	7.52116e-207	1	CYTIP
PTP4A2	3.59605e-209	0.670302	0.922	0.708	8.02171e-205	1	PTP4A2
YBX1	2.25897e-207	0.562658	0.99	0.951	5.03909e-203	1	YBX1
ASAH1	8.37497e-207	0.666978	0.939	0.692	1.8682e-202	1	ASAH1
IFI30	8.74166e-207	0.744596	1	0.911	1.95e-202	1	IFI30
SNX18	4.90767e-205	0.606199	0.63	0.277	1.09475e-200	1	SNX18
CTSL	6.25218e-200	0.408096	0.5	0.157	1.39467e-195	1	CTSL
STXBP21	1.43064e-199	0.694115	0.944	0.703	3.19133e-195	1	STXBP2
PKN1	3.24838e-195	0.570838	0.735	0.383	7.24616e-191	1	PKN1
ADGRE5	1.29723e-193	0.695106	0.833	0.514	2.89372e-189	1	ADGRE5
PIK3AP1	2.56368e-193	0.656604	0.746	0.41	5.71881e-189	1	PIK3AP1
AC090559.1	2.94851e-193	0.586405	0.562	0.224	6.57724e-189	1	AC090559.1
TNFRSF8	6.27948e-191	0.314006	0.286	0.054	1.40076e-186	1	TNFRSF8
MTPN	1.62923e-189	0.647557	0.873	0.652	3.63432e-185	1	MTPN
PHTF2	1.78758e-188	0.441566	0.442	0.137	3.98755e-184	1	PHTF2
CTSS1	3.26613e-186	0.600625	0.998	0.947	7.28576e-182	1	CTSS
CHST7	1.2587e-184	0.301535	0.261	0.046	2.80778e-180	1	CHST7
SEPTIN9	5.10813e-184	0.609519	0.85	0.558	1.13947e-179	1	SEPTIN9
VMO1	1.09023e-183	0.82467	0.301	0.065	2.43198e-179	1	VMO1
SVIL	9.51322e-183	0.439943	0.452	0.145	2.12211e-178	1	SVIL
MSN	7.6467e-182	0.615783	0.943	0.752	1.70575e-177	1	MSN
MAPKAPK3	1.34692e-177	0.540101	0.674	0.335	3.00458e-173	1	MAPKAPK3
FMNL2	1.35458e-174	0.378076	0.37	0.1	3.02165e-170	1	FMNL2
UTRN	2.14736e-174	0.594797	0.74	0.403	4.79012e-170	1	UTRN
STK10	2.4765e-174	0.566359	0.746	0.419	5.52432e-170	1	STK10
NFKBIZ	6.21796e-171	0.797412	0.917	0.653	1.38704e-166	1	NFKBIZ
MS4A4A	1.10636e-169	0.474502	0.493	0.18	2.46797e-165	1	MS4A4A
CAMK1	3.18802e-167	0.493424	0.631	0.291	7.11151e-163	1	CAMK1
CHST2	2.79219e-166	0.392109	0.321	0.081	6.22853e-162	1	CHST2
AP2A1	1.46539e-164	0.457859	0.577	0.249	3.26885e-160	1	AP2A1
GCH1	9.30063e-164	0.488179	0.551	0.229	2.07469e-159	1	GCH1
RNASET2	1.12562e-163	0.548995	0.952	0.806	2.51092e-159	1	RNASET2
NACA	7.40691e-163	0.47138	0.998	0.99	1.65226e-158	1	NACA
AC064805.1	3.69874e-162	0.313316	0.278	0.06	8.25079e-158	1	AC064805.1
RARA	1.25773e-160	0.531493	0.706	0.383	2.80562e-156	1	RARA
ARRB1	2.43575e-159	0.474564	0.649	0.32	5.43342e-155	1	ARRB1
CD68	2.93671e-159	0.829284	0.801	0.573	6.55091e-155	1	CD68
SCIMP	3.40375e-159	0.509223	0.725	0.401	7.59274e-155	1	SCIMP
KDM1B	5.21574e-159	0.433469	0.523	0.211	1.16348e-154	1	KDM1B
C5AR11	1.26448e-158	0.631508	0.881	0.545	2.82067e-154	1	C5AR1
MYOF	1.92618e-158	0.494763	0.599	0.274	4.29674e-154	1	MYOF
PPDPF	2.29611e-158	0.637341	0.914	0.774	5.12194e-154	1	PPDPF
HEG1	2.98128e-158	0.301482	0.273	0.06	6.65034e-154	1	HEG1
TSPAN14	1.352e-157	0.492674	0.612	0.288	3.0159e-153	1	TSPAN14
IFITM1	2.08392e-156	0.872947	0.723	0.411	4.64861e-152	1	IFITM1
SH2D3C	4.51755e-156	0.431342	0.473	0.178	1.00773e-151	1	SH2D3C
TCIRG1	1.87621e-155	0.522068	0.88	0.613	4.18526e-151	1	TCIRG1
MGLL	7.64987e-155	0.360764	0.367	0.107	1.70646e-150	1	MGLL
FTH1	9.17264e-155	0.429276	1	1	2.04614e-150	1	FTH1
PHF19	5.83792e-154	0.353597	0.359	0.106	1.30227e-149	1	PHF19
TBXAS1	2.43478e-153	0.537205	0.853	0.586	5.43126e-149	1	TBXAS1
INSIG1	1.20331e-152	0.504924	0.572	0.249	2.68421e-148	1	INSIG1
CHCHD10	1.25328e-152	0.546432	0.805	0.524	2.7957e-148	1	CHCHD10
P2RX1	1.29549e-152	0.425298	0.475	0.18	2.88985e-148	1	P2RX1
JPT1	9.41527e-152	0.530591	0.68	0.372	2.10026e-147	1	JPT1
SLC44A2	1.12305e-151	0.391329	0.398	0.128	2.50518e-147	1	SLC44A2
EMP3	3.6066e-151	0.624195	0.98	0.864	8.04524e-147	1	EMP3
C19orf381	1.6049e-150	0.50984	0.763	0.458	3.58005e-146	1	C19orf38
RAB10	9.86927e-150	0.534966	0.779	0.503	2.20154e-145	1	RAB10
ZFAND5	1.19369e-149	0.726799	0.922	0.717	2.66276e-145	1	ZFAND5
FGR1	1.20769e-149	0.547777	0.929	0.682	2.69399e-145	1	FGR
APOBEC3A	6.92903e-145	0.787563	0.648	0.332	1.54566e-140	1	APOBEC3A
ABCC3	7.19994e-145	0.298232	0.279	0.068	1.60609e-140	1	ABCC3
CARD16	2.40282e-144	0.529585	0.924	0.697	5.35997e-140	1	CARD16
MAFB	2.06786e-143	0.563884	0.906	0.582	4.61278e-139	1	MAFB
ARPC2	2.09042e-143	0.440764	0.98	0.954	4.66311e-139	1	ARPC2
WASF2	4.06184e-143	0.505564	0.818	0.549	9.06074e-139	1	WASF2
S100A11	1.1171e-142	0.435294	0.996	0.976	2.49192e-138	1	S100A11
SELPLG	2.62565e-141	0.49479	0.761	0.452	5.85704e-137	1	SELPLG
CHST15	3.15103e-139	0.419244	0.569	0.26	7.02901e-135	1	CHST15
MXD3	4.73949e-139	0.297977	0.305	0.083	1.05724e-134	1	MXD3
SH3BP2	6.39164e-139	0.477858	0.697	0.392	1.42578e-134	1	SH3BP2
LIMD2	7.78717e-139	0.498285	0.922	0.743	1.73708e-134	1	LIMD2
ABRACL	2.1738e-138	0.528358	0.742	0.458	4.84911e-134	1	ABRACL
RXRA	1.06247e-137	0.449319	0.709	0.389	2.37005e-133	1	RXRA
SECTM1	2.75676e-134	0.455744	0.721	0.408	6.1495e-130	1	SECTM1
FLNA	4.19415e-134	0.565376	0.899	0.666	9.35589e-130	1	FLNA
MT-CO2	5.66723e-134	0.391063	0.999	1	1.26419e-129	1	MT-CO2
ATP6V0C	9.6224e-134	0.507773	0.927	0.823	2.14647e-129	1	ATP6V0C
ADGRE1	2.65614e-133	0.254308	0.237	0.053	5.92505e-129	1	ADGRE1
BID	9.21571e-133	0.500706	0.73	0.453	2.05575e-128	1	BID
UQCRB	5.70033e-132	0.464588	0.943	0.857	1.27157e-127	1	UQCRB
OAS1	1.0496e-131	0.505764	0.749	0.447	2.34133e-127	1	OAS1
SNAPC3	8.6482e-131	0.31751	0.336	0.105	1.92915e-126	1	SNAPC3
ADA	4.32713e-129	0.331653	0.347	0.112	9.65253e-125	1	ADA
VAMP5	4.55243e-128	0.556879	0.755	0.47	1.01551e-123	1	VAMP5
OAZ11	2.39443e-127	0.374142	0.996	0.989	5.34126e-123	1	OAZ1
CD37	1.25734e-126	0.452456	0.967	0.872	2.80475e-122	1	CD37
SLC7A7	2.65075e-126	0.497821	0.771	0.493	5.91303e-122	1	SLC7A7
RAB24	3.38912e-125	0.458099	0.724	0.434	7.5601e-121	1	RAB24
CSTB	2.06468e-124	0.522022	0.902	0.722	4.60568e-120	1	CSTB
DPEP2	6.36059e-124	0.404645	0.498	0.221	1.41886e-119	1	DPEP2
ZBTB7A	8.56328e-124	0.500788	0.699	0.428	1.91021e-119	1	ZBTB7A
S100A41	2.52563e-123	0.525385	0.999	0.906	5.63391e-119	1	S100A4
RASGRP2	4.07385e-123	0.430776	0.602	0.311	9.08754e-119	1	RASGRP2
ARAP2	1.05014e-122	0.366511	0.405	0.154	2.34254e-118	1	ARAP2
LINC01504	3.13554e-122	0.284857	0.287	0.083	6.99444e-118	1	LINC01504
CYFIP2	1.48669e-121	0.332604	0.374	0.131	3.31636e-117	1	CYFIP2
TMPO	7.89599e-121	0.481224	0.623	0.342	1.76136e-116	1	TMPO
MT2A	2.25153e-120	0.676857	0.906	0.656	5.02249e-116	1	MT2A
GNG2	5.58185e-120	0.444267	0.456	0.198	1.24514e-115	1	GNG2
RNF149	6.56963e-119	0.458237	0.899	0.695	1.46549e-114	1	RNF149
ULK2	7.17355e-118	0.287057	0.324	0.106	1.6002e-113	1	ULK2
CEBPB	9.28421e-118	0.493476	0.957	0.777	2.07103e-113	1	CEBPB
RABGAP1L	2.74344e-117	0.494096	0.6	0.33	6.1198e-113	1	RABGAP1L
VSIR	3.60087e-117	0.475387	0.94	0.807	8.03245e-113	1	VSIR
BATF3	4.58649e-117	0.285269	0.375	0.132	1.02311e-112	1	BATF3
CTSC	5.17272e-117	0.465586	0.802	0.54	1.15388e-112	1	CTSC
CD48	3.9923e-116	0.466403	0.886	0.674	8.90562e-112	1	CD48
TMSB4X	4.05259e-116	0.294484	0.999	1	9.04012e-112	1	TMSB4X
C15orf39	4.97586e-116	0.405711	0.572	0.292	1.10997e-111	1	C15orf39
ITGA4	9.78915e-116	0.470776	0.815	0.544	2.18367e-111	1	ITGA4
TXNIP	2.24486e-114	0.582462	0.952	0.788	5.0076e-110	1	TXNIP
PAPSS2	2.26469e-114	0.260081	0.259	0.071	5.05184e-110	1	PAPSS2
PCGF5	3.54924e-114	0.372158	0.488	0.222	7.91729e-110	1	PCGF5
KLF3	8.55339e-114	0.479842	0.659	0.395	1.908e-109	1	KLF3
CD300LF	2.44483e-113	0.359975	0.494	0.225	5.45369e-109	1	CD300LF
TNFSF10	4.47564e-113	0.57417	0.788	0.528	9.98381e-109	1	TNFSF10
PLXNB2	6.43749e-113	0.421113	0.66	0.379	1.43601e-108	1	PLXNB2
RGS19	2.27946e-112	0.478253	0.76	0.522	5.08478e-108	1	RGS19
RBBP8	9.93329e-112	0.310276	0.34	0.119	2.21582e-107	1	RBBP8
TESC	1.01601e-111	0.409083	0.499	0.236	2.26642e-107	1	TESC
CALM2	1.49333e-110	0.450053	0.973	0.924	3.33117e-106	1	CALM2
C11orf21	3.18256e-110	0.319524	0.37	0.139	7.09935e-106	1	C11orf21
ARHGDIB	9.01637e-110	0.439393	0.971	0.926	2.01128e-105	1	ARHGDIB
DOCK5	2.02433e-109	0.397059	0.566	0.297	4.51567e-105	1	DOCK5
PFN1	1.04468e-108	0.363895	0.997	0.997	2.33037e-104	1	PFN1
CNIH4	3.31206e-108	0.405537	0.504	0.246	7.38821e-104	1	CNIH4
RHOG	4.09452e-108	0.431105	0.92	0.772	9.13364e-104	1	RHOG
LILRA2	2.35613e-107	0.430781	0.695	0.43	5.25581e-103	1	LILRA2
ARAP1	6.18268e-107	0.41101	0.691	0.415	1.37917e-102	1	ARAP1
PTGES3	5.963e-106	0.489596	0.737	0.532	1.33017e-101	1	PTGES3
ALDOA1	1.80489e-105	0.506604	0.913	0.776	4.02617e-101	1	ALDOA
FAM49A	2.31117e-105	0.411163	0.468	0.219	5.15553e-101	1	FAM49A
CORO1A	2.60426e-105	0.402485	0.989	0.904	5.80932e-101	1	CORO1A
RNF144B	4.13612e-105	0.594184	0.678	0.432	9.22643e-101	1	RNF144B
CAPZB	7.52887e-105	0.40725	0.906	0.775	1.67946e-100	1	CAPZB
LMO2	9.31927e-105	0.404482	0.728	0.456	2.07885e-100	1	LMO2
LRRFIP1	9.90564e-105	0.42203	0.935	0.832	2.20965e-100	1	LRRFIP1
LY6E	1.67168e-104	0.592391	0.895	0.694	3.72901e-100	1	LY6E
TPPP3	3.04332e-104	0.250738	0.252	0.073	6.78874e-100	1	TPPP3
DAPK1	1.31652e-103	0.399354	0.659	0.387	2.93676e-99	1	DAPK1
BLOC1S1	4.8214e-103	0.446149	0.843	0.643	1.07551e-98	1	BLOC1S1
RELT	5.90806e-103	0.373299	0.57	0.308	1.31791e-98	1	RELT
IER5	2.64191e-101	0.36951	0.686	0.4	5.89332e-97	1	IER5
AC119396.1	2.86092e-101	0.262979	0.249	0.074	6.38185e-97	1	AC119396.1
CD300A	3.48913e-101	0.419919	0.655	0.396	7.7832e-97	1	CD300A
WSB1	1.42627e-99	0.460701	0.841	0.654	3.18159e-95	1	WSB1
RAP1GAP2	3.33871e-99	0.275375	0.319	0.115	7.44765e-95	1	RAP1GAP2
CCDC88C	4.25912e-99	0.333722	0.384	0.158	9.50081e-95	1	CCDC88C
RAC2	7.00311e-99	0.424979	0.832	0.626	1.56218e-94	1	RAC2
EHBP1L1	1.36799e-98	0.442121	0.777	0.553	3.05157e-94	1	EHBP1L1
YPEL2	2.49688e-98	0.354464	0.488	0.24	5.5698e-94	1	YPEL2
HMGN2	3.35707e-96	0.379237	0.892	0.743	7.48863e-92	1	HMGN2
CFP	1.12533e-95	0.448163	0.892	0.659	2.51028e-91	1	CFP
TBC1D10C	3.32419e-95	0.315991	0.354	0.141	7.41528e-91	1	TBC1D10C
MAP3K1	5.72886e-95	0.40732	0.669	0.417	1.27794e-90	1	MAP3K1
MARCKSL1	8.47441e-94	0.380435	0.489	0.243	1.89039e-89	1	MARCKSL1
CALHM2	2.89612e-93	0.322512	0.433	0.201	6.46037e-89	1	CALHM2
TMC6	4.73152e-93	0.330435	0.403	0.18	1.05546e-88	1	TMC6
CASP1	6.63521e-93	0.408055	0.824	0.602	1.48012e-88	1	CASP1
PDLIM5	7.01335e-93	0.3541	0.508	0.266	1.56447e-88	1	PDLIM5
GNAI2	8.13028e-93	0.350175	0.98	0.949	1.81362e-88	1	GNAI2
ZDHHC1	8.72308e-92	0.278748	0.303	0.11	1.94586e-87	1	ZDHHC1
NSMF	7.26522e-91	0.267299	0.3	0.11	1.62065e-86	1	NSMF
SLC31A2	1.12752e-90	0.427536	0.634	0.388	2.51516e-86	1	SLC31A2
ARL4A	1.77911e-90	0.46599	0.584	0.333	3.96866e-86	1	ARL4A
RHOA	2.36086e-90	0.365889	0.967	0.941	5.26637e-86	1	RHOA
HSBP1	6.50005e-90	0.410303	0.788	0.598	1.44997e-85	1	HSBP1
BCL2A1	9.03996e-90	0.405149	0.843	0.576	2.01654e-85	1	BCL2A1
SSH2	5.9006e-89	0.385739	0.657	0.402	1.31625e-84	1	SSH2
MYD88	8.1889e-89	0.401801	0.751	0.533	1.8267e-84	1	MYD88
ARRB2	1.89452e-88	0.385653	0.904	0.743	4.2261e-84	1	ARRB2
MAPK7	2.58417e-87	0.267774	0.31	0.118	5.76451e-83	1	MAPK7
CMTM6	4.22141e-87	0.426223	0.741	0.54	9.41669e-83	1	CMTM6
CDC42	5.43638e-87	0.439878	0.808	0.614	1.21269e-82	1	CDC42
TAF10	7.88191e-87	0.372324	0.886	0.728	1.75822e-82	1	TAF10
GRK2	3.0253e-86	0.386928	0.795	0.567	6.74854e-82	1	GRK2
ATG3	4.4273e-86	0.41545	0.759	0.561	9.87598e-82	1	ATG3
CXCL16	3.40805e-85	0.455568	0.727	0.488	7.60233e-81	1	CXCL16
C5AR2	3.84086e-85	0.276385	0.266	0.092	8.5678e-81	1	C5AR2
PTPN18	4.26286e-85	0.3853	0.697	0.477	9.50916e-81	1	PTPN18
SEC14L1	4.26803e-85	0.38289	0.679	0.448	9.5207e-81	1	SEC14L1
PIK3CG	9.91049e-85	0.318595	0.384	0.174	2.21073e-80	1	PIK3CG
SSBP4	1.46631e-84	0.331509	0.518	0.279	3.27089e-80	1	SSBP4
PGK1	1.4956e-84	0.437281	0.859	0.73	3.33622e-80	1	PGK1
BTK	8.95654e-84	0.326489	0.537	0.298	1.99794e-79	1	BTK
FAM117B	5.67292e-83	0.282289	0.365	0.16	1.26546e-78	1	FAM117B
UBE2R2	5.69721e-83	0.375531	0.775	0.567	1.27088e-78	1	UBE2R2
PRAM11	4.31293e-82	0.351586	0.676	0.427	9.62085e-78	1	PRAM1
S1PR4	1.36015e-81	0.333781	0.423	0.207	3.03408e-77	1	S1PR4
H2AFZ	2.66065e-81	0.373744	0.53	0.291	5.93512e-77	1	H2AFZ
SLC24A4	3.218e-81	0.285402	0.382	0.172	7.17838e-77	1	SLC24A4
BRI31	3.23705e-81	0.367492	0.966	0.902	7.22088e-77	1	BRI3
LIMD1	3.39974e-81	0.255485	0.32	0.129	7.58381e-77	1	LIMD1
POLD4	5.3577e-81	0.444507	0.709	0.512	1.19514e-76	1	POLD4
MYL6	1.58192e-80	0.288114	0.995	0.991	3.5288e-76	1	MYL6
GRK3	2.20165e-80	0.348799	0.581	0.35	4.91122e-76	1	GRK3
FKBP1A	2.23189e-80	0.369332	0.881	0.756	4.97868e-76	1	FKBP1A
STX11	2.59729e-79	0.37762	0.694	0.459	5.79378e-75	1	STX11
FAM126A	8.52297e-79	0.25958	0.303	0.122	1.90122e-74	1	FAM126A
ITGAX	3.90749e-78	0.343428	0.764	0.522	8.71644e-74	1	ITGAX
ARPC3	5.13399e-78	0.296643	0.99	0.979	1.14524e-73	1	ARPC3
SLC25A6	5.68179e-78	0.331485	0.967	0.926	1.26744e-73	1	SLC25A6
TTYH3	1.28646e-77	0.302333	0.475	0.25	2.86971e-73	1	TTYH3
DEDD2	1.55978e-77	0.255878	0.345	0.15	3.47939e-73	1	DEDD2
TPM3	1.60813e-77	0.332848	0.978	0.941	3.58726e-73	1	TPM3
LTA4H1	2.53749e-77	0.541996	0.757	0.574	5.66037e-73	1	LTA4H
NBEAL2	5.66055e-77	0.316686	0.522	0.288	1.2627e-72	1	NBEAL2
SNN	1.09067e-76	0.28751	0.405	0.196	2.43296e-72	1	SNN
HIGD2A	1.22006e-76	0.354385	0.899	0.803	2.72158e-72	1	HIGD2A
RASSF5	1.55627e-76	0.332832	0.54	0.312	3.47157e-72	1	RASSF5
PSMB9	2.04184e-76	0.376043	0.825	0.651	4.55473e-72	1	PSMB9
RIPOR21	1.31726e-75	0.393632	0.743	0.51	2.93841e-71	1	RIPOR2
CAPNS1	1.39623e-75	0.366983	0.839	0.692	3.11456e-71	1	CAPNS1
ALDH3B1	1.93532e-75	0.290684	0.438	0.223	4.31711e-71	1	ALDH3B1
CD300E	6.0884e-75	0.319735	0.727	0.462	1.35814e-70	1	CD300E
TUT7	6.97774e-74	0.360704	0.546	0.324	1.55652e-69	1	TUT7
GBP4	1.30419e-73	0.342922	0.421	0.213	2.90927e-69	1	GBP4
PRR13	1.71983e-73	0.3751	0.791	0.623	3.83643e-69	1	PRR13
UCP2	2.49252e-73	0.375953	0.86	0.704	5.56007e-69	1	UCP2
EEF1A1	3.75491e-73	0.267541	0.999	1	8.37607e-69	1	EEF1A1
PPM1F	1.19126e-72	0.279107	0.412	0.205	2.65734e-68	1	PPM1F
MT-ND3	1.81649e-72	0.300608	0.999	0.998	4.05203e-68	1	MT-ND3
CLIP4	1.825e-72	0.254007	0.315	0.135	4.07102e-68	1	CLIP4
NR4A1	3.08485e-72	0.593667	0.72	0.475	6.88137e-68	1	NR4A1
RYBP	8.52013e-72	0.304817	0.442	0.233	1.90059e-67	1	RYBP
PRELID1	8.97346e-72	0.381552	0.897	0.769	2.00171e-67	1	PRELID1
CPPED1	1.81797e-71	0.338156	0.711	0.489	4.05534e-67	1	CPPED1
PTPRJ	2.15204e-70	0.311341	0.477	0.266	4.80055e-66	1	PTPRJ
FGD2	5.79237e-70	0.317554	0.681	0.452	1.2921e-65	1	FGD2
YWHAZ	1.85607e-69	0.326738	0.918	0.816	4.14034e-65	1	YWHAZ
SIRPB1	3.18207e-69	0.349148	0.581	0.368	7.09825e-65	1	SIRPB1
RNF141	3.71556e-69	0.279648	0.409	0.208	8.28831e-65	1	RNF141
DUSP6	1.45207e-68	0.33351	0.757	0.508	3.23913e-64	1	DUSP6
CEBPA	3.78158e-68	0.282773	0.426	0.224	8.43556e-64	1	CEBPA
OGDH	5.58154e-68	0.294654	0.449	0.243	1.24507e-63	1	OGDH
C9orf72	8.85195e-68	0.302968	0.577	0.351	1.97461e-63	1	C9orf72
LNPEP	1.61187e-67	0.314516	0.444	0.24	3.5956e-63	1	LNPEP
RNH1	2.25147e-67	0.331603	0.835	0.664	5.02235e-63	1	RNH1
TNFRSF14	2.35671e-67	0.316985	0.59	0.371	5.25711e-63	1	TNFRSF14
CAP1	2.98674e-67	0.356072	0.889	0.777	6.66252e-63	1	CAP1
RALB	6.07453e-67	0.279621	0.463	0.255	1.35504e-62	1	RALB
PPP1CA	7.06011e-67	0.333731	0.804	0.656	1.5749e-62	1	PPP1CA
GDI2	8.89691e-67	0.353698	0.862	0.714	1.98463e-62	1	GDI2
LCP2	1.15592e-66	0.326497	0.737	0.528	2.57851e-62	1	LCP2
CD300C	3.8606e-66	0.27295	0.478	0.264	8.61184e-62	1	CD300C
VMP1	4.59181e-66	0.321091	0.728	0.511	1.0243e-61	1	VMP1
MT-ND5	6.12996e-66	0.322648	0.994	0.973	1.36741e-61	1	MT-ND5
GNS	9.80648e-66	0.311926	0.635	0.413	2.18753e-61	1	GNS
PLAC8	1.25757e-65	0.387821	0.674	0.46	2.80526e-61	1	PLAC8
CD47	1.28775e-65	0.316652	0.479	0.272	2.87257e-61	1	CD47
ZNF706	1.92046e-65	0.328281	0.719	0.53	4.28397e-61	1	ZNF706
C9orf78	2.16964e-65	0.297071	0.497	0.288	4.83981e-61	1	C9orf78
MT-CO1	2.98964e-65	0.257202	0.999	1	6.66899e-61	1	MT-CO1
TUBA1A	3.08476e-65	0.360834	0.776	0.566	6.88117e-61	1	TUBA1A
GNB2	4.58775e-65	0.323067	0.881	0.777	1.02339e-60	1	GNB2
SOD1	9.16681e-65	0.358374	0.532	0.328	2.04484e-60	1	SOD1
ARHGAP27	9.63611e-65	0.285577	0.551	0.331	2.14953e-60	1	ARHGAP27
ARHGEF1	1.09564e-64	0.332434	0.634	0.42	2.44405e-60	1	ARHGEF1
TYROBP1	2.19452e-64	0.263597	0.999	0.959	4.89532e-60	1	TYROBP
CACUL1	4.60509e-64	0.284955	0.46	0.259	1.02726e-59	1	CACUL1
VPS53	1.24416e-63	0.261481	0.346	0.167	2.77535e-59	1	VPS53
LYL1	1.48547e-63	0.296562	0.538	0.328	3.31363e-59	1	LYL1
DENND10	1.5747e-63	0.281996	0.499	0.288	3.51269e-59	1	DENND10
MT-ATP6	2.96342e-63	0.263367	0.999	0.999	6.6105e-59	1	MT-ATP6
SWAP70	1.17517e-62	0.26966	0.413	0.219	2.62144e-58	1	SWAP70
NOTCH2	1.177e-62	0.32442	0.655	0.451	2.62553e-58	1	NOTCH2
ZNF217	1.53922e-62	0.316509	0.496	0.293	3.43353e-58	1	ZNF217
PIEZO1	1.69786e-62	0.257823	0.385	0.196	3.78741e-58	1	PIEZO1
GSTK1	1.31009e-61	0.315068	0.802	0.653	2.92243e-57	1	GSTK1
GRK6	1.40682e-61	0.286348	0.431	0.237	3.13818e-57	1	GRK6
WDR11	5.6794e-61	0.257116	0.334	0.162	1.2669e-56	1	WDR11
BLVRA	8.03362e-61	0.294078	0.717	0.491	1.79206e-56	1	BLVRA
SYNGR2	1.02255e-60	0.297573	0.826	0.638	2.28101e-56	1	SYNGR2
GBP2	1.20226e-60	0.330638	0.517	0.313	2.68188e-56	1	GBP2
C20orf27	7.32514e-59	0.285611	0.595	0.388	1.63402e-54	1	C20orf27
ARPC5	1.02995e-58	0.289584	0.946	0.873	2.2975e-54	1	ARPC5
ARPC1B	2.78247e-57	0.358613	0.922	0.859	6.20686e-53	1	ARPC1B
PABPC4	5.78224e-57	0.341174	0.631	0.444	1.28984e-52	1	PABPC4
DOCK2	4.05776e-55	0.29108	0.645	0.451	9.05164e-51	1	DOCK2
CLEC12A	4.12396e-55	0.29918	0.729	0.512	9.19933e-51	1	CLEC12A
C3AR1	8.02386e-55	0.254639	0.501	0.294	1.78988e-50	1	C3AR1
IRAK31	1.10419e-54	0.293657	0.679	0.467	2.46312e-50	1	IRAK3
IFIT3	5.46242e-54	0.251933	0.442	0.245	1.2185e-49	1	IFIT3
RIOK3	5.68752e-54	0.274712	0.511	0.319	1.26872e-49	1	RIOK3
HOTAIRM1	8.09512e-54	0.25013	0.409	0.228	1.80578e-49	1	HOTAIRM1
AGPAT3	2.19295e-53	0.254579	0.451	0.265	4.89181e-49	1	AGPAT3
CCDC12	2.1996e-53	0.259425	0.486	0.297	4.90665e-49	1	CCDC12
TLE4	6.92634e-53	0.274104	0.47	0.28	1.54506e-48	1	TLE4
SLC9A3R1	8.00101e-53	0.280817	0.444	0.26	1.78479e-48	1	SLC9A3R1
STK38	9.66298e-53	0.279975	0.48	0.293	2.15552e-48	1	STK38
NINJ1	1.00835e-52	0.269164	0.664	0.453	2.24933e-48	1	NINJ1
PLXNC1	1.25576e-52	0.269667	0.506	0.313	2.80122e-48	1	PLXNC1
EVI2B1	3.4236e-52	0.310637	0.801	0.629	7.63702e-48	1	EVI2B
DENND5A	5.81955e-52	0.283487	0.603	0.407	1.29817e-47	1	DENND5A
SH3BP1	9.33264e-52	0.268407	0.475	0.291	2.08183e-47	1	SH3BP1
MT-ND2	1.85103e-51	0.268291	0.999	0.986	4.1291e-47	1	MT-ND2
TUBA1B	2.09361e-51	0.307866	0.81	0.645	4.67022e-47	1	TUBA1B
MIS18BP1	4.2413e-51	0.322705	0.681	0.512	9.46107e-47	1	MIS18BP1
ARL6IP5	4.58602e-51	0.309921	0.767	0.618	1.023e-46	1	ARL6IP5
NUDT16	4.49382e-50	0.268517	0.598	0.408	1.00244e-45	1	NUDT16
ARPC4	1.1054e-49	0.286494	0.706	0.537	2.46582e-45	1	ARPC4
RBX1	4.37946e-49	0.281947	0.758	0.62	9.76927e-45	1	RBX1
LGALS9	6.28046e-49	0.291954	0.843	0.702	1.40098e-44	1	LGALS9
ARHGAP4	7.91633e-49	0.279769	0.665	0.481	1.7659e-44	1	ARHGAP4
PLCB2	2.63788e-48	0.28468	0.65	0.476	5.88431e-44	1	PLCB2
NKTR	6.46948e-48	0.258584	0.5	0.313	1.44315e-43	1	NKTR
ZEB2	1.1819e-47	0.330602	0.928	0.813	2.63647e-43	1	ZEB2
ZMIZ1	1.25191e-47	0.26922	0.572	0.387	2.79264e-43	1	ZMIZ1
ARL6IP4	1.32699e-47	0.288258	0.775	0.646	2.96012e-43	1	ARL6IP4
MMP24OS	1.69299e-47	0.26469	0.576	0.394	3.77655e-43	1	MMP24OS
GMFG1	3.72156e-47	0.250894	0.924	0.827	8.30168e-43	1	GMFG
FAM89B	1.04381e-46	0.250754	0.433	0.263	2.32842e-42	1	FAM89B
GIMAP4	1.18976e-46	0.285357	0.681	0.482	2.65399e-42	1	GIMAP4
ATP5MD	1.34737e-46	0.307712	0.614	0.431	3.00557e-42	1	ATP5MD
CLEC2B	3.87231e-46	0.262681	0.493	0.314	8.63797e-42	1	CLEC2B
HSPA8	4.25902e-46	0.280993	0.827	0.69	9.5006e-42	1	HSPA8
SH3BGRL	1.12149e-45	0.299691	0.797	0.695	2.50171e-41	1	SH3BGRL
MAPK1	1.31752e-45	0.256482	0.488	0.314	2.939e-41	1	MAPK1
H3F3A1	2.18174e-45	0.380499	0.745	0.572	4.86682e-41	1	H3F3A
WASHC4	2.51704e-45	0.271461	0.548	0.376	5.61475e-41	1	WASHC4
ACTR3	4.48052e-45	0.26286	0.841	0.721	9.9947e-41	1	ACTR3
TMEM176B	2.69861e-44	0.358431	0.693	0.501	6.01978e-40	1	TMEM176B
VPS35	2.763e-44	0.286509	0.616	0.457	6.16342e-40	1	VPS35
PYCARD	6.95695e-44	0.253784	0.941	0.868	1.55189e-39	1	PYCARD
IRF1	1.08523e-43	0.32294	0.642	0.457	2.42083e-39	1	IRF1
ERICH1	2.01643e-43	0.253012	0.551	0.381	4.49805e-39	1	ERICH1
PFKL	3.84437e-43	0.250805	0.519	0.351	8.57564e-39	1	PFKL
BIRC3	4.87279e-43	0.258634	0.402	0.235	1.08697e-38	1	BIRC3
DOK2	3.53679e-42	0.261891	0.646	0.476	7.88951e-38	1	DOK2
PSME2	7.22684e-42	0.257047	0.889	0.78	1.61209e-37	1	PSME2
RNASEK1	1.00198e-41	0.289481	0.836	0.692	2.23513e-37	1	RNASEK
IL10RA	1.23785e-39	0.273161	0.714	0.565	2.76127e-35	1	IL10RA
RNF13	1.49409e-39	0.262437	0.582	0.428	3.33286e-35	1	RNF13
RPS27L	4.24737e-37	0.28957	0.554	0.403	9.47461e-33	1	RPS27L
ICAM31	1.05791e-35	0.251839	0.525	0.364	2.35988e-31	1	ICAM3
BEST1	4.28126e-35	0.257276	0.516	0.359	9.5502e-31	1	BEST1
MIDN	5.49839e-34	0.251759	0.509	0.359	1.22653e-29	1	MIDN
IKZF1	2.58313e-29	0.273971	0.545	0.411	5.7622e-25	1	IKZF1
PELATON	1.06897e-12	0.547492	0.236	0.181	2.38456e-08	1	PELATON
WARS1	0.000452772	0.291942	0.209	0.188	1	1	WARS1
LYZ1	1.09758e-208	0.929101	0.997	0.898	2.44838e-204	2	LYZ
VCAN1	2.07152e-186	0.834923	0.984	0.581	4.62095e-182	2	VCAN
S100A91	3.1867e-182	0.737717	0.998	0.719	7.10858e-178	2	S100A9
S100A121	4.98783e-159	0.386753	0.892	0.393	1.11263e-154	2	S100A12
S100A81	2.78943e-142	0.390235	0.999	0.622	6.22239e-138	2	S100A8
FCN11	3.59826e-129	0.674474	0.991	0.737	8.02664e-125	2	FCN1
MNDA1	2.59023e-125	0.624116	0.97	0.809	5.77802e-121	2	MNDA
CSF3R1	4.00099e-118	0.568149	0.865	0.575	8.92501e-114	2	CSF3R
CD141	2.72775e-112	0.563654	0.934	0.595	6.0848e-108	2	CD14
CTSS2	2.72185e-111	0.528754	0.997	0.949	6.07164e-107	2	CTSS
TKT1	9.34914e-109	0.548062	0.962	0.822	2.08551e-104	2	TKT
AHNAK1	6.42161e-108	0.64508	0.963	0.799	1.43247e-103	2	AHNAK
NRG11	1.41317e-106	0.395723	0.393	0.142	3.15236e-102	2	NRG1
TSPO1	2.17243e-101	0.474873	0.982	0.829	4.84605e-97	2	TSPO
S100A61	1.26176e-90	0.439951	1	0.95	2.81461e-86	2	S100A6
CD361	8.15182e-85	0.457417	0.772	0.492	1.81843e-80	2	CD36
CSTA1	5.70698e-83	0.456102	0.879	0.668	1.27306e-78	2	CSTA
CAST1	1.56015e-81	0.439035	0.888	0.711	3.48023e-77	2	CAST
TNFAIP21	9.59867e-80	0.423906	0.872	0.636	2.14117e-75	2	TNFAIP2
AGTRAP1	1.95151e-77	0.414027	0.721	0.459	4.35323e-73	2	AGTRAP
ASGR11	1.29878e-75	0.384926	0.61	0.349	2.89719e-71	2	ASGR1
TALDO11	8.87203e-74	0.392554	0.915	0.773	1.97908e-69	2	TALDO1
GSTP1	1.02825e-71	0.376894	0.976	0.922	2.29372e-67	2	GSTP1
RPS9	1.4901e-71	0.294027	1	0.997	3.32396e-67	2	RPS9
APLP21	5.31042e-70	0.394012	0.892	0.697	1.18459e-65	2	APLP2
LRP11	1.54066e-69	0.406901	0.795	0.56	3.43676e-65	2	LRP1
S100A42	2.89405e-69	0.398092	0.998	0.91	6.45576e-65	2	S100A4
GAPDH1	1.21385e-68	0.340973	1	0.986	2.70773e-64	2	GAPDH
NEAT11	1.8812e-66	0.36651	1	0.941	4.1964e-62	2	NEAT1
CRTAP1	1.48162e-64	0.395804	0.719	0.497	3.30506e-60	2	CRTAP
PFDN5	5.95261e-64	0.297648	0.997	0.987	1.32785e-59	2	PFDN5
RPL7	1.33459e-62	0.325569	0.987	0.944	2.97707e-58	2	RPL7
COX4I1	1.17967e-61	0.311582	0.995	0.982	2.63148e-57	2	COX4I1
SMARCD31	1.37948e-61	0.290013	0.409	0.199	3.0772e-57	2	SMARCD3
CLEC12A1	7.55871e-61	0.387869	0.738	0.52	1.68612e-56	2	CLEC12A
S100A101	8.88393e-60	0.419778	0.988	0.904	1.98174e-55	2	S100A10
NUP2141	2.10431e-58	0.355698	0.703	0.492	4.69408e-54	2	NUP214
GABARAP	1.01818e-57	0.27971	0.998	0.984	2.27126e-53	2	GABARAP
MT-ND1	1.68195e-56	0.283854	0.999	0.997	3.75192e-52	2	MT-ND1
TMEM176B1	3.31186e-56	0.43675	0.739	0.503	7.38777e-52	2	TMEM176B
TMEM176A	7.34632e-53	0.38743	0.608	0.391	1.63874e-48	2	TMEM176A
YPEL31	1.06721e-52	0.36202	0.648	0.438	2.38063e-48	2	YPEL3
BLVRB1	4.53256e-52	0.349797	0.766	0.589	1.01108e-47	2	BLVRB
HEBP21	1.20955e-51	0.307048	0.653	0.436	2.69814e-47	2	HEBP2
ZNF4671	2.58476e-51	0.301701	0.473	0.272	5.76583e-47	2	ZNF467
NCF21	1.04728e-50	0.358492	0.878	0.726	2.33618e-46	2	NCF2
ITGB21	2.11464e-49	0.323691	0.982	0.923	4.71713e-45	2	ITGB2
NRGN1	5.71596e-49	0.289686	0.528	0.316	1.27506e-44	2	NRGN
TYMP	9.10026e-49	0.366442	0.986	0.935	2.02999e-44	2	TYMP
CLEC4E1	1.49524e-48	0.270155	0.528	0.305	3.33544e-44	2	CLEC4E
PSTPIP11	9.7402e-48	0.267878	0.449	0.252	2.17275e-43	2	PSTPIP1
ANXA11	2.1407e-47	0.362372	0.893	0.721	4.77525e-43	2	ANXA1
GAS71	6.23012e-47	0.291892	0.511	0.312	1.38975e-42	2	GAS7
TYROBP2	9.99203e-46	0.272391	1	0.961	2.22892e-41	2	TYROBP
PLD3	2.90564e-45	0.291646	0.586	0.391	6.48161e-41	2	PLD3
LAMTOR4	7.28594e-44	0.296861	0.899	0.814	1.62527e-39	2	LAMTOR4
F13A1	7.81426e-44	0.299062	0.456	0.263	1.74313e-39	2	F13A1
CD991	1.33042e-42	0.30405	0.673	0.462	2.96777e-38	2	CD99
TNFSF101	5.80936e-42	0.335187	0.741	0.546	1.29589e-37	2	TNFSF10
ARHGAP261	1.49476e-41	0.295087	0.598	0.405	3.33437e-37	2	ARHGAP26
DUSP61	4.01635e-41	0.366951	0.716	0.525	8.95927e-37	2	DUSP6
IL17RA1	5.22444e-41	0.280751	0.673	0.483	1.16542e-36	2	IL17RA
ASGR21	2.19676e-40	0.253234	0.338	0.176	4.90032e-36	2	ASGR2
FYB11	8.42682e-40	0.294164	0.931	0.796	1.87977e-35	2	FYB1
NCF11	1.7403e-39	0.261867	0.822	0.625	3.88209e-35	2	NCF1
TMEM205	6.20353e-39	0.260223	0.484	0.305	1.38382e-34	2	TMEM205
SLC7A71	1.62007e-38	0.273309	0.698	0.515	3.6139e-34	2	SLC7A7
SULT1A11	1.72606e-38	0.282424	0.525	0.341	3.85033e-34	2	SULT1A1
ITM2B	2.75966e-38	0.263742	0.993	0.95	6.15597e-34	2	ITM2B
CD441	9.10397e-38	0.269647	0.865	0.71	2.03082e-33	2	CD44
LGALS2	2.58359e-37	0.304373	0.537	0.336	5.76322e-33	2	LGALS2
METTL91	5.3899e-37	0.265541	0.536	0.353	1.20233e-32	2	METTL9
FLNA1	1.00905e-36	0.264121	0.873	0.679	2.25089e-32	2	FLNA
MYO1F1	1.03905e-36	0.265437	0.824	0.669	2.31781e-32	2	MYO1F
YBX3	9.48716e-36	0.290762	0.708	0.54	2.1163e-31	2	YBX3
CRIP1	1.57576e-34	0.641574	0.825	0.712	3.51504e-30	2	CRIP1
MEGF91	2.31458e-34	0.257159	0.581	0.402	5.16314e-30	2	MEGF9
AP1S2	4.57491e-34	0.289497	0.857	0.728	1.02053e-29	2	AP1S2
CYBB1	6.49741e-34	0.271889	0.945	0.84	1.44938e-29	2	CYBB
BLVRA1	1.12349e-33	0.27602	0.673	0.506	2.50617e-29	2	BLVRA
STX10	4.63662e-33	0.256658	0.552	0.389	1.03429e-28	2	STX10
DPYD	1.26601e-32	0.26762	0.641	0.475	2.82409e-28	2	DPYD
RNF213	2.79432e-32	0.314122	0.822	0.685	6.23329e-28	2	RNF213
AC020656.11	1.24454e-30	0.350038	0.392	0.247	2.7762e-26	2	AC020656.1
RPS10	3.83597e-29	0.270132	0.647	0.506	8.55689e-25	2	RPS10
ATP2B1-AS11	2.74033e-27	0.277557	0.789	0.657	6.11286e-23	2	ATP2B1-AS1
IER21	4.00899e-27	0.29274	0.846	0.714	8.94285e-23	2	IER2
EIF3G	5.89907e-27	0.253739	0.738	0.627	1.3159e-22	2	EIF3G
USP31	9.45944e-27	0.252143	0.588	0.452	2.11012e-22	2	USP3
IFI6	5.88169e-24	0.328095	0.69	0.578	1.31203e-19	2	IFI6
LY6E1	1.60035e-19	0.25879	0.811	0.714	3.56991e-15	2	LY6E
HLA-DQA1	0	2.376	0.981	0.436	0	3	HLA-DQA1
CD1C	0	2.21221	0.765	0.071	0	3	CD1C
HLA-DQB1	0	2.18374	0.997	0.569	0	3	HLA-DQB1
FCER1A	0	2.03749	0.714	0.064	0	3	FCER1A
HLA-DPB1	0	1.84412	1	0.841	0	3	HLA-DPB1
HLA-DRA	0	1.83224	1	0.971	0	3	HLA-DRA
CLEC10A	0	1.72121	0.768	0.165	0	3	CLEC10A
HLA-DRB1	0	1.70143	0.999	0.96	0	3	HLA-DRB1
HLA-DPA1	0	1.66314	0.999	0.888	0	3	HLA-DPA1
CD74	0	1.4535	1	0.999	0	3	CD74
PPA1	0	1.29307	0.85	0.324	0	3	PPA1
GSN	0	1.21938	0.864	0.374	0	3	GSN
HLA-DMA	0	1.13601	0.987	0.71	0	3	HLA-DMA
CD1E	0	0.8175	0.321	0.015	0	3	CD1E
ENHO	0	0.779046	0.377	0.036	0	3	ENHO
AFF3	0	0.641588	0.554	0.106	0	3	AFF3
PKIB	0	0.617262	0.379	0.046	0	3	PKIB
NDRG2	0	0.54161	0.436	0.053	0	3	NDRG2
NAPSA	8.11067e-291	1.03431	0.802	0.299	1.80925e-286	3	NAPSA
HLA-DRB5	2.38988e-290	1.58716	0.997	0.804	5.33111e-286	3	HLA-DRB5
CLIC2	9.47511e-263	0.489111	0.411	0.069	2.11361e-258	3	CLIC2
PPP1R14A	1.48949e-261	0.710783	0.31	0.036	3.32259e-257	3	PPP1R14A
CIITA	3.70343e-259	0.858622	0.846	0.385	8.26124e-255	3	CIITA
HLA-DOA	5.47901e-255	0.565679	0.533	0.124	1.2222e-250	3	HLA-DOA
CST3	1.60518e-252	1.01109	0.998	0.992	3.58068e-248	3	CST3
PLD4	6.65364e-252	0.469264	0.678	0.193	1.48423e-247	3	PLD4
HLA-DMB	6.83567e-250	0.852219	0.929	0.563	1.52483e-245	3	HLA-DMB
ARL4C	8.30434e-227	1.09976	0.761	0.324	1.85245e-222	3	ARL4C
FLT3	6.06164e-226	0.524955	0.461	0.101	1.35217e-221	3	FLT3
SAMHD1	7.77757e-219	0.852149	0.976	0.916	1.73494e-214	3	SAMHD1
IL1R2	4.68222e-217	0.797679	0.382	0.072	1.04446e-212	3	IL1R2
BHLHE40	7.74094e-214	0.950212	0.67	0.257	1.72677e-209	3	BHLHE40
ACTG1	5.64661e-210	0.770606	0.997	0.985	1.25959e-205	3	ACTG1
RPS18	1.31522e-206	0.577135	1	0.997	2.93386e-202	3	RPS18
ACTB	6.85556e-206	0.710829	1	1	1.52927e-201	3	ACTB
NR4A3	3.02139e-204	1.08755	0.634	0.228	6.73981e-200	3	NR4A3
CTSH	2.49698e-202	0.8155	0.955	0.717	5.57001e-198	3	CTSH
GPR183	7.56955e-192	0.936316	0.843	0.393	1.68854e-187	3	GPR183
BASP1	4.17436e-191	0.886323	0.727	0.322	9.31175e-187	3	BASP1
SPINT2	1.49526e-188	0.725532	0.773	0.371	3.33548e-184	3	SPINT2
AHR	7.62602e-181	0.790857	0.769	0.379	1.70114e-176	3	AHR
JAML	4.47952e-180	0.7539	0.926	0.698	9.99245e-176	3	JAML
TUBA1B1	1.9631e-178	0.947906	0.918	0.642	4.37909e-174	3	TUBA1B
CACNA2D3	4.64105e-166	0.40103	0.35	0.078	1.03528e-161	3	CACNA2D3
RPS23	7.27471e-166	0.465456	0.999	0.998	1.62277e-161	3	RPS23
PPIA	2.42747e-165	0.510331	0.996	0.973	5.41497e-161	3	PPIA
HLA-DQA2	2.33476e-164	1.60801	0.727	0.391	5.20815e-160	3	HLA-DQA2
HINT1	7.80232e-160	0.611274	0.92	0.631	1.74046e-155	3	HINT1
PHACTR1	1.32091e-159	0.745353	0.714	0.353	2.94654e-155	3	PHACTR1
HLA-DQB2	4.79082e-156	0.619433	0.392	0.103	1.06869e-151	3	HLA-DQB2
RPS6	1.545e-152	0.501283	0.999	0.995	3.44643e-148	3	RPS6
TMEM273	3.52943e-152	0.347642	0.284	0.055	7.87309e-148	3	TMEM273
GPAT3	1.68132e-151	0.538829	0.494	0.169	3.75051e-147	3	GPAT3
CD1D	6.31092e-150	0.575614	0.637	0.282	1.40778e-145	3	CD1D
RPLP0	9.7434e-148	0.593846	0.994	0.973	2.17346e-143	3	RPLP0
PON2	3.08409e-146	0.307424	0.27	0.051	6.87969e-142	3	PON2
SIGLEC6	1.19264e-145	0.345235	0.135	0.01	2.66041e-141	3	SIGLEC6
RPL3	1.06679e-141	0.50504	0.995	0.979	2.37968e-137	3	RPL3
HMGN1	3.43779e-140	0.548885	0.809	0.436	7.66869e-136	3	HMGN1
FCGR2B	2.03127e-136	0.787155	0.648	0.315	4.53114e-132	3	FCGR2B
ATP1B1	2.34084e-136	0.357922	0.306	0.071	5.22171e-132	3	ATP1B1
CNN2	5.51914e-136	0.595017	0.83	0.519	1.23116e-131	3	CNN2
RPS5	7.7013e-135	0.530688	0.984	0.946	1.71793e-130	3	RPS5
CYP2S1	8.38104e-134	0.303832	0.264	0.054	1.86956e-129	3	CYP2S1
TMEM14C	2.16334e-132	0.543848	0.665	0.325	4.82576e-128	3	TMEM14C
RPS2	5.86219e-131	0.443757	0.999	0.998	1.30768e-126	3	RPS2
ALDH2	4.07892e-130	0.631741	0.807	0.512	9.09885e-126	3	ALDH2
HMGA1	6.37153e-130	0.487503	0.621	0.275	1.4213e-125	3	HMGA1
RPS4X	3.3489e-128	0.424858	1	0.997	7.4704e-124	3	RPS4X
NME2	4.95055e-127	0.623074	0.925	0.747	1.10432e-122	3	NME2
RNASE6	2.25362e-126	0.632089	0.792	0.462	5.02716e-122	3	RNASE6
LSP1	7.78818e-126	0.527499	0.983	0.926	1.73731e-121	3	LSP1
IL18	2.78305e-125	0.526441	0.532	0.216	6.20815e-121	3	IL18
RPL15	2.81068e-125	0.427646	0.999	0.991	6.26979e-121	3	RPL15
PAK1	6.93526e-125	0.611314	0.846	0.602	1.54705e-120	3	PAK1
EEF1B2	8.06134e-122	0.516497	0.971	0.881	1.79824e-117	3	EEF1B2
RPL35	8.13661e-119	0.386205	0.998	0.986	1.81503e-114	3	RPL35
SYNGR21	7.38117e-118	0.620734	0.879	0.643	1.64652e-113	3	SYNGR2
PRCP	7.98323e-118	0.504528	0.639	0.317	1.78082e-113	3	PRCP
PEA15	2.5135e-117	0.517304	0.678	0.346	5.60687e-113	3	PEA15
ITGB7	9.57699e-116	0.372923	0.3	0.079	2.13634e-111	3	ITGB7
CPVL	1.22044e-113	0.581842	0.881	0.69	2.72244e-109	3	CPVL
RPSA	3.44003e-113	0.528914	0.965	0.904	7.67367e-109	3	RPSA
MRC1	8.34753e-113	0.786628	0.324	0.093	1.86208e-108	3	MRC1
RPS3	6.42925e-112	0.383973	0.997	0.993	1.43417e-107	3	RPS3
MS4A4E	8.59896e-112	0.389115	0.308	0.086	1.91817e-107	3	MS4A4E
CKLF	3.11277e-111	0.651828	0.806	0.54	6.94366e-107	3	CKLF
RPS3A	6.18029e-111	0.379648	1	0.996	1.37864e-106	3	RPS3A
C12orf45	4.52182e-110	0.423504	0.329	0.097	1.00868e-105	3	C12orf45
MAP4K1	1.48303e-109	0.331592	0.362	0.113	3.3082e-105	3	MAP4K1
SPATS2L	1.75087e-108	0.461474	0.492	0.2	3.90567e-104	3	SPATS2L
NET1	5.79825e-108	0.371902	0.267	0.066	1.29341e-103	3	NET1
RPL10A	1.80686e-107	0.441895	0.992	0.966	4.03055e-103	3	RPL10A
RPL18A	3.9216e-107	0.346959	0.997	0.995	8.74792e-103	3	RPL18A
RPL5	5.04968e-107	0.481351	0.989	0.967	1.12643e-102	3	RPL5
MT-ND4L	5.32548e-107	0.559861	0.992	0.922	1.18795e-102	3	MT-ND4L
PFN11	1.23221e-106	0.386623	0.999	0.997	2.74869e-102	3	PFN1
NPM1	3.27919e-106	0.499649	0.904	0.682	7.31488e-102	3	NPM1
RTN1	5.38629e-106	0.458957	0.496	0.21	1.20152e-101	3	RTN1
GDI21	5.95854e-106	0.534907	0.905	0.718	1.32917e-101	3	GDI2
NRARP	1.91293e-105	0.336748	0.178	0.03	4.26717e-101	3	NRARP
DBI	3.66874e-105	0.574903	0.864	0.653	8.18385e-101	3	DBI
C1QBP	9.61512e-105	0.426943	0.634	0.316	2.14484e-100	3	C1QBP
SNHG29	3.09171e-103	0.522593	0.888	0.675	6.89669e-99	3	SNHG29
IL13RA1	7.58673e-103	0.462793	0.613	0.301	1.69237e-98	3	IL13RA1
C1orf162	1.0492e-101	0.563684	0.933	0.802	2.34045e-97	3	C1orf162
LITAF	2.06757e-101	0.610887	0.655	0.353	4.61213e-97	3	LITAF
CTSZ	2.15251e-101	0.496186	0.964	0.856	4.80161e-97	3	CTSZ
RPL37	4.54299e-101	0.309497	1	0.999	1.01341e-96	3	RPL37
ALCAM	1.71547e-100	0.353007	0.388	0.136	3.82671e-96	3	ALCAM
ADAM8	1.78679e-100	0.42493	0.479	0.199	3.9858e-96	3	ADAM8
ADAM28	1.72989e-99	0.311306	0.344	0.108	3.85887e-95	3	ADAM28
SLC25A5	1.8371e-99	0.528847	0.911	0.734	4.09801e-95	3	SLC25A5
RPL7A	4.44579e-98	0.334793	0.998	0.995	9.91723e-94	3	RPL7A
TMSB10	1.34715e-96	0.409657	1	0.999	3.00509e-92	3	TMSB10
EEF1G	8.56411e-96	0.421034	0.974	0.925	1.9104e-91	3	EEF1G
FSCN1	1.60255e-95	0.600721	0.195	0.041	3.57482e-91	3	FSCN1
RGS1	2.34684e-95	0.584852	0.534	0.229	5.23509e-91	3	RGS1
DEGS1	2.01484e-94	0.351557	0.432	0.171	4.49451e-90	3	DEGS1
AREG	1.06649e-93	1.28319	0.504	0.229	2.37902e-89	3	AREG
RPL32	1.59927e-93	0.289749	1	0.998	3.56749e-89	3	RPL32
AXL	1.16825e-92	0.256787	0.227	0.054	2.60601e-88	3	AXL
APEX1	4.14647e-92	0.431465	0.605	0.316	9.24952e-88	3	APEX1
RGS10	3.78724e-90	0.43621	0.852	0.58	8.44819e-86	3	RGS10
VIM1	1.74072e-88	0.541689	0.997	0.979	3.88302e-84	3	VIM
RPS7	3.6066e-88	0.316805	0.998	0.996	8.04525e-84	3	RPS7
HNRNPA1	4.8738e-88	0.418734	0.97	0.867	1.0872e-83	3	HNRNPA1
TCTN3	5.47473e-87	0.468494	0.286	0.09	1.22125e-82	3	TCTN3
RPL8	9.56298e-86	0.337607	0.998	0.995	2.13321e-81	3	RPL8
RPL36	1.14318e-85	0.303281	0.999	0.997	2.5501e-81	3	RPL36
ARHGAP5	2.69531e-85	0.299148	0.321	0.109	6.01243e-81	3	ARHGAP5
RPS29	9.63423e-84	0.403356	0.998	0.979	2.14911e-79	3	RPS29
RBPJ	1.03639e-83	0.461848	0.689	0.426	2.31188e-79	3	RBPJ
RPS21	1.85048e-83	0.300877	0.999	0.997	4.12786e-79	3	RPS21
SGK1	1.90128e-83	0.783488	0.689	0.445	4.24119e-79	3	SGK1
EIF3L	4.88473e-83	0.522856	0.759	0.554	1.08964e-78	3	EIF3L
RPL10	1.77612e-82	0.2969	0.999	1	3.96198e-78	3	RPL10
CFL1	1.87559e-82	0.330846	1	0.995	4.18389e-78	3	CFL1
RPS11	2.75226e-82	0.355809	0.994	0.966	6.13948e-78	3	RPS11
RPL19	2.90159e-82	0.289227	1	0.999	6.47258e-78	3	RPL19
PEBP1	1.03368e-81	0.359418	0.526	0.25	2.30583e-77	3	PEBP1
RPS15	1.16855e-80	0.274044	0.999	0.998	2.60668e-76	3	RPS15
RNH11	5.65996e-80	0.447075	0.868	0.67	1.26257e-75	3	RNH1
RPL4	6.7999e-80	0.384944	0.992	0.962	1.51685e-75	3	RPL4
LPXN	3.53123e-79	0.351309	0.467	0.214	7.87712e-75	3	LPXN
SUB1	6.17362e-79	0.379447	0.911	0.727	1.37715e-74	3	SUB1
RPL26	1.28803e-78	0.293405	0.997	0.998	2.8732e-74	3	RPL26
RPS24	1.29468e-78	0.257207	0.999	0.998	2.88804e-74	3	RPS24
RPL37A	3.85441e-78	0.309579	0.998	0.994	8.59802e-74	3	RPL37A
IGSF6	1.72856e-77	0.506322	0.875	0.676	3.85591e-73	3	IGSF6
SLC38A1	2.43802e-77	0.283395	0.274	0.088	5.4385e-73	3	SLC38A1
DDIT4	3.17925e-76	0.646866	0.667	0.411	7.09196e-72	3	DDIT4
CDK2AP1	4.34006e-76	0.378135	0.615	0.337	9.68138e-72	3	CDK2AP1
YIF1B	8.8984e-76	0.353139	0.55	0.287	1.98497e-71	3	YIF1B
CXCR4	2.04069e-74	0.608004	0.805	0.614	4.55216e-70	3	CXCR4
CD83	2.13615e-74	0.707599	0.779	0.55	4.76511e-70	3	CD83
RPL23A	4.72345e-74	0.314435	0.993	0.984	1.05366e-69	3	RPL23A
TMEM109	2.05697e-73	0.331749	0.398	0.17	4.58849e-69	3	TMEM109
GRN	1.07992e-71	0.453145	0.963	0.89	2.40898e-67	3	GRN
IL2RG	1.10895e-71	0.384508	0.524	0.263	2.47373e-67	3	IL2RG
FAM162A	1.28603e-71	0.295754	0.414	0.182	2.86875e-67	3	FAM162A
CAVIN2	1.33335e-70	0.410762	0.126	0.023	2.97431e-66	3	CAVIN2
TMSB4X1	7.80214e-70	0.30361	1	1	1.74042e-65	3	TMSB4X
P2RY6	6.26763e-69	0.265353	0.345	0.134	1.39812e-64	3	P2RY6
GSTP11	8.23359e-69	0.384849	0.979	0.922	1.83667e-64	3	GSTP1
MYL12A	2.0124e-68	0.395316	0.965	0.871	4.48907e-64	3	MYL12A
MAT2A	5.59876e-68	0.393511	0.583	0.326	1.24892e-63	3	MAT2A
RAB7A	9.04907e-68	0.354469	0.815	0.59	2.01858e-63	3	RAB7A
BTF3	3.20552e-67	0.32982	0.97	0.934	7.15055e-63	3	BTF3
ATP5F1B	7.73162e-67	0.383059	0.874	0.714	1.72469e-62	3	ATP5F1B
CST7	3.53745e-66	0.525324	0.285	0.104	7.89099e-62	3	CST7
LGALS21	5.73046e-66	0.576329	0.587	0.333	1.27829e-61	3	LGALS2
PMAIP1	6.07564e-66	0.478841	0.426	0.204	1.35529e-61	3	PMAIP1
ETS2	1.87138e-65	0.605673	0.718	0.5	4.17449e-61	3	ETS2
ELMO1	6.79348e-65	0.319275	0.49	0.249	1.51542e-60	3	ELMO1
CD86	1.79208e-64	0.448512	0.72	0.494	3.9976e-60	3	CD86
CCDC88A	2.60647e-64	0.379667	0.828	0.608	5.81425e-60	3	CCDC88A
SNRPF	3.25689e-64	0.316919	0.611	0.351	7.26514e-60	3	SNRPF
UVRAG	4.13953e-64	0.371538	0.598	0.355	9.23405e-60	3	UVRAG
CSF2RA	4.48879e-64	0.425435	0.531	0.305	1.00131e-59	3	CSF2RA
RPS13	5.0542e-64	0.284436	0.999	0.996	1.12744e-59	3	RPS13
ATP5MC3	6.54123e-64	0.36313	0.872	0.703	1.45915e-59	3	ATP5MC3
OSTC	1.9649e-63	0.300346	0.599	0.336	4.38309e-59	3	OSTC
CAT	2.14454e-63	0.362221	0.702	0.463	4.78382e-59	3	CAT
RACK1	2.62756e-63	0.2927	0.993	0.99	5.8613e-59	3	RACK1
RPS15A	1.21957e-62	0.252898	0.998	0.998	2.7205e-58	3	RPS15A
RUFY3	1.25361e-62	0.316534	0.468	0.237	2.79643e-58	3	RUFY3
HDAC9	1.3065e-62	0.305981	0.414	0.193	2.9144e-58	3	HDAC9
JARID2	3.8765e-62	0.380732	0.57	0.334	8.64731e-58	3	JARID2
ARF6	4.10157e-62	0.397283	0.704	0.473	9.14937e-58	3	ARF6
RPL36A	4.71187e-62	0.382151	0.989	0.949	1.05108e-57	3	RPL36A
HSP90AB1	2.79668e-61	0.43485	0.894	0.735	6.23854e-57	3	HSP90AB1
RPS16	6.08743e-61	0.26568	0.998	0.99	1.35792e-56	3	RPS16
RPL22	7.37499e-60	0.266793	0.995	0.99	1.64514e-55	3	RPL22
GRASP	1.10471e-59	0.392546	0.385	0.18	2.46427e-55	3	GRASP
IGFBP7	1.26072e-59	0.302493	0.375	0.173	2.81229e-55	3	IGFBP7
HPS5	1.40637e-59	0.286171	0.345	0.151	3.13719e-55	3	HPS5
HAVCR2	1.71838e-59	0.321531	0.424	0.208	3.8332e-55	3	HAVCR2
ITGAX1	2.70447e-59	0.39483	0.753	0.537	6.03285e-55	3	ITGAX
MBOAT7	2.85948e-59	0.321973	0.575	0.333	6.37865e-55	3	MBOAT7
LY86	1.15733e-58	0.373123	0.731	0.514	2.58165e-54	3	LY86
NME1	1.21813e-58	0.271074	0.329	0.14	2.71729e-54	3	NME1
COX5A	1.54575e-58	0.324544	0.853	0.663	3.44811e-54	3	COX5A
ARF5	7.19248e-58	0.341463	0.821	0.651	1.60443e-53	3	ARF5
LDHA	2.42534e-57	0.393525	0.756	0.544	5.4102e-53	3	LDHA
HSPD1	6.31916e-57	0.347336	0.593	0.357	1.40961e-52	3	HSPD1
C17orf49	2.67482e-56	0.334134	0.536	0.308	5.96671e-52	3	C17orf49
ACTR31	6.16376e-56	0.387328	0.866	0.725	1.37495e-51	3	ACTR3
YWHAH	1.47624e-55	0.600277	0.648	0.437	3.29306e-51	3	YWHAH
MRPL3	5.11616e-55	0.264471	0.394	0.191	1.14126e-50	3	MRPL3
MAP3K8	7.46586e-55	0.505007	0.708	0.523	1.66541e-50	3	MAP3K8
CLEC4A	7.66627e-55	0.350687	0.547	0.328	1.71012e-50	3	CLEC4A
FABP5	2.89905e-54	0.340591	0.405	0.201	6.46692e-50	3	FABP5
NDUFS8	3.2096e-54	0.302092	0.604	0.373	7.15966e-50	3	NDUFS8
RPL27	3.92594e-54	0.265612	0.989	0.965	8.7576e-50	3	RPL27
ACAA1	1.32619e-53	0.306498	0.635	0.399	2.95834e-49	3	ACAA1
RALA	1.4499e-52	0.359978	0.43	0.228	3.23429e-48	3	RALA
KCNK6	2.81119e-52	0.3088	0.457	0.247	6.27092e-48	3	KCNK6
ANXA2	3.23065e-52	0.481736	0.92	0.843	7.20662e-48	3	ANXA2
RPL31	1.47475e-51	0.264295	0.989	0.961	3.28972e-47	3	RPL31
MYO1E	2.55773e-51	0.281008	0.307	0.134	5.70552e-47	3	MYO1E
SRSF2	5.01548e-51	0.327566	0.659	0.44	1.1188e-46	3	SRSF2
CAPG	3.05104e-50	0.436453	0.753	0.559	6.80596e-46	3	CAPG
TPI1	5.35953e-50	0.31198	0.922	0.806	1.19555e-45	3	TPI1
VDAC1	6.42622e-50	0.309199	0.646	0.427	1.4335e-45	3	VDAC1
TIPARP	1.09488e-49	0.355399	0.404	0.213	2.44235e-45	3	TIPARP
ETV6	1.24833e-49	0.322696	0.761	0.562	2.78464e-45	3	ETV6
SPECC1	1.68256e-49	0.261301	0.438	0.231	3.75329e-45	3	SPECC1
CCT6A	6.32032e-49	0.287145	0.608	0.386	1.40987e-44	3	CCT6A
REL	1.69223e-48	0.370825	0.773	0.57	3.77485e-44	3	REL
EEF1A11	4.32539e-48	0.256204	1	1	9.64865e-44	3	EEF1A1
MEF2C	4.88352e-48	0.34332	0.788	0.591	1.08937e-43	3	MEF2C
MGST2	6.05416e-48	0.25631	0.427	0.227	1.3505e-43	3	MGST2
PTRHD1	1.22474e-47	0.276946	0.543	0.325	2.73203e-43	3	PTRHD1
PTGER4	4.09361e-47	0.432545	0.45	0.263	9.13162e-43	3	PTGER4
TAGLN2	2.5421e-46	0.371003	0.92	0.776	5.67065e-42	3	TAGLN2
ATP5F1A	2.5972e-46	0.309607	0.705	0.503	5.79357e-42	3	ATP5F1A
IGFLR1	4.98467e-46	0.278071	0.651	0.431	1.11193e-41	3	IGFLR1
DDOST	1.1323e-45	0.282838	0.557	0.343	2.52582e-41	3	DDOST
CCDC6	1.17554e-45	0.256846	0.383	0.198	2.62227e-41	3	CCDC6
H2AFY	1.92678e-45	0.448557	0.623	0.462	4.29806e-41	3	H2AFY
RAC1	4.64287e-45	0.264532	0.971	0.893	1.03568e-40	3	RAC1
SLC8A1	6.92553e-45	0.33825	0.695	0.491	1.54488e-40	3	SLC8A1
YBX11	8.51184e-44	0.252171	0.983	0.954	1.89874e-39	3	YBX1
GAPDH2	2.53566e-43	0.269758	0.997	0.986	5.6563e-39	3	GAPDH
ENTPD1	6.88216e-43	0.333095	0.476	0.286	1.5352e-38	3	ENTPD1
GABARAPL2	1.30628e-42	0.335359	0.649	0.456	2.91393e-38	3	GABARAPL2
PTMS	7.33447e-42	0.272749	0.387	0.202	1.6361e-37	3	PTMS
ATP6AP1	1.59097e-41	0.26168	0.587	0.384	3.54897e-37	3	ATP6AP1
SEPTIN6	2.17402e-41	0.286801	0.513	0.308	4.84959e-37	3	SEPTIN6
ETHE1	2.27928e-41	0.266389	0.44	0.253	5.0844e-37	3	ETHE1
SEC13	2.49676e-41	0.251851	0.531	0.33	5.56952e-37	3	SEC13
SET	3.16423e-41	0.264247	0.823	0.648	7.05844e-37	3	SET
RPL27A	3.64939e-41	0.284532	0.958	0.898	8.1407e-37	3	RPL27A
ARL5A	2.56364e-40	0.267612	0.474	0.286	5.71872e-36	3	ARL5A
ATP5F1C	2.64579e-40	0.268797	0.734	0.534	5.90196e-36	3	ATP5F1C
KLF4	3.25419e-40	0.366976	0.861	0.707	7.25911e-36	3	KLF4
HSPE1	9.87689e-40	0.283994	0.492	0.297	2.20324e-35	3	HSPE1
DECR1	2.45725e-39	0.261165	0.493	0.303	5.4814e-35	3	DECR1
SSR1	4.50364e-39	0.25468	0.627	0.424	1.00463e-34	3	SSR1
PPIB	4.68052e-39	0.269421	0.921	0.785	1.04408e-34	3	PPIB
PDIA3	4.68209e-39	0.340401	0.758	0.589	1.04443e-34	3	PDIA3
ZNF385A	1.03647e-38	0.275533	0.738	0.554	2.31205e-34	3	ZNF385A
LMNA	1.85416e-38	0.544219	0.255	0.117	4.13608e-34	3	LMNA
NR4A2	3.11225e-38	0.431866	0.672	0.497	6.94249e-34	3	NR4A2
ASAP1	5.22893e-38	0.252813	0.469	0.282	1.16642e-33	3	ASAP1
FAM49B	1.55908e-37	0.293369	0.515	0.332	3.47783e-33	3	FAM49B
SFPQ	1.51111e-36	0.274885	0.77	0.581	3.37083e-32	3	SFPQ
PLSCR1	1.98602e-36	0.320915	0.769	0.591	4.43021e-32	3	PLSCR1
CD33	8.53336e-36	0.291788	0.523	0.354	1.90354e-31	3	CD33
PKM1	1.33314e-35	0.282816	0.908	0.796	2.97384e-31	3	PKM
SMDT1	1.77314e-35	0.250763	0.712	0.526	3.95534e-31	3	SMDT1
CD300C1	3.16441e-35	0.253716	0.452	0.279	7.05885e-31	3	CD300C
INSIG11	4.58824e-35	0.434327	0.446	0.282	1.0235e-30	3	INSIG1
CIB1	4.85806e-35	0.276345	0.697	0.513	1.08369e-30	3	CIB1
HSPA81	5.61707e-35	0.384317	0.82	0.698	1.253e-30	3	HSPA8
EIF4A1	6.6739e-35	0.424157	0.816	0.76	1.48875e-30	3	EIF4A1
NFKB1	1.4148e-34	0.330609	0.555	0.372	3.15599e-30	3	NFKB1
DAPP1	1.51989e-33	0.308588	0.492	0.319	3.39043e-29	3	DAPP1
GNAQ	1.66719e-33	0.272081	0.625	0.449	3.71901e-29	3	GNAQ
MT-ND6	2.14761e-33	0.341957	0.805	0.634	4.79067e-29	3	MT-ND6
MS4A6A	2.42705e-33	0.623876	0.749	0.767	5.41401e-29	3	MS4A6A
KLF9	8.9857e-33	0.27689	0.405	0.245	2.00444e-28	3	KLF9
SULF2	9.44915e-33	0.264208	0.642	0.467	2.10782e-28	3	SULF2
NCL	4.32522e-32	0.251532	0.788	0.626	9.64826e-28	3	NCL
CFP1	6.52883e-32	0.355236	0.824	0.68	1.45639e-27	3	CFP
B3GNT5	1.12751e-31	0.413644	0.257	0.132	2.51514e-27	3	B3GNT5
SLC25A3	1.67507e-31	0.267854	0.818	0.698	3.73659e-27	3	SLC25A3
ENO1	1.76906e-30	0.25137	0.882	0.773	3.94625e-26	3	ENO1
MT-ATP8	6.05515e-29	0.35613	0.72	0.583	1.35072e-24	3	MT-ATP8
CRYBG1	6.12983e-29	0.276503	0.436	0.281	1.36738e-24	3	CRYBG1
C15orf48	9.32284e-28	0.370142	0.21	0.098	2.07965e-23	3	C15orf48
ANXA12	8.71506e-27	0.259365	0.883	0.725	1.94407e-22	3	ANXA1
MTRNR2L12	9.19171e-27	0.297813	0.993	0.998	2.0504e-22	3	MTRNR2L12
ZFP36	3.72261e-26	0.271242	0.977	0.955	8.30403e-22	3	ZFP36
PSTPIP2	2.01911e-25	0.265671	0.437	0.296	4.50404e-21	3	PSTPIP2
CALR	4.06933e-24	0.279518	0.707	0.564	9.07745e-20	3	CALR
PICALM	2.83977e-23	0.258432	0.645	0.51	6.33467e-19	3	PICALM
RPL17	1.20729e-22	0.297177	0.903	0.842	2.69309e-18	3	RPL17
AL133415.1	1.10401e-21	0.299596	0.358	0.233	2.46271e-17	3	AL133415.1
CDKN1A	1.11536e-20	0.383187	0.61	0.491	2.48802e-16	3	CDKN1A
GADD45B	5.33686e-20	0.325798	0.626	0.489	1.19049e-15	3	GADD45B
TUBA1A1	5.84107e-20	0.354489	0.697	0.587	1.30297e-15	3	TUBA1A
JUNB	6.1149e-20	0.294832	0.956	0.934	1.36405e-15	3	JUNB
MALT1	7.41067e-19	0.262955	0.375	0.257	1.6531e-14	3	MALT1
PTPN1	9.06406e-19	0.279262	0.468	0.349	2.02192e-14	3	PTPN1
AP1S21	1.662e-18	0.287159	0.805	0.736	3.70743e-14	3	AP1S2
CCNH	1.95503e-17	0.265023	0.501	0.388	4.36108e-13	3	CCNH
HERPUD1	8.09384e-16	0.257382	0.725	0.629	1.80549e-11	3	HERPUD1
MARCKSL11	2.48652e-08	0.262998	0.347	0.273	0.000554667	3	MARCKSL1
C1QC	0	4.14366	0.819	0.039	0	4	C1QC
C1QB	0	3.78593	0.803	0.056	0	4	C1QB
C1QA	0	3.56273	0.816	0.108	0	4	C1QA
APOE	0	2.61927	0.274	0.009	0	4	APOE
HLA-DPA11	0	1.70586	0.999	0.889	0	4	HLA-DPA1
APOC1	0	1.70429	0.338	0.026	0	4	APOC1
CD81	0	1.35279	0.87	0.347	0	4	CD81
MRC11	0	1.15011	0.566	0.069	0	4	MRC1
VSIG4	0	1.13842	0.61	0.078	0	4	VSIG4
GPNMB	0	1.03223	0.281	0.016	0	4	GPNMB
MSR1	0	1.01634	0.662	0.122	0	4	MSR1
FPR3	0	0.864338	0.627	0.088	0	4	FPR3
SLCO2B1	0	0.833324	0.483	0.016	0	4	SLCO2B1
A2M	0	0.782127	0.325	0.01	0	4	A2M
AXL1	0	0.621233	0.412	0.036	0	4	AXL
GPR34	0	0.617963	0.357	0.033	0	4	GPR34
CXCL12	0	0.57442	0.203	0	0	4	CXCL12
IGSF21	0	0.532044	0.24	0	0	4	IGSF21
FRMD4A	0	0.465004	0.262	0.013	0	4	FRMD4A
FCGBP	1.20732e-307	0.612015	0.211	0.007	2.69316e-303	4	FCGBP
RGS11	3.57173e-304	1.63631	0.721	0.212	7.96745e-300	4	RGS1
HLA-DRA1	7.50945e-300	1.48577	0.999	0.971	1.67513e-295	4	HLA-DRA
CD741	1.25159e-296	1.267	1	0.999	2.79193e-292	4	CD74
SELENOP	1.96243e-293	1.43325	0.194	0.006	4.3776e-289	4	SELENOP
HLA-DPB11	8.89245e-293	1.45102	0.998	0.843	1.98364e-288	4	HLA-DPB1
GATM	1.60793e-285	0.505278	0.343	0.039	3.5868e-281	4	GATM
SLC40A1	2.41342e-279	1.61371	0.457	0.086	5.38361e-275	4	SLC40A1
DAB2	2.53749e-270	0.85883	0.54	0.121	5.66037e-266	4	DAB2
HLA-DQB11	7.30173e-268	1.28449	0.973	0.576	1.6288e-263	4	HLA-DQB1
HLA-DRB51	2.76988e-265	2.05572	0.971	0.809	6.17878e-261	4	HLA-DRB5
LGALS3BP	3.97745e-245	0.740373	0.482	0.105	8.87251e-241	4	LGALS3BP
HLA-DRB11	1.1296e-242	1.04844	0.999	0.96	2.5198e-238	4	HLA-DRB1
HLA-DQA11	2.58128e-241	0.82505	0.94	0.445	5.75805e-237	4	HLA-DQA1
SDC3	2.2248e-239	0.510708	0.272	0.028	4.96287e-235	4	SDC3
PLTP	1.281e-237	0.955035	0.283	0.031	2.85752e-233	4	PLTP
LTC4S	3.1606e-237	0.447026	0.296	0.035	7.05034e-233	4	LTC4S
HLA-DQA21	4.68282e-236	1.56724	0.83	0.384	1.0446e-231	4	HLA-DQA2
ID3	7.12404e-234	0.84057	0.298	0.036	1.58916e-229	4	ID3
MARCKS	2.74863e-233	1.26488	0.931	0.622	6.13137e-229	4	MARCKS
CLEC10A1	9.20576e-229	0.805954	0.644	0.184	2.05353e-224	4	CLEC10A
CD163	1.96776e-222	1.25069	0.778	0.341	4.38947e-218	4	CD163
TREM2	2.78781e-221	0.556834	0.228	0.02	6.21877e-217	4	TREM2
HLA-DMA1	1.1847e-220	0.981471	0.962	0.716	2.64271e-216	4	HLA-DMA
FRMD4B	6.01123e-219	0.685756	0.544	0.151	1.34093e-214	4	FRMD4B
OLFML2B	2.14914e-205	0.377169	0.269	0.033	4.79409e-201	4	OLFML2B
EBI3	2.89149e-201	0.377647	0.254	0.029	6.45004e-197	4	EBI3
STARD13	6.27942e-199	0.295849	0.178	0.012	1.40075e-194	4	STARD13
SERPING1	3.265e-197	0.784448	0.502	0.14	7.28324e-193	4	SERPING1
FCGR2B1	3.3983e-196	1.14362	0.706	0.312	7.58059e-192	4	FCGR2B
CSF1R1	1.28418e-194	0.92962	0.896	0.556	2.86462e-190	4	CSF1R
CCL4L2	5.40978e-190	1.86718	0.534	0.16	1.20676e-185	4	CCL4L2
SLAMF8	1.09563e-187	0.515595	0.41	0.091	2.44402e-183	4	SLAMF8
MS4A6A1	1.30331e-187	1.09112	0.948	0.746	2.9073e-183	4	MS4A6A
KCNMA1	6.07165e-187	0.524982	0.356	0.07	1.3544e-182	4	KCNMA1
ETV5	9.75974e-184	0.322012	0.231	0.027	2.1771e-179	4	ETV5
MAF	6.72103e-180	0.461167	0.32	0.058	1.49926e-175	4	MAF
IL181	2.47633e-175	0.668274	0.598	0.212	5.52394e-171	4	IL18
JUN	3.51066e-174	1.5369	0.879	0.597	7.83124e-170	4	JUN
NPC2	9.29104e-174	0.82146	0.971	0.896	2.07255e-169	4	NPC2
FILIP1L	2.02645e-172	0.374894	0.258	0.037	4.52039e-168	4	FILIP1L
CCL4	3.14391e-171	1.66682	0.611	0.226	7.01311e-167	4	CCL4
CCL3	1.95618e-170	1.49209	0.698	0.3	4.36365e-166	4	CCL3
ITM2B1	4.05361e-170	0.819952	0.999	0.95	9.04239e-166	4	ITM2B
CD72	5.15738e-169	0.439394	0.347	0.072	1.15046e-164	4	CD72
LPAR6	1.81155e-166	0.824216	0.608	0.247	4.04103e-162	4	LPAR6
FMN1	2.38006e-165	0.558133	0.408	0.103	5.3092e-161	4	FMN1
C3AR11	6.53669e-161	0.743941	0.666	0.29	1.45814e-156	4	C3AR1
PLAU	7.4926e-159	0.353936	0.216	0.028	1.67137e-154	4	PLAU
SGK11	3.25349e-152	1.30326	0.767	0.439	7.25756e-148	4	SGK1
HLA-DMB1	1.35696e-150	0.704242	0.889	0.571	3.02697e-146	4	HLA-DMB
IFNGR1	3.68165e-150	0.793813	0.843	0.564	8.21265e-146	4	IFNGR1
ABCA1	4.54584e-150	0.620402	0.455	0.139	1.01404e-145	4	ABCA1
MAFB1	9.33286e-150	1.19349	0.898	0.603	2.08188e-145	4	MAFB
FCGRT	1.32263e-147	0.787818	0.944	0.795	2.95039e-143	4	FCGRT
CPM	5.59867e-145	0.57371	0.392	0.107	1.24889e-140	4	CPM
SDS	1.562e-144	0.696886	0.289	0.055	3.48435e-140	4	SDS
FCGR2A	4.89358e-141	0.902088	0.834	0.557	1.09161e-136	4	FCGR2A
C1orf54	7.18876e-140	0.324408	0.398	0.104	1.6036e-135	4	C1orf54
TMEM51	2.8425e-138	0.339804	0.319	0.072	6.34076e-134	4	TMEM51
CCL3L1	2.49159e-137	1.28766	0.541	0.203	5.55799e-133	4	CCL3L1
LIPA	2.50536e-134	1.00307	0.576	0.251	5.5887e-130	4	LIPA
CD9	2.16639e-133	0.65764	0.277	0.058	4.83256e-129	4	CD9
CTSB	7.12716e-133	1.1152	0.941	0.805	1.58985e-128	4	CTSB
ZFP36L1	7.567e-132	0.837004	0.931	0.717	1.68797e-127	4	ZFP36L1
NRP1	9.39959e-132	0.336347	0.252	0.047	2.09677e-127	4	NRP1
TM6SF1	2.59891e-131	0.397879	0.364	0.098	5.79738e-127	4	TM6SF1
TSPAN33	7.82603e-131	0.392843	0.401	0.114	1.74575e-126	4	TSPAN33
PTMS1	7.66016e-128	0.544717	0.517	0.19	1.70875e-123	4	PTMS
GSN1	1.58366e-127	0.642966	0.74	0.392	3.53267e-123	4	GSN
NRP2	4.88068e-127	0.262715	0.17	0.021	1.08873e-122	4	NRP2
CXCL161	1.06542e-126	0.673543	0.807	0.495	2.37664e-122	4	CXCL16
SLC1A3	1.15736e-126	0.57693	0.384	0.113	2.58172e-122	4	SLC1A3
LAIR1	2.85384e-125	0.590232	0.67	0.334	6.36606e-121	4	LAIR1
AKR1B1	8.21961e-123	0.488017	0.46	0.163	1.83355e-118	4	AKR1B1
DBNDD2	1.8938e-122	0.399468	0.449	0.149	4.22451e-118	4	DBNDD2
LGMN	8.29843e-122	1.07462	0.4	0.13	1.85113e-117	4	LGMN
BLNK	2.49022e-116	0.27058	0.318	0.077	5.55493e-112	4	BLNK
DOCK4	2.57698e-116	0.370356	0.277	0.064	5.74846e-112	4	DOCK4
HERPUD11	2.719e-116	0.850032	0.851	0.616	6.06526e-112	4	HERPUD1
CST31	2.21996e-113	0.740702	0.994	0.993	4.95207e-109	4	CST3
FOLR2	1.05097e-112	0.650279	0.253	0.057	2.3444e-108	4	FOLR2
CD63	1.97577e-112	0.823475	0.888	0.653	4.40735e-108	4	CD63
MERTK	5.97724e-112	0.451972	0.259	0.06	1.33334e-107	4	MERTK
ARHGAP18	8.21976e-111	0.497157	0.503	0.201	1.83358e-106	4	ARHGAP18
MFSD1	3.17916e-110	0.600307	0.789	0.518	7.09175e-106	4	MFSD1
ATP8B4	3.62716e-108	0.367693	0.304	0.081	8.09112e-104	4	ATP8B4
SPATS2L1	2.08238e-107	0.483365	0.5	0.202	4.64516e-103	4	SPATS2L
RGS101	2.45543e-107	0.567888	0.832	0.585	5.47733e-103	4	RGS10
GADD45B1	1.45547e-106	1.00475	0.747	0.477	3.24673e-102	4	GADD45B
RGL1	1.5906e-106	0.36332	0.287	0.074	3.54816e-102	4	RGL1
B2M	3.85057e-104	0.488721	1	1	8.58947e-100	4	B2M
F13A11	1.64052e-103	0.676997	0.563	0.256	3.65951e-99	4	F13A1
ADAP2	5.64851e-103	0.625707	0.629	0.336	1.26001e-98	4	ADAP2
GFRA2	2.52321e-102	0.268681	0.181	0.031	5.62852e-98	4	GFRA2
MEF2A	8.34815e-102	0.587833	0.672	0.397	1.86222e-97	4	MEF2A
CEBPD	3.98455e-100	0.785888	0.968	0.875	8.88834e-96	4	CEBPD
HLA-DOA1	6.48045e-100	0.387423	0.406	0.142	1.44559e-95	4	HLA-DOA
PKIB1	3.49172e-99	0.279892	0.259	0.062	7.78897e-95	4	PKIB
EPB41L2	1.9437e-98	0.321739	0.291	0.08	4.33581e-94	4	EPB41L2
STAB1	1.39732e-97	0.649498	0.572	0.278	3.117e-93	4	STAB1
TUBA1B2	6.72267e-96	0.782295	0.855	0.651	1.49963e-91	4	TUBA1B
CTSC1	1.04906e-95	0.671918	0.824	0.554	2.34014e-91	4	CTSC
EPS8	2.98938e-95	0.352401	0.335	0.106	6.66841e-91	4	EPS8
NECTIN2	9.05375e-95	0.319867	0.321	0.097	2.01962e-90	4	NECTIN2
VEGFB	1.19464e-93	0.306224	0.464	0.173	2.66488e-89	4	VEGFB
GRN1	1.29934e-93	0.614448	0.962	0.891	2.89843e-89	4	GRN
TSPAN4	2.52128e-93	0.385571	0.372	0.13	5.62421e-89	4	TSPAN4
FABP51	5.14603e-93	0.825079	0.463	0.197	1.14792e-88	4	FABP5
PRDM1	8.77791e-93	0.467124	0.336	0.109	1.95809e-88	4	PRDM1
P2RY61	9.68251e-92	0.310264	0.386	0.132	2.15988e-87	4	P2RY6
YWHAH1	4.8035e-90	0.759738	0.69	0.435	1.07152e-85	4	YWHAH
HSPB1	1.21354e-89	0.575526	0.626	0.323	2.70704e-85	4	HSPB1
C3	1.51622e-89	0.414721	0.163	0.029	3.38224e-85	4	C3
PID1	3.2284e-89	0.495563	0.553	0.265	7.2016e-85	4	PID1
ATP1B11	2.994e-88	0.309768	0.273	0.077	6.67871e-84	4	ATP1B1
CTSH1	3.82047e-88	0.582191	0.887	0.727	8.52231e-84	4	CTSH
PDK4	4.50744e-88	1.69173	0.516	0.263	1.00547e-83	4	PDK4
FMNL21	5.62768e-87	0.400923	0.346	0.12	1.25537e-82	4	FMNL2
IER3	2.31054e-86	0.899489	0.664	0.388	5.15411e-82	4	IER3
HEXA	3.97934e-86	0.459889	0.582	0.297	8.87671e-82	4	HEXA
PTGS1	1.27517e-84	0.30115	0.294	0.091	2.84451e-80	4	PTGS1
CPVL1	4.00825e-84	0.535662	0.867	0.693	8.9412e-80	4	CPVL
GPRIN3	1.09871e-83	0.369052	0.383	0.144	2.4509e-79	4	GPRIN3
EGR2	6.48361e-83	0.502026	0.247	0.069	1.4463e-78	4	EGR2
SDSL	2.35976e-82	0.269576	0.26	0.074	5.26392e-78	4	SDSL
GPR1831	5.54916e-81	0.617065	0.726	0.41	1.23785e-76	4	GPR183
CTSL1	6.41819e-81	0.884995	0.434	0.187	1.43171e-76	4	CTSL
RNASE1	3.84792e-75	0.773615	0.141	0.026	8.58356e-71	4	RNASE1
MS4A71	9.16619e-75	0.575811	0.896	0.647	2.0447e-70	4	MS4A7
MT-ND4L1	3.77507e-74	0.581446	0.979	0.924	8.42105e-70	4	MT-ND4L
ADAM281	5.78164e-74	0.329879	0.32	0.113	1.28971e-69	4	ADAM28
NAIP1	3.17291e-73	0.45534	0.701	0.432	7.07781e-69	4	NAIP
FTL1	2.52029e-72	0.652486	1	0.999	5.62202e-68	4	FTL
FCHO2	8.7806e-72	0.327799	0.291	0.101	1.95869e-67	4	FCHO2
IL13RA11	1.38467e-71	0.40947	0.573	0.308	3.08879e-67	4	IL13RA1
ENG	4.73068e-71	0.333219	0.39	0.161	1.05527e-66	4	ENG
MS4A4A1	2.3402e-70	0.492754	0.441	0.206	5.22029e-66	4	MS4A4A
CREG1	5.33099e-70	0.534023	0.589	0.346	1.18918e-65	4	CREG1
MT-ATP81	1.26247e-69	0.661153	0.782	0.577	2.81619e-65	4	MT-ATP8
RNASE61	5.69783e-69	0.415987	0.736	0.471	1.27101e-64	4	RNASE6
CD142	9.49634e-69	0.739198	0.867	0.61	2.11835e-64	4	CD14
HSPA1A	3.14812e-67	0.928824	0.639	0.416	7.02251e-63	4	HSPA1A
ABHD12	6.1385e-67	0.311977	0.358	0.146	1.36932e-62	4	ABHD12
GNAS	1.3747e-65	0.380354	0.961	0.907	3.06655e-61	4	GNAS
FCGR1A	1.61851e-65	0.449052	0.566	0.31	3.61041e-61	4	FCGR1A
SH3PXD2B	4.71338e-65	0.272704	0.227	0.068	1.05141e-60	4	SH3PXD2B
SIGLEC1	9.78143e-65	0.37115	0.489	0.238	2.18194e-60	4	SIGLEC1
LPCAT2	2.81917e-64	0.401722	0.514	0.279	6.28872e-60	4	LPCAT2
CALHM61	3.2156e-64	0.545974	0.783	0.586	7.17304e-60	4	CALHM6
CYFIP1	1.98566e-60	0.374529	0.509	0.276	4.42941e-56	4	CYFIP1
SLC16A10	4.2878e-60	0.421593	0.181	0.049	9.5648e-56	4	SLC16A10
CD831	6.95068e-60	0.569239	0.762	0.554	1.55049e-55	4	CD83
TMEM14C1	8.2667e-60	0.335907	0.59	0.337	1.84405e-55	4	TMEM14C
TGFBI	2.28785e-59	0.426721	0.813	0.63	5.1035e-55	4	TGFBI
CD681	2.29559e-59	0.681833	0.798	0.588	5.12076e-55	4	CD68
CD84	9.21504e-59	0.364371	0.38	0.174	2.0556e-54	4	CD84
PLXDC2	1.57369e-58	0.45077	0.745	0.532	3.51043e-54	4	PLXDC2
IFITM31	1.90323e-58	0.52818	0.928	0.769	4.24553e-54	4	IFITM3
HSPA1B	4.03034e-58	0.459648	0.42	0.193	8.99049e-54	4	HSPA1B
LILRB5	1.07579e-57	0.285147	0.121	0.025	2.39977e-53	4	LILRB5
CORO1B	2.44855e-57	0.379142	0.647	0.417	5.46198e-53	4	CORO1B
LAP3	4.93512e-57	0.482405	0.776	0.591	1.10088e-52	4	LAP3
CTNND1	1.10186e-54	0.330164	0.423	0.212	2.45791e-50	4	CTNND1
SIRPA	1.419e-54	0.336699	0.57	0.331	3.16537e-50	4	SIRPA
OGFRL1	2.64708e-54	0.489999	0.736	0.568	5.90483e-50	4	OGFRL1
CTSZ1	7.29999e-54	0.456638	0.938	0.86	1.62841e-49	4	CTSZ
MAN2B1	1.0548e-53	0.37204	0.777	0.577	2.35295e-49	4	MAN2B1
PEA151	1.73972e-53	0.393881	0.58	0.36	3.8808e-49	4	PEA15
ZFP361	4.81914e-53	0.524096	0.969	0.956	1.07501e-48	4	ZFP36
ATP6AP11	1.53825e-52	0.347786	0.61	0.384	3.43138e-48	4	ATP6AP1
SLC4A7	5.66083e-51	0.2681	0.297	0.124	1.26276e-46	4	SLC4A7
KCTD12	7.43819e-51	0.415904	0.776	0.589	1.65924e-46	4	KCTD12
RHOB1	2.37712e-50	0.859101	0.738	0.597	5.30264e-46	4	RHOB
CIITA1	2.41801e-50	0.367049	0.638	0.412	5.39386e-46	4	CIITA
ATF3	3.99381e-50	0.631628	0.582	0.371	8.909e-46	4	ATF3
RAB20	4.66817e-50	0.338734	0.453	0.242	1.04133e-45	4	RAB20
RAP2A	1.1141e-49	0.254056	0.304	0.131	2.48522e-45	4	RAP2A
PMP22	1.17959e-49	0.380315	0.216	0.075	2.63131e-45	4	PMP22
ALCAM1	1.37118e-49	0.289807	0.324	0.145	3.0587e-45	4	ALCAM
ARL4C1	2.50395e-49	0.504918	0.585	0.347	5.58556e-45	4	ARL4C
SESN1	2.52978e-49	0.320436	0.296	0.128	5.64318e-45	4	SESN1
MGAT1	2.63507e-49	0.399469	0.799	0.641	5.87805e-45	4	MGAT1
CCR1	3.64739e-49	0.350513	0.464	0.258	8.13624e-45	4	CCR1
B3GNT51	4.05929e-48	0.320686	0.299	0.129	9.05505e-44	4	B3GNT5
IFI27	4.18342e-48	0.845715	0.139	0.037	9.33196e-44	4	IFI27
CXCL3	9.30699e-48	0.600295	0.187	0.061	2.07611e-43	4	CXCL3
SLC8A11	1.33324e-47	0.346721	0.695	0.493	2.97406e-43	4	SLC8A1
CREBL2	4.86448e-47	0.286251	0.371	0.184	1.08512e-42	4	CREBL2
KLF91	1.75523e-46	0.322857	0.447	0.242	3.91539e-42	4	KLF9
LCP21	2.23667e-46	0.386352	0.738	0.541	4.98935e-42	4	LCP2
IER51	3.30873e-46	0.55406	0.615	0.426	7.38078e-42	4	IER5
PPT1	9.54416e-46	0.378291	0.781	0.629	2.12902e-41	4	PPT1
IFI44L	1.03304e-45	0.481532	0.611	0.414	2.30441e-41	4	IFI44L
CEP170	3.24421e-45	0.329096	0.529	0.327	7.23686e-41	4	CEP170
HAVCR21	5.00405e-45	0.287093	0.408	0.212	1.11625e-40	4	HAVCR2
EPB41L3	5.37401e-45	0.343009	0.604	0.385	1.19878e-40	4	EPB41L3
RB1	1.63792e-44	0.382629	0.615	0.429	3.65371e-40	4	RB1
RBM47	1.78606e-44	0.367679	0.601	0.402	3.98418e-40	4	RBM47
DSE	1.91383e-44	0.321049	0.534	0.323	4.26918e-40	4	DSE
PLD31	2.58975e-44	0.560927	0.584	0.395	5.77696e-40	4	PLD3
ST14	2.81651e-44	0.274505	0.376	0.191	6.2828e-40	4	ST14
PLA2G7	4.89163e-44	0.392341	0.229	0.091	1.09118e-39	4	PLA2G7
EPSTI1	5.57192e-44	0.352473	0.662	0.455	1.24293e-39	4	EPSTI1
CLEC7A	2.99307e-42	0.365421	0.848	0.717	6.67663e-38	4	CLEC7A
RNF130	3.69028e-42	0.343415	0.895	0.816	8.2319e-38	4	RNF130
KLF41	1.13761e-41	0.527187	0.806	0.714	2.53766e-37	4	KLF4
CAMK1D	1.16345e-41	0.256215	0.388	0.204	2.5953e-37	4	CAMK1D
VASH1	1.9781e-41	0.293773	0.314	0.151	4.41255e-37	4	VASH1
ARL6IP1	1.97411e-40	0.305256	0.455	0.264	4.40364e-36	4	ARL6IP1
HEXB	5.618e-40	0.308495	0.582	0.383	1.25321e-35	4	HEXB
PSMC4	9.91959e-40	0.315739	0.433	0.253	2.21276e-35	4	PSMC4
C2	1.61903e-39	0.260046	0.163	0.056	3.61156e-35	4	C2
CD861	4.04526e-39	0.302793	0.695	0.499	9.02375e-35	4	CD86
VAMP8	2.57358e-38	0.295529	0.93	0.839	5.74089e-34	4	VAMP8
MGAT4A	3.05848e-38	0.250781	0.277	0.129	6.82254e-34	4	MGAT4A
SCAMP2	3.70332e-38	0.280863	0.569	0.376	8.26099e-34	4	SCAMP2
NRIP1	4.84417e-38	0.312263	0.457	0.277	1.08059e-33	4	NRIP1
IGSF61	5.45166e-38	0.489929	0.812	0.684	1.2161e-33	4	IGSF6
SNX29	1.15581e-37	0.26275	0.423	0.244	2.57826e-33	4	SNX29
LITAF1	1.32372e-37	0.366204	0.567	0.365	2.95283e-33	4	LITAF
IFIT1	3.67276e-37	0.363384	0.334	0.175	8.19282e-33	4	IFIT1
PEBP11	6.18787e-37	0.250705	0.454	0.261	1.38033e-32	4	PEBP1
TBXAS11	7.06225e-37	0.307127	0.795	0.609	1.57538e-32	4	TBXAS1
RTN11	8.18062e-37	0.281307	0.397	0.223	1.82485e-32	4	RTN1
GLUL	8.38705e-37	0.702985	0.804	0.678	1.8709e-32	4	GLUL
FGL2	9.12463e-37	0.469783	0.886	0.83	2.03543e-32	4	FGL2
CXCL81	1.24917e-36	0.542251	0.569	0.383	2.78652e-32	4	CXCL8
HSP90AB11	1.26623e-36	0.318888	0.881	0.737	2.82457e-32	4	HSP90AB1
CALR1	1.50023e-36	0.463242	0.732	0.563	3.34655e-32	4	CALR
H1F0	8.12936e-36	0.336738	0.269	0.128	1.81342e-31	4	H1F0
GNPDA1	9.37752e-36	0.251729	0.312	0.159	2.09184e-31	4	GNPDA1
AKR1A1	5.53451e-35	0.309245	0.61	0.444	1.23458e-30	4	AKR1A1
TNFAIP31	6.6539e-35	0.416834	0.757	0.573	1.48429e-30	4	TNFAIP3
IFI61	1.09189e-34	0.446242	0.739	0.576	2.43568e-30	4	IFI6
DOCK10	1.37067e-34	0.26697	0.436	0.259	3.05755e-30	4	DOCK10
KLF6	1.49276e-34	0.498325	0.948	0.933	3.32991e-30	4	KLF6
TUBB	5.6933e-34	0.336495	0.614	0.435	1.27e-29	4	TUBB
PLSCR11	7.00171e-34	0.30294	0.771	0.593	1.56187e-29	4	PLSCR1
QKI	1.70822e-33	0.28345	0.795	0.648	3.81053e-29	4	QKI
IER5L	1.9877e-33	0.305005	0.296	0.152	4.43397e-29	4	IER5L
AOAH	5.62736e-33	0.320668	0.715	0.547	1.2553e-28	4	AOAH
BMP2K	6.5642e-33	0.270055	0.424	0.256	1.46428e-28	4	BMP2K
CXCL21	6.77222e-33	0.771785	0.336	0.185	1.51068e-28	4	CXCL2
ELMO11	1.17912e-32	0.259556	0.427	0.258	2.63027e-28	4	ELMO1
ETS21	1.77397e-32	0.286844	0.688	0.505	3.95718e-28	4	ETS2
FOS	2.95777e-32	0.359669	0.977	0.977	6.5979e-28	4	FOS
AC084871.1	4.50571e-32	0.361175	0.176	0.07	1.00509e-27	4	AC084871.1
RAC11	5.28265e-32	0.256065	0.938	0.897	1.1784e-27	4	RAC1
ELL2	5.52334e-32	0.294609	0.286	0.146	1.23209e-27	4	ELL2
LY861	6.22841e-32	0.25863	0.706	0.519	1.38937e-27	4	LY86
IFIT31	1.85126e-31	0.399859	0.417	0.26	4.12961e-27	4	IFIT3
C15orf481	2.19612e-31	0.467837	0.22	0.098	4.89887e-27	4	C15orf48
MT-ND61	3.15542e-31	0.36582	0.787	0.638	7.0388e-27	4	MT-ND6
REL1	4.36479e-31	0.346226	0.72	0.577	9.73653e-27	4	REL
RASSF4	5.30465e-30	0.302116	0.577	0.413	1.18331e-25	4	RASSF4
SNX6	1.53513e-29	0.329628	0.589	0.449	3.42442e-25	4	SNX6
LAMP1	2.2173e-29	0.3197	0.495	0.34	4.94614e-25	4	LAMP1
ITPR2	3.20413e-29	0.260432	0.45	0.289	7.14746e-25	4	ITPR2
STAT1	3.37143e-29	0.382166	0.67	0.528	7.52064e-25	4	STAT1
ZFP36L2	6.44592e-29	0.41069	0.921	0.853	1.43789e-24	4	ZFP36L2
FNIP2	9.86515e-29	0.256981	0.337	0.191	2.20062e-24	4	FNIP2
PABPC41	1.44649e-28	0.272103	0.63	0.456	3.22669e-24	4	PABPC4
GK	3.28621e-28	0.312541	0.43	0.274	7.33055e-24	4	GK
PHACTR11	4.94077e-28	0.36114	0.53	0.376	1.10214e-23	4	PHACTR1
RBPJ1	8.11467e-28	0.305051	0.597	0.438	1.81014e-23	4	RBPJ
MMP19	1.05983e-27	0.328515	0.125	0.044	2.36417e-23	4	MMP19
CD3021	1.13798e-27	0.282961	0.73	0.591	2.53849e-23	4	CD302
NR4A31	5.3139e-27	0.367929	0.409	0.256	1.18537e-22	4	NR4A3
EGR1	1.10227e-26	0.68369	0.403	0.265	2.45883e-22	4	EGR1
WSB11	3.02319e-26	0.332275	0.782	0.672	6.74383e-22	4	WSB1
HCLS1	7.69288e-26	0.255522	0.933	0.858	1.71605e-21	4	HCLS1
CREM	1.02419e-25	0.287477	0.348	0.209	2.28466e-21	4	CREM
P2RY13	1.92962e-25	0.391558	0.501	0.371	4.3044e-21	4	P2RY13
ALDH21	1.93984e-25	0.264304	0.685	0.528	4.3272e-21	4	ALDH2
SAP301	4.29242e-25	0.30578	0.545	0.388	9.57511e-21	4	SAP30
AHR1	4.99683e-25	0.283632	0.573	0.404	1.11464e-20	4	AHR
MT-ND51	7.18083e-25	0.274574	0.992	0.975	1.60183e-20	4	MT-ND5
SNX9	9.36165e-25	0.252168	0.419	0.267	2.0883e-20	4	SNX9
GPX4	5.22426e-24	0.306185	0.842	0.744	1.16538e-19	4	GPX4
RNASET21	8.15009e-24	0.299929	0.898	0.821	1.81804e-19	4	RNASET2
OLR1	1.28376e-23	0.269195	0.199	0.095	2.86368e-19	4	OLR1
MALAT1	1.52333e-23	0.325364	0.991	0.999	3.3981e-19	4	MALAT1
HCST	6.64134e-22	0.309183	0.806	0.716	1.48148e-17	4	HCST
AC253572.2	2.13058e-21	0.350147	0.292	0.173	4.75269e-17	4	AC253572.2
ACP5	1.54554e-20	0.467932	0.261	0.157	3.44763e-16	4	ACP5
FGD21	2.69257e-20	0.274671	0.595	0.476	6.00631e-16	4	FGD2
TNF	2.81418e-20	0.27903	0.21	0.111	6.27759e-16	4	TNF
DUSP1	2.40674e-19	0.285027	0.973	0.971	5.36871e-15	4	DUSP1
DAPK11	2.51903e-19	0.25424	0.548	0.417	5.61921e-15	4	DAPK1
ZNF331	7.89457e-19	0.288112	0.318	0.196	1.76104e-14	4	ZNF331
IL7R	1.12507e-18	0.410442	0.193	0.102	2.5097e-14	4	IL7R
GBP1	2.37725e-18	0.264797	0.434	0.305	5.30294e-14	4	GBP1
CH25H	4.3514e-18	0.297339	0.149	0.071	9.70667e-14	4	CH25H
CCNH1	1.7102e-17	0.359568	0.496	0.39	3.81493e-13	4	CCNH
VEGFA	4.19109e-15	0.262889	0.32	0.215	9.34907e-11	4	VEGFA
TXNIP1	2.19766e-14	0.335839	0.856	0.809	4.90231e-10	4	TXNIP
NR4A21	3.53833e-14	0.406981	0.589	0.508	7.89296e-10	4	NR4A2
CTSD1	6.72877e-14	0.729082	0.676	0.619	1.50099e-09	4	CTSD
LMNA1	2.23714e-12	0.29423	0.203	0.124	4.99038e-08	4	LMNA
IER22	3.59653e-12	0.354852	0.762	0.726	8.02278e-08	4	IER2
ID2	8.36753e-12	0.299605	0.586	0.509	1.86655e-07	4	ID2
CD69	5.33809e-10	0.271756	0.203	0.134	1.19077e-05	4	CD69
PRDX1	1.91111e-09	0.308396	0.638	0.592	4.26312e-05	4	PRDX1
CKLF1	2.57571e-09	0.266149	0.611	0.564	5.74563e-05	4	CKLF
PLIN2	6.59587e-08	0.298821	0.513	0.434	0.00147134	4	PLIN2
OTUD1	2.8675e-06	0.261104	0.322	0.269	0.0639654	4	OTUD1
MARCO	6.73508e-06	0.307663	0.119	0.182	0.150239	4	MARCO
CITED2	2.10127e-05	0.392045	0.399	0.35	0.46873	4	CITED2
TFRC	0.000257313	0.302727	0.247	0.21	1	4	TFRC
LGALS3	0.038362	0.524112	0.745	0.754	1	4	LGALS3
OLR11	0	1.10768	0.497	0.067	0	5	OLR1
CLEC5A	1.65212e-262	0.640533	0.314	0.034	3.68539e-258	5	CLEC5A
VEGFA1	2.59489e-260	1.35932	0.64	0.184	5.78841e-256	5	VEGFA
FTH11	6.72833e-247	1.11292	1	1	1.50089e-242	5	FTH1
NAMPT	7.41224e-244	1.44582	0.992	0.826	1.65345e-239	5	NAMPT
IER31	1.05498e-229	1.53757	0.83	0.373	2.35335e-225	5	IER3
TGM2	1.51393e-228	0.897041	0.305	0.038	3.37713e-224	5	TGM2
SRGN	3.40017e-222	1.10094	0.999	0.987	7.58476e-218	5	SRGN
EREG1	5.79066e-220	1.63681	0.694	0.245	1.29172e-215	5	EREG
ZNF3311	7.54389e-218	1.25137	0.579	0.172	1.68282e-213	5	ZNF331
SAMSN11	2.71655e-217	1.08038	0.827	0.388	6.05981e-213	5	SAMSN1
KIFC3	6.66674e-217	0.432711	0.282	0.033	1.48715e-212	5	KIFC3
SLC16A101	6.88822e-217	0.698163	0.302	0.038	1.53655e-212	5	SLC16A10
PLAUR1	3.45616e-216	1.51949	0.915	0.574	7.70966e-212	5	PLAUR
SOCS3	7.64936e-216	1.21343	0.812	0.357	1.70634e-211	5	SOCS3
THBS11	4.54643e-211	2.32575	0.713	0.304	1.01417e-206	5	THBS1
MCEMP11	1.04633e-209	1.20509	0.503	0.133	2.33404e-205	5	MCEMP1
BCL2A11	2.99981e-208	1.12313	0.938	0.586	6.69169e-204	5	BCL2A1
SOD21	6.74102e-201	1.52208	0.924	0.653	1.50372e-196	5	SOD2
TIMP1	2.86122e-194	2.58887	0.959	0.781	6.38253e-190	5	TIMP1
TNFAIP32	6.55664e-194	1.2737	0.927	0.558	1.46259e-189	5	TNFAIP3
C15orf482	1.32531e-187	1.28117	0.392	0.082	2.95638e-183	5	C15orf48
SEMA6B	4.28634e-183	0.459578	0.365	0.07	9.56153e-179	5	SEMA6B
SLC25A37	2.19465e-181	1.15748	0.683	0.301	4.89561e-177	5	SLC25A37
GK1	8.41639e-173	0.916336	0.641	0.254	1.87744e-168	5	GK
SH3PXD2B1	1.47544e-170	0.464051	0.326	0.06	3.29126e-166	5	SH3PXD2B
ATF31	8.68545e-168	0.958976	0.765	0.355	1.93746e-163	5	ATF3
AQP91	2.07545e-165	0.65935	0.559	0.183	4.62972e-161	5	AQP9
SLC39A8	3.83842e-163	0.578746	0.275	0.044	8.56237e-159	5	SLC39A8
TREM11	1.65592e-159	0.893	0.699	0.303	3.69387e-155	5	TREM1
IL1B1	3.68056e-159	1.78888	0.772	0.415	8.21021e-155	5	IL1B
THBS1-IT1	8.10196e-158	0.412265	0.252	0.038	1.80731e-153	5	THBS1-IT1
ZFP362	2.57387e-155	0.879899	0.994	0.953	5.74154e-151	5	ZFP36
FN1	6.23876e-151	0.949742	0.152	0.012	1.39168e-146	5	FN1
IL10	4.19678e-149	0.679143	0.314	0.063	9.36175e-145	5	IL10
NR4A22	7.32928e-148	0.971912	0.831	0.485	1.63494e-143	5	NR4A2
ACKR3	1.00621e-147	0.520936	0.211	0.028	2.24454e-143	5	ACKR3
PMP221	9.54087e-147	0.616094	0.317	0.066	2.12828e-142	5	PMP22
THBD	1.83677e-145	1.01616	0.467	0.148	4.09727e-141	5	THBD
HBEGF	1.96774e-144	1.09484	0.614	0.263	4.38944e-140	5	HBEGF
SAT11	7.84166e-143	0.818009	1	0.975	1.74924e-138	5	SAT1
NR4A11	1.4608e-142	1.03759	0.835	0.481	3.2586e-138	5	NR4A1
G0S21	2.52508e-137	1.37944	0.498	0.168	5.6327e-133	5	G0S2
GLUL1	6.17374e-137	1.32354	0.873	0.672	1.37718e-132	5	GLUL
DUSP2	1.37424e-133	1.1009	0.613	0.265	3.06552e-129	5	DUSP2
ACSL11	3.35791e-132	0.850602	0.672	0.327	7.49048e-128	5	ACSL1
EIF4A3	3.5246e-130	1.34566	0.703	0.393	7.86233e-126	5	EIF4A3
HIF1A	7.46951e-130	1.10894	0.814	0.566	1.66622e-125	5	HIF1A
MARCO1	2.81822e-129	0.739225	0.452	0.149	6.28661e-125	5	MARCO
ATP1B3	6.58974e-129	0.810789	0.734	0.411	1.46997e-124	5	ATP1B3
SLC2A31	1.12597e-126	1.11729	0.73	0.402	2.51169e-122	5	SLC2A3
NFKBIA1	2.72366e-126	1.16126	0.969	0.847	6.07566e-122	5	NFKBIA
SDS1	5.4699e-125	0.961176	0.275	0.058	1.22017e-120	5	SDS
ELL21	5.2793e-124	0.567005	0.422	0.134	1.17765e-119	5	ELL2
PELATON1	6.17819e-124	0.720575	0.471	0.162	1.37817e-119	5	PELATON
CTSB1	1.45863e-123	1.09581	0.93	0.807	3.25377e-119	5	CTSB
OSM	1.72985e-123	0.810895	0.343	0.09	3.85879e-119	5	OSM
SERPINB9	9.1764e-122	0.697555	0.674	0.331	2.04698e-117	5	SERPINB9
IFI301	3.44083e-119	0.761451	0.994	0.918	7.67546e-115	5	IFI30
UPP11	1.02755e-118	0.776888	0.692	0.378	2.29215e-114	5	UPP1
SLC11A11	2.18123e-116	0.913476	0.848	0.59	4.86568e-112	5	SLC11A1
AREG1	3.32892e-116	1.74205	0.535	0.23	7.42582e-112	5	AREG
CCL20	5.40659e-113	0.863033	0.21	0.036	1.20605e-108	5	CCL20
PDE4B	7.56429e-113	0.584948	0.638	0.294	1.68737e-108	5	PDE4B
METRNL	4.05867e-111	0.717129	0.818	0.557	9.05369e-107	5	METRNL
SLA	7.34438e-111	0.76829	0.661	0.361	1.63831e-106	5	SLA
GADD45B2	2.11334e-110	0.91673	0.78	0.476	4.71423e-106	5	GADD45B
MMP191	1.17803e-105	0.626583	0.204	0.037	2.62784e-101	5	MMP19
TAMALIN	1.28412e-105	0.490693	0.346	0.099	2.86448e-101	5	TAMALIN
FPR11	2.39575e-105	0.808021	0.791	0.497	5.3442e-101	5	FPR1
FOSB1	8.31721e-101	0.785725	0.938	0.761	1.85532e-96	5	FOSB
FKBP5	9.95614e-101	0.627924	0.738	0.436	2.22092e-96	5	FKBP5
GPR1832	1.56068e-99	0.57323	0.786	0.407	3.4814e-95	5	GPR183
PFKFB3	3.52799e-99	0.636482	0.578	0.277	7.86988e-95	5	PFKFB3
NFIL31	7.85938e-99	0.525758	0.575	0.262	1.75319e-94	5	NFIL3
FNDC3B	5.63387e-97	0.546494	0.484	0.204	1.25675e-92	5	FNDC3B
CEBPB1	4.73667e-95	0.701421	0.961	0.79	1.05661e-90	5	CEBPB
CD631	9.86394e-94	0.809852	0.855	0.658	2.20035e-89	5	CD63
ZFP36L11	9.84266e-92	1.00973	0.876	0.724	2.1956e-87	5	ZFP36L1
PHLDA1	2.20098e-90	0.480601	0.267	0.071	4.90973e-86	5	PHLDA1
RAB201	8.22332e-90	0.443449	0.531	0.236	1.83438e-85	5	RAB20
MPHOSPH6	1.18012e-89	0.365628	0.371	0.128	2.63249e-85	5	MPHOSPH6
DHRS3	2.01921e-89	0.250413	0.198	0.04	4.50424e-85	5	DHRS3
CD1631	8.00647e-89	0.735376	0.652	0.357	1.786e-84	5	CD163
RETN	5.90652e-88	1.44656	0.407	0.163	1.31757e-83	5	RETN
CXCL22	1.70489e-87	0.927365	0.445	0.175	3.8031e-83	5	CXCL2
PLIN21	1.66986e-86	0.893807	0.688	0.418	3.72496e-82	5	PLIN2
RASGEF1B	3.40411e-86	0.484102	0.538	0.247	7.59354e-82	5	RASGEF1B
EPB41L31	4.68808e-86	0.558896	0.669	0.38	1.04577e-81	5	EPB41L3
JUNB1	3.47672e-85	0.611701	0.987	0.931	7.75552e-81	5	JUNB
TYMP1	9.10027e-85	0.52833	0.989	0.936	2.03e-80	5	TYMP
PNRC1	1.33719e-84	0.552494	0.988	0.953	2.98287e-80	5	PNRC1
CDKN1A1	8.47856e-84	0.630869	0.772	0.477	1.89131e-79	5	CDKN1A
NLRP31	1.16925e-83	0.872044	0.728	0.469	2.60824e-79	5	NLRP3
DOCK41	3.58221e-83	0.273807	0.255	0.068	7.99084e-79	5	DOCK4
ATP13A3	4.52793e-83	0.53402	0.472	0.214	1.01005e-78	5	ATP13A3
LITAF2	1.23577e-82	0.620016	0.648	0.359	2.75662e-78	5	LITAF
H3-3A	7.15241e-82	0.968781	0.628	0.375	1.59549e-77	5	H3-3A
CSRNP1	3.0153e-81	0.497139	0.63	0.34	6.72623e-77	5	CSRNP1
EGR11	4.05716e-81	1.0254	0.523	0.254	9.05031e-77	5	EGR1
SH3BGRL3	4.26566e-81	0.445475	1	0.991	9.5154e-77	5	SH3BGRL3
S100A111	2.33218e-80	0.528021	0.994	0.978	5.20239e-76	5	S100A11
CLEC4E2	2.41135e-80	0.480794	0.607	0.304	5.37899e-76	5	CLEC4E
TPM4	7.89289e-80	0.655797	0.77	0.561	1.76067e-75	5	TPM4
CCRL2	2.92513e-79	0.290382	0.271	0.079	6.5251e-75	5	CCRL2
PPP1R15A1	6.08754e-79	0.604523	0.945	0.789	1.35795e-74	5	PPP1R15A
ICAM1	6.28976e-79	0.662106	0.513	0.255	1.40306e-74	5	ICAM1
BTG1	2.83214e-77	0.805423	0.934	0.819	6.31765e-73	5	BTG1
C5AR12	1.16646e-75	0.629531	0.831	0.574	2.60202e-71	5	C5AR1
CD143	7.11956e-73	0.610848	0.892	0.609	1.58816e-68	5	CD14
CCL31	9.68337e-73	1.11313	0.592	0.313	2.16007e-68	5	CCL3
MARCHF2	1.70421e-70	0.346475	0.309	0.109	3.80159e-66	5	MARCHF2
TLR21	5.14648e-69	0.46762	0.726	0.472	1.14803e-64	5	TLR2
SPHK1	9.62193e-69	0.263646	0.243	0.072	2.14636e-64	5	SPHK1
PHC2	1.96617e-68	0.608771	0.565	0.344	4.38594e-64	5	PHC2
DUSP11	4.83137e-68	0.434405	0.999	0.969	1.07773e-63	5	DUSP1
CXCL31	6.5514e-68	0.770764	0.214	0.059	1.46142e-63	5	CXCL3
CD300E1	1.00972e-67	0.550201	0.731	0.48	2.25239e-63	5	CD300E
SLC43A2	1.51956e-66	0.452187	0.656	0.396	3.38969e-62	5	SLC43A2
CD442	1.58196e-66	0.58293	0.894	0.712	3.52887e-62	5	CD44
FPR2	2.41361e-66	0.455236	0.366	0.15	5.38404e-62	5	FPR2
LINC01678	3.47344e-66	0.322264	0.354	0.14	7.7482e-62	5	LINC01678
VSIG41	4.52249e-66	0.402217	0.314	0.111	1.00883e-61	5	VSIG4
PPP1R15B	5.97666e-66	0.439017	0.531	0.278	1.33321e-61	5	PPP1R15B
PID11	2.17934e-64	0.404672	0.529	0.269	4.86146e-60	5	PID1
PLSCR12	2.36462e-63	0.47991	0.787	0.592	5.27476e-59	5	PLSCR1
CREM1	2.78817e-63	0.458377	0.429	0.202	6.21957e-59	5	CREM
DUSP4	3.237e-63	0.298964	0.147	0.031	7.22077e-59	5	DUSP4
PPIF	4.46855e-63	0.535723	0.472	0.238	9.968e-59	5	PPIF
MCL11	6.8245e-63	0.474503	0.977	0.91	1.52234e-58	5	MCL1
ENG1	7.09072e-63	0.394738	0.377	0.164	1.58173e-58	5	ENG
FCAR1	7.77729e-63	0.300953	0.329	0.126	1.73488e-58	5	FCAR
VCAN2	9.90825e-63	0.699355	0.871	0.605	2.21023e-58	5	VCAN
NR4A32	3.73869e-62	0.380493	0.513	0.247	8.33988e-58	5	NR4A3
FOSL2	2.53079e-61	0.452704	0.593	0.35	5.64544e-57	5	FOSL2
LIMS1	1.60785e-60	0.482797	0.724	0.496	3.58662e-56	5	LIMS1
BTG1-DT	1.2928e-59	0.325021	0.179	0.047	2.88384e-55	5	BTG1-DT
TFRC1	2.36478e-58	0.540659	0.407	0.194	5.27512e-54	5	TFRC
SERPINA11	9.00489e-58	0.469451	0.971	0.83	2.00872e-53	5	SERPINA1
NPC21	1.60804e-57	0.478481	0.956	0.898	3.58704e-53	5	NPC2
B3GNT52	2.21826e-57	0.28456	0.325	0.128	4.94827e-53	5	B3GNT5
H3-3B	2.64662e-57	0.769698	0.624	0.374	5.90381e-53	5	H3-3B
NECTIN21	3.10849e-57	0.258333	0.281	0.102	6.93411e-53	5	NECTIN2
FLOT1	4.52304e-57	0.464854	0.597	0.376	1.00895e-52	5	FLOT1
TGIF1	5.37421e-57	0.327823	0.41	0.191	1.19883e-52	5	TGIF1
ETS22	1.56963e-56	0.526682	0.722	0.503	3.50138e-52	5	ETS2
MAFF	3.85731e-56	0.309503	0.331	0.136	8.6045e-52	5	MAFF
RAB13	4.60431e-56	0.323142	0.28	0.105	1.02708e-51	5	RAB13
GPX1	1.43979e-55	0.720904	0.622	0.363	3.21175e-51	5	GPX1
LAPTM5	2.11341e-55	0.477725	0.979	0.949	4.71439e-51	5	LAPTM5
LDHA1	2.51884e-55	0.561841	0.719	0.551	5.61877e-51	5	LDHA
ACSL3	4.01371e-55	0.427774	0.392	0.19	8.95338e-51	5	ACSL3
CYCS	7.69673e-55	0.665224	0.602	0.396	1.71691e-50	5	CYCS
KDM6B1	1.04621e-54	0.490353	0.65	0.427	2.33378e-50	5	KDM6B
BHLHE401	1.5714e-54	0.38152	0.528	0.278	3.50532e-50	5	BHLHE40
NEAT12	1.01403e-53	0.518622	0.998	0.943	2.26199e-49	5	NEAT1
GRINA	1.20646e-53	0.458297	0.817	0.655	2.69124e-49	5	GRINA
MIR23AHG	1.23501e-53	0.588599	0.47	0.242	2.75494e-49	5	MIR23AHG
CXCL82	1.93419e-53	0.776072	0.629	0.379	4.3146e-49	5	CXCL8
ATP5MK	3.09789e-53	0.409723	0.516	0.276	6.91046e-49	5	ATP5MK
PTPN12	4.29805e-53	0.411939	0.556	0.333	9.58766e-49	5	PTPN12
SLC1A31	7.75356e-53	0.329938	0.305	0.123	1.72959e-48	5	SLC1A3
GBP5	1.21665e-52	0.562728	0.338	0.148	2.71398e-48	5	GBP5
GABARAPL1	1.52847e-51	0.49529	0.463	0.256	3.40955e-47	5	GABARAPL1
IL1RN	9.47958e-51	0.83732	0.378	0.192	2.11461e-46	5	IL1RN
CYRIA	1.06362e-50	0.283876	0.322	0.136	2.37261e-46	5	CYRIA
CYRIB	1.23461e-50	0.366437	0.421	0.209	2.75405e-46	5	CYRIB
GK5	3.54424e-50	0.281122	0.242	0.089	7.90615e-46	5	GK5
SERF2	4.19803e-50	0.268479	0.998	0.998	9.36455e-46	5	SERF2
LILRB11	1.00509e-49	0.493049	0.768	0.569	2.24206e-45	5	LILRB1
NFE2L2	1.12844e-49	0.44459	0.693	0.493	2.51721e-45	5	NFE2L2
RHBDD2	1.64073e-49	0.341876	0.319	0.142	3.65997e-45	5	RHBDD2
NINJ11	4.64616e-49	0.601844	0.667	0.468	1.03642e-44	5	NINJ1
RIPK2	7.64027e-49	0.369172	0.517	0.3	1.70431e-44	5	RIPK2
FCGR1A1	3.85363e-47	0.426033	0.525	0.316	8.5963e-43	5	FCGR1A
H2AZ2	4.21313e-47	0.347111	0.407	0.207	9.39822e-43	5	H2AZ2
QSOX1	4.85961e-47	0.374369	0.434	0.235	1.08403e-42	5	QSOX1
CD931	9.15657e-47	0.448278	0.643	0.43	2.04256e-42	5	CD93
DSE1	9.90657e-47	0.40888	0.536	0.324	2.20986e-42	5	DSE
KYNU	1.00396e-46	0.384749	0.547	0.337	2.23953e-42	5	KYNU
ZBTB16	1.47142e-46	0.298453	0.259	0.102	3.2823e-42	5	ZBTB16
NFKBID	3.90489e-46	0.353527	0.442	0.235	8.71065e-42	5	NFKBID
PIM3	8.59133e-46	0.410573	0.534	0.321	1.91647e-41	5	PIM3
STAB11	1.71945e-45	0.363776	0.504	0.287	3.83559e-41	5	STAB1
CALR2	2.31327e-45	0.535381	0.735	0.564	5.1602e-41	5	CALR
C3AR12	1.22541e-44	0.310232	0.531	0.306	2.73353e-40	5	C3AR1
SKIL	1.89654e-44	0.294518	0.377	0.187	4.23061e-40	5	SKIL
ALOX5AP	2.57525e-44	0.756913	0.431	0.242	5.74461e-40	5	ALOX5AP
ARL5B	4.10135e-44	0.3382	0.367	0.181	9.14887e-40	5	ARL5B
MXD11	2.70149e-43	0.399708	0.586	0.371	6.02622e-39	5	MXD1
PTGS21	3.0171e-43	0.467293	0.37	0.184	6.73025e-39	5	PTGS2
PLEKHG2	7.1829e-43	0.254007	0.308	0.138	1.60229e-38	5	PLEKHG2
CCL4L21	1.23673e-42	0.960973	0.362	0.18	2.75878e-38	5	CCL4L2
MAP3K81	6.65126e-42	0.412664	0.718	0.525	1.4837e-37	5	MAP3K8
CD82	3.13195e-41	0.250183	0.251	0.104	6.98645e-37	5	CD82
ANXA5	3.62705e-40	0.346121	0.964	0.883	8.09087e-36	5	ANXA5
DDIT41	4.88962e-40	0.330471	0.646	0.417	1.09073e-35	5	DDIT4
CTSL2	6.97463e-40	0.424325	0.373	0.195	1.55583e-35	5	CTSL
NFKBIZ1	8.08159e-40	0.503458	0.823	0.682	1.80276e-35	5	NFKBIZ
YBX31	1.07379e-39	0.368111	0.738	0.542	2.3953e-35	5	YBX3
UBALD2	1.41659e-39	0.365835	0.559	0.368	3.15999e-35	5	UBALD2
CCL41	1.94772e-39	1.03467	0.434	0.247	4.34477e-35	5	CCL4
RNASE21	2.08321e-39	0.401979	0.371	0.194	4.64701e-35	5	RNASE2
LUCAT1	4.32745e-39	0.25881	0.193	0.07	9.65324e-35	5	LUCAT1
MIF	1.46346e-38	0.495041	0.84	0.744	3.26453e-34	5	MIF
LAIR11	1.64325e-38	0.32249	0.551	0.348	3.66559e-34	5	LAIR1
GSTO1	1.76179e-38	0.381908	0.736	0.581	3.93002e-34	5	GSTO1
CXCL10	3.08709e-38	1.25146	0.101	0.024	6.88637e-34	5	CXCL10
CEBPD1	3.55809e-38	0.478736	0.959	0.876	7.93703e-34	5	CEBPD
ZEB21	3.64875e-38	0.373608	0.924	0.822	8.13927e-34	5	ZEB2
SDCBP1	5.38874e-38	0.369187	0.797	0.652	1.20207e-33	5	SDCBP
XBP1	1.16159e-37	0.325153	0.53	0.332	2.59115e-33	5	XBP1
GNA15	3.01334e-37	0.303707	0.448	0.262	6.72186e-33	5	GNA15
PRDM11	3.04066e-37	0.284003	0.266	0.117	6.78281e-33	5	PRDM1
CCL3L11	4.13496e-37	0.721004	0.399	0.22	9.22386e-33	5	CCL3L1
FBP1	5.04363e-37	0.556721	0.512	0.341	1.12508e-32	5	FBP1
ACTN1	1.01196e-36	0.336313	0.464	0.279	2.25737e-32	5	ACTN1
RAB31	1.45638e-36	0.458295	0.748	0.629	3.24875e-32	5	RAB31
ALOX5	2.55357e-36	0.347003	0.698	0.527	5.69625e-32	5	ALOX5
SMIM3	4.01009e-36	0.290929	0.299	0.145	8.94531e-32	5	SMIM3
SIRPA1	1.54695e-35	0.273793	0.537	0.336	3.45077e-31	5	SIRPA
AZI2	7.8846e-35	0.339057	0.452	0.276	1.75882e-30	5	AZI2
JUND	1.27855e-34	0.337927	0.988	0.966	2.85206e-30	5	JUND
ATP5MJ	2.43636e-34	0.311535	0.486	0.288	5.4348e-30	5	ATP5MJ
TYROBP3	9.28193e-34	0.255485	0.997	0.962	2.07052e-29	5	TYROBP
SAP302	1.12605e-33	0.39095	0.565	0.387	2.51188e-29	5	SAP30
GBP11	1.70814e-33	0.825472	0.473	0.302	3.81036e-29	5	GBP1
IL1R21	1.87012e-33	0.56821	0.218	0.093	4.17168e-29	5	IL1R2
TGFBI1	9.60146e-33	0.637509	0.73	0.64	2.1418e-28	5	TGFBI
PLK3	2.44153e-32	0.269343	0.386	0.22	5.44631e-28	5	PLK3
AGFG1	9.70257e-32	0.312505	0.488	0.319	2.16435e-27	5	AGFG1
IVNS1ABP	4.35801e-31	0.366721	0.436	0.274	9.72141e-27	5	IVNS1ABP
SIGLEC101	6.48413e-31	0.350765	0.483	0.304	1.44642e-26	5	SIGLEC10
CIB11	1.5641e-30	0.337264	0.665	0.519	3.48904e-26	5	CIB1
WARS11	1.64349e-30	0.36278	0.33	0.177	3.66614e-26	5	WARS1
LILRA51	7.58459e-30	0.338012	0.755	0.571	1.69189e-25	5	LILRA5
VAMP51	8.77071e-30	0.386123	0.659	0.5	1.95648e-25	5	VAMP5
EFHD2	8.83166e-30	0.276081	0.903	0.835	1.97008e-25	5	EFHD2
FCER1G1	2.19108e-29	0.295447	0.991	0.951	4.88764e-25	5	FCER1G
PER1	3.7927e-29	0.281943	0.63	0.45	8.46037e-25	5	PER1
STXBP22	4.74001e-29	0.405993	0.866	0.728	1.05735e-24	5	STXBP2
RILPL21	8.31369e-29	0.316685	0.727	0.591	1.85453e-24	5	RILPL2
SYAP1	1.43538e-28	0.330669	0.494	0.327	3.20189e-24	5	SYAP1
DENND5A1	3.1018e-28	0.291888	0.592	0.422	6.91918e-24	5	DENND5A
MT2A1	3.97839e-28	1.03857	0.783	0.686	8.87459e-24	5	MT2A
IRAK32	4.98275e-28	0.278589	0.66	0.484	1.1115e-23	5	IRAK3
ARHGAP181	5.12019e-28	0.27668	0.366	0.216	1.14216e-23	5	ARHGAP18
CTNNB1	1.19294e-27	0.312014	0.587	0.427	2.66109e-23	5	CTNNB1
CYBA	1.34109e-27	0.255985	0.999	0.996	2.99157e-23	5	CYBA
RGCC	1.59711e-27	0.474062	0.274	0.141	3.56266e-23	5	RGCC
TOP1	2.60653e-27	0.369202	0.591	0.457	5.81439e-23	5	TOP1
ANPEP1	2.82759e-27	0.266434	0.387	0.229	6.30751e-23	5	ANPEP
ABHD51	3.69344e-27	0.426749	0.411	0.265	8.23897e-23	5	ABHD5
BIRC31	3.83341e-27	0.415079	0.393	0.248	8.55118e-23	5	BIRC3
RHOQ	6.64885e-27	0.291138	0.606	0.452	1.48316e-22	5	RHOQ
AMPD2	8.74493e-27	0.264459	0.557	0.391	1.95073e-22	5	AMPD2
TIPARP1	1.41361e-26	0.266158	0.372	0.219	3.15335e-22	5	TIPARP
S100A102	1.64342e-26	0.398301	0.96	0.91	3.66598e-22	5	S100A10
CHASERR	3.79464e-26	0.258312	0.39	0.231	8.4647e-22	5	CHASERR
CHMP1B	3.85176e-26	0.446697	0.498	0.361	8.59211e-22	5	CHMP1B
MT-ND4	3.86744e-26	0.265459	0.999	0.995	8.6271e-22	5	MT-ND4
MAP2K1	1.04406e-25	0.272896	0.518	0.362	2.32898e-21	5	MAP2K1
SLC16A3	1.39679e-25	0.317341	0.568	0.419	3.11582e-21	5	SLC16A3
GPCPD11	1.70792e-25	0.291005	0.571	0.412	3.80985e-21	5	GPCPD1
SH3BP5	1.86951e-25	0.270699	0.422	0.271	4.17031e-21	5	SH3BP5
IFNGR2	1.99534e-25	0.351572	0.748	0.622	4.451e-21	5	IFNGR2
CD811	3.06166e-25	0.318088	0.544	0.383	6.82965e-21	5	CD81
SDF2L1	3.94019e-25	0.274006	0.351	0.213	8.78938e-21	5	SDF2L1
FCGR2A1	5.33966e-25	0.250884	0.734	0.569	1.19112e-20	5	FCGR2A
C1orf122	2.45523e-24	0.282853	0.325	0.192	5.47688e-20	5	C1orf122
GBP21	3.64469e-24	0.317773	0.48	0.331	8.13022e-20	5	GBP2
PSME21	1.28881e-23	0.316998	0.867	0.79	2.87495e-19	5	PSME2
BCL3	1.76893e-23	0.282907	0.442	0.295	3.94595e-19	5	BCL3
GAPDH3	2.05271e-23	0.35216	0.994	0.987	4.57899e-19	5	GAPDH
ATF5	2.0708e-23	0.299954	0.335	0.2	4.61934e-19	5	ATF5
APOBEC3A1	2.81624e-23	0.825573	0.482	0.371	6.2822e-19	5	APOBEC3A
GNA13	7.49647e-23	0.250612	0.503	0.358	1.67224e-18	5	GNA13
POMP	8.70207e-23	0.266398	0.723	0.6	1.94117e-18	5	POMP
CD832	1.41236e-21	0.360282	0.676	0.564	3.15055e-17	5	CD83
JDP2	4.78438e-21	0.25866	0.54	0.4	1.06725e-16	5	JDP2
LCP22	3.05676e-20	0.317714	0.685	0.548	6.81873e-16	5	LCP2
NFKB11	5.67692e-20	0.312919	0.506	0.38	1.26635e-15	5	NFKB1
HRH2	8.43712e-20	0.251685	0.53	0.396	1.88207e-15	5	HRH2
SELENOK	8.49605e-20	0.283819	0.45	0.32	1.89521e-15	5	SELENOK
VAMP81	3.41403e-19	0.291945	0.884	0.844	7.61568e-15	5	VAMP8
ATP2B1-AS12	1.00382e-18	0.291949	0.791	0.661	2.23923e-14	5	ATP2B1-AS1
BTG2	4.15048e-18	0.424707	0.564	0.465	9.25849e-14	5	BTG2
PSTPIP21	7.69182e-18	0.273213	0.423	0.3	1.71582e-13	5	PSTPIP2
RGS2	1.62197e-16	0.613094	0.777	0.754	3.61813e-12	5	RGS2
HSPA5	4.55798e-16	0.271863	0.535	0.409	1.01675e-11	5	HSPA5
CAPG1	2.42018e-13	0.250228	0.676	0.57	5.39869e-09	5	CAPG
LAP31	2.00982e-12	0.267471	0.706	0.599	4.48332e-08	5	LAP3
MARCKS1	2.90119e-10	0.498349	0.681	0.649	6.47167e-06	5	MARCKS
MT1X	6.95526e-09	0.260587	0.288	0.211	0.000155151	5	MT1X
ZFAND51	1.07292e-05	0.275023	0.764	0.747	0.239336	5	ZFAND5
PLEK	0.000246809	0.465411	0.678	0.723	1	5	PLEK
IGKC	0.000945841	1.20039	0.069	0.1	1	5	IGKC
TNFAIP22	0.0730095	0.327606	0.643	0.666	1	5	TNFAIP2
PID12	1.14989e-80	0.454401	0.587	0.269	2.56506e-76	6	PID1
AIF11	1.67543e-64	0.41594	1	0.934	3.73738e-60	6	AIF1
IFI302	1.52436e-62	0.51005	1	0.919	3.40038e-58	6	IFI30
TMSB101	7.60244e-58	0.287661	1	0.999	1.69588e-53	6	TMSB10
SASH1	3.1794e-57	0.329389	0.368	0.148	7.09228e-53	6	SASH1
VAMP82	7.37274e-57	0.410328	0.958	0.839	1.64464e-52	6	VAMP8
HLA-DMA2	2.32612e-54	0.34453	0.949	0.722	5.18887e-50	6	HLA-DMA
PSME22	4.03968e-53	0.489042	0.92	0.786	9.01131e-49	6	PSME2
PSAP1	9.16913e-53	0.372912	0.996	0.978	2.04536e-48	6	PSAP
NPC22	1.36769e-51	0.418024	0.979	0.897	3.05091e-47	6	NPC2
MARCKS2	2.16039e-51	0.433729	0.872	0.634	4.81917e-47	6	MARCKS
GABARAP1	2.06546e-49	0.304235	0.999	0.985	4.60743e-45	6	GABARAP
SH3BGRL31	2.5359e-45	0.360559	1	0.992	5.65684e-41	6	SH3BGRL3
TYROBP4	3.37922e-45	0.31299	1	0.963	7.53802e-41	6	TYROBP
TYMP2	1.2414e-42	0.39786	0.995	0.936	2.76919e-38	6	TYMP
FCN12	5.18204e-41	0.443807	0.967	0.75	1.15596e-36	6	FCN1
SERPINA12	5.50409e-39	0.329566	0.991	0.83	1.2278e-34	6	SERPINA1
MS4A6A2	6.91829e-39	0.347867	0.952	0.75	1.54326e-34	6	MS4A6A
PRELID11	3.6628e-38	0.369126	0.91	0.779	8.17061e-34	6	PRELID1
DOK21	1.32544e-36	0.36682	0.696	0.486	2.95665e-32	6	DOK2
FTL2	1.47336e-36	0.318517	1	0.999	3.28662e-32	6	FTL
SECTM11	7.43602e-36	0.319143	0.656	0.44	1.65875e-31	6	SECTM1
FCGRT1	5.42087e-35	0.290366	0.937	0.799	1.20923e-30	6	FCGRT
CTSH2	1.32658e-34	0.341162	0.876	0.731	2.9592e-30	6	CTSH
CTSB2	2.17037e-33	0.37615	0.926	0.81	4.84143e-29	6	CTSB
GPBAR11	6.72466e-33	0.275396	0.485	0.283	1.50007e-28	6	GPBAR1
LGALS31	8.12879e-33	0.31446	0.904	0.741	1.81329e-28	6	LGALS3
TMEM176B2	8.51117e-32	0.374638	0.757	0.512	1.89859e-27	6	TMEM176B
AOAH1	6.94093e-31	0.304134	0.742	0.549	1.54831e-26	6	AOAH
DUSP62	7.81695e-31	0.403179	0.724	0.533	1.74373e-26	6	DUSP6
CAMK11	1.10438e-30	0.279312	0.531	0.329	2.46353e-26	6	CAMK1
YBX32	1.98723e-30	0.333905	0.724	0.546	4.43292e-26	6	YBX3
YBX12	2.11328e-29	0.274701	0.988	0.954	4.71409e-25	6	YBX1
PEA152	2.31412e-29	0.264346	0.572	0.365	5.16211e-25	6	PEA15
TXNIP2	4.05847e-29	0.353968	0.927	0.804	9.05324e-25	6	TXNIP
AP2S1	1.14114e-28	0.277084	0.893	0.784	2.54555e-24	6	AP2S1
CFP2	1.73707e-28	0.353066	0.851	0.683	3.87488e-24	6	CFP
CD632	7.09239e-28	0.31056	0.838	0.663	1.5821e-23	6	CD63
CYBB2	1.96271e-27	0.302894	0.953	0.845	4.37822e-23	6	CYBB
GPX11	3.00552e-27	0.569608	0.558	0.373	6.7044e-23	6	GPX1
MAFB2	6.53412e-27	0.316317	0.827	0.616	1.45757e-22	6	MAFB
LYZ2	1.19931e-26	0.303551	1	0.902	2.67529e-22	6	LYZ
FGL21	1.66525e-26	0.294439	0.948	0.826	3.71468e-22	6	FGL2
CD300E2	6.30492e-26	0.269633	0.686	0.488	1.40644e-21	6	CD300E
EPB41L32	8.55324e-25	0.266504	0.576	0.392	1.90797e-20	6	EPB41L3
TMEM176A1	1.06172e-24	0.315926	0.596	0.401	2.36838e-20	6	TMEM176A
CALR3	1.2082e-24	0.364439	0.721	0.568	2.69513e-20	6	CALR
IGSF62	1.72891e-24	0.305762	0.832	0.686	3.85669e-20	6	IGSF6
LRP12	5.21071e-24	0.250971	0.767	0.573	1.16235e-19	6	LRP1
IFITM32	2.8022e-22	0.269944	0.931	0.773	6.25087e-18	6	IFITM3
ZFP36L12	3.57575e-22	0.268209	0.868	0.727	7.97642e-18	6	ZFP36L1
FCGR1A2	4.1437e-22	0.253022	0.493	0.322	9.24336e-18	6	FCGR1A
IFI62	7.39522e-22	0.333039	0.756	0.578	1.64965e-17	6	IFI6
VAMP52	7.97226e-22	0.293042	0.669	0.502	1.77837e-17	6	VAMP5
MACROH2A1	1.20487e-19	0.271046	0.456	0.299	2.6877e-15	6	MACROH2A1
H3-3B1	1.15645e-18	0.406578	0.559	0.383	2.5797e-14	6	H3-3B
EMP31	1.2303e-18	0.295384	0.941	0.877	2.74443e-14	6	EMP3
HCST1	1.18788e-17	0.273151	0.833	0.716	2.6498e-13	6	HCST
H3-3A1	3.10845e-17	0.352765	0.561	0.384	6.93403e-13	6	H3-3A
H1-10	3.03776e-16	0.279458	0.347	0.219	6.77633e-12	6	H1-10
APOBEC3A2	9.18585e-16	0.331633	0.508	0.371	2.04909e-11	6	APOBEC3A
LAP32	2.51649e-15	0.250139	0.72	0.6	5.61353e-11	6	LAP3
LY6E2	1.33949e-14	0.255317	0.833	0.716	2.98801e-10	6	LY6E
KLF21	4.16128e-13	0.257862	0.754	0.626	9.28258e-09	6	KLF2
TNFSF102	3.31096e-12	0.263344	0.674	0.56	7.38575e-08	6	TNFSF10
GZMB	0	4.64524	0.989	0.035	0	7	GZMB
PTGDS	0	4.07145	0.386	0.012	0	7	PTGDS
JCHAIN	0	3.31416	0.987	0.03	0	7	JCHAIN
IRF7	0	3.01979	0.998	0.49	0	7	IRF7
TCL1A	0	2.97242	0.716	0.012	0	7	TCL1A
ITM2C	0	2.95251	0.953	0.045	0	7	ITM2C
LILRA4	0	2.94099	0.979	0.016	0	7	LILRA4
PLD41	0	2.90926	0.983	0.203	0	7	PLD4
TCF4	0	2.85301	1	0.165	0	7	TCF4
CLIC3	0	2.85018	0.947	0.034	0	7	CLIC3
PPP1R14B	0	2.84425	0.989	0.314	0	7	PPP1R14B
UGCG	0	2.78962	0.998	0.111	0	7	UGCG
IRF8	0	2.65066	0.991	0.331	0	7	IRF8
CCDC50	0	2.59532	0.977	0.219	0	7	CCDC50
SERPINF1	0	2.40429	0.979	0.07	0	7	SERPINF1
APP	0	2.38277	0.991	0.292	0	7	APP
CXCR3	0	2.30583	0.849	0.04	0	7	CXCR3
MZB1	0	2.29713	0.964	0.01	0	7	MZB1
IRF4	0	2.27903	0.872	0.063	0	7	IRF4
IL3RA	0	2.23156	0.979	0.07	0	7	IL3RA
SEC61B	0	2.22744	0.996	0.686	0	7	SEC61B
ALOX5AP1	0	2.21757	0.966	0.22	0	7	ALOX5AP
RASD1	0	2.21039	0.68	0.017	0	7	RASD1
TSPAN13	0	2.19721	0.938	0.013	0	7	TSPAN13
NIBAN3	0	2.15783	0.955	0.011	0	7	NIBAN3
C12orf75	0	2.07749	0.947	0.043	0	7	C12orf75
DUSP5	0	2.05401	0.874	0.153	0	7	DUSP5
TPM2	0	2.04528	0.851	0.016	0	7	TPM2
SLC15A4	0	2.02544	0.979	0.192	0	7	SLC15A4
CLEC4C	0	1.95654	0.928	0.005	0	7	CLEC4C
SMPD3	0	1.9295	0.927	0.011	0	7	SMPD3
LRRC26	0	1.90015	0.895	0	0	7	LRRC26
IGKC1	0	1.8972	0.949	0.049	0	7	IGKC
SEL1L3	0	1.8518	0.878	0.073	0	7	SEL1L3
MAP1A	0	1.83697	0.925	0.002	0	7	MAP1A
SPIB	0	1.83676	0.849	0.033	0	7	SPIB
BCL11A	0	1.78709	0.949	0.16	0	7	BCL11A
DERL3	0	1.7847	0.887	0.006	0	7	DERL3
SCT	0	1.75964	0.798	0.002	0	7	SCT
VEGFB1	0	1.74269	0.945	0.16	0	7	VEGFB
CYB561A3	0	1.72543	0.934	0.153	0	7	CYB561A3
SLC7A5	0	1.70197	0.881	0.137	0	7	SLC7A5
SPCS1	0	1.67692	0.976	0.478	0	7	SPCS1
STMN1	0	1.61905	0.883	0.076	0	7	STMN1
MAPKAPK2	0	1.61606	0.872	0.212	0	7	MAPKAPK2
FCHSD2	0	1.602	0.94	0.217	0	7	FCHSD2
ERN1	0	1.57609	0.817	0.14	0	7	ERN1
ZFAT	0	1.57219	0.879	0.035	0	7	ZFAT
BLNK1	0	1.54083	0.879	0.057	0	7	BLNK
PTPRS	0	1.53167	0.853	0.001	0	7	PTPRS
RUNX2	0	1.50454	0.844	0.071	0	7	RUNX2
TSPYL2	0	1.50434	0.633	0.099	0	7	TSPYL2
LINC00996	0	1.49354	0.772	0.008	0	7	LINC00996
TRAF4	0	1.44291	0.827	0.032	0	7	TRAF4
CD2AP	0	1.40625	0.895	0.144	0	7	CD2AP
LAMP5	0	1.38425	0.723	0.008	0	7	LAMP5
OFD1	0	1.35832	0.825	0.121	0	7	OFD1
COBLL1	0	1.35822	0.8	0.008	0	7	COBLL1
GAS6	0	1.35622	0.879	0.125	0	7	GAS6
LIME1	0	1.33437	0.736	0.041	0	7	LIME1
CLN8	0	1.33244	0.744	0.134	0	7	CLN8
PTCRA	0	1.31198	0.712	0.002	0	7	PTCRA
FUT7	0	1.30901	0.635	0.045	0	7	FUT7
TNFRSF21	0	1.28609	0.827	0.07	0	7	TNFRSF21
MYBL2	0	1.24353	0.669	0.004	0	7	MYBL2
PMEPA1	0	1.21536	0.744	0.026	0	7	PMEPA1
CCDC186	0	1.19507	0.787	0.143	0	7	CCDC186
PACSIN1	0	1.19223	0.787	0	0	7	PACSIN1
PPM1K	0	1.18195	0.802	0.12	0	7	PPM1K
TXNDC5	0	1.16732	0.733	0.078	0	7	TXNDC5
IGHM	0	1.15996	0.723	0.02	0	7	IGHM
DNASE1L3	0	1.15185	0.84	0.043	0	7	DNASE1L3
KRT5	0	1.14512	0.431	0	0	7	KRT5
SHD	0	1.14359	0.659	0.001	0	7	SHD
P2RY14	0	1.14135	0.763	0.049	0	7	P2RY14
AFF31	0	1.10467	0.821	0.116	0	7	AFF3
NUCB2	0	1.09191	0.721	0.118	0	7	NUCB2
IDH3A	0	1.08066	0.782	0.142	0	7	IDH3A
SIDT1	0	1.07515	0.687	0.027	0	7	SIDT1
CXXC5	0	1.05062	0.755	0.118	0	7	CXXC5
DCK	0	1.04792	0.77	0.163	0	7	DCK
OPN3	0	1.0402	0.712	0.124	0	7	OPN3
ST6GALNAC4	0	1.02812	0.708	0.045	0	7	ST6GALNAC4
FLNB	0	1.00571	0.697	0.059	0	7	FLNB
CARD11	0	0.976739	0.676	0.032	0	7	CARD11
TLR9	0	0.930491	0.516	0.001	0	7	TLR9
SCAMP5	0	0.888609	0.62	0.004	0	7	SCAMP5
CIB2	0	0.883649	0.644	0.015	0	7	CIB2
SMC6	0	0.869539	0.625	0.088	0	7	SMC6
LINC02812	0	0.865583	0.61	0.022	0	7	LINC02812
RUBCNL	0	0.861887	0.655	0.065	0	7	RUBCNL
EGLN3	0	0.861771	0.548	0.022	0	7	EGLN3
LGMN1	0	0.838166	0.746	0.123	0	7	LGMN
GNG7	0	0.835478	0.661	0.044	0	7	GNG7
SCN9A	0	0.82444	0.593	0.008	0	7	SCN9A
PPP1R14A1	0	0.813236	0.463	0.043	0	7	PPP1R14A
SMIM5	0	0.812892	0.565	0.005	0	7	SMIM5
PHEX	0	0.809465	0.546	0	0	7	PHEX
IGFBP3	0	0.809061	0.394	0.006	0	7	IGFBP3
GRAMD1B	0	0.806502	0.655	0.089	0	7	GRAMD1B
ADAM19	0	0.79691	0.608	0.076	0	7	ADAM19
SLC35F3	0	0.796023	0.58	0.005	0	7	SLC35F3
PFKFB2	0	0.78803	0.574	0.027	0	7	PFKFB2
AHI1	0	0.771572	0.589	0.061	0	7	AHI1
ZDHHC17	0	0.762284	0.625	0.093	0	7	ZDHHC17
AEBP1	0	0.761247	0.533	0.002	0	7	AEBP1
MCOLN2	0	0.75335	0.608	0.058	0	7	MCOLN2
EPHB1	0	0.729199	0.527	0.002	0	7	EPHB1
GAB1	0	0.710288	0.524	0.052	0	7	GAB1
NPC1	0	0.705868	0.54	0.059	0	7	NPC1
ATP13A2	0	0.696059	0.565	0.065	0	7	ATP13A2
ABHD15	0	0.68574	0.527	0.034	0	7	ABHD15
SEMA7A	0	0.684808	0.492	0.013	0	7	SEMA7A
MMP23B	0	0.684546	0.439	0.01	0	7	MMP23B
PNOC	0	0.677162	0.363	0.012	0	7	PNOC
CUX2	0	0.668078	0.493	0	0	7	CUX2
TUBB6	0	0.666871	0.557	0.07	0	7	TUBB6
BCL7A	0	0.665292	0.537	0.034	0	7	BCL7A
FUZ	0	0.656086	0.458	0.031	0	7	FUZ
TEX2	0	0.644503	0.514	0.041	0	7	TEX2
DRD4	0	0.636459	0.32	0.002	0	7	DRD4
HS3ST3B1	0	0.633162	0.482	0.028	0	7	HS3ST3B1
PLXNA4	0	0.618757	0.426	0.002	0	7	PLXNA4
CCDC183	0	0.618563	0.441	0.003	0	7	CCDC183
PRXL2A	0	0.610259	0.444	0.016	0	7	PRXL2A
NEK8	0	0.609507	0.411	0.023	0	7	NEK8
STRBP	0	0.609351	0.476	0.028	0	7	STRBP
SLA2	0	0.600101	0.454	0.018	0	7	SLA2
PPM1J	0	0.600061	0.456	0.02	0	7	PPM1J
NRP11	0	0.598718	0.471	0.044	0	7	NRP1
ST3GAL4	0	0.597207	0.488	0.049	0	7	ST3GAL4
VIPR2	0	0.593218	0.301	0.002	0	7	VIPR2
AC007381.1	0	0.587818	0.303	0.002	0	7	AC007381.1
KCNK17	0	0.577869	0.395	0.003	0	7	KCNK17
PLEKHD1	0	0.570558	0.348	0.001	0	7	PLEKHD1
MAGED1	0	0.556726	0.431	0.026	0	7	MAGED1
PLVAP	0	0.556285	0.343	0.01	0	7	PLVAP
ENPP2	0	0.556117	0.431	0.031	0	7	ENPP2
CDCA7L	0	0.554192	0.431	0.02	0	7	CDCA7L
RGS7	0	0.553554	0.416	0.001	0	7	RGS7
CYP46A1	0	0.552307	0.375	0	0	7	CYP46A1
MIR4432HG	0	0.551251	0.316	0.001	0	7	MIR4432HG
SERPINF2	0	0.549869	0.478	0.046	0	7	SERPINF2
TTC24	0	0.54929	0.422	0.003	0	7	TTC24
SPNS3	0	0.541215	0.437	0.036	0	7	SPNS3
CRYM	0	0.535693	0.305	0	0	7	CRYM
P3H2	0	0.526791	0.412	0.016	0	7	P3H2
ANKRD53	0	0.524484	0.345	0.002	0	7	ANKRD53
IFNLR1	0	0.516039	0.392	0.004	0	7	IFNLR1
LINC02132	0	0.50295	0.345	0.007	0	7	LINC02132
ADGRG5	0	0.499314	0.377	0.011	0	7	ADGRG5
EPHA2	0	0.487898	0.365	0.002	0	7	EPHA2
SLC2A1	0	0.487488	0.38	0.015	0	7	SLC2A1
SLC12A3	0	0.486391	0.328	0.003	0	7	SLC12A3
TMIGD2	0	0.485658	0.375	0.017	0	7	TMIGD2
E2F5	0	0.479565	0.395	0.025	0	7	E2F5
AC097375.1	0	0.478813	0.305	0	0	7	AC097375.1
KCNG2	0	0.470513	0.326	0.012	0	7	KCNG2
AC023590.1	0	0.46195	0.288	0.005	0	7	AC023590.1
SLC7A11	0	0.457192	0.32	0.009	0	7	SLC7A11
RPS6KA2	0	0.450317	0.365	0.023	0	7	RPS6KA2
LINC01684	0	0.448563	0.356	0.018	0	7	LINC01684
BLK	0	0.442293	0.313	0.007	0	7	BLK
VASH2	0	0.436223	0.282	0.001	0	7	VASH2
TTC39A	0	0.430342	0.307	0.001	0	7	TTC39A
LINC01374	0	0.429188	0.318	0.003	0	7	LINC01374
PROC	0	0.428023	0.315	0.001	0	7	PROC
AZIN2	0	0.421935	0.309	0.004	0	7	AZIN2
LINC00865	0	0.415481	0.282	0.005	0	7	LINC00865
CYYR1	0	0.409402	0.32	0.008	0	7	CYYR1
PPP1R14B-AS1	0	0.399741	0.296	0.002	0	7	PPP1R14B-AS1
LINC01226	0	0.39933	0.294	0.005	0	7	LINC01226
FAM30A	0	0.387995	0.29	0.005	0	7	FAM30A
GPM6B	0	0.387508	0.277	0.002	0	7	GPM6B
ASIP	0	0.382483	0.279	0.001	0	7	ASIP
WNT10A	0	0.375017	0.243	0.002	0	7	WNT10A
LTK	0	0.369449	0.271	0.005	0	7	LTK
CHPF	0	0.366591	0.281	0.008	0	7	CHPF
COL24A1	0	0.364072	0.267	0.002	0	7	COL24A1
NLRP7	0	0.363023	0.254	0	0	7	NLRP7
PTK7	0	0.359097	0.258	0.001	0	7	PTK7
MCC	0	0.357288	0.262	0.003	0	7	MCC
BSPRY	0	0.355464	0.258	0.001	0	7	BSPRY
KCNK10	0	0.349689	0.26	0.001	0	7	KCNK10
INSYN2A	0	0.34361	0.198	0.002	0	7	INSYN2A
CADM4	0	0.336279	0.256	0.002	0	7	CADM4
LRRC36	0	0.327364	0.252	0.003	0	7	LRRC36
KIRREL3	0	0.321716	0.213	0.001	0	7	KIRREL3
KCNA5	0	0.315787	0.232	0	0	7	KCNA5
CD2AP-DT	0	0.314127	0.186	0.001	0	7	CD2AP-DT
AJAP1	0	0.307182	0.209	0	0	7	AJAP1
AL355353.1	0	0.298616	0.181	0.001	0	7	AL355353.1
LINC01478	0	0.288902	0.217	0	0	7	LINC01478
DPPA4	0	0.281916	0.209	0.001	0	7	DPPA4
CPLX1	0	0.275352	0.181	0.001	0	7	CPLX1
AL513493.1	0	0.268756	0.179	0	0	7	AL513493.1
CA8	0	0.266047	0.181	0.001	0	7	CA8
ZNF10	1.4225e-303	0.698721	0.448	0.044	3.17317e-299	7	ZNF10
DACH1	1.53571e-301	0.379312	0.271	0.012	3.4257e-297	7	DACH1
SLC9A7	2.80445e-301	0.549229	0.446	0.043	6.25589e-297	7	SLC9A7
EPS8L2	1.46345e-300	0.352065	0.26	0.01	3.26451e-296	7	EPS8L2
CD320	4.29087e-295	0.428704	0.347	0.024	9.57164e-291	7	CD320
CSNK1E	3.22544e-294	0.673033	0.552	0.074	7.19499e-290	7	CSNK1E
NUDT17	9.69714e-293	0.398791	0.32	0.019	2.16314e-288	7	NUDT17
SIT1	3.88433e-288	0.577262	0.341	0.024	8.66477e-284	7	SIT1
GPX7	1.06032e-287	0.441274	0.358	0.027	2.36526e-283	7	GPX7
AC004846.1	9.73444e-285	0.270227	0.192	0.004	2.17146e-280	7	AC004846.1
PLAC81	1.61546e-283	1.80248	0.981	0.466	3.60361e-279	7	PLAC8
HSP90B1	5.33271e-282	1.91772	0.987	0.63	1.18957e-277	7	HSP90B1
TP53I11	8.97637e-282	0.665836	0.482	0.057	2.00236e-277	7	TP53I11
POLB	4.09678e-279	0.805284	0.663	0.119	9.13868e-275	7	POLB
FAM160A1	1.18123e-275	0.297601	0.2	0.005	2.63498e-271	7	FAM160A1
RUBCN	8.01266e-275	0.960119	0.689	0.138	1.78738e-270	7	RUBCN
P2RY62	1.68342e-273	1.04619	0.672	0.128	3.7552e-269	7	P2RY6
SELENOS	2.09576e-273	1.33376	0.898	0.32	4.67501e-269	7	SELENOS
ALDH5A1	1.94212e-271	0.277646	0.213	0.007	4.3323e-267	7	ALDH5A1
SNTA1	2.1347e-271	0.287535	0.22	0.008	4.76188e-267	7	SNTA1
SLAMF7	4.07783e-263	0.881083	0.721	0.146	9.0964e-259	7	SLAMF7
PALD1	2.48866e-262	0.518415	0.405	0.041	5.55145e-258	7	PALD1
TBC1D4	1.63594e-261	0.596013	0.437	0.049	3.64929e-257	7	TBC1D4
HYOU1	1.2051e-259	0.773509	0.629	0.114	2.68821e-255	7	HYOU1
SNHG14	9.77558e-259	0.450629	0.362	0.032	2.18064e-254	7	SNHG14
SNRPN	1.01812e-258	0.646696	0.518	0.073	2.27112e-254	7	SNRPN
SYCP2L	1.79396e-258	0.314614	0.241	0.011	4.00178e-254	7	SYCP2L
BEND6	3.99713e-258	0.269313	0.2	0.006	8.91641e-254	7	BEND6
KCTD5	1.39907e-257	0.680907	0.561	0.088	3.12091e-253	7	KCTD5
NAPSA1	2.13326e-257	1.46593	0.917	0.321	4.75865e-253	7	NAPSA
GPR1833	1.75487e-256	2.08101	0.974	0.411	3.91459e-252	7	GPR183
OGT	2.1166e-256	1.16377	0.847	0.255	4.72151e-252	7	OGT
SLC38A11	3.69081e-256	0.700623	0.55	0.083	8.23308e-252	7	SLC38A1
ATG101	3.29602e-255	0.893445	0.699	0.154	7.35243e-251	7	ATG101
PLP21	1.63551e-252	1.345	0.957	0.454	3.64833e-248	7	PLP2
LHFPL2	1.70248e-249	0.583754	0.51	0.072	3.79772e-245	7	LHFPL2
TP53I13	1.09692e-248	0.821207	0.693	0.149	2.4469e-244	7	TP53I13
AC007569.1	1.6693e-247	0.286036	0.154	0.002	3.7237e-243	7	AC007569.1
MAP2K6	2.75394e-247	0.530622	0.454	0.056	6.14322e-243	7	MAP2K6
NOTCH4	4.79161e-247	0.591744	0.437	0.052	1.06887e-242	7	NOTCH4
SOX4	7.98831e-246	2.01223	0.812	0.255	1.78195e-241	7	SOX4
AGPAT5	8.6665e-245	0.811096	0.542	0.088	1.93324e-240	7	AGPAT5
SEPTIN1	1.40177e-241	0.675834	0.533	0.083	3.12694e-237	7	SEPTIN1
MDFIC	1.19742e-240	0.866638	0.714	0.169	2.67107e-236	7	MDFIC
SNX91	2.61268e-240	1.01741	0.838	0.251	5.82812e-236	7	SNX9
ALG2	7.00239e-239	0.704793	0.589	0.106	1.56202e-234	7	ALG2
SELL1	1.54344e-238	1.30434	0.957	0.399	3.44295e-234	7	SELL
RGS12	1.74348e-238	1.42669	0.855	0.228	3.88918e-234	7	RGS1
LY9	3.44533e-238	0.450093	0.352	0.033	7.68549e-234	7	LY9
CLCN5	4.43063e-236	0.551461	0.475	0.066	9.88341e-232	7	CLCN5
KMO	2.06934e-232	0.882113	0.608	0.119	4.61608e-228	7	KMO
ATP2A3	6.6284e-232	0.643431	0.527	0.085	1.4786e-227	7	ATP2A3
FZD3	1.44164e-231	0.270188	0.207	0.009	3.21587e-227	7	FZD3
KANK1	5.5062e-230	0.289999	0.205	0.009	1.22827e-225	7	KANK1
FCRLA	1.31598e-228	0.251596	0.181	0.006	2.93555e-224	7	FCRLA
LILRB4	1.76924e-228	1.21189	0.93	0.402	3.94663e-224	7	LILRB4
CHAF1A	6.34847e-228	0.557469	0.495	0.074	1.41615e-223	7	CHAF1A
PDXP	1.43416e-227	0.431509	0.373	0.04	3.19919e-223	7	PDXP
CREB3L2	1.96984e-225	0.72974	0.589	0.114	4.39412e-221	7	CREB3L2
CBFA2T3	3.30099e-225	0.869062	0.75	0.198	7.36352e-221	7	CBFA2T3
SEPTIN11	4.40452e-225	0.581512	0.484	0.072	9.82517e-221	7	SEPTIN11
TXN	5.85605e-225	1.85292	0.945	0.546	1.30631e-220	7	TXN
ZNRF2	3.7124e-223	0.82938	0.687	0.166	8.28125e-219	7	ZNRF2
FMNL3	5.03841e-222	0.621019	0.54	0.093	1.12392e-217	7	FMNL3
PAXX	1.63793e-221	1.27928	0.821	0.294	3.65373e-217	7	PAXX
[truncated: 3,377 more rows]

## Sheet: MYEclus_AvgExp
	MYEcluster 0	MYEcluster 1	MYEcluster 2	MYEcluster 3	MYEcluster 4	MYEcluster 5	MYEcluster 6	MYEcluster 7	MYEcluster 8	MYEcluster 9	MYEcluster 10	MYEcluster 11	MYEcluster 12	MYEcluster 13
[truncated: 5,859 more rows]

[truncated: 4 more sheets: Tclus_DGE, Tclus_AvgExp, Bclus_DGE, Bclus_AvgExp]
