# Supplementary material for: A platform for multisite immune profiling of premetastatic pancreatic cancer at single-cell resolution
Source: Cancer Immunol Immunother. 2025 Aug 23;74(9):291. doi: 10.1007/s00262-025-04146-5 (PMC12374926; doi:10.1007/s00262-025-04146-5)
Supplement: Supplementary file 8 — Supplementary file8 (XLSX 10 KB) [file 262_2025_4146_MOESM8_ESM.xlsx]

## Sheet: M1_M2 Mac
Supplementary Table S2. M1/M2 macrophage polarization gene list. External gene sets derived from Azizi et al. [56], used to create gene signature scores of macrophage polarization.
M1	M2
IL12A	ARG1
IL23A	ARG2
TNF	IL10
IL6	FCGR2A
CD86	CD163
HLA-DMA	FCER2
HLA-DMB	CD200R1
HLA-DOA	PDCD1LG2
HLA-DOB	CD274
HLA-DPA1	MARCO
HLA-DPB1	CSF1R
HLA-DQA1	MRC1
HLA-DQA2	IL1RN
HLA-DQB1	IL1R2
HLA-DQB2	IL4R
HLA-DRA	CCL4
HLA-DRB1	CCL13
HLA-DRB5	CCL20
IL1B	CCL17
MARCO	CCL18
NOS2	CCL22
FCGR1A	CCL24
CD80	LYVE1
CXCL9	VEGFA
CXCL10	VEGFB
CXCL11	VEGFC
CD86	VEGFD
IL1A	EGF
IL1B	CTSA
IL6	CTSB
TNF	CST3
CCL5	CTSD
IRF5	TGFB1
IRF1	TGFB2
CD40	TGFB3
IDO1	MMP14
KYNU	MMP19
CCR7	MMP9
PTPRC	CLEC7A
CD68	WNT7B
CSF1R	FASLG
LY75	TNFSF12
CD14	TNFSF8
	CD276
	VTCN1
	MSR1
	FN1
	IRF4
	PTPRC
	CD68
	CSF1R
	HLA-DRA
	HLA-DRB1
	HLA-DRB5
	LY75
	CD14
