# Supplementary material for: A platform for multisite immune profiling of premetastatic pancreatic cancer at single-cell resolution
Source: Cancer Immunol Immunother. 2025 Aug 23;74(9):291. doi: 10.1007/s00262-025-04146-5 (PMC12374926; doi:10.1007/s00262-025-04146-5)
Supplement: Supplementary file 10 — Supplementary file10 (XLSX 33 KB) [file 262_2025_4146_MOESM10_ESM.xlsx]

## Sheet: CD8.cyto.PancVsLiver
Supplementary Table S4. Select gene ontology biological process (GO:BP) terms used for analysis of immune cell activity. Immune related GO:BP pathways derived from MSigDB [29] used for three way comparison of immune cell activation and function across tissue sites.
row.names	pathway	pval	padj	log2err	ES	NES	size	leadingEdge
1	T_CELL_ACTIVATION	0.042957	0.516151	0.216543	0.444382	1.1501	339	CD1C, CD80, WDFY4, CD1D, CLEC4E, MYB, CCR9, CEACAM1, TNFRSF13C, TNFSF11, SOX4, HLA-DOB, IL2RA, CLEC4A, ILDR2, CTSL, CCR7, IL10, SPI1, NLRP3, PIK3R6, HLA-DQA2, CD86, HLA-DMB, VCAM1, CD28, CD4, HLA-DQB1, HLA-DRA, TNFSF13B, RORC, IL4I1, LGALS3, FOXP3, IL6R, GPR183, CTLA4, CCR6, TREML2, HAVCR2, TNFRSF4, FUT7, IL23A, HLA-DQB2, IL7R, TRAF3IP2, SYK, DPP4, HLA-DRB5, JAG2, SEMA4A, SDC4, SLC11A1, CD274, IL…
2	T_CELL_DIFFERENTIATION	0.115884	0.558251	0.126254	0.446904	1.14046	188	CD80, CD1D, CLEC4E, MYB, CCR9, SOX4, IL2RA, CTSL, CCR7, SPI1, NLRP3, PIK3R6, CD86, CD28, CD4, HLA-DRA, RORC, IL4I1, FOXP3, IL6R, GPR183, CTLA4, CCR6, FUT7, IL23A, IL7R, TRAF3IP2, SYK, JAG2, SEMA4A, IL4R, CCR2, TNFSF8, RUNX2, KLRC1, CAMK4, SOCS1, IL15, HLA-DOA, LAG3, CD74, LEF1, TMEM131L, CHD7, SOCS5, ZEB1, IL23R, JAK3, IL18R1, PRDM1, NHEJ1, ENTPD7, ZBTB7B
3	T_CELL_MEDIATED_CYTOTOXICITY	0.189583	0.558251	0.0968878	0.508215	1.20537	34	CD1C, CD1D, CEACAM1, PVR, HLA-DRA, IL23A, IL7R, CTSH, KLRC1
4	T_CELL_MIGRATION	0.316802	0.6773	0.067676	0.452079	1.11124	45	CD200, CXCL16, CCL20, GPR15, GPR183, CCR6, APP, CCR2, AIF1
5	T_CELL_PROLIFERATION	0.147852	0.558251	0.109684	0.448116	1.13588	130	CD80, CD1D, TNFRSF13C, IL2RA, IL10, CD86, HLA-DMB, VCAM1, CD28, TNFSF13B, IL4I1, LGALS3, FOXP3, CTLA4, HAVCR2, TNFRSF4, IL23A, SYK, SDC4, SLC11A1, CD274, PELI1, CCR2, AIF1, IL6ST, TNFSF8, IL15, MARCHF7, PDCD1LG2, TMEM131L, CD55, CD70, NCK2, IL23R, CLECL1, JAK3
6	T_CELL_SELECTION	0.0123269	0.333135	0.38073	0.611865	1.47607	38	CD1D, CTSL, CCR7, CD28, CD4, FOXP3, IL6R, IL23A, SYK, JAG2, IL15, CD74

## Sheet: CD8.cyto.PancVsPBMC
row.names	pathway	pval	padj	log2err	ES	NES	size	leadingEdge
1	T_CELL_ACTIVATION	0.00148186	0.0466786	0.45506	0.463264	1.25829	329	CD1C, CD80, VCAM1, HLA-DOB, TNFRSF13C, CCR9, SOX4, MYB, WDFY4, CLEC4E, TNFSF11, SDC4, EGR1, CD28, HLA-DQA2, CD86, CTSL, CD1D, IL10, ILDR2, TREML2, HLA-DMB, CEACAM1, HLA-DQB1, CTLA4, HLA-DRA, IL2RA, IL23R, HAVCR2, IL4I1, XCL1, CCR6, RORC, IL23A, PIK3R6, NLRP3, LGALS3, CLEC4A, CD274, SYK, CD4, IFNG, HLA-DRB5, TNFSF13B, HLA-DQA1, HLA-DOA, JAG2, TNFRSF4, CCR2, PELI1, CLECL1, TRAF3IP2, GPR183, ICOS, C…
2	T_CELL_DIFFERENTIATION	0.027972	0.174121	0.271289	0.45659	1.22719	185	CD80, CCR9, SOX4, MYB, CLEC4E, EGR1, CD28, CD86, CTSL, CD1D, CTLA4, HLA-DRA, IL2RA, IL23R, IL4I1, CCR6, RORC, IL23A, PIK3R6, NLRP3, SYK, CD4, IFNG, HLA-DOA, JAG2, CCR2, TRAF3IP2, GPR183, CCR7, IL7R, CD83, IL6R, SPI1, TNFSF8, FUT7, ENTPD7, TNFSF9, IL4R, NFKBIZ, LAG3, CAMK4, KLRC1, RUNX2, CD74, DUSP10, SEMA4A, TMEM131L, NHEJ1, JMJD6, FOXP3, IL18R1, CHD7, NFKBID, SOCS1, ZBTB16, IL15
3	T_CELL_MEDIATED_CYTOTOXICITY	0.0959752	0.302322	0.142901	0.525528	1.30251	34	CD1C, CD1D, CEACAM1, HLA-DRA, IL23R, PVR, XCL1, IL23A, IL7R, CTSH, KLRC1
4	T_CELL_MIGRATION	0.222787	0.505862	0.0862866	0.45982	1.15804	45	CCL20, CD200, CXCL16, XCL1, GPR15, CCR6, CCR2, GPR183, APP, CCL3, CD200R1
5	T_CELL_PROLIFERATION	0.0619381	0.229535	0.17822	0.460549	1.22237	125	CD80, VCAM1, TNFRSF13C, SDC4, CD28, CD86, CD1D, IL10, HLA-DMB, CTLA4, IL2RA, IL23R, HAVCR2, IL4I1, XCL1, IL23A, LGALS3, CD274, SYK, TNFSF13B, TNFRSF4, CCR2, PELI1, CLECL1, TNFSF8, PDCD1LG2, TNFSF9, IL6ST, TFRC, CD55, CD40LG, TMIGD2, TMEM131L
6	T_CELL_SELECTION	0.0539715	0.22668	0.193813	0.548709	1.37802	37	CD28, CTSL, CD1D, IL23R, IL23A, SYK, CD4, JAG2, CCR7, IL6R, CD74, FOXP3, IL15

## Sheet: CD8.cyto.LiverVsPBMC
row.names	pathway	pval	padj	log2err	ES	NES	size	leadingEdge
1	T_CELL_ACTIVATION	0.181818	0.318182	0.10714	0.270226	1.16412	243	XCL1, IFNG, EGR1, TNFSF9, ICOS, NFKBIZ, CD83, FCER1G, GPR18, NFKBID, JMJD6, ZFP36L1, CLECL1, DUSP10, ENTPD7, CD40LG, PTGER4, TFRC, HSPH1, LAX1, ICAM1, TMIGD2, CGAS, ZC3H12A, CD274, CD28, SMAD3, SMAD7, SLAMF1, JAML, MICA, ZBTB16, HLA-DQA1, FGL2, RELB, CTLA4, LFNG, HAVCR2, IRF1, ZC3H8, BCL3, YES1, CASP3, PRKCQ, RUNX1, RORA, FANCD2, PNP, P2RX7, LGALS9B, ADORA2A, TIGIT, BCL6, WNT1, CD55, RHOH
2	T_CELL_DIFFERENTIATION	0.115681	0.294461	0.145516	0.321745	1.29877	126	IFNG, EGR1, TNFSF9, NFKBIZ, CD83, FCER1G, GPR18, NFKBID, JMJD6, ZFP36L1, DUSP10, ENTPD7, PTGER4
3	T_CELL_MEDIATED_CYTOTOXICITY	0.174551	0.315319	0.132147	0.450129	1.32395	21	XCL1, MICA, KLRD1, P2RX7
4	T_CELL_MIGRATION	0.153014	0.314419	0.138022	0.424257	1.35202	30	XCL1, CCL3, ICAM1, XCL2
5	T_CELL_PROLIFERATION	0.664835	0.797748	0.0471642	0.229696	0.88308	92	XCL1, TNFSF9, CLECL1, CD40LG, TFRC, TMIGD2, CD274, CD28, SLAMF1, CTLA4, HAVCR2, IRF1, CASP3, PRKCQ, PNP, P2RX7, LGALS9B
6	T_CELL_SELECTION	0.0169347	0.120541	0.352488	-0.511827	-1.714	21	CCR7, IL6R, CD4, ZFPM1, IL15, IRF4

## Sheet: CD8.eff.PancVsLiver
row.names	pathway	pval	padj	log2err	ES	NES	size	leadingEdge
1	T_CELL_ACTIVATION	0.0440636	0.268788	0.237794	0.298198	1.29602	321	CD24, CR1, IGFBP2, WDFY4, IL2RA, CCR7, CCR9, IL18, SOX4, HLA-DOB, IL7R, CLEC4A, SYK, TNFRSF13C, MYB, SPI1, ZBTB16, CTLA4, CCR6, CD4, HAVCR2, CD80, LGALS3, CLECL1, CD55, GPR183, FOXP3, HLA-DQA2, CD86, TMIGD2, RUNX2, IL6R, IL10, IL6ST, CD83, IL23A, HLA-DRA, TNFSF13B, PAWR, PELI1, TNFRSF4, CHD7, HLA-DQA1, PDE5A, HLA-DQB1, HLA-DRB5, HLA-DOA, TNFSF8, CAMK4, JAML, NLRP3, IL18R1
2	T_CELL_DIFFERENTIATION	0.0937913	0.336545	0.165657	0.310512	1.2833	179	CR1, IL2RA, CCR7, CCR9, IL18, SOX4, IL7R, SYK, MYB, SPI1, ZBTB16, CTLA4, CCR6, CD4, CD80, GPR183, FOXP3, CD86, RUNX2, IL6R, CD83, IL23A, HLA-DRA, CHD7, HLA-DOA, TNFSF8, CAMK4, NLRP3, IL18R1
3	T_CELL_MEDIATED_CYTOTOXICITY	0.311927	0.543651	0.11524	-0.317603	-1.11458	33	XCL1, P2RX7, KLRD1, LILRB1, CTSC, CYRIB
4	T_CELL_MIGRATION	0.0625	0.278301	0.282013	-0.36403	-1.36972	47	CCL3, XCL1, XCL2, TNFSF14, ICAM1, SPN, IL27RA, ITGAL, STK39, ITGB7, SLC12A2, CCR2, ADAM8, F11R, TMEM102, MYO1G, PIK3CG, PYCARD
5	T_CELL_PROLIFERATION	0.0134397	0.150306	0.38073	0.386269	1.53099	129	CD24, CR1, IGFBP2, IL2RA, IL18, SYK, TNFRSF13C, CTLA4, HAVCR2, CD80, LGALS3, CLECL1, CD55, FOXP3, CD86, TMIGD2, IL10, IL6ST, IL23A, TNFSF13B, PAWR, PELI1, TNFRSF4, PDE5A
6	T_CELL_SELECTION	0.124561	0.422125	0.165657	0.418195	1.33793	36	CCR7, SYK, CD4, FOXP3, IL6R, IL23A

## Sheet: CD8.eff.PancVsPBMC
row.names	pathway	pval	padj	log2err	ES	NES	size	leadingEdge
1	T_CELL_ACTIVATION	0.00135634	0.027579	0.45506	0.330203	1.48808	325	CD24, EGR1, IGFBP2, WDFY4, HLA-DOB, CLEC4A, VCAM1, CCR9, CD86, PAWR, ZBTB16, HLA-DQA2, SYK, CR1, MAPK8IP1, SOX4, HLA-DQA1, CLECL1, HLA-DRA, HLA-DRB5, XCL1, TNFRSF13C, HLA-DQB1, CD83, IL10, CD80, IFNG, SPI1, IL18, CCR6, JAML, IRF4, CTLA4, HAVCR2, TNFSF9, TNFSF4, SIRPB1, BCL6, IL7R, GSN, CASP3, NLRP3, FCER1G, CD44, CD55, TOX, CD74, CBLB, PRDM1, IL6ST, ITK, SEMA4A, TGFBR2, IL18R1, SMAD7, TNFSF8, CRT…
2	T_CELL_DIFFERENTIATION	0.0431034	0.146181	0.261664	0.316544	1.34195	173	EGR1, CCR9, CD86, ZBTB16, SYK, CR1, SOX4, HLA-DRA, CD83, CD80, IFNG, SPI1, IL18, CCR6, IRF4, CTLA4, TNFSF9, TNFSF4, BCL6, IL7R, NLRP3, FCER1G, TOX, CD74, PRDM1, ITK, SEMA4A, TGFBR2, IL18R1, SMAD7, TNFSF8, CRTAM, IL2RA, SOCS1, JMJD6, IL15, HLA-DOA, BATF, SLAMF6, HLA-DRB1, NFKBIZ, DUSP10, LAG3, HLA-G, FOXP1, CD2, WNT1, HMGB1, DNAJA3, RELB, TCIRG1, PTPN22, CAMK4, FANCA, GPR183, CD8A, ABL1, BTN2A2, F…
3	T_CELL_MEDIATED_CYTOTOXICITY	0.694291	0.795514	0.0587186	0.260933	0.839575	31	HLA-DRA, XCL1, IL7R, CRTAM, FCGR2B, HLA-DRB1, CADM1, HLA-G, STX7, HLA-F
4	T_CELL_MIGRATION	0.336879	0.587133	0.0943564	0.32066	1.0919	43	CXCL13, XCL1, CCR6, CD200, CCL3, WNK1
5	T_CELL_PROLIFERATION	0.00431345	0.0657801	0.407018	0.386431	1.58185	128	CD24, IGFBP2, VCAM1, CD86, PAWR, SYK, CR1, MAPK8IP1, CLECL1, XCL1, TNFRSF13C, IL10, CD80, IL18, CTLA4, HAVCR2, TNFSF9, TNFSF4, CASP3, CD55, CBLB, IL6ST, TGFBR2, TNFSF8, CRTAM, IL2RA, IL15, CD274, FYN, GPAM, HLA-DMB, HLA-DRB1, CADM1, NCK2, HLA-DPA1, HLA-DPB1, PDE5A, HLA-G, DOCK8, HMGB1, DNAJA3, PTPN22, ABL1, CCDC88B, BTN2A2, CEBPB, GLMN, PELI1
6	T_CELL_SELECTION	0.424299	0.631274	0.0843144	0.317457	1.01133	30	SYK, IRF4, TOX, CD74, IL15, BATF, SLAMF6

## Sheet: CD8.eff.LiverVsPBMC
row.names	pathway	pval	padj	log2err	ES	NES	size	leadingEdge
1	T_CELL_ACTIVATION	0.000104835	0.00618524	0.538434	0.343071	1.59582	282	XCL1, EGR1, IFNG, EGR3, VCAM1, TNFSF9, MAPK8IP1, JAG2, IL4, LYN, PTGER4, CD160, HLA-DQA1, FCER1G, GPR18, HLA-DQA2, IFNL1, SIRPB1, TOX, HLA-DRB5, P2RX7, DUSP10, ICAM1, IRF4, ZFP36L1, CRTAM, HLA-DQB1, NFKBID, ICOS, HLA-DRA, TNFSF14, LAX1, CASP3, SMAD7, PIK3R6, LAG3, RELB, JAML, NFKBIZ, SOCS1, CD83, ZBTB16, TNFSF4, CDK6, HLA-DRB1, SLAMF7, EOMES, SASH3, CD8A, GSN, IL10, PTPN22, HLA-DMA, CBLB, JMJD6, …
2	T_CELL_DIFFERENTIATION	0.0164693	0.0694062	0.352488	0.333641	1.42771	155	EGR1, IFNG, EGR3, TNFSF9, JAG2, IL4, PTGER4, FCER1G, GPR18, IFNL1, TOX, DUSP10, IRF4, ZFP36L1, CRTAM, NFKBID, HLA-DRA, SMAD7, PIK3R6, LAG3, RELB, NFKBIZ, SOCS1, CD83, ZBTB16, TNFSF4, CDK6, HLA-DRB1, EOMES, SASH3, CD8A, PTPN22, JMJD6, TGFBR2, CD74, SEMA4A, CD2, THEMIS, WNT1, RUNX1, TBX21, CCR2, BCL6, ABL1
3	T_CELL_MEDIATED_CYTOTOXICITY	0.0708502	0.135117	0.24134	0.463674	1.44617	27	XCL1, P2RX7, KLRD1, CRTAM, HLA-DRA, HLA-DRB1, CTSC, MICA
4	T_CELL_MIGRATION	0.063745	0.133683	0.252961	0.429083	1.42068	37	XCL1, CCL3, XCL2, ICAM1, TNFSF14, PIK3CG, CCL5, CCR2, STK39, RIPK3, LRCH1, ITGAL, DOCK8, WNK1
5	T_CELL_PROLIFERATION	0.0984252	0.170797	0.199915	0.314223	1.27885	105	XCL1, VCAM1, TNFSF9, MAPK8IP1, IL4, P2RX7, CRTAM, TNFSF14, CASP3, TNFSF4, HLA-DRB1, SASH3, IL10, PTPN22, CBLB, TGFBR2, DLG5, CLECL1, PIK3CG, CD151, CCL5, CCR2, ABL1, IRF1, HLA-DMB, PTPN6, GPAM, RC3H2, FYN, RIPK3, NCK1, CCDC88B
6	T_CELL_SELECTION	0.0244523	0.0759307	0.352488	-0.510882	-1.59997	28	CCR7, IL6R, CD4, IL23A, FOXP3

## Sheet: Tregs.PancVsLiver
row.names	pathway	pval	padj	log2err	ES	NES	size	leadingEdge
1	T_CELL_ACTIVATION	0.00329388	0.0329388	0.431708	-0.310458	-1.45361	308	ZNF683, CD160, XCL1, IFNG, IFNL1, NKG7, SLAMF7, CCL5, AIRE, CD300A, FUT7, ANXA1, CD8A, EOMES, LGALS9C, IL15, TNFSF9, TNFSF14, KLRK1, IL21, TBX21, YES1, KLRC1, CLECL1, P2RX7, CCR2, PNP, CD8B, LY9, PTPN6, THEMIS, ILDR2, NOD2, PTGER4, TCF7, CD40LG, CGAS, MAPK8IP1, IL27RA, ZMIZ1, EGR3, ADAM8, SIT1, RARA, TWSG1, ZFP36L1, FKBP1B, CRTAM, XBP1, IL4I1, LGALS1, LAT, JAML, ADORA2A, ZBTB7B, CD151, PAG1, TNFA…
2	T_CELL_DIFFERENTIATION	0.0760331	0.232323	0.208955	-0.29525	-1.27904	173	ZNF683, IFNG, IFNL1, AIRE, FUT7, ANXA1, CD8A, EOMES, IL15, TNFSF9, IL21, TBX21, KLRC1, CCR2, PNP, LY9, THEMIS, PTGER4, TCF7, ZMIZ1, EGR3, ADAM8, RARA, ZFP36L1, CRTAM, XBP1, IL4I1, ZBTB7B, ARMC5, WNT1, RORC, PATZ1, SRF, SASH3, PKNOX1, TP53, SPN
3	T_CELL_MEDIATED_CYTOTOXICITY	0.301205	0.440788	0.0992333	-0.359367	-1.13059	30	XCL1, KLRD1, KLRC1, P2RX7, PRF1, CRTAM
4	T_CELL_MIGRATION	0.000246262	0.0147757	0.498493	-0.551301	-1.91762	45	XCL1, XCL2, CCL5, AIRE, CCL3, TNFSF14, CD200R1, CCR2, ITGB7, S1PR1, TMEM102, IL27RA, PLEC, ADAM8, RIPOR2, ITGA4, ITGAL
5	T_CELL_PROLIFERATION	0.219697	0.356194	0.148262	0.270286	1.16632	122	LILRB2, IL2RA, CADM1, TNFRSF13C, PDE5A, SLC11A1, ARG2, CD86, LRRC32, PDCD1LG2, ICOSLG, IL6ST, HAVCR2, LGALS3, FOXP3, CD80, AIF1, CD55, EBI3, PELI1, TNFRSF4, SYK, CTLA4, DLG5, TNFSF13B, CBLB, HLA-DMB
6	T_CELL_SELECTION	0.225589	0.356194	0.116234	-0.353575	-1.17989	36	AIRE, IL15, TBX21, LY9, THEMIS

## Sheet: Tregs.PancVsPBMC
row.names	pathway	pval	padj	log2err	ES	NES	size	leadingEdge
1	T_CELL_ACTIVATION	5.80456e-10	3.59883e-08	0.801216	0.485094	1.97278	327	EGR3, IL10, DLG5, CLEC7A, EBI3, EGR1, BCL6, ZBTB16, LILRB2, IL23R, SDC4, IL4I1, ARG2, BATF, IL2RA, HAVCR2, TNFRSF4, SIRPB1, LAG3, CD83, CTLA4, LRRC32, IRF4, FCGR2B, XCL1, SYK, CADM1, MAFB, IL18R1, NFKBID, SEMA4A, SOX4, CD80, IL2, IL21, CD86, SOCS1, ICOS, FOXP3, CEACAM1, LILRB1, HLA-DOB, TNFSF9, HLA-DQA1, DUSP10, TIGIT, CCR9, PRDM1, SLAMF1, CBLB, HLA-DQA2, BCL3, CD7, SMAD7, CCR6, MAP3K8, PTPN22, L…
2	T_CELL_DIFFERENTIATION	2.97473e-05	0.000159127	0.57561	0.476818	1.84955	178	EGR3, EGR1, BCL6, ZBTB16, LILRB2, IL23R, IL4I1, BATF, IL2RA, LAG3, CD83, CTLA4, IRF4, SYK, MAFB, IL18R1, NFKBID, SEMA4A, SOX4, CD80, IL2, IL21, CD86, SOCS1, FOXP3, TNFSF9, DUSP10, CCR9, PRDM1, BCL3, SMAD7, CCR6, PTPN22, HLA-DRA, MYB, IFNG, IL4R, TOX, NFKBIZ, RIPK2, RUNX3, ZC3H12A, STAT3, RORA, BTN2A2, FGL2, CDK6, NLRP3, RELB, ITK, CD74, ZEB1, IL7R, GPR183, CD2, CBFB, CRTAM, SOCS5, ATP7A, ZFP36L2,…
3	T_CELL_MEDIATED_CYTOTOXICITY	0.00462279	0.00955376	0.407018	0.580625	1.76443	35	IL23R, FCGR2B, XCL1, CADM1, CEACAM1, LILRB1, KLRD1, HLA-DRA, CTSC, IL7R, CRTAM
4	T_CELL_MIGRATION	0.0545703	0.0794068	0.224966	0.46127	1.45632	45	CXCL13, CCL3, CCL20, XCL1, CD200, CCR6, ICAM1
5	T_CELL_PROLIFERATION	2.23465e-07	4.61828e-06	0.690132	0.548534	2.05178	134	IL10, DLG5, EBI3, LILRB2, IL23R, SDC4, IL4I1, ARG2, IL2RA, HAVCR2, TNFRSF4, CTLA4, LRRC32, XCL1, SYK, CADM1, CD80, IL2, IL21, CD86, FOXP3, LILRB1, TNFSF9, SLAMF1, CBLB, PTPN22, PELI1, TNFRSF1B, TFRC, HLA-DMB, RIPK2, LGALS3, ICOSLG, CD55, CD274, BTN2A2, IL6ST, AIF1, CD70, PDCD1LG2, PRKAR1A
6	T_CELL_SELECTION	0.175036	0.200967	0.122679	0.422132	1.27431	33	IL23R, BATF, IRF4, SYK, FOXP3, TOX, STAT3, CD74

## Sheet: Tregs.LiverVsPBMC
row.names	pathway	pval	padj	log2err	ES	NES	size	leadingEdge
1	T_CELL_ACTIVATION	3.06211e-11	1.89851e-09	0.851339	0.529058	1.9251	293	XCL1, EGR3, IFNG, IL10, KLRC1, EGR1, IL21, IL4I1, TNFSF9, ZNF683, IL23R, CD160, EBI3, CLEC7A, CCL5, NKG7, NFKBID, SLAMF7, LAG3, SEMA4A, EOMES, SDC4, BCL6, IFNL1, ILDR2, CD83, TBX21, TNFSF14, LYN, HLA-DQA1, CLECL1, LGALS9C, TNFRSF4, ICOS, CTLA4, IL2, CRTAM, IL15, SYK, CD8A, HAVCR2, SIRPB1, SMAD7, CCR2, MAP3K8, BATF, IL18R1, IRF4, WNT1, ICAM1, MAPK8IP1, SLAMF1, ZBTB16, ZFP36L1, PTGER4, TFRC, BCL3, …
2	T_CELL_DIFFERENTIATION	1.81382e-07	1.97154e-06	0.690132	0.541874	1.91003	161	EGR3, IFNG, KLRC1, EGR1, IL21, IL4I1, TNFSF9, ZNF683, IL23R, NFKBID, LAG3, SEMA4A, EOMES, BCL6, IFNL1, CD83, TBX21, CTLA4, IL2, CRTAM, IL15, SYK, CD8A, SMAD7, CCR2, BATF, IL18R1, IRF4, WNT1, ZBTB16, ZFP36L1, PTGER4, BCL3, CD80, FGL2, DUSP10, ZC3H12A, RIPK2, GPR18, SOCS1, PTPN22, RELB, CDK6, THEMIS, CD2, FOXP3, BTN2A2, IRF1, HLA-DRA, RUNX3, FCER1G, CCR6, HLA-DRB1, ZBTB7B, CD74, ANXA1, SOX4, RORC, …
3	T_CELL_MEDIATED_CYTOTOXICITY	0.000980192	0.00217042	0.45506	0.648642	1.84628	29	XCL1, KLRC1, KLRD1, IL23R, CRTAM, CTSC, PRF1, HLA-DRA, HLA-DRB1, P2RX7, CEACAM1, MICA, IL12RB1, HLA-G, GZMM
4	T_CELL_MIGRATION	1.85447e-06	1.01588e-05	0.643552	0.719545	2.14962	39	CCL3, CXCL13, XCL1, XCL2, CCL20, CCL5, CD200, TNFSF14, CCR2, ICAM1
5	T_CELL_PROLIFERATION	2.8658e-05	9.87107e-05	0.57561	0.54254	1.85134	111	XCL1, IL10, IL21, IL4I1, TNFSF9, IL23R, EBI3, CCL5, SDC4, TNFSF14, CLECL1, LGALS9C, TNFRSF4, CTLA4, IL2, CRTAM, IL15, SYK, HAVCR2, CCR2, MAPK8IP1, SLAMF1, TFRC, CD80, RIPK2, CD40LG, LRRC32, PTPN22, CBLB, FOXP3, BTN2A2, CD70, IRF1, TNFRSF1B, HLA-DRB1, P2RX7, CD274, ZBTB7B, SCRIB
6	T_CELL_SELECTION	0.120051	0.151901	0.142057	0.463868	1.34784	33	IL23R, TBX21, IL15, SYK, BATF, IRF4, THEMIS, FOXP3, CD74, TOX, IL12RB1, SRF, ATG5, STAT3, CARD11
