# Supplementary material for: A platform for multisite immune profiling of premetastatic pancreatic cancer at single-cell resolution
Source: Cancer Immunol Immunother. 2025 Aug 23;74(9):291. doi: 10.1007/s00262-025-04146-5 (PMC12374926; doi:10.1007/s00262-025-04146-5)
Supplement: Supplementary file 11 — Supplementary file11 (XLSX 5459 KB) [file 262_2025_4146_MOESM11_ESM.xlsx]

## Sheet: Treg.DEGs.PL
Supplementary Table S5. DEGs for three-way comparison of effector memory CD8 T cells, cytotoxic CD8 T cells, and Tregs between the tumor versus liver, tumor versus PBMC, and liver versus PBMC. The DEGs for each comparison is depicted in a volcano plot in Supplementary Figure S3. Genes are ranked according to the adjusted p-value.
row.names	p_val	avg_log2FC	pct.1	pct.2	p_val_adj	gene
SMAP2	1.19903e-89	1.42588	0.898	0.623	2.67467e-85	SMAP2
SRGN	9.22743e-79	1.27741	0.984	0.931	2.05836e-74	SRGN
CXCR3	2.3317e-65	-2.30164	0.163	0.567	5.20131e-61	CXCR3
SLC9A3R1	6.5937e-62	-1.37496	0.434	0.777	1.47086e-57	SLC9A3R1
SYTL3	6.71947e-62	2.09914	0.569	0.207	1.49891e-57	SYTL3
ANXA1	8.59322e-62	-2.07743	0.219	0.606	1.91689e-57	ANXA1
CD52	1.91668e-58	-0.91736	0.939	0.982	4.27554e-54	CD52
MT-ATP8	1.22705e-57	1.59554	0.823	0.592	2.73717e-53	MT-ATP8
PIK3IP1	1.6116e-54	1.34512	0.76	0.474	3.59499e-50	PIK3IP1
ETS1	1.46353e-50	0.758949	0.971	0.917	3.26469e-46	ETS1
MYL12A	1.51365e-48	-0.653794	0.916	0.988	3.3765e-44	MYL12A
CYTIP	1.11631e-47	0.874667	0.913	0.766	2.49014e-43	CYTIP
EMP3	1.69545e-47	-1.00423	0.628	0.867	3.78205e-43	EMP3
CCL5	1.88716e-47	-2.47295	0.097	0.413	4.20968e-43	CCL5
STAT1	3.26298e-47	-1.67017	0.456	0.72	7.27872e-43	STAT1
LIME1	5.06627e-45	-1.38369	0.377	0.677	1.13013e-40	LIME1
GZMA	3.17462e-44	-2.12252	0.088	0.397	7.08163e-40	GZMA
CXCR4	3.73395e-44	0.905571	0.906	0.648	8.32932e-40	CXCR4
SARAF	2.35086e-43	0.716128	0.977	0.964	5.24405e-39	SARAF
TSC22D3	4.62762e-41	0.775993	0.981	0.899	1.03228e-36	TSC22D3
IL2RA	1.59063e-39	2.31191	0.481	0.214	3.54821e-35	IL2RA
LINC00239	2.10824e-39	3.67958	0.211	0.021	4.70284e-35	LINC00239
PPP1R15A	3.05881e-39	-1.02047	0.545	0.808	6.82328e-35	PPP1R15A
CREM	1.1932e-37	1.52838	0.612	0.368	2.66168e-33	CREM
SH3BGRL3	2.17691e-37	-0.572981	0.987	0.996	4.85604e-33	SH3BGRL3
TGFB1	3.75869e-36	-0.951203	0.55	0.797	8.38452e-32	TGFB1
LAT	4.90367e-36	-0.847997	0.622	0.833	1.09386e-31	LAT
CNN2	1.35054e-35	-0.879574	0.577	0.812	3.01266e-31	CNN2
LY6E	1.35798e-35	-0.822799	0.628	0.845	3.02924e-31	LY6E
PFKFB3	2.11288e-35	2.25739	0.354	0.117	4.71319e-31	PFKFB3
CD7	4.34901e-35	1.3252	0.766	0.56	9.70134e-31	CD7
AHNAK	9.10928e-35	-1.01699	0.548	0.784	2.03201e-30	AHNAK
FLT3LG	1.92275e-34	-1.27947	0.323	0.594	4.28908e-30	FLT3LG
ITGB1	3.91987e-34	-1.34858	0.492	0.709	8.74405e-30	ITGB1
PFN1	4.14212e-34	-0.449376	0.996	1	9.23984e-30	PFN1
B2M	9.53664e-34	-0.318132	1	1	2.12734e-29	B2M
ARL4C	1.86235e-33	-0.818996	0.685	0.864	4.15434e-29	ARL4C
SNX9	2.1212e-33	1.48915	0.524	0.274	4.73177e-29	SNX9
NKG7	6.58309e-33	-2.9447	0.052	0.279	1.46849e-28	NKG7
PTPN6	1.01446e-32	-1.32304	0.235	0.513	2.26295e-28	PTPN6
GK	1.28692e-32	2.02364	0.338	0.111	2.87073e-28	GK
UGP2	2.13609e-32	1.33039	0.619	0.393	4.76497e-28	UGP2
HSPA8	4.24934e-32	-0.629675	0.905	0.975	9.479e-28	HSPA8
HERPUD1	8.41035e-32	1.43321	0.6	0.377	1.8761e-27	HERPUD1
GBP1	2.63869e-31	-1.52125	0.281	0.544	5.88613e-27	GBP1
CCL4	3.3583e-31	-3.11125	0.048	0.268	7.49136e-27	CCL4
RGS1	4.12111e-31	1.03892	0.778	0.528	9.19295e-27	RGS1
ITGB2	5.61119e-31	-0.758819	0.652	0.863	1.25169e-26	ITGB2
TXNIP	9.86192e-30	0.792442	0.896	0.799	2.1999e-25	TXNIP
GIMAP7	3.08442e-29	-0.865095	0.475	0.726	6.88042e-25	GIMAP7
ICA1	4.12966e-29	2.14482	0.284	0.084	9.21204e-25	ICA1
IER2	5.31487e-29	-1.02486	0.384	0.64	1.18559e-24	IER2
FKBP5	6.45941e-29	1.32057	0.6	0.385	1.4409e-24	FKBP5
BTG1	1.19778e-28	0.495491	0.993	0.976	2.67189e-24	BTG1
SLA	2.00784e-28	1.07713	0.684	0.482	4.47889e-24	SLA
CTSW	2.52449e-28	-2.45173	0.049	0.254	5.63139e-24	CTSW
PRDM1	3.31652e-28	1.20497	0.655	0.466	7.39816e-24	PRDM1
LTB	4.66654e-28	-0.774772	0.899	0.928	1.04096e-23	LTB
CRYBG1	4.8785e-28	1.39534	0.534	0.315	1.08825e-23	CRYBG1
GIMAP4	8.02526e-28	-0.917157	0.485	0.727	1.79019e-23	GIMAP4
CITED2	9.2899e-28	-1.27379	0.274	0.535	2.0723e-23	CITED2
MYADM	4.64316e-27	-1.55809	0.134	0.37	1.03575e-22	MYADM
SH3BP5	6.30465e-27	-1.77267	0.121	0.348	1.40638e-22	SH3BP5
SIT1	7.42658e-27	-0.914666	0.43	0.66	1.65665e-22	SIT1
CORO1A	9.81331e-27	-0.466768	0.935	0.985	2.18905e-22	CORO1A
ANXA6	1.0478e-26	-0.849955	0.53	0.731	2.33733e-22	ANXA6
CDC25B	1.34878e-26	-1.50101	0.18	0.417	3.00873e-22	CDC25B
KLF6	1.84626e-26	-0.666979	0.825	0.931	4.11846e-22	KLF6
ITGB7	2.09072e-26	-1.15374	0.271	0.518	4.66376e-22	ITGB7
TRAF3IP3	2.22086e-26	-0.707604	0.623	0.8	4.95408e-22	TRAF3IP3
NAP1L4	3.86626e-26	0.960532	0.743	0.557	8.62446e-22	NAP1L4
VIM	6.61462e-26	-0.543443	0.841	0.954	1.47552e-21	VIM
PTGER4	8.15814e-26	-1.11824	0.325	0.57	1.81984e-21	PTGER4
DUSP16	8.69058e-26	1.23585	0.47	0.248	1.93861e-21	DUSP16
CNOT6L	1.37231e-25	1.25101	0.515	0.311	3.06122e-21	CNOT6L
PSMB9	3.64771e-25	-0.658257	0.665	0.855	8.13695e-21	PSMB9
CTLA4	1.08078e-24	0.767235	0.786	0.564	2.41091e-20	CTLA4
THEMIS	1.73079e-24	-1.31565	0.183	0.411	3.86086e-20	THEMIS
S100A4	2.43054e-24	-0.458413	0.918	0.975	5.42181e-20	S100A4
TAGLN2	7.85691e-24	-0.636503	0.71	0.867	1.75264e-19	TAGLN2
F5	1.09538e-23	1.5193	0.313	0.121	2.44346e-19	F5
IFNG	1.57878e-23	-3.85903	0.014	0.165	3.52179e-19	IFNG
CD99	1.65298e-23	-0.596851	0.704	0.861	3.68729e-19	CD99
PDE3B	2.50044e-23	1.25292	0.465	0.256	5.57773e-19	PDE3B
TMSB10	6.15017e-23	-0.345444	0.996	1	1.37192e-18	TMSB10
ORAI1	1.09702e-22	-1.04466	0.268	0.497	2.44712e-18	ORAI1
ARID5B	1.78342e-22	0.752101	0.742	0.597	3.97828e-18	ARID5B
IL16	2.35546e-22	-0.918817	0.374	0.594	5.25433e-18	IL16
IPCEF1	2.43667e-22	1.24725	0.452	0.248	5.43548e-18	IPCEF1
ARID5A	2.889e-22	1.32455	0.462	0.269	6.44449e-18	ARID5A
GPSM3	4.52669e-22	-0.64934	0.628	0.789	1.00977e-17	GPSM3
TIGIT	4.87612e-22	0.903606	0.625	0.413	1.08772e-17	TIGIT
DUSP4	6.51974e-22	1.16497	0.522	0.317	1.45436e-17	DUSP4
SH3BP1	6.67821e-22	-1.26056	0.203	0.416	1.48971e-17	SH3BP1
HPGD	7.95321e-22	2.84164	0.195	0.052	1.77412e-17	HPGD
NOSIP	1.03069e-21	-1.14324	0.417	0.615	2.29916e-17	NOSIP
ITGA4	2.09274e-21	-0.769051	0.569	0.753	4.66828e-17	ITGA4
TAGAP	4.15595e-21	-0.908274	0.418	0.629	9.27068e-17	TAGAP
C16orf54	4.40626e-21	-1.34591	0.141	0.345	9.82904e-17	C16orf54
IFITM1	6.3697e-21	-0.583695	0.846	0.933	1.42089e-16	IFITM1
FOXP3	6.66356e-21	0.992671	0.534	0.307	1.48644e-16	FOXP3
OASL	7.03745e-21	-1.64214	0.095	0.279	1.56984e-16	OASL
PSME1	7.70134e-21	-0.499035	0.838	0.932	1.71794e-16	PSME1
BATF	1.1734e-20	1.28291	0.644	0.512	2.6175e-16	BATF
CSK	1.85381e-20	-0.638303	0.569	0.751	4.13529e-16	CSK
PCBP1	2.4862e-20	-0.484222	0.814	0.91	5.54597e-16	PCBP1
GSTK1	3.10101e-20	-0.567646	0.773	0.867	6.91743e-16	GSTK1
TCF7	4.37791e-20	-1.09951	0.306	0.51	9.76581e-16	TCF7
SAT1	4.58644e-20	0.892885	0.834	0.778	1.0231e-15	SAT1
LINC02195	5.99033e-20	2.63905	0.147	0.029	1.33626e-15	LINC02195
GBP5	1.0939e-19	-0.936347	0.483	0.667	2.44016e-15	GBP5
SELL	1.33873e-19	0.773964	0.622	0.415	2.98631e-15	SELL
DUSP2	1.34928e-19	-1.10603	0.43	0.605	3.00985e-15	DUSP2
LY9	1.41985e-19	-1.37057	0.14	0.331	3.16726e-15	LY9
GZMK	1.5116e-19	-1.55546	0.049	0.206	3.37192e-15	GZMK
CD40LG	1.70519e-19	-1.09471	0.219	0.427	3.80376e-15	CD40LG
ID2	1.7887e-19	-1.17386	0.216	0.419	3.99006e-15	ID2
ENTPD1	2.10808e-19	1.08733	0.453	0.259	4.70249e-15	ENTPD1
NFATC3	2.29354e-19	-1.19463	0.189	0.388	5.11619e-15	NFATC3
ESYT1	2.35944e-19	-1.00071	0.261	0.472	5.26319e-15	ESYT1
ZFP36L1	2.73909e-19	-0.884824	0.667	0.789	6.11009e-15	ZFP36L1
CD82	3.45945e-19	-0.835346	0.38	0.579	7.71699e-15	CD82
SUN2	5.57601e-19	-0.811646	0.431	0.612	1.24384e-14	SUN2
PNP	1.00215e-18	-1.44014	0.121	0.3	2.2355e-14	PNP
SAMD3	1.25335e-18	-1.54746	0.097	0.269	2.79585e-14	SAMD3
DDIT4	1.35403e-18	0.547422	0.775	0.596	3.02044e-14	DDIT4
SYTL1	2.51167e-18	-0.800469	0.387	0.581	5.60278e-14	SYTL1
STAM	2.74327e-18	0.998447	0.475	0.287	6.11942e-14	STAM
GLCCI1	3.24559e-18	0.943523	0.557	0.373	7.23994e-14	GLCCI1
MAZ	3.6915e-18	-0.868288	0.329	0.529	8.23464e-14	MAZ
PSME2	4.4346e-18	-0.626428	0.636	0.798	9.89227e-14	PSME2
GADD45G	4.45478e-18	-2.05249	0.053	0.2	9.93728e-14	GADD45G
HOPX	1.07585e-17	-2.78829	0.027	0.155	2.3999e-13	HOPX
FANK1	1.93022e-17	1.67089	0.193	0.061	4.30573e-13	FANK1
PBX4	2.2067e-17	1.11597	0.418	0.24	4.92249e-13	PBX4
RGCC	3.21676e-17	-0.740306	0.45	0.648	7.17563e-13	RGCC
INPP4B	4.05876e-17	-0.730583	0.354	0.566	9.05387e-13	INPP4B
XCL2	4.69161e-17	-3.26401	0.009	0.116	1.04656e-12	XCL2
BHLHE40	4.87885e-17	-1.77937	0.115	0.277	1.08833e-12	BHLHE40
LINC00892	7.77913e-17	-1.40866	0.118	0.286	1.73529e-12	LINC00892
TRAT1	8.64868e-17	-1.0092	0.189	0.379	1.92926e-12	TRAT1
DAD1	9.08784e-17	-0.625559	0.506	0.692	2.02722e-12	DAD1
RGS19	1.21337e-16	-1.06183	0.216	0.401	2.70666e-12	RGS19
APOBEC3G	1.23322e-16	-1.16512	0.232	0.409	2.75095e-12	APOBEC3G
JUND	1.23738e-16	-0.342788	0.964	0.992	2.76022e-12	JUND
GSPT1	1.31951e-16	0.842395	0.616	0.488	2.94342e-12	GSPT1
TBC1D10C	1.34126e-16	-0.581725	0.592	0.743	2.99195e-12	TBC1D10C
CAPN2	1.46589e-16	-0.776061	0.352	0.547	3.26997e-12	CAPN2
DOK2	1.55354e-16	-0.859943	0.39	0.564	3.46548e-12	DOK2
MAGEH1	1.58278e-16	1.69294	0.293	0.14	3.53071e-12	MAGEH1
HCST	1.66316e-16	-0.534398	0.766	0.864	3.71002e-12	HCST
JUNB	1.77645e-16	-0.558129	0.87	0.927	3.96272e-12	JUNB
RIPOR2	2.54656e-16	-0.812508	0.502	0.65	5.68061e-12	RIPOR2
SYAP1	2.68316e-16	1.04909	0.427	0.257	5.98532e-12	SYAP1
GRK6	2.82928e-16	-0.852889	0.339	0.514	6.31127e-12	GRK6
CALM1	3.50632e-16	-0.371332	0.887	0.97	7.82156e-12	CALM1
RHBDD2	3.51278e-16	0.988542	0.485	0.321	7.83597e-12	RHBDD2
AC119396.1	3.78595e-16	-1.48398	0.071	0.218	8.44531e-12	AC119396.1
S100A11	5.0841e-16	-0.464409	0.694	0.824	1.13411e-11	S100A11
LCP1	8.92796e-16	-0.462803	0.802	0.892	1.99156e-11	LCP1
SASH3	9.721e-16	-0.724217	0.349	0.542	2.16846e-11	SASH3
LINC01871	1.20879e-15	-1.72287	0.088	0.237	2.69645e-11	LINC01871
IL1R1	1.72967e-15	1.9767	0.156	0.045	3.85838e-11	IL1R1
NFKBIA	1.76312e-15	0.372304	0.823	0.644	3.933e-11	NFKBIA
IL1R2	2.10819e-15	2.84082	0.118	0.025	4.70274e-11	IL1R2
IL27RA	2.29989e-15	-0.945114	0.271	0.446	5.13035e-11	IL27RA
SOCS1	2.30482e-15	0.933995	0.496	0.326	5.14136e-11	SOCS1
MTRNR2L12	2.51993e-15	0.458751	1	0.999	5.62121e-11	MTRNR2L12
NR4A2	2.65657e-15	-1.00619	0.302	0.482	5.92601e-11	NR4A2
CORO7	2.66781e-15	-1.31846	0.127	0.286	5.95108e-11	CORO7
LIMD2	2.87594e-15	-0.475551	0.778	0.9	6.41536e-11	LIMD2
FAAH2	3.16053e-15	1.29625	0.261	0.116	7.0502e-11	FAAH2
EVL	4.0589e-15	-0.378424	0.838	0.948	9.05418e-11	EVL
THADA	4.10578e-15	1.54512	0.303	0.156	9.15877e-11	THADA
GLIPR2	4.1289e-15	-1.16915	0.176	0.342	9.21034e-11	GLIPR2
RTKN2	4.45384e-15	1.09833	0.407	0.245	9.93518e-11	RTKN2
HIST1H4C	4.57219e-15	-0.957978	0.258	0.436	1.01992e-10	HIST1H4C
CCL3	4.76874e-15	-2.39647	0.016	0.119	1.06376e-10	CCL3
SLC2A3	4.96586e-15	-0.631236	0.628	0.762	1.10774e-10	SLC2A3
RAB37	7.90581e-15	-1.34523	0.11	0.261	1.76355e-10	RAB37
PPP1CA	8.2595e-15	-0.491897	0.657	0.798	1.84245e-10	PPP1CA
CDC42	8.81427e-15	-0.780439	0.444	0.581	1.9662e-10	CDC42
TNFSF10	9.96885e-15	-1.21893	0.199	0.368	2.22375e-10	TNFSF10
ARHGAP30	1.0753e-14	-0.624919	0.473	0.647	2.39868e-10	ARHGAP30
KLRD1	1.10629e-14	-2.25433	0.009	0.103	2.4678e-10	KLRD1
SSBP4	1.2969e-14	-0.7378	0.38	0.545	2.89299e-10	SSBP4
DYNLL1	2.06146e-14	-0.669823	0.525	0.665	4.59849e-10	DYNLL1
ARRB2	2.17416e-14	-0.904008	0.261	0.433	4.84991e-10	ARRB2
PDE4D	2.2132e-14	1.34704	0.273	0.133	4.93698e-10	PDE4D
SLF1	2.26013e-14	-1.63074	0.084	0.221	5.04167e-10	SLF1
GIMAP1	2.62257e-14	-0.90143	0.206	0.379	5.85016e-10	GIMAP1
ACTB	2.65398e-14	-0.310199	1	1	5.92023e-10	ACTB
GIMAP5	2.87959e-14	-1.01657	0.25	0.416	6.42351e-10	GIMAP5
VDR	3.32881e-14	2.43885	0.12	0.029	7.42557e-10	VDR
ZNRF1	3.35874e-14	1.05854	0.351	0.193	7.49234e-10	ZNRF1
ARHGAP15	3.61901e-14	-0.618586	0.496	0.663	8.07293e-10	ARHGAP15
PAG1	4.54077e-14	-0.831657	0.323	0.491	1.01291e-09	PAG1
LCK	4.75409e-14	-0.39463	0.75	0.852	1.0605e-09	LCK
THBS1	4.81496e-14	7.48325	0.053	0	1.07407e-09	THBS1
CDC42EP3	7.80352e-14	-1.01086	0.193	0.356	1.74073e-09	CDC42EP3
HNRNPF	7.89384e-14	-0.48417	0.62	0.769	1.76088e-09	HNRNPF
XAF1	8.47018e-14	-0.813898	0.325	0.485	1.88944e-09	XAF1
PLSCR3	9.37547e-14	-0.743248	0.358	0.53	2.09139e-09	PLSCR3
GBP4	9.43647e-14	-1.08557	0.294	0.454	2.10499e-09	GBP4
VAV3	9.46187e-14	1.14947	0.284	0.142	2.11066e-09	VAV3
SH2D3C	1.01647e-13	-1.41729	0.079	0.213	2.26743e-09	SH2D3C
NELL2	1.11197e-13	-1.9338	0.043	0.158	2.48048e-09	NELL2
EIF5A	1.13057e-13	-0.635612	0.486	0.63	2.52196e-09	EIF5A
SATB1	1.15781e-13	1.41155	0.303	0.164	2.58272e-09	SATB1
CMTM7	1.24447e-13	0.728854	0.551	0.394	2.77604e-09	CMTM7
CDKN2D	1.54293e-13	-1.11887	0.137	0.289	3.44181e-09	CDKN2D
CLIC1	1.713e-13	-0.374739	0.831	0.923	3.82118e-09	CLIC1
CD48	1.84542e-13	-0.505646	0.603	0.759	4.11659e-09	CD48
S100A6	1.89071e-13	-0.309385	0.876	0.94	4.21762e-09	S100A6
FBLN7	1.92307e-13	1.26952	0.281	0.143	4.28979e-09	FBLN7
C1orf162	2.10848e-13	-1.52392	0.069	0.197	4.70338e-09	C1orf162
NIN	2.22216e-13	-0.912206	0.206	0.371	4.95697e-09	NIN
LDLRAD4	2.70549e-13	1.09557	0.38	0.233	6.03513e-09	LDLRAD4
NEAT1	2.73904e-13	0.734421	0.812	0.725	6.10999e-09	NEAT1
KLF10	2.86588e-13	-2.39342	0.025	0.124	6.39292e-09	KLF10
KLRK1	2.89997e-13	-1.77996	0.032	0.138	6.46895e-09	KLRK1
PLEC	3.11208e-13	-0.930166	0.229	0.394	6.94211e-09	PLEC
ITGB2-AS1	3.26323e-13	-0.750624	0.286	0.456	7.27929e-09	ITGB2-AS1
CMTM8	3.32224e-13	1.58843	0.183	0.071	7.41091e-09	CMTM8
TMSB4X	3.45927e-13	-0.194423	1	1	7.7166e-09	TMSB4X
SMCHD1	3.98543e-13	0.665682	0.821	0.779	8.8903e-09	SMCHD1
SOCAR	4.06026e-13	2.77165	0.098	0.02	9.05722e-09	SOCAR
IL2RG	4.44767e-13	-0.318815	0.928	0.98	9.92141e-09	IL2RG
TSC22D4	4.5596e-13	-0.691146	0.362	0.529	1.01711e-08	TSC22D4
UBC	4.62421e-13	-0.332322	0.987	0.996	1.03152e-08	UBC
M6PR	4.72839e-13	-0.743624	0.322	0.487	1.05476e-08	M6PR
FHIP2A	5.42559e-13	1.4185	0.224	0.101	1.21029e-08	FHIP2A
S1PR1	5.55903e-13	-0.969429	0.195	0.355	1.24005e-08	S1PR1
TC2N	6.02498e-13	-0.67991	0.312	0.488	1.34399e-08	TC2N
IGKV3-20	6.0989e-13	7.01888	0.058	0.003	1.36048e-08	IGKV3-20
STOM	6.79747e-13	-1.37093	0.105	0.241	1.51631e-08	STOM
NFKBIZ	7.42869e-13	0.792787	0.531	0.391	1.65712e-08	NFKBIZ
RPL36A	7.45379e-13	-0.327548	0.911	0.962	1.66272e-08	RPL36A
TLE5	9.00754e-13	-0.400431	0.876	0.933	2.00931e-08	TLE5
IL6ST	9.19802e-13	1.07819	0.511	0.384	2.0518e-08	IL6ST
CCDC85B	9.2968e-13	-0.656684	0.32	0.497	2.07384e-08	CCDC85B
CD8A	1.1346e-12	-2.07549	0.036	0.139	2.53095e-08	CD8A
S100A10	1.18913e-12	-0.545109	0.766	0.847	2.65259e-08	S100A10
FTH1	1.21559e-12	0.492733	0.994	0.995	2.71162e-08	FTH1
XCL1	1.31504e-12	-4.05543	0.01	0.092	2.93347e-08	XCL1
MYO1G	1.31774e-12	-0.618868	0.367	0.542	2.93948e-08	MYO1G
ITGAL	1.43504e-12	-0.740741	0.345	0.501	3.20114e-08	ITGAL
CD69	1.45141e-12	-0.406396	0.749	0.85	3.23767e-08	CD69
FLNA	1.73861e-12	-0.518004	0.56	0.722	3.87832e-08	FLNA
CISH	1.82223e-12	-1.1447	0.141	0.284	4.06484e-08	CISH
DUSP5	1.87661e-12	-1.44761	0.167	0.309	4.18615e-08	DUSP5
LAYN	2.01139e-12	1.70294	0.193	0.082	4.4868e-08	LAYN
CD200R1	2.04367e-12	-1.68006	0.056	0.17	4.55882e-08	CD200R1
OPTN	2.23817e-12	-0.557793	0.436	0.604	4.99269e-08	OPTN
CRIP1	2.32002e-12	-0.498803	0.834	0.886	5.17527e-08	CRIP1
ATP2B1	2.34677e-12	-0.840777	0.248	0.408	5.23495e-08	ATP2B1
CBLB	2.3627e-12	0.731006	0.55	0.401	5.27048e-08	CBLB
TBX21	2.44574e-12	-1.71643	0.065	0.18	5.4557e-08	TBX21
H3F3B	2.85784e-12	-0.555181	0.431	0.589	6.37498e-08	H3F3B
LSR	3.01546e-12	1.3405	0.211	0.093	6.72659e-08	LSR
MIR4435-2HG	3.37424e-12	0.963108	0.502	0.371	7.52692e-08	MIR4435-2HG
CCND3	3.3753e-12	-0.498095	0.457	0.637	7.52927e-08	CCND3
ZYX	4.72843e-12	-0.57436	0.518	0.673	1.05477e-07	ZYX
BIN2	4.74748e-12	-0.642616	0.447	0.594	1.05902e-07	BIN2
RNF19A	4.89521e-12	0.642584	0.642	0.505	1.09198e-07	RNF19A
GPR174	5.02479e-12	-0.757433	0.303	0.459	1.12088e-07	GPR174
ZNF683	5.79067e-12	-5.18636	0.004	0.076	1.29173e-07	ZNF683
LGALS1	6.55107e-12	-0.848241	0.348	0.501	1.46135e-07	LGALS1
ADA2	7.56844e-12	-1.21661	0.104	0.232	1.68829e-07	ADA2
TPST2	7.98748e-12	-1.04681	0.182	0.322	1.78177e-07	TPST2
MALAT1	8.37518e-12	0.358667	1	1	1.86825e-07	MALAT1
TAP1	8.68309e-12	-0.564322	0.567	0.7	1.93694e-07	TAP1
FOS	9.55167e-12	-0.487889	0.716	0.81	2.13069e-07	FOS
FOXO1	1.10752e-11	0.708634	0.577	0.449	2.47055e-07	FOXO1
BCL9L	1.21895e-11	-0.996534	0.127	0.264	2.7191e-07	BCL9L
HLA-C	1.25229e-11	-0.197902	1	1	2.79347e-07	HLA-C
SH2D2A	1.32626e-11	0.693336	0.593	0.458	2.9585e-07	SH2D2A
TXK	1.36503e-11	1.22796	0.227	0.109	3.04497e-07	TXK
FYN	1.36881e-11	0.473323	0.792	0.71	3.05339e-07	FYN
STK4	1.43386e-11	0.480505	0.851	0.807	3.1985e-07	STK4
RNF214	1.44618e-11	-0.893965	0.199	0.347	3.22599e-07	RNF214
TUBB	1.47554e-11	-0.514965	0.439	0.602	3.29149e-07	TUBB
CCR4	1.62063e-11	0.839699	0.429	0.295	3.61514e-07	CCR4
LINC01943	1.75198e-11	1.07918	0.315	0.183	3.90814e-07	LINC01943
IFITM2	2.16529e-11	-0.40469	0.762	0.848	4.83012e-07	IFITM2
RFLNB	2.44023e-11	-1.75874	0.04	0.138	5.44343e-07	RFLNB
LINC01281	2.6234e-11	1.85146	0.1	0.025	5.85202e-07	LINC01281
ZBTB38	2.67028e-11	0.625964	0.53	0.38	5.95659e-07	ZBTB38
FCRL6	2.71462e-11	-4.90343	0.001	0.065	6.0555e-07	FCRL6
PELI1	2.85249e-11	0.804018	0.508	0.377	6.36306e-07	PELI1
IFI44L	2.94318e-11	-1.17259	0.079	0.195	6.56535e-07	IFI44L
RPL23A	3.16352e-11	-0.215386	0.996	0.999	7.05685e-07	RPL23A
IGHV3-15	3.20959e-11	5.14302	0.045	0.001	7.15963e-07	IGHV3-15
ISG20	3.45285e-11	0.441896	0.831	0.758	7.70228e-07	ISG20
TNFSF14	3.82721e-11	-1.8147	0.049	0.15	8.53736e-07	TNFSF14
UBE2L6	3.91984e-11	-0.583183	0.459	0.591	8.74399e-07	UBE2L6
SAMSN1	4.06703e-11	0.807815	0.563	0.451	9.07233e-07	SAMSN1
RPLP1	4.24793e-11	0.198847	1	1	9.47587e-07	RPLP1
SEPTIN11	4.48005e-11	-1.2165	0.102	0.225	9.99364e-07	SEPTIN11
STAT3	5.20259e-11	0.538876	0.691	0.597	1.16054e-06	STAT3
LAPTM4B	5.62659e-11	1.79354	0.144	0.054	1.25512e-06	LAPTM4B
CA5B	5.97852e-11	-0.959635	0.167	0.302	1.33363e-06	CA5B
ARHGAP45	6.85557e-11	-0.530918	0.475	0.62	1.52927e-06	ARHGAP45
SPN	6.92314e-11	-0.680623	0.352	0.501	1.54435e-06	SPN
NIBAN1	7.51418e-11	0.806182	0.499	0.37	1.67619e-06	NIBAN1
IFI16	7.72929e-11	0.483934	0.71	0.593	1.72417e-06	IFI16
GADD45B	7.92721e-11	-0.909599	0.196	0.34	1.76832e-06	GADD45B
CAP1	8.32669e-11	-0.419718	0.657	0.779	1.85743e-06	CAP1
SLC8B1	8.43983e-11	1.38331	0.17	0.071	1.88267e-06	SLC8B1
PLCG1	8.84745e-11	-0.646836	0.299	0.451	1.9736e-06	PLCG1
XBP1	9.19606e-11	-0.871004	0.167	0.306	2.05137e-06	XBP1
STMN3	9.86014e-11	-1.32121	0.092	0.207	2.1995e-06	STMN3
HSPB1	9.91739e-11	-0.548768	0.369	0.518	2.21227e-06	HSPB1
ZFP36	1.01362e-10	0.573027	0.874	0.795	2.26108e-06	ZFP36
TNFRSF18	1.02541e-10	1.02273	0.473	0.35	2.28738e-06	TNFRSF18
ARPC4	1.04951e-10	-0.717818	0.369	0.511	2.34115e-06	ARPC4
GPR183	1.07314e-10	0.621252	0.582	0.438	2.39385e-06	GPR183
LEPROTL1	1.12133e-10	0.521228	0.789	0.747	2.50135e-06	LEPROTL1
ADTRP	1.22487e-10	1.56906	0.147	0.057	2.73232e-06	ADTRP
VCL	1.38793e-10	-1.59318	0.053	0.153	3.09606e-06	VCL
PMAIP1	1.41035e-10	0.971757	0.398	0.266	3.14606e-06	PMAIP1
PLEK	1.48566e-10	-2.15111	0.032	0.118	3.31406e-06	PLEK
IFNG-AS1	1.50928e-10	-2.98311	0.01	0.08	3.36676e-06	IFNG-AS1
SRSF5	1.59392e-10	-0.417135	0.706	0.801	3.55555e-06	SRSF5
IKZF2	1.6307e-10	0.567366	0.421	0.264	3.63761e-06	IKZF2
FBXW5	1.81341e-10	-0.625697	0.339	0.486	4.04518e-06	FBXW5
AKAP13	1.88371e-10	0.525997	0.73	0.627	4.20199e-06	AKAP13
UBB	1.90385e-10	-0.371034	0.795	0.872	4.24692e-06	UBB
PARP9	1.92722e-10	-0.804228	0.231	0.373	4.29905e-06	PARP9
FURIN	2.0361e-10	1.39109	0.244	0.134	4.54193e-06	FURIN
RNF139	2.07085e-10	-0.867356	0.177	0.313	4.61944e-06	RNF139
MYO1F	2.14161e-10	-0.803579	0.253	0.392	4.77729e-06	MYO1F
LRRFIP1	2.21521e-10	-0.43369	0.58	0.723	4.94146e-06	LRRFIP1
TCTEX1D2	2.71656e-10	-1.94083	0.029	0.112	6.05982e-06	TCTEX1D2
S100A8	2.78369e-10	6.45632	0.049	0.004	6.20958e-06	S100A8
BACH1	2.89269e-10	1.04189	0.26	0.142	6.45273e-06	BACH1
DNAJA1	3.15578e-10	-0.555601	0.394	0.542	7.03959e-06	DNAJA1
PMCH	3.18942e-10	3.04215	0.056	0.007	7.11463e-06	PMCH
NOP58	3.22377e-10	0.675597	0.54	0.418	7.19126e-06	NOP58
CTDNEP1	3.55807e-10	-0.561712	0.354	0.504	7.93699e-06	CTDNEP1
IL18R1	3.67916e-10	0.834489	0.333	0.202	8.2071e-06	IL18R1
PCMT1	3.68764e-10	-0.778689	0.216	0.354	8.22601e-06	PCMT1
NDUFA11	3.73228e-10	-0.513765	0.46	0.601	8.3256e-06	NDUFA11
MAST4	3.73315e-10	0.93253	0.352	0.226	8.32753e-06	MAST4
STING1	4.03374e-10	1.13618	0.307	0.186	8.99806e-06	STING1
WDR86-AS1	4.23904e-10	-2.91407	0.012	0.08	9.45603e-06	WDR86-AS1
SQOR	4.59561e-10	-0.921127	0.189	0.317	1.02514e-05	SQOR
DLEU2	4.79578e-10	-1.05278	0.139	0.261	1.0698e-05	DLEU2
YPEL2	4.80244e-10	1.01906	0.253	0.137	1.07128e-05	YPEL2
ANXA5	5.0506e-10	-0.53181	0.462	0.596	1.12664e-05	ANXA5
CD300A	5.05953e-10	-2.27507	0.025	0.103	1.12863e-05	CD300A
RASGRP2	5.17596e-10	-0.720325	0.267	0.408	1.1546e-05	RASGRP2
ANXA2	6.00286e-10	-0.652047	0.41	0.541	1.33906e-05	ANXA2
SC5D	6.42772e-10	1.4532	0.183	0.086	1.43383e-05	SC5D
LGALS3	6.45707e-10	1.04811	0.388	0.272	1.44038e-05	LGALS3
MGST3	6.51762e-10	-0.773246	0.214	0.347	1.45389e-05	MGST3
HMGN4	6.8403e-10	-0.70018	0.283	0.42	1.52587e-05	HMGN4
CCL4L2	7.03934e-10	-4.02432	0.016	0.086	1.57026e-05	CCL4L2
IL7R	7.22803e-10	0.468835	0.768	0.645	1.61236e-05	IL7R
HINT1	7.54286e-10	-0.294516	0.851	0.917	1.68259e-05	HINT1
SESN1	7.77339e-10	1.51219	0.251	0.145	1.73401e-05	SESN1
H1FX	8.5382e-10	-0.749041	0.278	0.417	1.90462e-05	H1FX
MCAM	8.86978e-10	2.77063	0.065	0.012	1.97858e-05	MCAM
CDV3	9.51163e-10	0.513447	0.688	0.618	2.12176e-05	CDV3
RPS6KA1	9.77417e-10	-0.800936	0.202	0.335	2.18032e-05	RPS6KA1
PRDX1	9.92628e-10	-0.454815	0.532	0.674	2.21425e-05	PRDX1
ZBTB16	1.03015e-09	2.03589	0.108	0.036	2.29796e-05	ZBTB16
PRR5L	1.03247e-09	-2.34568	0.017	0.088	2.30314e-05	PRR5L
BIN1	1.06007e-09	-0.531135	0.421	0.57	2.3647e-05	BIN1
STK17B	1.08621e-09	0.38046	0.87	0.81	2.42301e-05	STK17B
DDX39A	1.12849e-09	-0.641054	0.271	0.412	2.51733e-05	DDX39A
CGAS	1.13924e-09	-1.0805	0.117	0.231	2.54131e-05	CGAS
TRAC	1.17882e-09	-0.492918	0.641	0.746	2.62959e-05	TRAC
FRMD4B	1.25986e-09	0.824124	0.325	0.202	2.81037e-05	FRMD4B
ANXA2R	1.39126e-09	-0.849309	0.17	0.296	3.10349e-05	ANXA2R
CD3E	1.47901e-09	-0.234904	0.947	0.978	3.29924e-05	CD3E
TAP2	1.49714e-09	-0.799677	0.229	0.359	3.33968e-05	TAP2
PSMA5	1.51697e-09	-0.472761	0.444	0.59	3.38391e-05	PSMA5
CFL1	1.6078e-09	-0.2459	0.991	0.994	3.58652e-05	CFL1
ARPC1B	1.73609e-09	-0.476832	0.664	0.749	3.8727e-05	ARPC1B
RHOU	1.75424e-09	-3.05543	0.006	0.064	3.91319e-05	RHOU
LCP2	1.85486e-09	-0.393748	0.703	0.812	4.13763e-05	LCP2
KCNA3	1.90589e-09	-0.728913	0.221	0.352	4.25147e-05	KCNA3
TMEM116	1.91401e-09	-1.25803	0.068	0.166	4.26959e-05	TMEM116
CCR2	2.02687e-09	-1.51438	0.048	0.136	4.52133e-05	CCR2
NCL	2.03606e-09	-0.390343	0.697	0.794	4.54185e-05	NCL
FMNL1	2.0618e-09	-0.447449	0.53	0.654	4.59926e-05	FMNL1
MIAT	2.07768e-09	1.15972	0.281	0.17	4.63468e-05	MIAT
GZMH	2.15498e-09	-2.74107	0.016	0.083	4.80711e-05	GZMH
IFI44	2.48424e-09	-0.775263	0.141	0.261	5.54159e-05	IFI44
CCR7	2.49276e-09	0.993433	0.358	0.245	5.5606e-05	CCR7
PDIA3	2.50438e-09	-0.486036	0.563	0.679	5.58653e-05	PDIA3
DLGAP1-AS1	2.56915e-09	1.00797	0.244	0.134	5.731e-05	DLGAP1-AS1
IRF2BP2	2.60932e-09	-0.839321	0.247	0.372	5.82061e-05	IRF2BP2
MTRNR2L8	2.77957e-09	0.73892	0.242	0.133	6.20039e-05	MTRNR2L8
GPR68	2.84708e-09	-1.68619	0.043	0.128	6.35099e-05	GPR68
BST2	3.06875e-09	-0.499402	0.414	0.549	6.84546e-05	BST2
EIF4A1	3.16966e-09	-0.494755	0.418	0.56	7.07057e-05	EIF4A1
LYSMD2	3.35284e-09	-1.02391	0.111	0.222	7.47918e-05	LYSMD2
MSN	3.35709e-09	-0.4205	0.638	0.755	7.48865e-05	MSN
CTSC	3.65658e-09	-0.444389	0.524	0.655	8.15674e-05	CTSC
IGHV4-39	3.72924e-09	5.42132	0.036	0.001	8.31882e-05	IGHV4-39
ATP2B1-AS1	3.86152e-09	-0.786611	0.176	0.304	8.6139e-05	ATP2B1-AS1
GSK3A	4.5539e-09	-0.84074	0.167	0.289	0.000101584	GSK3A
IFITM3	4.64525e-09	-0.7564	0.176	0.296	0.000103622	IFITM3
PCID2	4.68469e-09	-0.968903	0.163	0.28	0.000104501	PCID2
ZNF101	4.95968e-09	0.876616	0.276	0.162	0.000110636	ZNF101
CCR5	5.26734e-09	-1.17837	0.078	0.177	0.000117499	CCR5
TES	5.37404e-09	-0.7335	0.227	0.354	0.000119879	TES
P2RY8	5.38043e-09	-0.672439	0.242	0.373	0.000120021	P2RY8
SEPTIN7	5.39385e-09	-0.346848	0.626	0.742	0.000120321	SEPTIN7
SSH2	5.7964e-09	0.781936	0.43	0.319	0.0001293	SSH2
LINC00861	5.88742e-09	-0.516979	0.328	0.475	0.000131331	LINC00861
FERMT3	5.91889e-09	-0.491215	0.369	0.517	0.000132033	FERMT3
SEPTIN6	6.24036e-09	0.342013	0.847	0.784	0.000139204	SEPTIN6
MATK	6.36223e-09	-2.4622	0.019	0.085	0.000141922	MATK
GNB2	6.96376e-09	-0.433306	0.519	0.648	0.00015534	GNB2
IDH2	7.02483e-09	-0.58717	0.309	0.443	0.000156703	IDH2
PLEKHG3	7.23501e-09	-1.54543	0.046	0.13	0.000161391	PLEKHG3
IGKC	7.26845e-09	2.45991	0.107	0.037	0.000162137	IGKC
REST	7.43258e-09	-0.60778	0.316	0.444	0.000165799	REST
MFNG	7.8823e-09	-0.731973	0.232	0.361	0.00017583	MFNG
DYNLT1	7.93059e-09	0.704468	0.427	0.306	0.000176908	DYNLT1
FTL	7.95607e-09	0.344369	0.962	0.933	0.000177476	FTL
CD6	7.9764e-09	-0.405863	0.469	0.608	0.00017793	CD6
IKZF1	8.4384e-09	0.453778	0.786	0.726	0.000188235	IKZF1
USP15	8.86848e-09	0.550585	0.717	0.655	0.000197829	USP15
FCMR	9.14023e-09	0.402389	0.709	0.599	0.000203891	FCMR
ABCC1	9.37615e-09	0.875049	0.408	0.295	0.000209154	ABCC1
OGFR	9.60025e-09	-0.625104	0.253	0.386	0.000214153	OGFR
ARHGEF1	9.63868e-09	-0.362928	0.703	0.786	0.00021501	ARHGEF1
ADGRE5	9.86952e-09	-0.573229	0.336	0.468	0.000220159	ADGRE5
CPT1A	1.33146e-08	-1.02038	0.102	0.205	0.00029701	CPT1A
POU2F2	1.34325e-08	-0.833805	0.173	0.291	0.000299639	POU2F2
RSBN1	1.34381e-08	0.715503	0.468	0.358	0.000299764	RSBN1
HLA-E	1.34621e-08	-0.195234	0.994	0.997	0.000300298	HLA-E
TUBA1A	1.38435e-08	-0.661679	0.346	0.474	0.000308807	TUBA1A
FUT7	1.53533e-08	-2.13242	0.035	0.108	0.000342486	FUT7
IFNGR2	1.55408e-08	1.47595	0.128	0.053	0.000346668	IFNGR2
AL135818.1	1.60406e-08	-2.17407	0.017	0.081	0.000357818	AL135818.1
SNED1	1.6411e-08	1.52614	0.14	0.061	0.00036608	SNED1
MT-ND4L	1.65209e-08	0.394983	0.986	0.98	0.000368532	MT-ND4L
NPC1	1.72096e-08	1.03523	0.229	0.13	0.000383894	NPC1
CD226	1.72462e-08	-0.714349	0.211	0.335	0.000384711	CD226
CD79A	1.76364e-08	1.60833	0.139	0.06	0.000393415	CD79A
DUSP1	1.76473e-08	-0.229916	0.873	0.937	0.000393658	DUSP1
PHTF1	1.81779e-08	1.10997	0.201	0.106	0.000405495	PHTF1
ADAP1	1.85766e-08	-2.37841	0.014	0.075	0.000414388	ADAP1
VAMP2	1.96029e-08	-0.441443	0.447	0.585	0.000437282	VAMP2
RARA	2.01855e-08	-0.90851	0.13	0.239	0.000450279	RARA
PDLIM2	2.19606e-08	-0.661387	0.245	0.371	0.000489876	PDLIM2
ABCD2	2.24647e-08	-1.33214	0.055	0.139	0.00050112	ABCD2
ATP5MD	2.38939e-08	-0.511877	0.307	0.443	0.000533001	ATP5MD
GPR132	2.41665e-08	0.974409	0.247	0.145	0.000539081	GPR132
KLRG1	2.43907e-08	-1.34801	0.089	0.185	0.000544084	KLRG1
CD55	2.47683e-08	0.847734	0.398	0.291	0.000552506	CD55
GPX1	2.52085e-08	0.727871	0.343	0.223	0.000562325	GPX1
C1GALT1	2.57063e-08	-0.764244	0.16	0.276	0.000573431	C1GALT1
MT-CO1	2.66426e-08	0.226019	1	1	0.000594317	MT-CO1
ST8SIA1	2.67468e-08	-1.2493	0.055	0.139	0.000596641	ST8SIA1
YWHAQ	2.72819e-08	-0.267599	0.472	0.616	0.000608577	YWHAQ
CLEC2B	2.79641e-08	-0.625351	0.267	0.396	0.000623796	CLEC2B
PRF1	2.84142e-08	-1.00138	0.208	0.323	0.000633834	PRF1
H3-3A	2.86467e-08	0.464127	0.527	0.384	0.000639023	H3-3A
SAMD9L	2.99955e-08	-0.630953	0.273	0.395	0.000669109	SAMD9L
AREG	3.07793e-08	1.35173	0.104	0.037	0.000686595	AREG
MORC2	3.13185e-08	-1.2974	0.059	0.144	0.000698622	MORC2
ARHGEF2	3.14607e-08	-0.810979	0.137	0.248	0.000701794	ARHGEF2
IRF1	3.436e-08	-0.503887	0.466	0.592	0.000766468	IRF1
LYZ	3.51383e-08	3.41155	0.053	0.01	0.000783831	LYZ
API5	3.62033e-08	-0.729372	0.182	0.299	0.000807586	API5
CYP7B1	3.62772e-08	3.35396	0.038	0.003	0.000809235	CYP7B1
METTL27	3.6483e-08	2.49532	0.053	0.01	0.000813826	METTL27
AC243960.1	3.64999e-08	-0.878408	0.12	0.226	0.000814204	AC243960.1
ADAM8	3.70622e-08	-0.918532	0.17	0.28	0.000826747	ADAM8
TNFAIP8	3.79551e-08	-0.432262	0.429	0.561	0.000846665	TNFAIP8
IGLV1-47	3.98964e-08	4.91036	0.032	0.001	0.000889968	IGLV1-47
ISG15	4.28269e-08	-0.530391	0.478	0.591	0.00095534	ISG15
MSC	4.29179e-08	-2.67836	0.01	0.064	0.00095737	MSC
GSE1	4.32373e-08	-1.47245	0.038	0.111	0.000964494	GSE1
USB1	4.8484e-08	-0.92797	0.104	0.203	0.00108153	USB1
TRG-AS1	4.88015e-08	-0.929256	0.165	0.274	0.00108861	TRG-AS1
CUL4A	4.98424e-08	-0.69438	0.192	0.308	0.00111183	CUL4A
AC004585.1	5.20673e-08	-1.79458	0.043	0.118	0.00116147	AC004585.1
SET	5.78763e-08	-0.35897	0.646	0.749	0.00129105	SET
ASB2	5.84402e-08	-1.07783	0.108	0.205	0.00130363	ASB2
UBXN11	5.97418e-08	-0.941643	0.134	0.238	0.00133266	UBXN11
LGMN	6.00218e-08	2.38489	0.062	0.014	0.00133891	LGMN
COTL1	6.02938e-08	-0.301516	0.798	0.865	0.00134497	COTL1
JAK3	6.21557e-08	0.462753	0.649	0.56	0.00138651	JAK3
CRTC3	6.31019e-08	0.701128	0.375	0.262	0.00140761	CRTC3
KLF2	6.38543e-08	-0.328637	0.589	0.709	0.0014244	KLF2
WNT10A	6.58901e-08	-2.04384	0.017	0.077	0.00146981	WNT10A
TMEM250	7.00547e-08	-0.910926	0.105	0.203	0.00156271	TMEM250
PLEKHO1	7.07898e-08	-0.725349	0.165	0.277	0.00157911	PLEKHO1
MARCH9	7.20443e-08	-1.74599	0.03	0.098	0.00160709	MARCH9
STK10	7.76048e-08	-0.44875	0.478	0.588	0.00173113	STK10
AP1G2	7.7771e-08	-0.556808	0.244	0.369	0.00173484	AP1G2
AC006369.1	7.87208e-08	-1.40092	0.042	0.116	0.00175602	AC006369.1
MAPKAPK3	8.10433e-08	-0.700669	0.188	0.302	0.00180783	MAPKAPK3
CD38	8.2775e-08	0.826371	0.176	0.089	0.00184646	CD38
SUB1	8.43306e-08	-0.288727	0.814	0.892	0.00188116	SUB1
SBK1	8.70856e-08	-1.8319	0.019	0.079	0.00194262	SBK1
ACTG1	8.81344e-08	-0.25371	0.991	0.998	0.00196601	ACTG1
ALB	8.87433e-08	-5.05543	0	0.04	0.0019796	ALB
ABRACL	8.886e-08	-0.384565	0.554	0.679	0.0019822	ABRACL
H2AJ	9.11271e-08	0.931161	0.225	0.13	0.00203277	H2AJ
LINC00623	9.11461e-08	-0.848781	0.137	0.24	0.0020332	LINC00623
AURKAIP1	9.21789e-08	-0.454172	0.365	0.496	0.00205623	AURKAIP1
GARS	9.89685e-08	-1.11201	0.087	0.177	0.00220769	GARS
FAM184A	1.0113e-07	1.15403	0.162	0.08	0.0022559	FAM184A
CLU	1.04383e-07	-2.64423	0.013	0.067	0.00232847	CLU
PPIB	1.04978e-07	-0.293749	0.747	0.853	0.00234175	PPIB
SYNE3	1.11139e-07	-0.982729	0.087	0.178	0.00247917	SYNE3
DIAPH1	1.11264e-07	-0.441116	0.447	0.563	0.00248196	DIAPH1
SH3GL1	1.1163e-07	-0.945551	0.131	0.231	0.00249013	SH3GL1
DBP	1.16603e-07	-1.04255	0.095	0.187	0.00260106	DBP
ELL	1.44031e-07	-0.952718	0.107	0.202	0.00321289	ELL
FBXL16	1.4471e-07	-1.34286	0.058	0.136	0.00322805	FBXL16
CCT5	1.49758e-07	-0.610984	0.271	0.39	0.00334066	CCT5
ASF1A	1.51357e-07	-0.665643	0.18	0.294	0.00337632	ASF1A
NDUFAF4	1.53151e-07	-1.13242	0.072	0.156	0.00341634	NDUFAF4
NDUFA12	1.56737e-07	-0.483854	0.413	0.536	0.00349634	NDUFA12
C17orf49	1.60296e-07	-0.622627	0.302	0.417	0.00357572	C17orf49
ARL2BP	1.64007e-07	-0.789046	0.136	0.239	0.00365851	ARL2BP
DGKZ	1.67399e-07	-0.496653	0.349	0.469	0.00373416	DGKZ
ZNF276	1.71082e-07	-0.78302	0.154	0.259	0.00381633	ZNF276
SSBP1	1.73537e-07	-0.40776	0.4	0.534	0.00387108	SSBP1
CCDC107	1.7583e-07	-0.514912	0.328	0.449	0.00392224	CCDC107
HSPA12A	1.82199e-07	2.2207	0.065	0.017	0.00406431	HSPA12A
ADRB2	1.82208e-07	-2.7335	0.007	0.055	0.00406451	ADRB2
GZMM	1.83305e-07	-0.642409	0.232	0.347	0.00408897	GZMM
EVI2B	1.84461e-07	-0.504815	0.329	0.461	0.00411477	EVI2B
IL4R	1.85804e-07	1.0072	0.257	0.162	0.00414474	IL4R
ZC3H12D	1.91391e-07	0.801057	0.29	0.187	0.00426936	ZC3H12D
MT-ND1	1.9306e-07	0.353187	0.986	0.964	0.00430659	MT-ND1
MAGOH	1.97803e-07	-0.531412	0.316	0.438	0.00441239	MAGOH
ACTR3	1.99681e-07	-0.346924	0.74	0.813	0.00445428	ACTR3
CYB561	2.08913e-07	-1.68006	0.027	0.09	0.00466023	CYB561
H3F3A	2.09109e-07	-0.317736	0.424	0.577	0.00466459	H3F3A
PDE4B	2.12928e-07	0.778399	0.443	0.345	0.00474979	PDE4B
TMEM8A	2.23596e-07	-1.14364	0.078	0.162	0.00498776	TMEM8A
SERPINB9	2.25979e-07	0.643923	0.394	0.291	0.00504092	SERPINB9
YARS	2.57685e-07	-1.13626	0.069	0.151	0.00574819	YARS
IRAK3	2.62699e-07	2.03909	0.053	0.012	0.00586003	IRAK3
OAS1	2.65289e-07	-0.627822	0.244	0.358	0.0059178	OAS1
RNASEK	2.74874e-07	-0.410391	0.45	0.572	0.00613161	RNASEK
SLCO4A1	2.79899e-07	1.9604	0.061	0.015	0.0062437	SLCO4A1
CHASERR	2.91197e-07	0.594112	0.433	0.319	0.00649574	CHASERR
OGDH	2.93791e-07	-0.496774	0.289	0.413	0.00655361	OGDH
LINC-PINT	2.95266e-07	0.692655	0.332	0.226	0.00658651	LINC-PINT
BTG3	3.01357e-07	0.778688	0.418	0.321	0.00672237	BTG3
CDK5R1	3.13843e-07	2.17339	0.055	0.012	0.00700089	CDK5R1
BCL6	3.17692e-07	1.15031	0.137	0.064	0.00708676	BCL6
RPL12	3.24241e-07	0.189471	1	1	0.00723284	RPL12
IGKV2-30	3.30787e-07	2.72593	0.045	0.008	0.00737887	IGKV2-30
CCT4	3.33948e-07	-0.496653	0.368	0.481	0.00744937	CCT4
PDCD5	3.43988e-07	-0.502968	0.277	0.399	0.00767333	PDCD5
LMO4	3.45602e-07	-0.860651	0.081	0.167	0.00770934	LMO4
MRPS6	3.48158e-07	-0.691298	0.264	0.373	0.00776635	MRPS6
DSTN	3.51291e-07	-0.672389	0.254	0.366	0.00783625	DSTN
LDHB	3.52464e-07	-0.30129	0.798	0.843	0.00786242	LDHB
DRAP1	3.54939e-07	-0.387036	0.521	0.633	0.00791762	DRAP1
H3-3B	3.59316e-07	0.344592	0.55	0.399	0.00801526	H3-3B
SETD1B	3.69888e-07	0.985432	0.229	0.139	0.00825109	SETD1B
IGHV5-51	3.79433e-07	4.91036	0.025	0	0.008464	IGHV5-51
JPT1	3.82733e-07	-0.36001	0.418	0.546	0.00853762	JPT1
SRSF3	3.83299e-07	-0.387748	0.489	0.603	0.00855025	SRSF3
SEC14L1	3.87473e-07	0.856079	0.309	0.211	0.00864336	SEC14L1
NFATC2	3.9171e-07	-0.497302	0.315	0.432	0.00873787	NFATC2
RASSF2	4.01627e-07	-0.835071	0.102	0.194	0.0089591	RASSF2
PAK2	4.15142e-07	0.403661	0.711	0.646	0.00926058	PAK2
TCL1A	4.24614e-07	5.08028	0.027	0.001	0.00947186	TCL1A
MAPRE2	4.28737e-07	-0.568945	0.317	0.427	0.00956384	MAPRE2
DTX3L	4.35163e-07	-0.707755	0.179	0.283	0.00970717	DTX3L
PARP10	4.36917e-07	-0.640851	0.251	0.36	0.0097463	PARP10
SLC2A4RG	4.38034e-07	-0.562182	0.297	0.411	0.00977123	SLC2A4RG
THEMIS2	4.38693e-07	-0.831111	0.101	0.192	0.00978593	THEMIS2
ITK	4.47065e-07	0.454178	0.745	0.676	0.00997269	ITK
PTMA	4.88878e-07	0.19901	1	0.998	0.0109054	PTMA
CTDSP1	4.92625e-07	-0.640292	0.235	0.345	0.010989	CTDSP1
TNF	5.0837e-07	-0.816713	0.088	0.174	0.0113402	TNF
GABARAPL1	5.16917e-07	0.935741	0.228	0.137	0.0115309	GABARAPL1
ZC3H7A	5.18991e-07	0.604458	0.388	0.278	0.0115771	ZC3H7A
CFLAR	5.29198e-07	0.401277	0.661	0.57	0.0118048	CFLAR
FGD3	5.30252e-07	-0.457762	0.325	0.449	0.0118283	FGD3
C12orf75	5.34507e-07	-0.780806	0.208	0.313	0.0119233	C12orf75
PALM2-AKAP2	5.40828e-07	-1.08964	0.061	0.137	0.0120642	PALM2-AKAP2
CRIP2	5.53086e-07	-1.47386	0.032	0.094	0.0123377	CRIP2
LINC01619	5.56297e-07	1.85146	0.102	0.042	0.0124093	LINC01619
ZMIZ1	5.59205e-07	-0.942763	0.107	0.196	0.0124742	ZMIZ1
H2AFV	5.59428e-07	-0.476144	0.241	0.362	0.0124792	H2AFV
PUF60	5.63942e-07	-0.506503	0.336	0.452	0.0125799	PUF60
CISD3	5.79612e-07	-0.717818	0.188	0.292	0.0129294	CISD3
HNRNPM	5.82505e-07	-0.438119	0.371	0.488	0.0129939	HNRNPM
RASL11A	6.12099e-07	3.12448	0.035	0.004	0.0136541	RASL11A
LYAR	6.15096e-07	-0.8252	0.13	0.227	0.013721	LYAR
RNASEH2B	6.18909e-07	-0.557249	0.283	0.395	0.013806	RNASEH2B
ST6GAL1	6.21988e-07	-0.694506	0.195	0.298	0.0138747	ST6GAL1
CCNH	6.25956e-07	0.509212	0.626	0.536	0.0139632	CCNH
ZNF652	6.44322e-07	-0.752254	0.128	0.224	0.0143729	ZNF652
ST8SIA4	6.55612e-07	-0.650691	0.175	0.28	0.0146247	ST8SIA4
RGS3	6.68316e-07	-1.27782	0.066	0.142	0.0149081	RGS3
TAPBP	6.89225e-07	-0.362932	0.628	0.715	0.0153746	TAPBP
ARHGAP35	6.93593e-07	-0.893635	0.12	0.21	0.015472	ARHGAP35
SCML4	6.96365e-07	-0.597617	0.18	0.289	0.0155338	SCML4
CROT	7.04809e-07	-1.17453	0.038	0.103	0.0157222	CROT
PSMC4	7.25529e-07	-0.489274	0.296	0.414	0.0161844	PSMC4
ATP5MK	7.55661e-07	0.461896	0.398	0.279	0.0168565	ATP5MK
RASGRP1	7.56282e-07	-0.338679	0.485	0.609	0.0168704	RASGRP1
HSPA5	7.63157e-07	-0.583132	0.398	0.5	0.0170237	HSPA5
CTC1	7.65985e-07	-0.761514	0.121	0.215	0.0170868	CTC1
LINC01138	7.73703e-07	-0.840823	0.127	0.22	0.017259	LINC01138
SETD7	7.74868e-07	1.24604	0.124	0.058	0.017285	SETD7
SMARCD2	7.79541e-07	-0.618668	0.188	0.293	0.0173892	SMARCD2
CNIH4	7.8392e-07	-0.66937	0.169	0.271	0.0174869	CNIH4
RAB11A	8.01653e-07	-0.503742	0.335	0.448	0.0178825	RAB11A
RARG	8.14365e-07	-1.68006	0.03	0.09	0.018166	RARG
APOBEC3D	8.2515e-07	-0.93832	0.074	0.154	0.0184066	APOBEC3D
SLFN5	8.39493e-07	-0.364603	0.639	0.734	0.0187266	SLFN5
FOSB	8.41901e-07	-0.305062	0.345	0.479	0.0187803	FOSB
AC005332.4	8.49442e-07	-1.6595	0.026	0.083	0.0189485	AC005332.4
NDUFA13	8.56948e-07	-0.319334	0.551	0.678	0.0191159	NDUFA13
OAS2	8.63499e-07	-0.565988	0.257	0.369	0.0192621	OAS2
SAYSD1	8.77921e-07	0.964991	0.185	0.104	0.0195838	SAYSD1
RBL2	8.79194e-07	-0.460033	0.485	0.573	0.0196122	RBL2
H1-10	8.8044e-07	0.575731	0.385	0.276	0.01964	H1-10
KLRB1	9.1397e-07	-0.474826	0.342	0.467	0.0203879	KLRB1
IRF4	9.39169e-07	0.995771	0.176	0.097	0.02095	IRF4
PSMB10	9.51709e-07	-0.332456	0.56	0.674	0.0212298	PSMB10
TRIM69	9.68645e-07	-0.645062	0.177	0.281	0.0216076	TRIM69
IGHV3-23	9.70158e-07	4.34332	0.04	0.007	0.0216413	IGHV3-23
MARCKSL1	9.97815e-07	-0.610881	0.102	0.19	0.0222583	MARCKSL1
KRAS	9.9945e-07	-0.68035	0.24	0.343	0.0222947	KRAS
APOBEC3H	1.01091e-06	-0.82889	0.084	0.166	0.0225505	APOBEC3H
RNF220	1.0216e-06	-0.617121	0.208	0.314	0.0227889	RNF220
RPL17	1.02596e-06	-0.290452	0.866	0.893	0.022886	RPL17
TMBIM1	1.03494e-06	-0.731452	0.183	0.282	0.0230864	TMBIM1
FIP1L1	1.03723e-06	-0.509006	0.274	0.389	0.0231375	FIP1L1
PSMG2	1.08366e-06	-0.472268	0.307	0.422	0.0241733	PSMG2
NIP7	1.14393e-06	-0.915338	0.088	0.171	0.0255176	NIP7
YWHAZ	1.14883e-06	-0.204729	0.895	0.959	0.0256268	YWHAZ
TARS	1.15464e-06	-1.33534	0.043	0.108	0.0257566	TARS
HIST1H1C	1.17767e-06	-0.996534	0.114	0.202	0.0262702	HIST1H1C
PRKD2	1.18138e-06	-0.527049	0.219	0.329	0.0263531	PRKD2
PTGES3	1.21153e-06	-0.332741	0.589	0.692	0.0270255	PTGES3
SUPT4H1	1.21388e-06	-0.550888	0.254	0.366	0.0270779	SUPT4H1
TRAPPC5	1.22032e-06	-0.542664	0.229	0.34	0.0272217	TRAPPC5
HK1	1.2356e-06	-0.561439	0.198	0.303	0.0275625	HK1
PSMD2	1.25077e-06	-0.514784	0.26	0.371	0.027901	PSMD2
BLOC1S1	1.26781e-06	-0.435684	0.385	0.501	0.028281	BLOC1S1
UBQLN2	1.2699e-06	-0.597192	0.235	0.343	0.0283276	UBQLN2
CST3	1.27575e-06	1.49916	0.075	0.026	0.0284581	CST3
AKIP1	1.27708e-06	0.849756	0.206	0.121	0.0284877	AKIP1
GPR55	1.28418e-06	1.65452	0.074	0.025	0.0286462	GPR55
HAVCR2	1.29834e-06	1.05355	0.134	0.065	0.0289622	HAVCR2
ATG2A	1.34392e-06	0.883171	0.208	0.124	0.0299789	ATG2A
ANXA11	1.42021e-06	-0.338461	0.554	0.657	0.0316807	ANXA11
PPP1R14B	1.45223e-06	-0.860162	0.11	0.197	0.0323949	PPP1R14B
HIST2H2AC	1.45237e-06	-1.6288	0.025	0.08	0.0323981	HIST2H2AC
PPP1R18	1.46165e-06	-0.371359	0.567	0.662	0.0326049	PPP1R18
PSTPIP1	1.4893e-06	-0.51367	0.258	0.369	0.0332219	PSTPIP1
RPS6KA5	1.52068e-06	-0.662534	0.177	0.276	0.0339218	RPS6KA5
BCCIP	1.56598e-06	-0.717508	0.167	0.264	0.0349323	BCCIP
PCBP3	1.59909e-06	1.99282	0.055	0.014	0.0356708	PCBP3
LGALS9	1.61684e-06	-0.620289	0.225	0.334	0.036067	LGALS9
SEPTIN1	1.64385e-06	-0.282314	0.687	0.781	0.0366694	SEPTIN1
ATP5PB	1.64662e-06	-0.329901	0.499	0.617	0.0367312	ATP5PB
CEMIP2	1.65413e-06	0.665884	0.395	0.297	0.0368986	CEMIP2
RAC2	1.65454e-06	-0.174578	0.928	0.981	0.0369077	RAC2
DYRK2	1.66704e-06	-0.678676	0.149	0.244	0.0371866	DYRK2
SYNCRIP	1.66957e-06	-0.500425	0.28	0.395	0.0372432	SYNCRIP
HMGA1	1.67714e-06	-0.551447	0.253	0.36	0.0374119	HMGA1
CCR9	1.68522e-06	2.99442	0.043	0.009	0.0375923	CCR9
PDE4A	1.71583e-06	1.20428	0.128	0.062	0.0382749	PDE4A
FAM89B	1.75037e-06	-0.540263	0.234	0.345	0.0390456	FAM89B
RBKS	1.7715e-06	1.2665	0.108	0.048	0.0395167	RBKS
HIPK2	1.77295e-06	1.02323	0.195	0.115	0.0395493	HIPK2
RAP1GAP2	1.79692e-06	-1.01685	0.059	0.131	0.0400839	RAP1GAP2
CERS2	1.81747e-06	-0.709436	0.173	0.27	0.0405423	CERS2
CCR6	1.839e-06	0.647807	0.304	0.205	0.0410225	CCR6
BCOR	1.85258e-06	-0.864745	0.105	0.19	0.0413255	BCOR
SGSM3	1.8593e-06	-0.799642	0.102	0.187	0.0414753	SGSM3
CENPM	1.86793e-06	0.981909	0.182	0.104	0.0416679	CENPM
LINC01678	1.89329e-06	1.30725	0.101	0.043	0.0422337	LINC01678
TRABD2A	1.89717e-06	-0.818948	0.131	0.221	0.0423201	TRABD2A
ADAR	1.90165e-06	-0.362992	0.537	0.639	0.0424201	ADAR
MAP3K5	1.90236e-06	0.606901	0.394	0.293	0.0424359	MAP3K5
PXN	1.91583e-06	-0.525607	0.267	0.377	0.0427363	PXN
AL365361.1	1.92664e-06	-1.76912	0.022	0.074	0.0429776	AL365361.1
RGS14	1.97466e-06	-0.543235	0.263	0.369	0.0440486	RGS14
ICAM3	1.98225e-06	-0.286206	0.619	0.73	0.0442181	ICAM3
UBE2J2	1.98462e-06	-0.613206	0.17	0.269	0.0442708	UBE2J2
TRIR	2.02278e-06	-0.257558	0.76	0.838	0.0451221	TRIR
ATG3	2.05585e-06	-0.511108	0.215	0.323	0.0458598	ATG3
MGAT1	2.10755e-06	-0.566578	0.27	0.375	0.047013	MGAT1
UBTF	2.12739e-06	-0.598658	0.237	0.338	0.0474556	UBTF
HPCAL1	2.18242e-06	-0.542381	0.268	0.374	0.0486833	HPCAL1
ZNF511	2.19017e-06	-0.957854	0.088	0.167	0.0488561	ZNF511
MKNK2	2.23149e-06	-0.541795	0.346	0.446	0.0497778	MKNK2
PLCL1	2.27299e-06	0.742341	0.196	0.113	0.0507036	PLCL1
MAPRE1	2.29731e-06	-0.575548	0.199	0.303	0.0512461	MAPRE1
CEP55	2.31708e-06	1.98271	0.079	0.03	0.0516871	CEP55
ARF6	2.34951e-06	-0.328664	0.626	0.714	0.0524104	ARF6
ADAM10	2.3937e-06	0.578968	0.442	0.346	0.0533963	ADAM10
CH25H	2.46175e-06	2.79006	0.052	0.013	0.0549142	CH25H
JMY	2.4906e-06	0.723655	0.358	0.264	0.0555577	JMY
RNF125	2.52375e-06	-0.685333	0.16	0.256	0.0562973	RNF125
H2AFY	2.61027e-06	-0.581497	0.186	0.285	0.0582274	H2AFY
H1-3	2.61169e-06	0.687621	0.245	0.156	0.0582589	H1-3
KLHL24	2.61573e-06	0.66714	0.271	0.178	0.058349	KLHL24
FAM49B	2.61663e-06	-0.646253	0.183	0.282	0.0583691	FAM49B
TALDO1	2.66327e-06	-0.445822	0.377	0.482	0.0594096	TALDO1
DGKE	2.7359e-06	1.12962	0.202	0.124	0.0610297	DGKE
RAB29	2.76715e-06	-0.719911	0.166	0.26	0.0617267	RAB29
RPS27	2.77132e-06	-0.136402	0.997	1	0.0618199	RPS27
MCOLN2	2.83857e-06	-1.01103	0.075	0.15	0.0633199	MCOLN2
PNRC1	2.85473e-06	-0.261322	0.931	0.955	0.0636805	PNRC1
TMEM173	2.93486e-06	-0.522933	0.206	0.314	0.065468	TMEM173
LHFPL6	2.9931e-06	2.71771	0.036	0.006	0.0667672	LHFPL6
GCHFR	3.01551e-06	0.787993	0.231	0.145	0.0672669	GCHFR
MARCHF3	3.06263e-06	1.45632	0.085	0.034	0.068318	MARCHF3
GMPS	3.06827e-06	-0.720676	0.15	0.242	0.0684438	GMPS
FOSL2	3.08217e-06	0.752547	0.268	0.178	0.068754	FOSL2
EBP	3.08294e-06	-1.10672	0.056	0.124	0.0687711	EBP
TRIM21	3.08918e-06	-0.71485	0.146	0.236	0.0689102	TRIM21
RABGGTA	3.12741e-06	-0.828807	0.111	0.195	0.069763	RABGGTA
ATP5MPL	3.15532e-06	-0.451412	0.234	0.346	0.0703858	ATP5MPL
ATXN10	3.15946e-06	-0.593607	0.179	0.277	0.0704781	ATXN10
TESK1	3.29911e-06	-1.05312	0.065	0.135	0.0735932	TESK1
MX1	3.31022e-06	-0.608013	0.401	0.494	0.0738411	MX1
CCT2	3.37715e-06	-0.57321	0.238	0.34	0.075334	CCT2
C5orf56	3.37821e-06	-0.837837	0.117	0.201	0.0753578	C5orf56
ZNF282	3.41112e-06	1.64408	0.152	0.083	0.0760918	ZNF282
NLRC5	3.42598e-06	-0.520801	0.289	0.393	0.0764234	NLRC5
CMPK2	3.4306e-06	-1.19476	0.039	0.099	0.0765264	CMPK2
CD47	3.451e-06	-0.337729	0.462	0.578	0.0769814	CD47
MCL1	3.46457e-06	-0.267938	0.765	0.828	0.0772841	MCL1
KHDRBS1	3.54188e-06	-0.303887	0.531	0.644	0.0790088	KHDRBS1
G3BP1	3.5569e-06	-0.425968	0.381	0.487	0.0793437	G3BP1
FBL	3.56556e-06	-0.521854	0.258	0.362	0.079537	FBL
UBA3	3.57563e-06	-0.530744	0.224	0.326	0.0797616	UBA3
AC026979.2	3.57695e-06	-0.774142	0.074	0.149	0.079791	AC026979.2
PPP4R1	3.58164e-06	-0.970999	0.074	0.147	0.0798956	PPP4R1
ZC2HC1A	3.60003e-06	1.0061	0.18	0.104	0.080306	ZC2HC1A
AC008555.4	3.67626e-06	-1.19916	0.056	0.123	0.0820062	AC008555.4
SPAG7	3.69188e-06	-0.655026	0.173	0.269	0.0823549	SPAG7
SCAMP2	3.8065e-06	-0.415772	0.387	0.492	0.0849117	SCAMP2
NDUFA9	3.84009e-06	-0.803889	0.126	0.211	0.085661	NDUFA9
SIRT7	3.94143e-06	-0.751705	0.166	0.256	0.0879214	SIRT7
LINC01727	3.97154e-06	1.00814	0.121	0.059	0.0885932	LINC01727
CYTOR	3.97907e-06	0.546013	0.606	0.531	0.0887611	CYTOR
SLAMF7	4.0025e-06	-2.78081	0.007	0.046	0.0892838	SLAMF7
SHFL	4.00963e-06	-0.497696	0.348	0.449	0.0894429	SHFL
SVIL	4.05989e-06	-1.51111	0.026	0.079	0.0905639	SVIL
AHSP	4.12377e-06	4.67589	0.02	0	0.091989	AHSP
TUBA3D	4.12428e-06	5.39578	0.02	0	0.0920002	TUBA3D
SSB	4.12888e-06	-0.386187	0.358	0.466	0.0921029	SSB
MTA2	4.1324e-06	-0.690548	0.19	0.285	0.0921814	MTA2
LSP1	4.16473e-06	-0.212169	0.86	0.938	0.0929026	LSP1
RTRAF	4.16756e-06	-0.308367	0.489	0.597	0.0929657	RTRAF
SLC43A3	4.18195e-06	-1.5815	0.027	0.081	0.0932868	SLC43A3
TRGV2	4.18482e-06	-4.19293	0.001	0.034	0.0933509	TRGV2
CD160	4.18884e-06	-4.29422	0.001	0.034	0.0934405	CD160
RPL8	4.18912e-06	0.17071	0.996	0.999	0.0934467	RPL8
HLF	4.35587e-06	1.39229	0.102	0.046	0.0971663	HLF
BASP1	4.38825e-06	2.4629	0.043	0.01	0.0978886	BASP1
UBALD2	4.43172e-06	0.499372	0.619	0.55	0.0988584	UBALD2
LFNG	4.47472e-06	-0.504999	0.28	0.387	0.0998177	LFNG
TMEM167A	4.5453e-06	-0.579172	0.251	0.351	0.101392	TMEM167A
VCAN	4.55448e-06	5.20314	0.023	0.001	0.101597	VCAN
EGLN2	4.57483e-06	-0.626585	0.224	0.321	0.102051	EGLN2
SNTB1	4.62202e-06	-1.62308	0.025	0.076	0.103103	SNTB1
JCHAIN	4.69029e-06	2.35139	0.074	0.027	0.104626	JCHAIN
LSM7	4.77094e-06	-0.387383	0.455	0.557	0.106425	LSM7
ZBTB7B	4.81799e-06	-0.834027	0.124	0.207	0.107475	ZBTB7B
RPL18	4.85671e-06	0.159928	1	1	0.108339	RPL18
CD8B	4.97322e-06	-1.39446	0.063	0.13	0.110938	CD8B
GIMAP8	5.02384e-06	-1.00495	0.076	0.149	0.112067	GIMAP8
CCDC6	5.02715e-06	0.8096	0.229	0.147	0.112141	CCDC6
ARPC5	5.04948e-06	-0.337671	0.596	0.69	0.112639	ARPC5
ANKRD13D	5.05854e-06	-0.502583	0.263	0.369	0.112841	ANKRD13D
SDF2L1	5.05887e-06	-0.743842	0.176	0.267	0.112848	SDF2L1
ZBTB32	5.10474e-06	1.38679	0.087	0.036	0.113871	ZBTB32
AMPD2	5.11161e-06	-1.10064	0.065	0.133	0.114025	AMPD2
CDC123	5.1214e-06	-0.568812	0.211	0.31	0.114243	CDC123
ELOVL1	5.17873e-06	-0.643745	0.163	0.255	0.115522	ELOVL1
YWHAH	5.27143e-06	-0.383133	0.33	0.447	0.11759	YWHAH
GLS	5.27705e-06	-0.359105	0.416	0.535	0.117715	GLS
CSF2	5.28652e-06	-3.70108	0.009	0.048	0.117926	CSF2
ARL6IP5	5.31308e-06	-0.25827	0.763	0.845	0.118519	ARL6IP5
ZFAS1	5.31724e-06	0.359833	0.684	0.602	0.118612	ZFAS1
IRF9	5.39168e-06	-0.347515	0.423	0.539	0.120272	IRF9
NMI	5.40921e-06	-0.569424	0.199	0.298	0.120663	NMI
STRAP	5.41315e-06	-0.459666	0.289	0.394	0.120751	STRAP
BCL2L11	5.88521e-06	0.847515	0.215	0.133	0.131281	BCL2L11
HIKESHI	5.90198e-06	-0.581497	0.201	0.298	0.131655	HIKESHI
TRERF1	5.90353e-06	-0.834515	0.115	0.197	0.13169	TRERF1
NDUFC2	5.91841e-06	-0.416373	0.328	0.438	0.132022	NDUFC2
HSP90B1	5.92994e-06	-0.344109	0.483	0.594	0.132279	HSP90B1
ADSS2	5.94035e-06	0.692051	0.224	0.14	0.132511	ADSS2
SCML1	5.96454e-06	3.029	0.035	0.006	0.133051	SCML1
SESN3	5.97359e-06	0.876263	0.382	0.301	0.133253	SESN3
SLC39A3	6.0691e-06	-1.0396	0.055	0.12	0.135383	SLC39A3
AKTIP	6.10184e-06	-0.709024	0.133	0.219	0.136114	AKTIP
AC232271.3	6.15075e-06	2.58843	0.035	0.006	0.137205	AC232271.3
SLC66A3	6.23814e-06	-0.769872	0.126	0.209	0.139154	SLC66A3
CASS4	6.26318e-06	-0.941039	0.061	0.128	0.139713	CASS4
IL12RB2	6.29962e-06	0.787409	0.17	0.097	0.140526	IL12RB2
HSPA9	6.43774e-06	-0.473633	0.312	0.417	0.143607	HSPA9
NRROS	6.45292e-06	-1.12917	0.061	0.127	0.143945	NRROS
EHD4	6.4571e-06	-0.871004	0.111	0.191	0.144038	EHD4
ARL4A	6.46086e-06	-0.764088	0.128	0.213	0.144122	ARL4A
CADM1	6.46835e-06	1.96986	0.079	0.032	0.144289	CADM1
UBASH3B	6.47847e-06	0.75954	0.189	0.111	0.144515	UBASH3B
APOL3	6.57046e-06	-0.614664	0.156	0.248	0.146567	APOL3
APRT	6.57526e-06	-0.270342	0.626	0.726	0.146674	APRT
JAML	6.57584e-06	-0.842911	0.118	0.2	0.146687	JAML
NCK1	6.7414e-06	-0.593356	0.221	0.318	0.15038	NCK1
PSMA2	6.75106e-06	-0.550306	0.232	0.331	0.150596	PSMA2
C1orf112	6.75171e-06	1.39578	0.113	0.054	0.15061	C1orf112
GPCPD1	6.79728e-06	0.64128	0.307	0.216	0.151627	GPCPD1
LINC01578	6.95163e-06	-0.376612	0.349	0.468	0.15507	LINC01578
PYURF	6.96634e-06	-0.5499	0.18	0.275	0.155398	PYURF
PPP2R5A	7.01391e-06	-0.466508	0.257	0.36	0.156459	PPP2R5A
SNRPG	7.018e-06	-0.332376	0.532	0.639	0.15655	SNRPG
TNFAIP8L2	7.0958e-06	-0.830948	0.115	0.196	0.158286	TNFAIP8L2
GADD45A	7.19769e-06	0.919503	0.268	0.183	0.160559	GADD45A
CST7	7.28005e-06	-0.466128	0.349	0.467	0.162396	CST7
TAFAZZIN	7.28623e-06	0.979218	0.146	0.079	0.162534	TAFAZZIN
RNF166	7.39978e-06	-0.459999	0.287	0.391	0.165067	RNF166
RNF7	7.64218e-06	-0.359105	0.354	0.469	0.170474	RNF7
NDUFB2	7.67549e-06	-0.285607	0.527	0.638	0.171217	NDUFB2
RAB9A	7.67883e-06	0.936991	0.216	0.138	0.171292	RAB9A
NGLY1	7.7718e-06	-0.696301	0.146	0.232	0.173366	NGLY1
TRPV2	7.82578e-06	-0.660107	0.166	0.255	0.17457	TRPV2
CD3G	8.01959e-06	-0.191418	0.724	0.799	0.178893	CD3G
APOBEC3C	8.1935e-06	-0.549076	0.235	0.333	0.182772	APOBEC3C
MRPS5	8.20142e-06	-0.572235	0.232	0.328	0.182949	MRPS5
AC020916.1	8.24803e-06	-0.775983	0.087	0.162	0.183989	AC020916.1
PIK3R1	8.25925e-06	0.634298	0.498	0.432	0.184239	PIK3R1
RNF167	8.39046e-06	-0.419165	0.404	0.505	0.187166	RNF167
HIST1H1E	8.45402e-06	-0.485229	0.133	0.221	0.188584	HIST1H1E
MMAA	8.55196e-06	-1.36153	0.027	0.079	0.190769	MMAA
METTL8	8.61145e-06	0.744164	0.237	0.154	0.192096	METTL8
RAB30	8.69642e-06	1.2014	0.097	0.043	0.193991	RAB30
SATB1-AS1	8.73515e-06	1.40134	0.081	0.033	0.194855	SATB1-AS1
CDK17	8.85115e-06	-0.566603	0.278	0.373	0.197443	CDK17
VASP	8.86042e-06	-0.478492	0.374	0.465	0.197649	VASP
AC005392.2	8.92949e-06	2.28031	0.036	0.007	0.19919	AC005392.2
ARAF	8.95005e-06	-0.675679	0.149	0.235	0.199649	ARAF
H2AZ2	8.98098e-06	0.535833	0.339	0.242	0.200339	H2AZ2
PRR13	9.08352e-06	-0.315631	0.456	0.568	0.202626	PRR13
CCDC28B	9.09562e-06	-1.28604	0.027	0.079	0.202896	CCDC28B
AC120193.1	9.15485e-06	4.49532	0.019	0	0.204217	AC120193.1
IGLV3-25	9.15565e-06	4.75835	0.019	0	0.204235	IGLV3-25
LINC00926	9.15601e-06	5.39578	0.019	0	0.204243	LINC00926
LINC02320	9.15623e-06	4.39578	0.019	0	0.204248	LINC02320
BID	9.18169e-06	-0.758843	0.102	0.18	0.204816	BID
IL1RN	9.19856e-06	4.04786	0.025	0.002	0.205192	IL1RN
PRG4	9.29063e-06	3.75835	0.025	0.002	0.207246	PRG4
HSP90AB1	9.30093e-06	-0.251927	0.759	0.839	0.207476	HSP90AB1
CIB1	9.42763e-06	0.377364	0.671	0.626	0.210302	CIB1
SDAD1	9.46058e-06	-0.568162	0.198	0.292	0.211037	SDAD1
PDE7A	9.4675e-06	-0.445608	0.365	0.469	0.211192	PDE7A
TBC1D8	9.51933e-06	1.17339	0.095	0.042	0.212348	TBC1D8
LEF1	9.58019e-06	-0.430737	0.469	0.576	0.213705	LEF1
EPRS	9.68233e-06	-0.738643	0.134	0.218	0.215984	EPRS
PYCR2	9.71055e-06	-0.440141	0.203	0.304	0.216613	PYCR2
LAIR2	9.78533e-06	0.973092	0.202	0.127	0.218281	LAIR2
TMEM170A	1.0467e-05	-0.696615	0.133	0.216	0.233488	TMEM170A
SETX	1.04673e-05	-0.444848	0.329	0.434	0.233493	SETX
CEACAM1	1.05272e-05	1.20618	0.105	0.05	0.234829	CEACAM1
TMC8	1.05391e-05	-0.418508	0.426	0.524	0.235095	TMC8
ATP6V1H	1.05582e-05	-0.635787	0.144	0.23	0.235522	ATP6V1H
EHD1	1.0575e-05	-0.536223	0.245	0.343	0.235895	EHD1
S100A9	1.05776e-05	4.09939	0.038	0.008	0.235956	S100A9
TBCB	1.06218e-05	-0.32624	0.455	0.562	0.23694	TBCB
CX3CR1	1.07705e-05	-3.5201	0.004	0.037	0.240258	CX3CR1
MYL12B	1.07806e-05	-0.198155	0.854	0.921	0.240483	MYL12B
ARPC2	1.10152e-05	-0.187566	0.909	0.944	0.245716	ARPC2
KMT2A	1.1197e-05	-0.402328	0.515	0.6	0.249773	KMT2A
CDKN1B	1.12357e-05	0.355664	0.709	0.658	0.250636	CDKN1B
GOLGA8B	1.14666e-05	0.533004	0.391	0.293	0.255786	GOLGA8B
SLC25A20	1.18745e-05	-0.933993	0.074	0.142	0.264883	SLC25A20
LBH	1.19165e-05	-0.384922	0.515	0.606	0.265822	LBH
MRC1	1.21762e-05	2.53596	0.045	0.012	0.271614	MRC1
RADX	1.21985e-05	-1.10459	0.027	0.078	0.272113	RADX
HTATSF1	1.22207e-05	-0.578082	0.234	0.329	0.272608	HTATSF1
IGLC3	1.2321e-05	2.96694	0.029	0.004	0.274844	IGLC3
DARS1	1.24352e-05	0.910356	0.167	0.098	0.277393	DARS1
UBQLN4	1.24681e-05	-1.47297	0.032	0.083	0.278126	UBQLN4
IMPDH1	1.27053e-05	-0.737242	0.097	0.173	0.283417	IMPDH1
NUP62	1.27522e-05	-0.73085	0.143	0.226	0.284464	NUP62
LTN1	1.29138e-05	-0.698453	0.127	0.208	0.288069	LTN1
BLVRA	1.29938e-05	-0.859031	0.1	0.174	0.289853	BLVRA
YWHAB	1.30164e-05	0.230962	0.926	0.933	0.290357	YWHAB
INTS11	1.35013e-05	-0.544022	0.199	0.294	0.301175	INTS11
DYNLT3	1.35018e-05	-0.756018	0.117	0.196	0.301184	DYNLT3
EIF1	1.36254e-05	-0.120964	1	1	0.303943	EIF1
TRGV10	1.36313e-05	-1.85636	0.03	0.081	0.304073	TRGV10
LAP3	1.3746e-05	-0.60129	0.218	0.312	0.306631	LAP3
HDAC1	1.3977e-05	-0.447551	0.333	0.431	0.311784	HDAC1
TDRKH	1.40297e-05	-1.4622	0.027	0.077	0.31296	TDRKH
OAZ1	1.42324e-05	0.220537	0.941	0.95	0.317482	OAZ1
SYNM	1.42759e-05	2.2051	0.046	0.012	0.318453	SYNM
PPP6R1	1.43915e-05	-0.397949	0.3	0.402	0.321032	PPP6R1
VARS	1.44677e-05	-1.29128	0.032	0.083	0.322732	VARS
TP63	1.45002e-05	-3.25287	0.003	0.034	0.323455	TP63
USP1	1.47636e-05	-0.530719	0.18	0.274	0.329331	USP1
MRPL3	1.48364e-05	-0.579358	0.19	0.281	0.330955	MRPL3
SHISA5	1.4851e-05	-0.421095	0.463	0.548	0.331281	SHISA5
PLCL2	1.49804e-05	-0.643615	0.19	0.279	0.334167	PLCL2
GABPB1	1.5078e-05	0.693398	0.219	0.14	0.336345	GABPB1
EIF4EBP2	1.52981e-05	-0.495275	0.28	0.375	0.341255	EIF4EBP2
MGAT2	1.53456e-05	-0.760722	0.113	0.19	0.342313	MGAT2
TRGC2	1.54834e-05	-2.25957	0.013	0.053	0.345389	TRGC2
PMEPA1	1.56179e-05	1.79788	0.046	0.012	0.348389	PMEPA1
ADH5	1.58181e-05	-0.402748	0.286	0.393	0.352853	ADH5
CD164	1.59411e-05	-0.331402	0.511	0.604	0.355599	CD164
TMED2	1.61952e-05	-0.471235	0.278	0.376	0.361267	TMED2
HACD4	1.66834e-05	-0.465477	0.227	0.324	0.372157	HACD4
NETO2	1.67038e-05	1.33514	0.101	0.048	0.372612	NETO2
SH3BP5-AS1	1.68657e-05	-1.36374	0.03	0.081	0.376223	SH3BP5-AS1
TUBA4A	1.6935e-05	-0.328602	0.452	0.566	0.37777	TUBA4A
APBB1IP	1.69939e-05	-0.269422	0.632	0.72	0.379083	APBB1IP
NR4A3	1.70609e-05	-0.396925	0.059	0.124	0.380577	NR4A3
SRRT	1.75487e-05	-0.641306	0.203	0.292	0.391458	SRRT
HDAC5	1.76804e-05	-1.08964	0.045	0.102	0.394397	HDAC5
TRADD	1.77558e-05	-0.395037	0.348	0.454	0.396079	TRADD
CNOT8	1.81451e-05	-0.545323	0.222	0.316	0.404763	CNOT8
AAK1	1.8161e-05	0.400891	0.615	0.536	0.405117	AAK1
PLSCR1	1.82602e-05	-0.616946	0.136	0.218	0.40733	PLSCR1
PTGDR	1.83586e-05	-1.871	0.012	0.05	0.409526	PTGDR
KIF2A	1.84443e-05	-0.351525	0.417	0.525	0.411436	KIF2A
TOMM22	1.84995e-05	-0.487783	0.263	0.359	0.412667	TOMM22
AC044849.1	1.85046e-05	-1.48957	0.035	0.086	0.412782	AC044849.1
MYBL1	1.87086e-05	-1.33357	0.043	0.099	0.417332	MYBL1
SEC61G	1.87226e-05	-0.294348	0.518	0.62	0.417644	SEC61G
PRICKLE3	1.89297e-05	-1.54543	0.023	0.069	0.422265	PRICKLE3
IFIT1	1.90645e-05	-0.703338	0.058	0.12	0.425272	IFIT1
DUT	1.90819e-05	-0.383304	0.354	0.459	0.425661	DUT
ADSS	1.91516e-05	-0.642056	0.147	0.23	0.427216	ADSS
BCL7B	1.93011e-05	-0.566458	0.19	0.281	0.43055	BCL7B
PTPN4	1.93401e-05	-0.515352	0.202	0.293	0.431419	PTPN4
CHURC1	1.96073e-05	-0.28819	0.457	0.572	0.437381	CHURC1
ARHGAP26	1.96601e-05	-0.987257	0.066	0.131	0.438559	ARHGAP26
TMEM229B	2.00078e-05	-1.61321	0.02	0.064	0.446315	TMEM229B
PPP1R16B	2.01792e-05	0.607793	0.322	0.237	0.450137	PPP1R16B
HS3ST1	2.03406e-05	3.17339	0.023	0.002	0.453737	HS3ST1
FCER2	2.03602e-05	4.98075	0.017	0	0.454175	FCER2
MYB	2.0481e-05	1.21646	0.059	0.02	0.456869	MYB
IRAK1	2.13075e-05	-0.673313	0.117	0.195	0.475306	IRAK1
SH2B3	2.1437e-05	-0.972287	0.048	0.106	0.478195	SH2B3
SEPTIN9	2.16257e-05	-0.20823	0.726	0.806	0.482404	SEPTIN9
NUGGC	2.17051e-05	-2.21893	0.009	0.044	0.484175	NUGGC
PPP1CC	2.18985e-05	-0.344728	0.505	0.597	0.488489	PPP1CC
BANK1	2.22041e-05	4.34332	0.02	0.001	0.495306	BANK1
TRAFD1	2.27106e-05	-0.670306	0.175	0.258	0.506606	TRAFD1
GATA3-AS1	2.29935e-05	2.24554	0.043	0.012	0.512917	GATA3-AS1
SRP9	2.3052e-05	-0.322582	0.456	0.559	0.514221	SRP9
SLC16A1	2.30584e-05	0.896095	0.175	0.106	0.514364	SLC16A1
UBE2D1	2.31354e-05	-0.750374	0.113	0.188	0.516081	UBE2D1
RECQL	2.32542e-05	-0.444892	0.244	0.34	0.518732	RECQL
MSC-AS1	2.37322e-05	-1.78081	0.016	0.057	0.529394	MSC-AS1
ATP5F1B	2.39479e-05	-0.224764	0.662	0.759	0.534206	ATP5F1B
GLRX3	2.45128e-05	-0.572308	0.186	0.274	0.546808	GLRX3
CRBN	2.4741e-05	-0.504018	0.244	0.337	0.551897	CRBN
SGF29	2.48489e-05	-0.843799	0.095	0.166	0.554304	SGF29
PCED1B-AS1	2.48716e-05	-0.318046	0.714	0.795	0.55481	PCED1B-AS1
MDH1	2.49307e-05	-0.391884	0.375	0.472	0.556128	MDH1
NIBAN3	2.50835e-05	2.82547	0.032	0.006	0.559537	NIBAN3
ADORA2A	2.51283e-05	-0.836878	0.091	0.161	0.560538	ADORA2A
TSHZ2	2.52417e-05	1.03006	0.238	0.164	0.563066	TSHZ2
TCAF2	2.5253e-05	0.633657	0.209	0.132	0.563318	TCAF2
SARS	2.57206e-05	-0.51039	0.146	0.231	0.57375	SARS
CLDND1	2.58069e-05	0.411483	0.58	0.497	0.575675	CLDND1
PRMT1	2.58289e-05	-0.436114	0.237	0.333	0.576166	PRMT1
ADAT2	2.58299e-05	0.825128	0.176	0.107	0.576188	ADAT2
TMEM140	2.60811e-05	0.803596	0.198	0.125	0.581791	TMEM140
LY96	2.61457e-05	0.950998	0.193	0.123	0.583232	LY96
FKBP3	2.64865e-05	-0.569772	0.186	0.274	0.590835	FKBP3
NCKAP1L	2.64992e-05	-0.325921	0.407	0.505	0.591119	NCKAP1L
FAM207A	2.71149e-05	-1.14429	0.045	0.1	0.604852	FAM207A
IFFO2	2.78047e-05	-0.661186	0.113	0.189	0.62024	IFFO2
DNPH1	2.82512e-05	0.536411	0.475	0.397	0.630199	DNPH1
FAM234A	2.83523e-05	-1.11853	0.043	0.098	0.632454	FAM234A
BBLN	2.90038e-05	0.410567	0.387	0.291	0.646987	BBLN
CASP10	2.90382e-05	-1.57304	0.026	0.072	0.647756	CASP10
PIK3CD	2.96698e-05	-0.541633	0.242	0.331	0.661845	PIK3CD
YBX1	3.01952e-05	-0.197793	0.85	0.919	0.673564	YBX1
IL17RE	3.03745e-05	-2.7335	0.003	0.032	0.677564	IL17RE
PPA1	3.0392e-05	-0.440718	0.319	0.418	0.677954	PPA1
MRPL51	3.08397e-05	-0.348608	0.322	0.422	0.687941	MRPL51
AC020911.2	3.11e-05	-2.05543	0.009	0.043	0.693748	AC020911.2
EOMES	3.12194e-05	-2.01491	0.013	0.051	0.696412	EOMES
PNO1	3.13485e-05	-1.231	0.048	0.103	0.69929	PNO1
MBNL1	3.14579e-05	0.275069	0.863	0.865	0.701732	MBNL1
IFIT5	3.20642e-05	-0.804644	0.114	0.187	0.715257	IFIT5
PLAAT4	3.21232e-05	-0.168492	0.622	0.754	0.716573	PLAAT4
DCTPP1	3.22343e-05	-0.826609	0.101	0.172	0.71905	DCTPP1
ANAPC1P2	3.25165e-05	1.14591	0.095	0.045	0.725345	ANAPC1P2
QARS	3.31887e-05	-0.802031	0.091	0.16	0.740341	QARS
IER5L	3.35203e-05	-1.62103	0.03	0.078	0.747737	IER5L
RPS17	3.36764e-05	-0.265395	0.512	0.619	0.751219	RPS17
P2RX7	3.37107e-05	-1.5201	0.019	0.06	0.751984	P2RX7
CALHM2	3.39213e-05	-0.673542	0.146	0.225	0.756683	CALHM2
MDN1	3.41248e-05	-0.74962	0.11	0.182	0.761223	MDN1
SPOCK2	3.41578e-05	0.248388	0.851	0.849	0.761959	SPOCK2
C1QBP	3.42358e-05	-0.442004	0.302	0.393	0.763699	C1QBP
RRAS	3.43964e-05	-1.06762	0.039	0.091	0.767281	RRAS
SRF	3.47416e-05	-0.72943	0.084	0.152	0.774982	SRF
BCL7C	3.50191e-05	-0.390198	0.273	0.372	0.781172	BCL7C
AL109914.1	3.51241e-05	2.91036	0.025	0.003	0.783513	AL109914.1
KIF13B	3.5157e-05	0.954556	0.144	0.083	0.784247	KIF13B
CLEC2D	3.53608e-05	-0.192199	0.548	0.664	0.788793	CLEC2D
CYB561D2	3.5484e-05	-0.531215	0.166	0.251	0.791542	CYB561D2
ALDH18A1	3.59512e-05	-0.919719	0.058	0.117	0.801963	ALDH18A1
KIAA0825	3.65082e-05	-1.35347	0.023	0.067	0.814387	KIAA0825
C9orf16	3.68676e-05	-0.152512	0.286	0.393	0.822405	C9orf16
CD247	3.7112e-05	0.334063	0.683	0.615	0.827857	CD247
MALT1	3.71312e-05	0.572126	0.475	0.397	0.828286	MALT1
JAGN1	3.77803e-05	-0.68459	0.146	0.225	0.842766	JAGN1
ZNF720	3.78195e-05	-1.07054	0.051	0.107	0.84364	ZNF720
TMEM123	3.89869e-05	-0.267799	0.573	0.669	0.86968	TMEM123
IGSF8	3.93858e-05	-0.711617	0.126	0.201	0.878579	IGSF8
MT-ND2	3.94457e-05	0.339921	0.903	0.891	0.879914	MT-ND2
SGK1	3.9958e-05	-0.845393	0.104	0.175	0.891344	SGK1
YIPF3	4.01357e-05	-0.465153	0.234	0.326	0.895308	YIPF3
ARPC1A	4.05136e-05	-0.875853	0.066	0.128	0.903736	ARPC1A
IDH3G	4.0984e-05	-0.462711	0.244	0.335	0.91423	IDH3G
PROSER1	4.11375e-05	0.859389	0.173	0.107	0.917654	PROSER1
DCUN1D5	4.15144e-05	-0.712953	0.134	0.21	0.926062	DCUN1D5
HS3ST3B1	4.19665e-05	0.887988	0.235	0.164	0.936147	HS3ST3B1
WAS	4.23024e-05	-0.28116	0.556	0.642	0.943639	WAS
MAX	4.2526e-05	-0.38059	0.391	0.489	0.948627	MAX
YJU2	4.31146e-05	-0.95754	0.071	0.132	0.961757	YJU2
GPRIN3	4.32825e-05	0.404479	0.586	0.509	0.965503	GPRIN3
THOC3	4.33054e-05	-0.648333	0.205	0.287	0.966014	THOC3
ACAP1	4.33552e-05	-0.302656	0.619	0.712	0.967125	ACAP1
ERRFI1	4.35925e-05	2.2207	0.035	0.008	0.972419	ERRFI1
CHRAC1	4.3688e-05	-0.604217	0.159	0.24	0.974547	CHRAC1
CHDH	4.3939e-05	3.32539	0.022	0.002	0.980148	CHDH
PPAN	4.39459e-05	-0.72943	0.082	0.149	0.980301	PPAN
ITM2A	4.40478e-05	-0.305192	0.652	0.743	0.982573	ITM2A
SELENOT	4.40529e-05	-0.346342	0.375	0.475	0.982688	SELENOT
FAM177A1	4.42624e-05	0.523798	0.463	0.385	0.987361	FAM177A1
UBE2N	4.46897e-05	-0.349661	0.405	0.51	0.996894	UBE2N
TUBA1B	4.50376e-05	-0.445923	0.382	0.472	1	TUBA1B
NEK6	4.52689e-05	-1.50468	0.019	0.06	1	NEK6
TBC1D32	4.53216e-05	-2.21893	0.007	0.039	1	TBC1D32
IGLV3-10	4.53642e-05	4.39578	0.016	0	1	IGLV3-10
CD19	4.5365e-05	4.49532	0.016	0	1	CD19
CCL22	4.53662e-05	5.34332	0.016	0	1	CCL22
KSR2	4.53662e-05	4.67589	0.016	0	1	KSR2
LINC02156	4.53671e-05	4.17339	0.016	0	1	LINC02156
MARS	4.54655e-05	-0.854806	0.071	0.133	1	MARS
NDUFB3	4.56379e-05	-0.37117	0.381	0.478	1	NDUFB3
FZD6	4.64854e-05	-2.03048	0.007	0.039	1	FZD6
DUSP7	4.65132e-05	-1.56911	0.016	0.055	1	DUSP7
NSMCE1	4.71922e-05	-0.41884	0.232	0.326	1	NSMCE1
EEF1A1	4.74349e-05	-0.101187	1	1	1	EEF1A1
ORMDL1	4.7735e-05	-0.510538	0.208	0.295	1	ORMDL1
INPP4A	4.79241e-05	-0.509419	0.206	0.295	1	INPP4A
SMAD3	4.82899e-05	-0.610553	0.172	0.253	1	SMAD3
CD81	4.83285e-05	-0.347312	0.482	0.567	1	CD81
RASAL3	4.85635e-05	-0.36132	0.452	0.55	1	RASAL3
MRPS36	4.87927e-05	-0.532162	0.253	0.338	1	MRPS36
SLC52A2	4.91433e-05	-0.689873	0.127	0.202	1	SLC52A2
TSPOAP1-AS1	4.99831e-05	-0.829183	0.092	0.159	1	TSPOAP1-AS1
CD177	5.00316e-05	2.19848	0.061	0.023	1	CD177
IL10RA	5.01164e-05	-0.282039	0.543	0.632	1	IL10RA
TIAM1	5.05366e-05	0.671153	0.319	0.241	1	TIAM1
HNRNPUL2	5.07608e-05	-0.345077	0.358	0.464	1	HNRNPUL2
IPMK	5.10811e-05	-1.03306	0.049	0.104	1	IPMK
HIST1H2AG	5.12751e-05	-1.50349	0.02	0.061	1	HIST1H2AG
PHF5A	5.19681e-05	-0.559802	0.173	0.256	1	PHF5A
STAT2	5.2363e-05	-0.513186	0.209	0.296	1	STAT2
AP002387.2	5.24428e-05	-0.973992	0.056	0.113	1	AP002387.2
RESF1	5.2649e-05	-0.231762	0.698	0.778	1	RESF1
PLEKHF1	5.27017e-05	-0.740093	0.169	0.245	1	PLEKHF1
RCBTB2	5.30686e-05	-1.1454	0.061	0.118	1	RCBTB2
ILVBL	5.33248e-05	-1.24556	0.03	0.077	1	ILVBL
SNX25	5.35227e-05	0.752815	0.162	0.097	1	SNX25
WNK1	5.37446e-05	0.375001	0.613	0.56	1	WNK1
GNB1	5.41602e-05	-0.317847	0.462	0.552	1	GNB1
SNRPF	5.43494e-05	-0.29513	0.39	0.492	1	SNRPF
CSF1	5.43552e-05	-0.831753	0.097	0.164	1	CSF1
UBE2D2	5.45394e-05	-0.24427	0.654	0.743	1	UBE2D2
RAB14	5.47651e-05	-0.376677	0.307	0.411	1	RAB14
ATP5PF	5.49885e-05	-0.28819	0.522	0.606	1	ATP5PF
HILPDA	5.50805e-05	2.14097	0.045	0.013	1	HILPDA
HM13	5.51337e-05	-0.428939	0.332	0.423	1	HM13
MTPN	5.59011e-05	-0.314855	0.367	0.466	1	MTPN
AC116158.3	5.59398e-05	-1.85636	0.01	0.044	1	AC116158.3
POGZ	5.6093e-05	-0.640876	0.15	0.227	1	POGZ
ZNRD1	5.63604e-05	-0.560216	0.16	0.241	1	ZNRD1
BBX	5.66771e-05	-0.470976	0.253	0.341	1	BBX
CALM2	5.67328e-05	-0.198623	0.785	0.844	1	CALM2
GTPBP6	5.78709e-05	-0.585823	0.196	0.277	1	GTPBP6
TSPAN5	5.79477e-05	0.558855	0.351	0.27	1	TSPAN5
SHKBP1	5.80598e-05	-0.377686	0.336	0.429	1	SHKBP1
PARP14	5.80973e-05	-0.41984	0.273	0.369	1	PARP14
ATP5PO	5.86599e-05	-0.357502	0.375	0.471	1	ATP5PO
HIST1H2BC	5.89016e-05	-1.59214	0.019	0.059	1	HIST1H2BC
METRNL	5.93383e-05	1.25698	0.12	0.065	1	METRNL
TMEM189	5.96053e-05	-1.03835	0.043	0.095	1	TMEM189
GIMAP2	5.9975e-05	-0.516925	0.247	0.333	1	GIMAP2
KIF22	6.04243e-05	-0.628803	0.152	0.229	1	KIF22
TLE4	6.13191e-05	-0.565606	0.162	0.243	1	TLE4
NME1	6.25521e-05	-0.605253	0.098	0.168	1	NME1
RAP2B	6.30366e-05	-0.596851	0.17	0.25	1	RAP2B
GGA2	6.31891e-05	-0.849693	0.082	0.146	1	GGA2
CMPK1	6.33974e-05	-0.411572	0.349	0.439	1	CMPK1
LLGL2	6.3712e-05	-0.958315	0.065	0.124	1	LLGL2
UBE2V2	6.41143e-05	-0.538807	0.188	0.271	1	UBE2V2
ELK4	6.52471e-05	-0.467067	0.182	0.267	1	ELK4
TSPAN2	6.53878e-05	-1.55293	0.02	0.06	1	TSPAN2
TP53I11	6.6536e-05	-1.99653	0.014	0.051	1	TP53I11
SIGIRR	6.70457e-05	-0.398748	0.367	0.462	1	SIGIRR
AL133415.1	6.72207e-05	-0.429059	0.104	0.176	1	AL133415.1
ANKRD13A	6.74094e-05	-0.551945	0.165	0.246	1	ANKRD13A
MYL6B	6.81747e-05	0.725063	0.199	0.13	1	MYL6B
TNFRSF4	6.85534e-05	0.801578	0.557	0.508	1	TNFRSF4
YPEL3	6.8611e-05	0.287047	0.693	0.615	1	YPEL3
CHMP4A	6.86145e-05	-0.490691	0.242	0.331	1	CHMP4A
PSENEN	6.88648e-05	-0.535111	0.193	0.276	1	PSENEN
AC118549.1	6.89457e-05	-0.908404	0.058	0.114	1	AC118549.1
RPL28	6.9053e-05	0.113678	1	1	1	RPL28
COCH	6.92273e-05	1.95766	0.032	0.007	1	COCH
GRAP2	7.06494e-05	-0.465511	0.242	0.329	1	GRAP2
NFKB1	7.15732e-05	-0.496314	0.3	0.39	1	NFKB1
OAS3	7.27332e-05	-0.822309	0.14	0.212	1	OAS3
PKM	7.27496e-05	-0.226625	0.631	0.735	1	PKM
SLC12A7	7.40498e-05	-1.13146	0.046	0.098	1	SLC12A7
SNHG5	7.48654e-05	-0.399252	0.319	0.414	1	SNHG5
SLC16A7	7.50636e-05	-0.651038	0.137	0.212	1	SLC16A7
GPR146	7.50979e-05	-1.99653	0.01	0.043	1	GPR146
IGFL2	7.58524e-05	-3.31846	0.001	0.026	1	IGFL2
C1GALT1C1	7.59437e-05	-0.705303	0.075	0.137	1	C1GALT1C1
SEMA4D	7.82015e-05	-0.307949	0.306	0.409	1	SEMA4D
GADD45GIP1	7.92744e-05	-0.359316	0.3	0.394	1	GADD45GIP1
PSD4	7.94898e-05	-0.619843	0.17	0.249	1	PSD4
GPS2	7.96015e-05	-0.3809	0.359	0.45	1	GPS2
CALR	8.09089e-05	-0.408641	0.567	0.645	1	CALR
SPCS3	8.11314e-05	-0.393554	0.328	0.42	1	SPCS3
CD151	8.11347e-05	-0.832148	0.088	0.152	1	CD151
SMG7	8.17384e-05	-0.513934	0.173	0.253	1	SMG7
ATP1B3	8.21695e-05	-0.593775	0.159	0.237	1	ATP1B3
TBC1D4	8.23327e-05	0.486066	0.401	0.316	1	TBC1D4
CLASP1	8.25016e-05	0.786028	0.157	0.095	1	CLASP1
DDX5	8.35552e-05	-0.114932	0.977	0.986	1	DDX5
CD2AP	8.3922e-05	-0.73046	0.123	0.193	1	CD2AP
ZC3H15	8.40424e-05	-0.402498	0.369	0.451	1	ZC3H15
AC022706.1	8.4946e-05	-1.54543	0.025	0.066	1	AC022706.1
IL17RA	8.53159e-05	-0.432036	0.205	0.293	1	IL17RA
IFI27L2	8.55137e-05	-0.414562	0.274	0.369	1	IFI27L2
ZNF664	8.5784e-05	-0.803889	0.072	0.132	1	ZNF664
VBP1	8.58752e-05	-0.538329	0.198	0.279	1	VBP1
LEO1	8.70684e-05	-0.69168	0.107	0.176	1	LEO1
PSMB1	8.8422e-05	-0.273933	0.534	0.625	1	PSMB1
H2AZ1	8.96511e-05	0.408369	0.31	0.222	1	H2AZ1
MTCH2	9.04114e-05	-0.601233	0.165	0.241	1	MTCH2
CBX6	9.11313e-05	-0.757748	0.068	0.127	1	CBX6
FABP5	9.12031e-05	-0.962473	0.101	0.168	1	FABP5
TOX	9.12145e-05	0.553663	0.352	0.272	1	TOX
TIMMDC1	9.12647e-05	-0.619889	0.136	0.209	1	TIMMDC1
TRIP11	9.15315e-05	-0.532587	0.19	0.274	1	TRIP11
NAPA	9.1602e-05	-0.336165	0.358	0.453	1	NAPA
SLC38A2	9.1658e-05	-0.333569	0.328	0.427	1	SLC38A2
IATPR	9.16742e-05	-1.3223	0.033	0.079	1	IATPR
DENND6B	9.24201e-05	1.07823	0.087	0.041	1	DENND6B
AGTRAP	9.26964e-05	-0.597317	0.162	0.239	1	AGTRAP
SNHG16	9.29725e-05	-0.563024	0.163	0.241	1	SNHG16
ATF5	9.41146e-05	-1.03306	0.046	0.097	1	ATF5
CYBB	9.45695e-05	3.64732	0.02	0.002	1	CYBB
ZFP36L2	9.52745e-05	0.217649	0.903	0.907	1	ZFP36L2
MRPL54	9.56348e-05	-0.346407	0.341	0.44	1	MRPL54
VKORC1	9.57327e-05	-0.673439	0.137	0.209	1	VKORC1
MVP	9.61802e-05	-0.323665	0.431	0.529	1	MVP
ITFG2	9.62445e-05	-0.467557	0.152	0.229	1	ITFG2
BBC3	9.67104e-05	-1.07943	0.075	0.133	1	BBC3
GIMAP6	9.7469e-05	-0.569113	0.189	0.27	1	GIMAP6
SLAMF6	9.76774e-05	0.512256	0.352	0.272	1	SLAMF6
LGALS3BP	9.93463e-05	-0.616946	0.15	0.226	1	LGALS3BP
JAK1	0.000100912	0.252807	0.851	0.812	1	JAK1
ARHGAP24	0.00010134	4.17339	0.014	0	1	ARHGAP24
BLNK	0.00010134	4.17339	0.014	0	1	BLNK
CTTN	0.00010134	4.28887	0.014	0	1	CTTN
OSBPL6	0.000101342	4.28887	0.014	0	1	OSBPL6
CNKSR3	0.000101345	4.58843	0.014	0	1	CNKSR3
SMOX	0.000101346	4.04786	0.014	0	1	SMOX
ABCA1	0.000102434	2.02139	0.035	0.009	1	ABCA1
MAP11	0.000103117	-1.21893	0.036	0.083	1	MAP11
DMGDH	0.000103321	1.85146	0.043	0.013	1	DMGDH
PAIP1	0.000103552	-0.628064	0.137	0.21	1	PAIP1
RPL24	0.000103691	0.140266	0.996	0.999	1	RPL24
RNH1	0.000104117	-0.385809	0.266	0.354	1	RNH1
BANF1	0.000104132	-0.385491	0.341	0.429	1	BANF1
UQCRB	0.000104793	0.205638	0.893	0.88	1	UQCRB
SELP	0.000104798	2.2405	0.029	0.006	1	SELP
TMEM204	0.00010484	-0.716427	0.107	0.174	1	TMEM204
SF3B2	0.000104848	-0.267642	0.496	0.588	1	SF3B2
LASP1	0.000104849	-0.431393	0.289	0.376	1	LASP1
TEX30	0.000104939	-1.2991	0.027	0.07	1	TEX30
HSP90AA1	0.000105522	-0.190255	0.889	0.943	1	HSP90AA1
EIF2B2	0.000106808	-0.595997	0.107	0.176	1	EIF2B2
G3BP2	0.000107494	0.518767	0.494	0.432	1	G3BP2
MARCH5	0.000107501	-0.899237	0.061	0.116	1	MARCH5
TNIK	0.000107657	0.449235	0.502	0.425	1	TNIK
ERP29	0.000109027	-0.269325	0.586	0.663	1	ERP29
CABLES1	0.000109447	3.49532	0.017	0.001	1	CABLES1
RBM47	0.000109591	3.39578	0.017	0.001	1	RBM47
EPSTI1	0.000110413	-0.340799	0.423	0.512	1	EPSTI1
MRPL24	0.000110534	-0.581497	0.127	0.2	1	MRPL24
GOLGA4	0.0001114	-0.348307	0.313	0.406	1	GOLGA4
TNFRSF11A	0.000112376	2.72593	0.025	0.004	1	TNFRSF11A
RTF2	0.000112554	-0.376666	0.304	0.398	1	RTF2
BCL2L1	0.00011283	-0.622388	0.173	0.252	1	BCL2L1
ETV7	0.000112847	-0.879721	0.075	0.134	1	ETV7
SNX18	0.000113302	-1.14854	0.046	0.096	1	SNX18
CLIC4	0.00011332	2.58843	0.025	0.004	1	CLIC4
CASP8AP2	0.000114628	-0.532878	0.133	0.206	1	CASP8AP2
ILF2	0.000115334	-0.364946	0.322	0.418	1	ILF2
AC008875.3	0.000115563	-0.95906	0.065	0.121	1	AC008875.3
UHRF2	0.000117163	0.604548	0.296	0.222	1	UHRF2
PIM3	0.000117351	-0.473658	0.313	0.402	1	PIM3
USP51	0.000117387	1.92723	0.046	0.015	1	USP51
SLC25A5	0.000118766	-0.260921	0.532	0.63	1	SLC25A5
AL662844.4	0.00012008	-1.49903	0.026	0.067	1	AL662844.4
FCRL1	0.000120624	1.93635	0.036	0.01	1	FCRL1
EIF2AK2	0.000121901	-0.46784	0.264	0.35	1	EIF2AK2
HSD11B1	0.000122454	-2.871	0.003	0.028	1	HSD11B1
DEDD2	0.000123733	-0.597018	0.15	0.225	1	DEDD2
TSPAN17	0.00012532	-0.701965	0.092	0.156	1	TSPAN17
FAM111A	0.000125943	-0.565485	0.188	0.266	1	FAM111A
PSMA4	0.000126873	-0.423913	0.335	0.424	1	PSMA4
DERL2	0.000128071	-0.543278	0.182	0.26	1	DERL2
MT1X	0.000129642	-0.487985	0.277	0.364	1	MT1X
ILK	0.00012967	-0.449953	0.25	0.334	1	ILK
SMYD2	0.00013058	-0.706315	0.092	0.155	1	SMYD2
UBE2F	0.00013286	-0.498081	0.209	0.291	1	UBE2F
PDCD10	0.000133172	-0.398586	0.341	0.427	1	PDCD10
APOL6	0.00013489	-0.532967	0.296	0.376	1	APOL6
C10orf88	0.000135541	-1.14338	0.035	0.08	1	C10orf88
SIAH2	0.000135707	-0.461977	0.264	0.352	1	SIAH2
FAM110A	0.000135831	-0.59118	0.166	0.242	1	FAM110A
SLCO3A1	0.0001384	-0.564423	0.1	0.166	1	SLCO3A1
DDT	0.000140763	-0.457508	0.198	0.28	1	DDT
GCA	0.000140972	0.922165	0.118	0.066	1	GCA
MOB3A	0.000142469	-0.499035	0.222	0.303	1	MOB3A
HCG18	0.000142518	-0.675785	0.128	0.197	1	HCG18
MS4A1	0.000142526	2.25139	0.052	0.019	1	MS4A1
CAMK2G	0.000143248	-0.611871	0.12	0.189	1	CAMK2G
NCAPH	0.000144961	1.55366	0.051	0.018	1	NCAPH
IQGAP2	0.000145495	0.413686	0.506	0.433	1	IQGAP2
ARHGAP1	0.000145927	-0.566082	0.15	0.224	1	ARHGAP1
REEP5	0.00014703	-0.311631	0.41	0.502	1	REEP5
CENPK	0.000147534	-0.905561	0.076	0.134	1	CENPK
HELB	0.000147885	-0.492062	0.224	0.305	1	HELB
RBM4	0.000148485	-0.361531	0.255	0.347	1	RBM4
PSMB8	0.000148531	-0.212758	0.7	0.765	1	PSMB8
PGAP6	0.00014939	0.970898	0.098	0.051	1	PGAP6
LPAR6	0.00015018	-0.49706	0.17	0.248	1	LPAR6
INPP1	0.000150253	0.958074	0.152	0.094	1	INPP1
UFM1	0.000150321	-0.47311	0.267	0.349	1	UFM1
DGKD	0.000152357	-0.875519	0.076	0.134	1	DGKD
HELZ2	0.000153024	-0.7335	0.111	0.178	1	HELZ2
ZNFX1	0.000154077	-0.402712	0.283	0.369	1	ZNFX1
NQO2	0.000154749	-0.939504	0.061	0.114	1	NQO2
CNST	0.000154875	0.441426	0.525	0.447	1	CNST
RPS8	0.000156096	0.137329	1	1	1	RPS8
HIVEP3	0.000156112	-0.671134	0.124	0.194	1	HIVEP3
METTL7A	0.000156686	1.11636	0.078	0.036	1	METTL7A
RNF31	0.000157685	-0.649732	0.098	0.161	1	RNF31
QPCT	0.0001588	2.58843	0.022	0.003	1	QPCT
LMNA	0.000159474	-0.333216	0.153	0.23	1	LMNA
H2AFZ	0.000160837	-0.339422	0.24	0.322	1	H2AFZ
IER5	0.000160982	-0.66873	0.186	0.259	1	IER5
LMO7	0.000163058	1.48889	0.063	0.027	1	LMO7
ATIC	0.000163153	-0.443281	0.225	0.308	1	ATIC
HSPA14.1	0.000163303	-1.41157	0.02	0.058	1	HSPA14.1
TRGV3	0.000165835	-1.71113	0.017	0.053	1	TRGV3
RBMS1	0.000167256	-0.255527	0.261	0.357	1	RBMS1
BRAT1	0.000168082	-0.597985	0.113	0.179	1	BRAT1
MRPS9	0.000169336	-0.741493	0.097	0.159	1	MRPS9
ATP8A1	0.00016949	0.622216	0.244	0.172	1	ATP8A1
UBASH3A	0.000169829	-0.473856	0.208	0.286	1	UBASH3A
S1PR5	0.000170863	-4.21893	0	0.02	1	S1PR5
GARRE1	0.00017103	1.24554	0.055	0.021	1	GARRE1
WDR1	0.000171668	-0.231372	0.584	0.679	1	WDR1
CTDSP2	0.000171912	-0.520096	0.157	0.231	1	CTDSP2
KCMF1	0.000171986	-0.460152	0.182	0.261	1	KCMF1
RNF44	0.000172383	-0.363875	0.283	0.37	1	RNF44
CEP164	0.000172602	-0.62544	0.118	0.186	1	CEP164
KIF9-AS1	0.000175361	1.30666	0.063	0.027	1	KIF9-AS1
MTSS1	0.00017564	-1.03866	0.061	0.113	1	MTSS1
IL2RB	0.000176458	0.479787	0.429	0.352	1	IL2RB
AXIN1	0.000176568	-0.710539	0.1	0.163	1	AXIN1
WDR46	0.000177564	-0.636359	0.111	0.178	1	WDR46
LPGAT1	0.000179149	-0.653158	0.121	0.189	1	LPGAT1
TRGV7	0.000180328	-2.871	0.004	0.03	1	TRGV7
AIDA	0.000182441	-0.598851	0.126	0.194	1	AIDA
RPL21	0.000182501	-0.119066	0.99	0.994	1	RPL21
ATP5F1C	0.000182786	-0.257898	0.481	0.566	1	ATP5F1C
MCF2L2	0.000183006	0.893283	0.105	0.057	1	MCF2L2
EMC4	0.000183041	-0.391108	0.271	0.358	1	EMC4
IPO4	0.000185707	-1.11201	0.038	0.083	1	IPO4
GCH1	0.000186844	-0.563024	0.167	0.242	1	GCH1
CYLD	0.000187816	-0.294701	0.551	0.626	1	CYLD
NAMPT	0.000189924	0.727492	0.375	0.302	1	NAMPT
COQ7	0.000190089	-0.826609	0.055	0.107	1	COQ7
PSME3	0.000190958	-0.627705	0.133	0.202	1	PSME3
MAP4K4	0.000191301	-0.264386	0.297	0.391	1	MAP4K4
ADA	0.000194134	-0.516791	0.183	0.26	1	ADA
DRAIC	0.000196715	1.88388	0.071	0.033	1	DRAIC
TSEN15	0.000198315	-0.500577	0.136	0.207	1	TSEN15
AC013264.1	0.000198714	-1.10757	0.027	0.068	1	AC013264.1
GOLPH3L	0.000199743	-1.02932	0.039	0.084	1	GOLPH3L
TPM3	0.000199933	-0.199751	0.818	0.884	1	TPM3
BCL11B	0.000202624	-0.237648	0.566	0.654	1	BCL11B
SUPT3H	0.000203169	-0.625697	0.127	0.195	1	SUPT3H
USP34	0.000203243	0.389761	0.496	0.418	1	USP34
TTC9	0.000203918	-0.996534	0.051	0.1	1	TTC9
WASHC4	0.000205545	-0.563575	0.146	0.217	1	WASHC4
PI16	0.000206233	-1.90343	0.022	0.059	1	PI16
MID1IP1	0.00020641	-0.69168	0.094	0.155	1	MID1IP1
IGHG1	0.00020666	3.9709	0.027	0.006	1	IGHG1
MAML3	0.000207199	2.91036	0.019	0.002	1	MAML3
MACF1	0.000208123	-0.267507	0.488	0.587	1	MACF1
ARMC6	0.000208138	-0.924385	0.056	0.107	1	ARMC6
TACC3	0.000209327	0.456324	0.336	0.259	1	TACC3
MSH2	0.000210019	-0.859031	0.072	0.128	1	MSH2
SIKE1	0.000210186	-0.563575	0.136	0.205	1	SIKE1
MMRN1	0.000210377	2.11199	0.027	0.006	1	MMRN1
ADRM1	0.0002112	-0.354582	0.348	0.432	1	ADRM1
TPP1	0.000213033	0.50342	0.368	0.293	1	TPP1
CISD1	0.000213348	-0.592638	0.101	0.165	1	CISD1
IRF2BPL	0.000216215	-0.642616	0.12	0.186	1	IRF2BPL
CSAD	0.000218193	1.04215	0.084	0.041	1	CSAD
UBXN10-AS1	0.000219212	-3.36577	0.001	0.023	1	UBXN10-AS1
FNBP1	0.000219416	-0.246088	0.569	0.656	1	FNBP1
AC034238.1	0.00021999	-3.11201	0.001	0.023	1	AC034238.1
EEF1E1	0.000220382	-0.480285	0.156	0.23	1	EEF1E1
GRAMD2B	0.000221294	0.744933	0.14	0.084	1	GRAMD2B
BIRC3	0.00022209	0.390599	0.6	0.537	1	BIRC3
HIST1H3A	0.000223328	-1.7335	0.017	0.052	1	HIST1H3A
SDHAF2	0.000223623	-0.494034	0.192	0.269	1	SDHAF2
BNIP2	0.000223718	-0.389736	0.274	0.362	1	BNIP2
RRAGC	0.000223921	-0.7335	0.092	0.153	1	RRAGC
LINC02084	0.000224582	-2.63396	0.001	0.023	1	LINC02084
XRCC5	0.000225304	-0.263866	0.548	0.64	1	XRCC5
DCTN2	0.000226164	-0.411572	0.247	0.329	1	DCTN2
POLR1E	0.000226745	0.917051	0.172	0.112	1	POLR1E
AC002377.1	0.000227127	4.28887	0.013	0	1	AC002377.1
SLC7A10	0.000227128	4.67589	0.013	0	1	SLC7A10
NCS1	0.000227131	3.91036	0.013	0	1	NCS1
NAB1	0.000227606	0.715663	0.182	0.119	1	NAB1
CLN3	0.000227781	-0.597985	0.108	0.173	1	CLN3
ALOX5	0.000231629	2.85146	0.023	0.004	1	ALOX5
ATP5MJ	0.000232005	0.472951	0.313	0.236	1	ATP5MJ
ANKHD1	0.000233246	-0.498036	0.205	0.281	1	ANKHD1
STK26	0.000234556	-0.751996	0.084	0.142	1	STK26
PKN1	0.000234696	-0.352363	0.338	0.425	1	PKN1
XXYLT1-AS2	0.000236797	1.58843	0.048	0.017	1	XXYLT1-AS2
GOLGA7	0.000238533	-0.444532	0.294	0.375	1	GOLGA7
BANP	0.000239772	0.7822	0.203	0.14	1	BANP
DGCR6L	0.000240873	-0.424788	0.202	0.282	1	DGCR6L
PDIA6	0.000241429	-0.261763	0.359	0.46	1	PDIA6
RAB4B	0.00024185	-0.473582	0.18	0.257	1	RAB4B
DNPEP	0.000243512	-0.622469	0.137	0.205	1	DNPEP
CLEC7A	0.0002439	1.11199	0.076	0.036	1	CLEC7A
MT-CO3	0.00024524	0.195662	0.999	0.999	1	MT-CO3
UBE2B	0.000246058	0.381518	0.574	0.508	1	UBE2B
GIPC1	0.000246223	-0.470068	0.186	0.262	1	GIPC1
KMT2E	0.000247824	0.317535	0.703	0.652	1	KMT2E
CNOT11	0.000248013	-0.484504	0.172	0.247	1	CNOT11
POLG	0.000248326	-0.647639	0.113	0.177	1	POLG
TINF2	0.000249215	-0.436725	0.251	0.331	1	TINF2
TMEM102	0.000250438	-0.947625	0.056	0.107	1	TMEM102
RABL6	0.000250571	-0.436234	0.251	0.333	1	RABL6
UNC45A	0.000251292	-0.563575	0.153	0.224	1	UNC45A
RHOA	0.000252411	-0.1724	0.837	0.892	1	RHOA
TBXAS1	0.000257469	-0.701079	0.108	0.172	1	TBXAS1
IGHV3-7	0.000257535	5.98931	0.029	0.007	1	IGHV3-7
C21orf91	0.000257582	-0.363954	0.258	0.345	1	C21orf91
IL18RAP	0.000258142	-1.36153	0.025	0.062	1	IL18RAP
PTPN7	0.000259136	-0.397897	0.408	0.49	1	PTPN7
TMEM187	0.000260032	-0.880125	0.058	0.108	1	TMEM187
SMU1	0.000260302	-0.428348	0.218	0.298	1	SMU1
CAPN12	0.000263389	-1.19817	0.023	0.06	1	CAPN12
ANAPC13	0.000264827	-0.685137	0.121	0.185	1	ANAPC13
FBXO6	0.000266137	-0.930039	0.045	0.091	1	FBXO6
ZFAND2B	0.000266651	-0.61151	0.15	0.219	1	ZFAND2B
SAMD10	0.000266813	-0.981888	0.045	0.091	1	SAMD10
COL6A2	0.000267512	-2.02628	0.01	0.039	1	COL6A2
AKAP5	0.000274076	1.33317	0.062	0.027	1	AKAP5
TMEM273	0.000275549	0.827215	0.078	0.037	1	TMEM273
LTA	0.000275867	-1.07223	0.11	0.171	1	LTA
SLC1A4	0.000276532	1.18211	0.094	0.05	1	SLC1A4
LATS1	0.000277298	-0.469022	0.198	0.274	1	LATS1
TPT1	0.000278757	0.104661	1	1	1	TPT1
QARS1	0.000281422	0.782697	0.156	0.099	1	QARS1
TRANK1	0.000281537	-0.459325	0.237	0.315	1	TRANK1
PSMB2	0.000281667	-0.366718	0.341	0.424	1	PSMB2
PEDS1	0.000282766	1.30212	0.053	0.021	1	PEDS1
NOL4L	0.000283817	-0.800137	0.072	0.127	1	NOL4L
DDX60L	0.000285064	-0.52145	0.156	0.229	1	DDX60L
TGOLN2	0.000285446	0.365698	0.548	0.486	1	TGOLN2
RSU1	0.000288223	-0.384478	0.255	0.34	1	RSU1
PSMD6	0.000288259	-0.351517	0.277	0.364	1	PSMD6
RPA2	0.000288506	-0.411572	0.214	0.294	1	RPA2
IMP3	0.000289444	-0.383003	0.3	0.385	1	IMP3
COA6	0.000289551	-0.485573	0.19	0.266	1	COA6
LARS	0.000290193	-0.7335	0.094	0.154	1	LARS
CCT6A	0.000290778	-0.3228	0.349	0.437	1	CCT6A
LINC01128	0.00029182	-1.15573	0.025	0.062	1	LINC01128
ATP6V1G1	0.000291974	-0.239473	0.635	0.726	1	ATP6V1G1
PPP2R1A	0.000292957	-0.261098	0.433	0.529	1	PPP2R1A
PRKRA	0.000294166	-0.611136	0.118	0.182	1	PRKRA
ITGA5	0.000295163	-0.845975	0.043	0.089	1	ITGA5
ZFAND6	0.000298815	-0.436234	0.18	0.257	1	ZFAND6
SNRPE	0.000301318	-0.324654	0.281	0.367	1	SNRPE
AMPD3	0.000302227	-1.12778	0.039	0.083	1	AMPD3
GATC	0.000304898	-0.808907	0.049	0.097	1	GATC
TNFRSF25	0.000306515	-0.197674	0.355	0.461	1	TNFRSF25
MANF	0.000307471	-0.555962	0.146	0.215	1	MANF
FAM219A	0.000308374	-1.54402	0.017	0.051	1	FAM219A
PIM1	0.000308474	-0.438566	0.424	0.497	1	PIM1
KIF3B	0.000309329	-0.747175	0.081	0.137	1	KIF3B
AC004847.1	0.000309585	-1.88962	0.009	0.036	1	AC004847.1
GORASP2	0.000312413	-0.399827	0.227	0.307	1	GORASP2
LINC00944	0.000313307	-1.53495	0.017	0.051	1	LINC00944
TPP2	0.000315471	-0.404412	0.229	0.311	1	TPP2
BICD2	0.000316361	-0.767334	0.076	0.131	1	BICD2
SETD3	0.00031775	-0.589909	0.121	0.186	1	SETD3
AC092645.2	0.000319363	2.39578	0.025	0.005	1	AC092645.2
COPS5	0.000321039	-0.364385	0.242	0.326	1	COPS5
MAPK7	0.000321379	-1.02932	0.039	0.083	1	MAPK7
HDAC2	0.000323127	-0.527049	0.17	0.242	1	HDAC2
HERC5	0.000323257	0.593001	0.254	0.189	1	HERC5
CDK2AP2	0.000323906	-0.433515	0.287	0.368	1	CDK2AP2
SCAMP3	0.000324215	-0.392762	0.242	0.323	1	SCAMP3
GSAP	0.000324753	-1.41157	0.009	0.036	1	GSAP
CSRP1	0.000325277	-0.549076	0.153	0.223	1	CSRP1
PFKP	0.000327143	-0.447792	0.216	0.293	1	PFKP
JOSD1	0.000327769	0.771081	0.203	0.142	1	JOSD1
RTN4	0.000331105	-0.461783	0.296	0.369	1	RTN4
AC009133.1	0.000331551	-1.5815	0.014	0.046	1	AC009133.1
PSMA7	0.00033403	-0.213142	0.648	0.724	1	PSMA7
GOLPH3	0.000334473	-0.290266	0.315	0.405	1	GOLPH3
TMX2	0.000335563	-0.620159	0.117	0.18	1	TMX2
FPGS	0.000336597	-0.5887	0.149	0.216	1	FPGS
EBAG9	0.000337807	-0.641306	0.111	0.174	1	EBAG9
COA4	0.000338952	-0.534429	0.173	0.245	1	COA4
ACAP2	0.00034249	-0.329579	0.397	0.472	1	ACAP2
TESPA1	0.000343568	-0.234882	0.323	0.418	1	TESPA1
RAB5IF	0.000345725	-0.373244	0.32	0.4	1	RAB5IF
FXN	0.000345772	-0.901898	0.053	0.102	1	FXN
TMC6	0.000347983	-0.294556	0.436	0.523	1	TMC6
UTP4	0.00034865	-0.902558	0.051	0.098	1	UTP4
DDX59	0.00034869	-0.744996	0.101	0.16	1	DDX59
LRRN3	0.000350363	-1.28604	0.043	0.087	1	LRRN3
PSMG1	0.000354	-0.781684	0.072	0.126	1	PSMG1
RTN4R	0.000355433	-2.5815	0.003	0.025	1	RTN4R
OSBPL3	0.000360179	-0.469416	0.13	0.199	1	OSBPL3
OGG1	0.000363837	-0.833805	0.068	0.12	1	OGG1
NHSL2	0.000365134	-2.45597	0.004	0.028	1	NHSL2
IQSEC1	0.000367997	-0.48532	0.177	0.25	1	IQSEC1
GUSBP11	0.000368919	1.16101	0.074	0.036	1	GUSBP11
GNL2	0.000370178	-0.569113	0.1	0.16	1	GNL2
IRS2	0.000371186	0.936351	0.092	0.049	1	IRS2
FCGRT	0.000373369	-0.867251	0.04	0.084	1	FCGRT
CYB5A	0.000375866	-0.788293	0.085	0.141	1	CYB5A
MIDN	0.000377409	-0.436094	0.201	0.277	1	MIDN
AC245014.3	0.000377698	-1.41157	0.02	0.055	1	AC245014.3
GPR108	0.000378562	-0.470788	0.228	0.303	1	GPR108
L3MBTL3	0.000380579	0.726756	0.203	0.143	1	L3MBTL3
TOR1AIP1	0.000382707	-0.455966	0.242	0.32	1	TOR1AIP1
NELFE	0.000389189	-0.483034	0.17	0.242	1	NELFE
ATP6V0D1-DT	0.00039049	1.4629	0.043	0.015	1	ATP6V0D1-DT
PSMD1	0.000391793	-0.453124	0.186	0.261	1	PSMD1
MCMBP	0.000392893	-0.533908	0.143	0.21	1	MCMBP
CYRIB	0.000396286	0.480714	0.255	0.185	1	CYRIB
PPP2R5E	0.000401552	-0.420505	0.195	0.272	1	PPP2R5E
MDFIC	0.000401953	-0.310053	0.374	0.464	1	MDFIC
DDX60	0.000402373	-0.537103	0.156	0.225	1	DDX60
RAP1GDS1	0.000404112	0.497364	0.378	0.307	1	RAP1GDS1
RPS21	0.000411984	-0.105527	0.999	0.998	1	RPS21
PAGR1	0.000412317	-0.572037	0.128	0.194	1	PAGR1
JAZF1	0.000417618	0.704681	0.185	0.125	1	JAZF1
CCNI	0.000420218	-0.145792	0.834	0.895	1	CCNI
ELL2	0.000421005	0.694627	0.176	0.117	1	ELL2
TSN	0.000422026	-0.576631	0.134	0.2	1	TSN
NCOA4	0.000422822	-0.50272	0.257	0.33	1	NCOA4
COPS3	0.000423713	-0.507432	0.172	0.242	1	COPS3
NBL1	0.000424441	-1.92615	0.009	0.036	1	NBL1
PARD6G	0.000426833	1.56041	0.056	0.024	1	PARD6G
H4C3	0.000427347	0.356297	0.359	0.275	1	H4C3
EEA1	0.00043349	-0.609511	0.1	0.159	1	EEA1
Z93241.1	0.000434518	-1.48196	0.009	0.036	1	Z93241.1
BTN3A3	0.000434777	-0.385885	0.198	0.275	1	BTN3A3
HMGCS1	0.000440822	-0.556446	0.085	0.142	1	HMGCS1
WAKMAR2	0.000441515	0.682087	0.201	0.14	1	WAKMAR2
CD14	0.000442487	3.52703	0.017	0.002	1	CD14
FAIM	0.000446079	-1.56685	0.014	0.045	1	FAIM
WBP2NL	0.000446684	2.91036	0.017	0.002	1	WBP2NL
LINC02099	0.00044739	1.2405	0.061	0.027	1	LINC02099
DUSP23	0.000451308	-0.55426	0.126	0.19	1	DUSP23
CRYBG2	0.000451669	-3.05543	0.001	0.021	1	CRYBG2
PARP11	0.0004547	-0.834783	0.055	0.103	1	PARP11
SSNA1	0.000455413	-0.299362	0.339	0.429	1	SSNA1
CAD	0.000456315	-1.35017	0.025	0.06	1	CAD
CNPY3	0.000458192	-0.284337	0.254	0.341	1	CNPY3
SAC3D1	0.000459286	-1.43711	0.019	0.052	1	SAC3D1
WDR33	0.000461071	-0.373871	0.304	0.385	1	WDR33
UQCRHL	0.000462132	1.31279	0.052	0.021	1	UQCRHL
PPP5C	0.00047511	-0.658584	0.11	0.17	1	PPP5C
GRK3	0.000478364	1.20734	0.056	0.024	1	GRK3
THOC6	0.000480285	-0.785967	0.075	0.128	1	THOC6
CEBPZ	0.000480724	-0.318085	0.273	0.355	1	CEBPZ
ANXA4	0.000481676	-0.590896	0.084	0.14	1	ANXA4
IGHV4-34	0.000482489	2.58843	0.022	0.004	1	IGHV4-34
TRNT1	0.000482618	-0.658487	0.098	0.156	1	TRNT1
VPS4B	0.000482876	-0.393348	0.297	0.375	1	VPS4B
SCP2	0.000483314	-0.278305	0.365	0.45	1	SCP2
EEPD1	0.000484113	-0.916045	0.058	0.106	1	EEPD1
PIN4	0.000484863	-0.442409	0.209	0.283	1	PIN4
ANO6	0.000485089	-0.636278	0.12	0.181	1	ANO6
SDHD	0.000485447	-0.332238	0.333	0.415	1	SDHD
PATZ1	0.000489003	-0.750374	0.066	0.117	1	PATZ1
NEK7	0.000492402	0.512728	0.323	0.256	1	NEK7
CRAT	0.000494847	-1.25111	0.026	0.062	1	CRAT
RUSC1	0.000495544	-0.945004	0.053	0.1	1	RUSC1
DDX58	0.000497383	-0.592902	0.128	0.192	1	DDX58
HACD1	0.000497914	0.741779	0.131	0.081	1	HACD1
TUSC2	0.000498833	-0.571352	0.146	0.211	1	TUSC2
TEX264	0.000501422	-0.359939	0.309	0.389	1	TEX264
EPHA1	0.000501704	-2.78081	0.003	0.024	1	EPHA1
FDFT1	0.000502811	-0.267766	0.403	0.499	1	FDFT1
DDX17	0.0005036	0.24066	0.804	0.774	1	DDX17
ZSWIM7	0.000505595	-0.718753	0.078	0.131	1	ZSWIM7
SH2D1B	0.000507603	-3.99653	0	0.017	1	SH2D1B
CCT7	0.000509801	-0.321455	0.336	0.42	1	CCT7
USP7-AS1	0.000511109	3.91036	0.012	0	1	USP7-AS1
PTPN14	0.000511115	4.04786	0.012	0	1	PTPN14
LINC00519	0.000511115	4.04786	0.012	0	1	LINC00519
PHLDA1	0.000511495	-0.451401	0.329	0.403	1	PHLDA1
ZFYVE21	0.000511825	-1.01424	0.036	0.077	1	ZFYVE21
C19orf12	0.000512238	-0.554016	0.136	0.201	1	C19orf12
TTC30A	0.000513544	-1.91407	0.006	0.03	1	TTC30A
GPR19	0.000517534	1.74597	0.036	0.012	1	GPR19
CXorf56	0.000518431	-2.31846	0.004	0.027	1	CXorf56
RRP12	0.0005187	-1.14854	0.026	0.062	1	RRP12
GIT1	0.000521045	-0.616686	0.092	0.15	1	GIT1
FAR2	0.000524129	-1.01103	0.045	0.088	1	FAR2
FASLG	0.000525767	-1.76521	0.01	0.037	1	FASLG
DALRD3	0.000527789	-0.647639	0.123	0.184	1	DALRD3
NCOR2	0.0005292	-0.426839	0.17	0.242	1	NCOR2
NR2F6	0.000531015	-1.5815	0.013	0.042	1	NR2F6
VPREB3	0.00053409	4.11199	0.014	0.001	1	VPREB3
PTP4A2	0.000535945	-0.195655	0.622	0.695	1	PTP4A2
P4HB	0.000536882	-0.282105	0.387	0.472	1	P4HB
ATP1A4	0.000536904	3.39578	0.014	0.001	1	ATP1A4
UBE2Q2L	0.000537605	3.17339	0.014	0.001	1	UBE2Q2L
PVALB	0.000539058	3.81082	0.014	0.001	1	PVALB
TMED5	0.00054489	-0.408362	0.271	0.349	1	TMED5
MYBBP1A	0.000548418	-0.59341	0.082	0.137	1	MYBBP1A
C12orf57	0.000551588	-0.201665	0.672	0.761	1	C12orf57
C1orf174	0.000551835	-0.69168	0.084	0.138	1	C1orf174
WDR89	0.000553667	-0.830797	0.055	0.102	1	WDR89
CLSTN3	0.000556227	-0.572853	0.118	0.18	1	CLSTN3
NFE2L3	0.000557976	-0.537103	0.144	0.21	1	NFE2L3
TASOR	0.000562542	-0.320149	0.316	0.393	1	TASOR
GNA15	0.000564018	0.762926	0.166	0.11	1	GNA15
GSTP1	0.000564251	-0.411572	0.273	0.354	1	GSTP1
VEZF1	0.000565275	-0.484328	0.146	0.212	1	VEZF1
NT5DC1	0.000566218	-0.54382	0.156	0.223	1	NT5DC1
BCAP31	0.000567347	-0.193328	0.465	0.554	1	BCAP31
KARS	0.000568539	-0.706193	0.082	0.136	1	KARS
RPA1	0.000572953	-0.526342	0.205	0.274	1	RPA1
CUEDC2	0.000579377	-0.486673	0.17	0.24	1	CUEDC2
CBX4	0.000582946	-0.446879	0.267	0.341	1	CBX4
ESD	0.000584133	-0.449047	0.216	0.29	1	ESD
HMOX2	0.000584303	-0.169497	0.369	0.451	1	HMOX2
ZBTB7A	0.000586709	-0.394957	0.297	0.371	1	ZBTB7A
PSMB7	0.000587304	-0.372337	0.255	0.334	1	PSMB7
OXNAD1	0.000587432	0.40155	0.492	0.437	1	OXNAD1
SPTAN1	0.000589707	-0.252824	0.556	0.626	1	SPTAN1
MICOS13	0.000595841	-0.359305	0.313	0.393	1	MICOS13
C4orf48	0.000602376	-0.227584	0.437	0.534	1	C4orf48
EMC2	0.000602541	-0.628383	0.098	0.155	1	EMC2
RYBP	0.000609698	0.690678	0.214	0.154	1	RYBP
SLC25A25	0.000610091	-0.754717	0.075	0.127	1	SLC25A25
ACSS2	0.000620201	1.67589	0.04	0.014	1	ACSS2
HAGH	0.000620427	-0.487024	0.185	0.255	1	HAGH
GBP3	0.000620897	-0.592638	0.111	0.171	1	GBP3
TP53	0.000622058	-0.685495	0.069	0.12	1	TP53
CPLANE1	0.000624331	-1.31339	0.026	0.061	1	CPLANE1
SEMA4C	0.000624645	-1.36266	0.019	0.051	1	SEMA4C
RPAP3	0.000625129	-0.646037	0.11	0.168	1	RPAP3
PTPRCAP	0.000627334	0.305904	0.622	0.574	1	PTPRCAP
PTPRM	0.000627761	-1.2991	0.026	0.061	1	PTPRM
USP39	0.000634392	-0.556277	0.149	0.213	1	USP39
MRPL39	0.000635417	-0.604217	0.104	0.162	1	MRPL39
VOPP1	0.000641524	-0.304657	0.341	0.421	1	VOPP1
CCL3L1	0.000642586	-3.90343	0.001	0.02	1	CCL3L1
NELFCD	0.000647041	-0.459225	0.17	0.24	1	NELFCD
CD244	0.000647828	-2.99653	0.001	0.02	1	CD244
BLK	0.00064868	1.71042	0.042	0.015	1	BLK
GALNT10	0.0006523	0.545359	0.175	0.116	1	GALNT10
MRPL4	0.00065576	-0.424628	0.214	0.287	1	MRPL4
TRGV9	0.000657582	-2.82661	0.001	0.02	1	TRGV9
WRNIP1	0.000657591	-0.446905	0.154	0.222	1	WRNIP1
NOP10	0.000658671	-0.228032	0.481	0.57	1	NOP10
SLC7A5	0.000659263	0.512228	0.294	0.225	1	SLC7A5
IGFBP4	0.000664288	-1.01424	0.053	0.099	1	IGFBP4
PRPF19	0.000665544	-0.640818	0.12	0.179	1	PRPF19
ELF4	0.000665802	-0.786317	0.078	0.13	1	ELF4
PDCD4-AS1	0.000668778	0.982707	0.108	0.063	1	PDCD4-AS1
NABP1	0.000668788	0.42606	0.342	0.271	1	NABP1
TNFRSF1A	0.000670507	-0.631838	0.13	0.191	1	TNFRSF1A
SH3TC1	0.000674783	0.840491	0.153	0.101	1	SH3TC1
RPL22	0.000682343	0.137856	0.994	0.997	1	RPL22
FLOT2	0.000684108	-0.348462	0.293	0.37	1	FLOT2
GOLGA7B	0.000688255	-0.852145	0.032	0.07	1	GOLGA7B
SPTY2D1OS	0.000690124	1.85146	0.03	0.009	1	SPTY2D1OS
IL22	0.000690729	4.07385	0.019	0.003	1	IL22
TNFSF12	0.000692018	-0.348595	0.222	0.298	1	TNFSF12
NOP14	0.000693328	-0.648611	0.128	0.189	1	NOP14
SS18L2	0.000693466	-0.3477	0.303	0.382	1	SS18L2
ARHGEF10	0.000701899	2.49532	0.019	0.003	1	ARHGEF10
LY86	0.000701899	2.49532	0.019	0.003	1	LY86
RIPK2-DT	0.000701899	2.49532	0.019	0.003	1	RIPK2-DT
DAXX	0.000702874	-0.479743	0.234	0.304	1	DAXX
CTNNAL1	0.000705777	1.47595	0.045	0.017	1	CTNNAL1
SRP72	0.000710568	-0.38744	0.257	0.332	1	SRP72
WWP2	0.000715057	-0.595436	0.139	0.201	1	WWP2
AC244090.1	0.000717929	-2.63396	0.003	0.023	1	AC244090.1
IPP	0.000718102	0.838971	0.094	0.052	1	IPP
CCDC102A	0.000719694	-1.54908	0.013	0.041	1	CCDC102A
DDX10	0.000722999	-0.834263	0.062	0.109	1	DDX10
IKZF4	0.000723622	0.763107	0.124	0.076	1	IKZF4
SOX4	0.000728066	1.49823	0.048	0.019	1	SOX4
RPS11	0.000728563	0.184829	0.949	0.941	1	RPS11
GAS7	0.00073074	-3.7335	0	0.016	1	GAS7
PGM1	0.000734555	-0.802763	0.085	0.137	1	PGM1
SF3B4	0.000735928	-0.390913	0.276	0.348	1	SF3B4
ACADM	0.000744792	-0.575548	0.147	0.21	1	ACADM
PRKCD	0.000745029	-0.742489	0.088	0.141	1	PRKCD
TMEM126A	0.000745142	-0.623876	0.108	0.166	1	TMEM126A
CNPPD1	0.000753449	-0.323699	0.255	0.335	1	CNPPD1
CNTRL	0.000754435	-0.311531	0.329	0.41	1	CNTRL
SNX15	0.000759979	-0.712742	0.076	0.128	1	SNX15
ORC4	0.000763049	-0.64787	0.074	0.125	1	ORC4
TSSC4	0.000769732	-0.42184	0.179	0.25	1	TSSC4
MYD88	0.000770538	-0.415784	0.214	0.285	1	MYD88
MRPL22	0.000774627	-0.462596	0.165	0.231	1	MRPL22
PTPN22	0.000775662	0.406754	0.439	0.371	1	PTPN22
PHLPP1	0.000778765	0.933564	0.062	0.029	1	PHLPP1
LRRC59	0.000779585	-0.515595	0.14	0.203	1	LRRC59
TGFBR1	0.00077961	-0.836594	0.069	0.118	1	TGFBR1
EPN1	0.000784883	-0.523282	0.157	0.223	1	EPN1
MAP4	0.000786823	-0.375948	0.32	0.395	1	MAP4
YES1	0.000788396	-1.65258	0.014	0.043	1	YES1
ADPGK	0.000788708	-0.560168	0.139	0.201	1	ADPGK
TSTA3	0.000795015	-0.65258	0.098	0.154	1	TSTA3
DDX49	0.000796116	-0.614856	0.101	0.157	1	DDX49
SLC25A24	0.000798088	-0.64187	0.098	0.154	1	SLC25A24
ABCB1	0.000800022	-1.96177	0.009	0.034	1	ABCB1
PJA1	0.000803176	-0.88406	0.053	0.098	1	PJA1
PPP3CB	0.000805684	-0.527049	0.175	0.24	1	PPP3CB
HEATR1	0.000805771	-0.562638	0.1	0.156	1	HEATR1
ELOC	0.000807746	-0.307403	0.381	0.457	1	ELOC
SEC31A	0.000810504	-0.372142	0.24	0.312	1	SEC31A
SMPD1	0.000819507	-0.571352	0.152	0.215	1	SMPD1
GNG8	0.000824293	0.483731	0.084	0.044	1	GNG8
NGDN	0.000824978	-0.499035	0.14	0.202	1	NGDN
PLCB1	0.000828867	-1.6595	0.009	0.034	1	PLCB1
LRRC45	0.000832787	-0.960465	0.033	0.071	1	LRRC45
LINC002481	0.00083543	-1.5815	0.009	0.034	1	LINC002481
ZNF519	0.000837636	-1.35017	0.014	0.043	1	ZNF519
AP1M1	0.000839932	-0.397145	0.255	0.328	1	AP1M1
CEACAM21	0.000844626	-0.518487	0.114	0.174	1	CEACAM21
CPOX	0.000845105	0.745154	0.165	0.11	1	CPOX
AHSA1	0.000850397	-0.372313	0.185	0.256	1	AHSA1
UCHL3	0.000850587	-0.810121	0.074	0.123	1	UCHL3
AC245407.2	0.000857937	-0.877236	0.051	0.094	1	AC245407.2
ARHGEF19	0.000864518	-1.38732	0.02	0.052	1	ARHGEF19
UQCC2	0.000865587	-0.497202	0.173	0.24	1	UQCC2
TCEA1	0.000868859	0.250478	0.658	0.594	1	TCEA1
TLNRD1	0.000870712	-0.581497	0.117	0.176	1	TLNRD1
MED10	0.000871889	-0.356014	0.274	0.35	1	MED10
MMADHC	0.000877631	-0.311267	0.316	0.395	1	MMADHC
RUNX1	0.000880456	-0.294533	0.257	0.338	1	RUNX1
EIF4E3	0.00088237	-0.394989	0.214	0.287	1	EIF4E3
USP14	0.000885102	-0.346477	0.198	0.272	1	USP14
DMTN	0.000885832	-1.15573	0.027	0.062	1	DMTN
CKAP5	0.000891567	-0.675913	0.123	0.18	1	CKAP5
SNRPD1	0.000892303	-0.330042	0.328	0.404	1	SNRPD1
FRY	0.000894798	-1.52705	0.016	0.045	1	FRY
RASSF7	0.000896703	-0.45666	0.167	0.234	1	RASSF7
IRF7	0.000899139	-0.359998	0.287	0.368	1	IRF7
FAM122B	0.000908609	-0.88364	0.038	0.077	1	FAM122B
ERH	0.000915671	-0.196978	0.488	0.581	1	ERH
SF3B5	0.000920942	-0.213682	0.459	0.546	1	SF3B5
GRAMD4	0.00092224	1.01811	0.082	0.044	1	GRAMD4
FGFBP2	0.000923761	-3.96616	0.001	0.019	1	FGFBP2
ACTL6A	0.000925924	-0.583427	0.113	0.17	1	ACTL6A
CRLF2	0.000930797	2.029	0.036	0.012	1	CRLF2
REV3L	0.000935248	-0.476144	0.173	0.24	1	REV3L
WTAP	0.000936165	-0.264493	0.362	0.445	1	WTAP
ZGPAT	0.000936353	-0.50023	0.185	0.251	1	ZGPAT
CREBL2	0.000947085	0.547323	0.216	0.155	1	CREBL2
MAP7	0.000947537	2.029	0.036	0.012	1	MAP7
MYC	0.000948862	-0.775119	0.089	0.141	1	MYC
LYPLAL1	0.000949913	-0.765209	0.072	0.121	1	LYPLAL1
STN1	0.000950706	-0.543676	0.193	0.257	1	STN1
RAB1B	0.000952097	-0.264084	0.354	0.436	1	RAB1B
MT1E	0.000953381	-0.442843	0.218	0.288	1	MT1E
EIF4E2	0.000956375	-0.325415	0.254	0.331	1	EIF4E2
HIST1H3D	0.0009571	-0.826609	0.046	0.088	1	HIST1H3D
CCT8	0.000957119	-0.317574	0.381	0.455	1	CCT8
ENC1	0.000964134	-1.80389	0.01	0.036	1	ENC1
MRPL28	0.000966067	-0.411572	0.229	0.3	1	MRPL28
ZBTB20	0.000966957	0.553829	0.237	0.176	1	ZBTB20
RSL1D1	0.000967157	-0.305183	0.427	0.501	1	RSL1D1
URB1	0.000970495	-1.5371	0.013	0.04	1	URB1
RRP9	0.000973126	-0.826609	0.058	0.103	1	RRP9
DAZAP1	0.000974005	-0.334343	0.306	0.381	1	DAZAP1
AL035530.2	0.000974954	-0.95754	0.029	0.064	1	AL035530.2
MEF2A	0.000978846	-0.57793	0.118	0.177	1	MEF2A
UBL4A	0.000978973	-0.728601	0.081	0.131	1	UBL4A
STUB1	0.000981781	-0.28861	0.362	0.44	1	STUB1
PMPCA	0.000981923	-0.562132	0.133	0.193	1	PMPCA
NAB2	0.000986481	-1.10757	0.032	0.068	1	NAB2
ECT2	0.000986881	-2.04384	0.006	0.028	1	ECT2
AC093323.1	0.000987062	-1.30139	0.023	0.056	1	AC093323.1
SKIL	0.00098844	0.851462	0.114	0.069	1	SKIL
MEGF9	0.000988709	-0.701965	0.098	0.152	1	MEGF9
NFKB2	0.000989756	-0.362869	0.238	0.315	1	NFKB2
CAVIN3	0.000990261	2.17339	0.02	0.004	1	CAVIN3
ARGLU1	0.000995448	0.220388	0.759	0.726	1	ARGLU1
ECE1	0.000998679	-0.356937	0.18	0.25	1	ECE1
CSNK2B	0.00100086	-0.292927	0.361	0.44	1	CSNK2B
YPEL5	0.00100543	-0.358133	0.349	0.428	1	YPEL5
MRPL48	0.00100827	-0.674606	0.11	0.165	1	MRPL48
RAP2C	0.0010117	-0.618023	0.085	0.137	1	RAP2C
ORAI2	0.00101422	-0.672532	0.075	0.125	1	ORAI2
ARIH1	0.00101457	-0.388562	0.349	0.424	1	ARIH1
RASSF3	0.00101535	-0.421914	0.163	0.229	1	RASSF3
ARHGEF3	0.0010198	-0.278006	0.319	0.403	1	ARHGEF3
BCR	0.00102427	-0.775626	0.075	0.124	1	BCR
HEBP1	0.0010288	-0.996534	0.033	0.07	1	HEBP1
PRELID1	0.00103789	-0.266907	0.42	0.501	1	PRELID1
CXCR5	0.00103841	1.19986	0.062	0.03	1	CXCR5
STX10	0.00103981	-0.452342	0.199	0.267	1	STX10
ADSL	0.00104134	-0.353691	0.299	0.371	1	ADSL
UBE3A	0.00104534	-0.314505	0.325	0.404	1	UBE3A
MBD5	0.00105163	-0.422713	0.153	0.218	1	MBD5
CAPN1	0.00105185	-0.291833	0.266	0.345	1	CAPN1
TWF2	0.00105251	-0.348079	0.4	0.471	1	TWF2
ADAMTS10	0.00105316	-3.49903	0	0.015	1	ADAMTS10
MNAT1	0.00105739	-0.609018	0.097	0.151	1	MNAT1
ZNF816	0.00108325	-1.33214	0.019	0.049	1	ZNF816
CYBC1	0.00109975	0.462636	0.447	0.392	1	CYBC1
KRI1	0.00110322	-0.486211	0.137	0.199	1	KRI1
ARHGAP31	0.00110485	-0.955892	0.043	0.083	1	ARHGAP31
RAB27B	0.00110663	-1.88962	0.009	0.033	1	RAB27B
ENTR1	0.00110725	-0.537681	0.131	0.191	1	ENTR1
PAFAH1B3	0.00111035	-0.498284	0.147	0.209	1	PAFAH1B3
SMARCB1	0.00111252	-0.388414	0.195	0.265	1	SMARCB1
ZNF74	0.0011197	-1.77414	0.009	0.033	1	ZNF74
TSR1	0.00112086	-0.838582	0.061	0.106	1	TSR1
MT-CYB	0.00112112	0.207326	0.999	0.998	1	MT-CYB
BZW2	0.00112431	-0.562736	0.113	0.169	1	BZW2
DUSP10	0.00112622	0.610123	0.257	0.197	1	DUSP10
SLC35B1	0.00113696	-0.649264	0.092	0.145	1	SLC35B1
S1PR2	0.00114008	-1.69697	0.009	0.033	1	S1PR2
TMEM141	0.00114133	-0.464521	0.134	0.194	1	TMEM141
MOB4	0.00114279	-0.425034	0.205	0.274	1	MOB4
NTPCR	0.00114397	-0.627078	0.12	0.177	1	NTPCR
CENPB	0.00114503	-0.483125	0.15	0.212	1	CENPB
FAM162A	0.00115046	-0.333569	0.19	0.263	1	FAM162A
IPO9	0.00115155	-0.609986	0.101	0.155	1	IPO9
AL135905.2	0.00115162	-0.604217	0.072	0.121	1	AL135905.2
ITM2B	0.00115274	-0.141166	0.955	0.964	1	ITM2B
COBLL1	0.00115631	3.75835	0.01	0	1	COBLL1
TPD52L1	0.00115632	4.04786	0.01	0	1	TPD52L1
PRSS1	0.00115633	4.49532	0.01	0	1	PRSS1
PNLIP	0.00115633	4.49532	0.01	0	1	PNLIP
PRSS2	0.00115633	4.58843	0.01	0	1	PRSS2
TCN1	0.00115633	4.39578	0.01	0	1	TCN1
SGCE	0.00115633	3.58843	0.01	0	1	SGCE
TREM1	0.00115633	3.58843	0.01	0	1	TREM1
ZNF740	0.00115842	-0.874199	0.056	0.1	1	ZNF740
MOB1A	0.00116875	-0.2165	0.362	0.453	1	MOB1A
IGHM	0.00116989	1.69946	0.051	0.022	1	IGHM
RELT	0.00117522	-1.18096	0.03	0.065	1	RELT
LIPT1	0.00118189	-1.01823	0.027	0.061	1	LIPT1
DPP3	0.00118348	-0.63125	0.102	0.156	1	DPP3
GOLGA8A	0.00118589	0.483731	0.296	0.231	1	GOLGA8A
NDE1	0.00118783	-0.489574	0.203	0.27	1	NDE1
CPE	0.00119053	3.39578	0.013	0.001	1	CPE
IGHA1	0.00119114	1.53596	0.052	0.023	1	IGHA1
PAX5	0.00119207	3.17339	0.013	0.001	1	PAX5
IGHV3-11	0.00119207	7.42132	0.013	0.001	1	IGHV3-11
GSDMA	0.00119362	3.04786	0.013	0.001	1	GSDMA
AC108718.1	0.00119362	3.04786	0.013	0.001	1	AC108718.1
NDFIP2	0.0011976	0.727703	0.172	0.118	1	NDFIP2
CEP85L	0.00119788	-0.411572	0.206	0.274	1	CEP85L
YTHDF2	0.00120205	-0.374707	0.27	0.344	1	YTHDF2
RSAD2	0.00120374	-0.557249	0.053	0.097	1	RSAD2
AC093157.1	0.00120434	-1.18209	0.02	0.051	1	AC093157.1
PNMA5	0.00120587	1.44404	0.043	0.017	1	PNMA5
TMEM109	0.00120907	-0.530871	0.19	0.252	1	TMEM109
EML4	0.00121011	0.277833	0.76	0.729	1	EML4
TARSL2	0.00121367	-0.663111	0.124	0.18	1	TARSL2
NR1D1	0.00121441	-0.714135	0.052	0.095	1	NR1D1
RPL38	0.001234	-0.12861	0.97	0.987	1	RPL38
TRIM41	0.00124366	-0.7335	0.095	0.147	1	TRIM41
AGFG2	0.00124542	-0.468156	0.163	0.226	1	AGFG2
COQ10B	0.00125037	-0.350171	0.215	0.286	1	COQ10B
TANK	0.00125316	-0.336667	0.369	0.436	1	TANK
IL15	0.00125486	-1.91407	0.007	0.03	1	IL15
IFI35	0.00125819	-0.501286	0.258	0.321	1	IFI35
RASA2	0.00126699	0.449345	0.41	0.345	1	RASA2
AC073111.4	0.00126989	-1.06868	0.035	0.071	1	AC073111.4
RHEB	0.00127169	-0.451836	0.212	0.279	1	RHEB
SLC35A5	0.00127598	-1.01643	0.032	0.067	1	SLC35A5
FAM3C	0.00127601	-0.638081	0.059	0.104	1	FAM3C
HAVCR1	0.00128664	1.72593	0.029	0.009	1	HAVCR1
CRADD	0.00128757	0.873405	0.118	0.074	1	CRADD
RNPEPL1	0.0012941	-0.266168	0.434	0.513	1	RNPEPL1
STK40	0.00129562	-0.561086	0.11	0.165	1	STK40
YIF1A	0.0013004	-0.42316	0.156	0.22	1	YIF1A
TGFBR3	0.0013011	-0.574192	0.102	0.156	1	TGFBR3
BRD7	0.00130314	-0.281777	0.33	0.409	1	BRD7
NAA20	0.00130603	-0.505439	0.156	0.218	1	NAA20
MAP2K2	0.0013137	-0.265568	0.429	0.505	1	MAP2K2
MRPL46	0.00132288	-0.602998	0.101	0.155	1	MRPL46
MIR155HG	0.00132512	-0.968383	0.065	0.11	1	MIR155HG
CHEK1	0.00132935	-1.69697	0.01	0.035	1	CHEK1
LSM14B	0.00133481	-0.602871	0.089	0.141	1	LSM14B
MBP	0.00133851	-0.237543	0.388	0.472	1	MBP
SUSD3	0.0013432	-0.324619	0.306	0.382	1	SUSD3
SPSB2	0.00134798	-1.04629	0.023	0.055	1	SPSB2
TMBIM4	0.00135362	-0.228708	0.431	0.519	1	TMBIM4
POLR2L	0.00135444	-0.228279	0.574	0.647	1	POLR2L
EIF4A2	0.00135711	-0.201906	0.635	0.697	1	EIF4A2
DARS2	0.0013644	-1.09438	0.023	0.055	1	DARS2
RPL13	0.00136642	0.11506	1	1	1	RPL13
AHR	0.00136749	-0.306875	0.255	0.33	1	AHR
NOP56	0.00136784	-0.470906	0.167	0.23	1	NOP56
GSR	0.00137558	-0.454965	0.166	0.228	1	GSR
DSN1	0.00137957	-1.16364	0.025	0.057	1	DSN1
MYO6	0.0013797	-1.99653	0.006	0.027	1	MYO6
BCAT2	0.00138035	-0.896999	0.056	0.099	1	BCAT2
CPT2	0.00138256	-0.900319	0.04	0.079	1	CPT2
LYPD3	0.00138453	-1.94762	0.006	0.027	1	LYPD3
ATP13A3	0.00138471	0.73752	0.263	0.209	1	ATP13A3
PML	0.00138602	-0.353924	0.258	0.33	1	PML
EVI2A	0.00138757	0.361792	0.391	0.321	1	EVI2A
PITPNB	0.00140049	-0.411572	0.16	0.225	1	PITPNB
ETV3	0.00140288	-0.774142	0.074	0.121	1	ETV3
LYPLA2	0.00140694	-0.40371	0.235	0.304	1	LYPLA2
CCSAP	0.001411	-0.89074	0.04	0.079	1	CCSAP
P2RY10	0.00141259	0.358069	0.404	0.333	1	P2RY10
RRP15	0.00141564	-0.659499	0.081	0.13	1	RRP15
DDX56	0.00141894	-0.572037	0.139	0.197	1	DDX56
PVRIG	0.00142885	-0.7335	0.052	0.094	1	PVRIG
WHAMM	0.00143329	-0.401588	0.179	0.246	1	WHAMM
FXYD5	0.00143353	0.191053	0.964	0.962	1	FXYD5
ATRX	0.0014336	-0.184801	0.535	0.623	1	ATRX
MEAF6	0.0014343	-0.299362	0.355	0.431	1	MEAF6
ID3	0.00143696	-0.538205	0.095	0.147	1	ID3
CCL20	0.00144244	0.607537	0.071	0.036	1	CCL20
DYNLL2	0.00144378	-0.479743	0.159	0.221	1	DYNLL2
IGLV7-46	0.00144732	-2.41157	0.004	0.024	1	IGLV7-46
PDCD4	0.00144958	0.421279	0.481	0.436	1	PDCD4
RAB10	0.00145717	-0.336718	0.319	0.389	1	RAB10
MAP4K2	0.00145928	-0.483842	0.186	0.25	1	MAP4K2
ARPC3	0.00145994	-0.133081	0.883	0.935	1	ARPC3
OSBPL1A	0.00146128	-2.11201	0.004	0.024	1	OSBPL1A
MS4A7	0.00146747	2.43642	0.017	0.003	1	MS4A7
PRMT7	0.00148046	-0.604217	0.091	0.142	1	PRMT7
PIK3CG	0.00149064	-0.475702	0.15	0.211	1	PIK3CG
IL17RB	0.00149395	1.83636	0.017	0.003	1	IL17RB
PITPNM1	0.00149931	-0.516206	0.153	0.213	1	PITPNM1
PHAX	0.00150139	-0.46521	0.172	0.234	1	PHAX
THRA	0.00151453	-0.909823	0.052	0.093	1	THRA
MARCHF6	0.00151594	0.783979	0.156	0.107	1	MARCHF6
CD53	0.00151637	0.228363	0.786	0.769	1	CD53
USP18	0.00152057	-0.772319	0.051	0.092	1	USP18
VPS29	0.00152151	-0.290455	0.312	0.392	1	VPS29
SEMA3G	0.00153689	2.49532	0.023	0.006	1	SEMA3G
RBM22	0.00153941	-0.39365	0.193	0.26	1	RBM22
GPR25	0.0015414	-0.980415	0.049	0.089	1	GPR25
SPECC1	0.00154168	-1.66791	0.012	0.036	1	SPECC1
MAP7D1	0.00154327	-0.396465	0.289	0.358	1	MAP7D1
GTF2I	0.00154512	-0.390198	0.196	0.264	1	GTF2I
DIAPH2	0.00155121	-0.58911	0.105	0.158	1	DIAPH2
ARRB1	0.00155269	-0.996534	0.029	0.062	1	ARRB1
CYFIP2	0.00155554	-0.25922	0.457	0.528	1	CYFIP2
NOD2	0.00157283	-1.16646	0.02	0.05	1	NOD2
VIM-AS1	0.00157286	-0.701079	0.1	0.151	1	VIM-AS1
NCLN	0.00157364	-0.633964	0.087	0.136	1	NCLN
SOCS3	0.00157606	0.605603	0.364	0.314	1	SOCS3
PDCL3	0.00158384	0.518494	0.323	0.263	1	PDCL3
DAP3	0.00158721	-0.230125	0.306	0.387	1	DAP3
SMIM1	0.00159092	1.83636	0.023	0.006	1	SMIM1
MAP3K7CL	0.00159264	-1.37505	0.012	0.036	1	MAP3K7CL
MARK2	0.00159419	-0.456896	0.182	0.246	1	MARK2
COL5A1	0.00159561	1.36604	0.032	0.011	1	COL5A1
GAB3	0.00159973	-1.03606	0.03	0.064	1	GAB3
NDUFB9	0.00160246	-0.271394	0.528	0.594	1	NDUFB9
MSANTD2	0.00161426	-1.30969	0.012	0.036	1	MSANTD2
IKBKE	0.00161537	-0.357705	0.225	0.296	1	IKBKE
ASB6	0.00161697	-0.630741	0.085	0.134	1	ASB6
HDHD5	0.00162421	-0.761514	0.072	0.118	1	HDHD5
PSMA3	0.00162815	-0.258474	0.335	0.415	1	PSMA3
PPP1R11	0.00163343	-0.364622	0.26	0.33	1	PPP1R11
HABP4	0.00164912	0.570049	0.195	0.139	1	HABP4
UTP3	0.00164939	-0.709913	0.1	0.151	1	UTP3
ERMP1	0.00165486	-0.937033	0.043	0.082	1	ERMP1
FAM50A	0.00165989	-0.355248	0.268	0.34	1	FAM50A
PUM3	0.0016599	-0.455293	0.153	0.215	1	PUM3
CTSA	0.00166001	0.409689	0.395	0.33	1	CTSA
TAMM41	0.00167064	-0.623622	0.078	0.126	1	TAMM41
UPF3A	0.00168254	-0.371137	0.228	0.298	1	UPF3A
SGTB	0.00168515	0.468634	0.268	0.206	1	SGTB
TRAF5	0.00169	-0.296095	0.283	0.357	1	TRAF5
PPP2R2B	0.00169414	-0.924022	0.042	0.08	1	PPP2R2B
MRPL15	0.00169462	-0.622139	0.097	0.148	1	MRPL15
RBM3	0.00169539	-0.194788	0.582	0.668	1	RBM3
HMGB2	0.00169738	0.390202	0.519	0.465	1	HMGB2
SNX17	0.0016981	-0.272596	0.33	0.409	1	SNX17
CAT	0.00170479	-0.396465	0.173	0.238	1	CAT
SLC35C2	0.00170728	-0.400925	0.167	0.231	1	SLC35C2
MLST8	0.00170801	-0.653647	0.068	0.113	1	MLST8
ZNF263	0.00171114	-0.61968	0.072	0.119	1	ZNF263
PSMC3	0.00172147	-0.337949	0.245	0.318	1	PSMC3
CYTH4	0.00172307	-0.455293	0.159	0.22	1	CYTH4
FASTK	0.0017248	-0.446905	0.154	0.215	1	FASTK
PIP4K2A	0.00172691	-0.368045	0.316	0.388	1	PIP4K2A
ZBTB22	0.00172806	-0.907998	0.038	0.074	1	ZBTB22
PPP1R8	0.00172984	-0.727348	0.061	0.104	1	PPP1R8
REX1BD	0.0017317	-0.23886	0.426	0.503	1	REX1BD
AC011446.2	0.00173802	-1.871	0.007	0.029	1	AC011446.2
PLCXD2	0.00174072	-0.854515	0.039	0.076	1	PLCXD2
METTL25	0.00175171	-0.889619	0.036	0.072	1	METTL25
SSH1	0.00175261	0.722729	0.117	0.073	1	SSH1
DOCK9	0.00176442	-0.637132	0.084	0.132	1	DOCK9
PPP6C	0.00176666	-0.308067	0.326	0.397	1	PPP6C
AK6	0.00177199	-0.651776	0.094	0.144	1	AK6
TSHR	0.00177624	1.58843	0.036	0.013	1	TSHR
GUK1	0.00178021	-0.21607	0.633	0.69	1	GUK1
IK	0.0017835	-0.257725	0.446	0.525	1	IK
CSKMT	0.00179947	-0.665329	0.065	0.109	1	CSKMT
ZNF48	0.00180063	-1.11939	0.017	0.045	1	ZNF48
TOMM40	0.00180771	-0.682599	0.105	0.156	1	TOMM40
GJB6	0.00180851	1.48889	0.036	0.013	1	GJB6
RBM14	0.00180932	-0.616891	0.111	0.164	1	RBM14
MBNL3	0.00181093	-1.17711	0.026	0.058	1	MBNL3
ABCF2	0.00181188	-0.711967	0.071	0.116	1	ABCF2
CHD7	0.0018141	-0.646037	0.081	0.129	1	CHD7
FAM13B	0.00181639	-0.373098	0.185	0.25	1	FAM13B
INSIG1	0.00182003	-0.45631	0.141	0.202	1	INSIG1
PURA	0.00182142	-0.347123	0.247	0.317	1	PURA
RINT1	0.00184976	-0.831111	0.055	0.096	1	RINT1
KCTD6	0.00186278	-1.33214	0.019	0.047	1	KCTD6
PABPC1	0.00186841	0.258868	0.978	0.967	1	PABPC1
TARBP1	0.00187301	-0.844531	0.055	0.096	1	TARBP1
CRELD2	0.00187539	-0.592564	0.136	0.191	1	CRELD2
GPX4	0.00188197	-0.211505	0.456	0.539	1	GPX4
HIVEP2	0.00188288	-0.298361	0.28	0.355	1	HIVEP2
PDE7B	0.00188452	1.30464	0.052	0.024	1	PDE7B
FLII	0.00188461	-0.306602	0.271	0.346	1	FLII
RORA	0.00189749	0.341099	0.652	0.605	1	RORA
AQR	0.00190517	-0.534429	0.117	0.172	1	AQR
NBPF10	0.00191142	-1.18096	0.029	0.061	1	NBPF10
B3GNT8	0.00192115	-2.6595	0.001	0.017	1	B3GNT8
AC009133.3	0.00192645	-1.94762	0.006	0.026	1	AC009133.3
AP005482.1	0.001933	-1.897	0.006	0.026	1	AP005482.1
PBRM1	0.0019338	-0.352819	0.244	0.314	1	PBRM1
AKR1B1	0.00193446	-0.392589	0.193	0.259	1	AKR1B1
PCF11	0.00193506	-0.297401	0.208	0.278	1	PCF11
CDK14	0.00193818	1.55366	0.042	0.017	1	CDK14
AC012615.1	0.00194601	-1.44399	0.014	0.04	1	AC012615.1
UBE2M	0.00194619	-0.282289	0.29	0.366	1	UBE2M
PACSIN2	0.00195575	-0.814537	0.062	0.105	1	PACSIN2
GLOD4	0.00196946	-0.399081	0.218	0.282	1	GLOD4
NAA80	0.00197	-0.816828	0.052	0.092	1	NAA80
BEX3	0.00197693	0.503121	0.188	0.133	1	BEX3
CTNNBL1	0.00199839	-0.473264	0.137	0.195	1	CTNNBL1
TMEM50B	0.0019989	-0.491189	0.177	0.238	1	TMEM50B
STRIP2	0.00200031	2.17339	0.019	0.004	1	STRIP2
HP1BP3	0.00200705	-0.18065	0.554	0.629	1	HP1BP3
[truncated: 7,980 more rows]

## Sheet: Treg.DEGs.PPB
row.names	p_val	avg_log2FC	pct.1	pct.2	p_val_adj	gene
SRGN	5.53504e-196	2.49212	0.984	0.815	1.2347e-191	SRGN
RGS1	4.04146e-149	3.55563	0.778	0.234	9.01529e-145	RGS1
CXCR4	1.03282e-121	1.95362	0.906	0.537	2.30391e-117	CXCR4
ZFP36	3.3036e-115	2.49692	0.874	0.529	7.36933e-111	ZFP36
DUSP1	2.97024e-114	2.349	0.873	0.571	6.62573e-110	DUSP1
TLE5	1.00949e-111	-1.09713	0.876	0.988	2.25187e-107	TLE5
SYTL3	1.14792e-109	3.28652	0.569	0.104	2.56067e-105	SYTL3
FOS	1.14882e-106	3.10557	0.716	0.274	2.56268e-102	FOS
TSC22D3	1.51685e-105	1.4792	0.981	0.901	3.38363e-101	TSC22D3
CYTIP	3.01838e-103	1.47535	0.913	0.674	6.73309e-99	CYTIP
CREM	8.68682e-101	3.17845	0.612	0.179	1.93777e-96	CREM
CTLA4	1.20219e-96	2.31955	0.786	0.397	2.68172e-92	CTLA4
CD52	5.10105e-96	-0.942677	0.939	0.999	1.13789e-91	CD52
SMAP2	2.33377e-91	1.40592	0.898	0.662	5.20594e-87	SMAP2
MT-ATP8	3.08817e-91	2.19145	0.823	0.571	6.88878e-87	MT-ATP8
DUSP4	1.46821e-89	3.40135	0.522	0.115	3.27513e-85	DUSP4
TCF7	1.58794e-86	-2.05881	0.306	0.74	3.54222e-82	TCF7
TRAF3IP3	3.45489e-84	-1.20921	0.623	0.923	7.70681e-80	TRAF3IP3
CDC25B	8.52757e-83	-2.16565	0.18	0.646	1.90225e-78	CDC25B
EEF1A1	3.18327e-82	-0.549679	1	1	7.10093e-78	EEF1A1
GIMAP7	1.5017e-78	-1.26788	0.475	0.883	3.34984e-74	GIMAP7
LDHB	1.72564e-78	-0.954202	0.798	0.974	3.84938e-74	LDHB
BTG1	4.76251e-78	0.934383	0.993	0.974	1.06237e-73	BTG1
SAMSN1	2.18195e-76	2.61709	0.563	0.185	4.86728e-72	SAMSN1
RPL5	3.62554e-75	-0.662674	0.991	1	8.08749e-71	RPL5
EMP3	3.70202e-73	-1.08172	0.628	0.944	8.2581e-69	EMP3
CNN2	9.17628e-73	-1.16596	0.577	0.919	2.04695e-68	CNN2
JUND	2.59711e-72	1.29352	0.964	0.94	5.79337e-68	JUND
SAT1	3.92999e-72	1.97544	0.834	0.63	8.76663e-68	SAT1
RPS12	2.74967e-71	-0.581196	1	1	6.13369e-67	RPS12
KLF2	6.13852e-71	-0.843325	0.589	0.985	1.36932e-66	KLF2
NOSIP	6.27668e-71	-1.81289	0.417	0.768	1.40014e-66	NOSIP
SLC9A3R1	5.41259e-70	-1.39688	0.434	0.799	1.20739e-65	SLC9A3R1
TNFAIP3	1.09468e-69	1.81235	0.811	0.581	2.4419e-65	TNFAIP3
NFKBIA	4.70762e-69	1.73366	0.823	0.538	1.05013e-64	NFKBIA
SRSF5	6.402e-69	-1.02293	0.706	0.927	1.42809e-64	SRSF5
JUN	7.84882e-68	2.00868	0.778	0.471	1.75084e-63	JUN
BATF	8.74582e-68	2.61057	0.644	0.331	1.95093e-63	BATF
RIPOR2	1.75566e-66	-1.24181	0.502	0.842	3.91636e-62	RIPOR2
RPSA	3.92676e-65	-0.591038	0.988	1	8.75943e-61	RPSA
SNX9	7.13663e-65	2.38497	0.524	0.178	1.59197e-60	SNX9
EEF2	3.46878e-64	-0.600632	0.974	1	7.7378e-60	EEF2
RPL18A	4.44134e-64	-0.473152	1	1	9.90729e-60	RPL18A
RPL23A	4.7608e-64	-0.548971	0.996	1	1.06199e-59	RPL23A
SLA	1.62222e-63	1.802	0.684	0.374	3.61868e-59	SLA
RPS7	4.92176e-63	-0.47987	1	1	1.0979e-58	RPS7
RPS18	6.70252e-62	-0.542047	1	1	1.49513e-57	RPS18
TNFRSF18	1.1721e-60	3.09006	0.473	0.154	2.61461e-56	TNFRSF18
RPS14	1.39376e-60	-0.47499	1	1	3.10905e-56	RPS14
RPL10	3.73604e-60	-0.486994	1	1	8.33399e-56	RPL10
GIMAP4	3.5147e-59	-1.10709	0.485	0.846	7.84024e-55	GIMAP4
RPL19	5.21445e-59	-0.417489	1	1	1.16319e-54	RPL19
RPL11	4.01999e-58	-0.440095	0.999	1	8.96739e-54	RPL11
HSPA1B	1.63931e-57	4.4466	0.302	0.04	3.65681e-53	HSPA1B
LIME1	8.7695e-57	-1.33507	0.377	0.738	1.95621e-52	LIME1
RPL26	1.00829e-56	-0.443085	0.999	1	2.24918e-52	RPL26
PFKFB3	3.20494e-56	3.08007	0.354	0.07	7.14926e-52	PFKFB3
RPS3A	5.9684e-55	-0.477094	1	1	1.33137e-50	RPS3A
RPL6	1.98524e-54	-0.440029	1	1	4.42847e-50	RPL6
RPS5	3.02291e-54	-0.597167	0.977	0.999	6.74319e-50	RPS5
MT-CO1	4.8425e-54	0.642597	1	1	1.08022e-49	MT-CO1
S1PR1	6.78703e-54	-1.68061	0.195	0.572	1.51398e-49	S1PR1
RPS2	7.36686e-54	-0.480929	1	1	1.64333e-49	RPS2
RPL30	1.42359e-53	-0.447861	1	1	3.17559e-49	RPL30
RPS3	5.40224e-53	-0.434131	1	1	1.20508e-48	RPS3
RPL3	1.07501e-52	-0.505056	1	1	2.39802e-48	RPL3
GPSM3	3.98979e-52	-0.908937	0.628	0.894	8.90002e-48	GPSM3
RPL21	4.05134e-52	-0.54228	0.99	1	9.03732e-48	RPL21
RPL10A	4.19605e-52	-0.529735	0.99	0.997	9.36013e-48	RPL10A
SH2D2A	1.37115e-51	1.86375	0.593	0.289	3.05863e-47	SH2D2A
PLSCR3	1.54016e-51	-1.26963	0.358	0.705	3.43564e-47	PLSCR3
LEF1	2.92002e-51	-1.11465	0.469	0.803	6.5137e-47	LEF1
ITGB7	3.09517e-51	-1.49199	0.271	0.618	6.90439e-47	ITGB7
GSTK1	7.428e-51	-0.855164	0.773	0.938	1.65696e-46	GSTK1
LIMD2	4.18776e-50	-0.790642	0.778	0.963	9.34164e-46	LIMD2
IFITM1	9.70737e-50	-0.853879	0.846	0.954	2.16542e-45	IFITM1
RPS27A	1.48833e-49	-0.443327	0.999	1	3.32003e-45	RPS27A
RASGRP2	2.19351e-49	-1.4451	0.267	0.622	4.89306e-45	RASGRP2
PTPN6	3.89947e-48	-1.34302	0.235	0.594	8.69854e-44	PTPN6
RPS8	4.14121e-48	-0.397592	1	1	9.2378e-44	RPS8
PHLDA1	5.26122e-48	3.21057	0.329	0.074	1.17362e-43	PHLDA1
RPS28	7.634e-47	-0.354033	1	1	1.70292e-42	RPS28
DDIT4	1.30702e-46	1.31531	0.775	0.563	2.91557e-42	DDIT4
IL2RA	4.50707e-46	2.59497	0.481	0.203	1.00539e-41	IL2RA
STK17B	1.19798e-45	0.995697	0.87	0.72	2.67233e-41	STK17B
RPL4	4.26047e-45	-0.547726	0.974	0.999	9.50384e-41	RPL4
MYL12A	5.03626e-45	-0.54978	0.916	0.99	1.12344e-40	MYL12A
RPS13	5.05016e-45	-0.428738	0.996	1	1.12654e-40	RPS13
ITGB1	5.98199e-45	-1.28926	0.492	0.756	1.3344e-40	ITGB1
LINC01943	7.38853e-45	2.74043	0.315	0.07	1.64816e-40	LINC01943
RPL29	9.7586e-45	-0.37044	0.999	1	2.17685e-40	RPL29
RPS23	1.04101e-44	-0.369347	1	1	2.32217e-40	RPS23
ANXA1	1.05869e-44	-1.50263	0.219	0.556	2.36162e-40	ANXA1
FOSB	1.11131e-44	2.85708	0.345	0.093	2.47899e-40	FOSB
NAMPT	2.12631e-44	2.5795	0.375	0.113	4.74316e-40	NAMPT
RPL41	2.8589e-44	-0.342045	1	1	6.37734e-40	RPL41
TAGLN2	1.2098e-43	-0.842061	0.71	0.914	2.6987e-39	TAGLN2
RACK1	1.5638e-43	-0.404098	0.999	0.999	3.48837e-39	RACK1
RPS4X	1.69628e-43	-0.376876	1	1	3.78389e-39	RPS4X
PBX4	3.34504e-43	1.96125	0.418	0.142	7.46178e-39	PBX4
VIM	4.04783e-43	-0.629151	0.841	0.975	9.0295e-39	VIM
RPL32	4.36852e-43	-0.379973	0.999	1	9.74485e-39	RPL32
FOSL2	9.09412e-43	2.99279	0.268	0.048	2.02863e-38	FOSL2
RPL7A	1.33885e-42	-0.356134	0.999	1	2.98656e-38	RPL7A
SUN2	2.11704e-42	-1.13943	0.431	0.718	4.72248e-38	SUN2
LINC00861	4.34484e-42	-1.13939	0.328	0.665	9.69203e-38	LINC00861
GK	5.21234e-42	2.47917	0.338	0.091	1.16272e-37	GK
RNF19A	6.56363e-42	1.42092	0.642	0.38	1.46415e-37	RNF19A
LAYN	8.66467e-42	4.41363	0.193	0.014	1.93283e-37	LAYN
TMSB10	1.77771e-41	-0.412977	0.996	1	3.96554e-37	TMSB10
RPS6	2.02882e-41	-0.414923	1	1	4.52568e-37	RPS6
RPS9	2.37842e-41	-0.435272	0.996	1	5.30553e-37	RPS9
RPL13	2.8538e-41	-0.349529	1	1	6.36597e-37	RPL13
RPL14	3.51861e-41	-0.364508	0.999	1	7.84897e-37	RPL14
DUSP16	7.91026e-41	1.73732	0.47	0.198	1.76454e-36	DUSP16
BIN1	3.18403e-40	-1.00856	0.421	0.732	7.10262e-36	BIN1
RPL35A	4.82288e-40	-0.376463	0.997	1	1.07584e-35	RPL35A
PRDM1	6.26948e-40	1.50307	0.655	0.423	1.39853e-35	PRDM1
RPS27	9.29194e-40	-0.38509	0.997	1	2.07275e-35	RPS27
TRAT1	1.07119e-39	-1.42794	0.189	0.502	2.38951e-35	TRAT1
CCNH	1.07168e-39	1.49339	0.626	0.392	2.3906e-35	CCNH
UGP2	1.13676e-39	1.51266	0.619	0.378	2.53577e-35	UGP2
SOCS1	1.3591e-39	1.80709	0.496	0.229	3.03173e-35	SOCS1
IL16	1.42041e-39	-1.08643	0.374	0.678	3.1685e-35	IL16
RPL18	1.54927e-39	-0.345496	1	1	3.45595e-35	RPL18
ANXA6	3.27572e-39	-0.948737	0.53	0.785	7.30716e-35	ANXA6
LAT	5.06997e-39	-0.86391	0.622	0.846	1.13096e-34	LAT
ENTPD1	5.8929e-39	2.00095	0.453	0.195	1.31453e-34	ENTPD1
ZNRF1	7.00038e-39	2.1112	0.351	0.106	1.56157e-34	ZNRF1
FAU	8.45903e-39	-0.349237	1	1	1.88696e-34	FAU
RPS21	1.00022e-38	-0.379562	0.999	1	2.23118e-34	RPS21
ARID5B	1.1875e-38	1.1166	0.742	0.55	2.64896e-34	ARID5B
IL18R1	2.78123e-38	2.15993	0.333	0.095	6.20408e-34	IL18R1
LY6E	5.69115e-38	-0.807775	0.628	0.874	1.26952e-33	LY6E
ETS1	6.78295e-38	0.626885	0.971	0.949	1.51307e-33	ETS1
PCED1B-AS1	8.8602e-38	-0.767717	0.714	0.913	1.97645e-33	PCED1B-AS1
HERPUD1	9.01585e-38	1.55161	0.6	0.361	2.01116e-33	HERPUD1
RPL15	1.40993e-37	-0.369149	0.994	1	3.14514e-33	RPL15
CXCR6	1.69117e-37	2.8579	0.254	0.05	3.77249e-33	CXCR6
MYC	1.87041e-37	-2.24923	0.089	0.354	4.17233e-33	MYC
HSPA8	2.32824e-37	-0.565891	0.905	0.981	5.1936e-33	HSPA8
CBLB	3.4714e-37	1.47685	0.55	0.291	7.74365e-33	CBLB
TIGIT	1.01663e-36	1.52909	0.625	0.406	2.2678e-32	TIGIT
CSRNP1	1.0442e-36	2.1089	0.348	0.113	2.32929e-32	CSRNP1
RPS25	1.07385e-36	-0.355956	1	1	2.39545e-32	RPS25
RPL13A	1.26462e-36	-0.407848	0.988	0.999	2.82098e-32	RPL13A
GLCCI1	1.97803e-36	1.45885	0.557	0.302	4.41239e-32	GLCCI1
RPS15A	2.28022e-36	-0.3057	1	1	5.08648e-32	RPS15A
MT-ND4L	2.63228e-36	0.787599	0.986	0.98	5.87182e-32	MT-ND4L
FKBP5	4.15262e-36	1.51291	0.6	0.368	9.26324e-32	FKBP5
TGFB1	5.26159e-36	-0.870019	0.55	0.803	1.1737e-31	TGFB1
RPS15	2.96433e-35	-0.299058	1	1	6.61253e-31	RPS15
EEF1G	1.37658e-34	-0.486327	0.938	0.989	3.07074e-30	EEF1G
TNFRSF4	2.08258e-34	2.44336	0.557	0.335	4.64561e-30	TNFRSF4
RPL28	2.12886e-34	-0.273597	1	1	4.74884e-30	RPL28
ICA1	4.47421e-34	2.4113	0.284	0.075	9.98063e-30	ICA1
CRYBG1	5.24867e-34	1.59847	0.534	0.302	1.17082e-29	CRYBG1
PCBP1	5.31283e-34	-0.592895	0.814	0.946	1.18513e-29	PCBP1
FOXP3	6.33825e-34	1.73785	0.534	0.29	1.41387e-29	FOXP3
GRK6	9.00363e-34	-1.10445	0.339	0.618	2.00844e-29	GRK6
LTB	1.25246e-33	-0.550123	0.899	0.965	2.79387e-29	LTB
EEF1B2	1.39915e-33	-0.499156	0.916	0.98	3.12108e-29	EEF1B2
IL1R1	2.63243e-33	4.17729	0.156	0.012	5.87216e-29	IL1R1
RPL8	4.20646e-33	-0.366461	0.996	1	9.38336e-29	RPL8
ICOS	5.32306e-33	1.79778	0.498	0.27	1.18741e-28	ICOS
BIN2	1.15093e-32	-0.930218	0.447	0.705	2.56737e-28	BIN2
LINC00239	1.34306e-32	2.82442	0.211	0.037	2.99597e-28	LINC00239
PPP1R15A	1.45353e-32	1.50847	0.545	0.323	3.24238e-28	PPP1R15A
HINT1	2.14082e-32	-0.585783	0.851	0.955	4.77554e-28	HINT1
RPLP0	2.94426e-32	-0.420978	0.994	0.999	6.56777e-28	RPLP0
TENT5C	3.63996e-32	1.61061	0.447	0.207	8.11966e-28	TENT5C
RPL34	3.88634e-32	-0.336822	1	1	8.66927e-28	RPL34
MALAT1	5.34811e-32	0.647498	1	1	1.193e-27	MALAT1
FRMD4B	6.87305e-32	1.9521	0.325	0.108	1.53317e-27	FRMD4B
BTG3	8.68038e-32	1.78763	0.418	0.188	1.93633e-27	BTG3
STMN3	4.86698e-31	-1.97973	0.092	0.329	1.08568e-26	STMN3
PFN1	7.33524e-31	-0.372123	0.996	1	1.63627e-26	PFN1
MTRNR2L12	7.744e-31	0.660554	1	1	1.72745e-26	MTRNR2L12
AQP3	8.22739e-31	-1.13281	0.436	0.688	1.83528e-26	AQP3
S1PR4	2.67483e-30	-0.830578	0.495	0.76	5.96673e-26	S1PR4
STAT1	5.34003e-30	-1.20691	0.456	0.681	1.1912e-25	STAT1
LINC02195	6.71501e-30	4.11897	0.147	0.013	1.49792e-25	LINC02195
RPL27	7.29492e-30	-0.42496	0.967	0.993	1.62728e-25	RPL27
CD7	1.47639e-29	1.31686	0.766	0.634	3.29338e-25	CD7
MAZ	2.07555e-29	-1.07563	0.329	0.586	4.62992e-25	MAZ
PDE4D	2.67318e-29	2.17219	0.273	0.082	5.96307e-25	PDE4D
ZC3H12D	3.69897e-29	1.97102	0.29	0.092	8.25129e-25	ZC3H12D
SH3BP5	3.70132e-29	-1.66725	0.121	0.362	8.25654e-25	SH3BP5
IL1R2	3.92395e-29	5.04141	0.118	0.004	8.75316e-25	IL1R2
CNOT6L	5.13287e-29	1.31427	0.515	0.297	1.14499e-24	CNOT6L
TBC1D10C	5.87179e-29	-0.689682	0.592	0.819	1.30982e-24	TBC1D10C
ADD3	1.21721e-28	-0.684498	0.512	0.771	2.71523e-24	ADD3
RPL36	1.55216e-28	-0.31352	0.999	1	3.46241e-24	RPL36
PIK3IP1	1.74202e-28	0.888291	0.76	0.633	3.88593e-24	PIK3IP1
SYTL1	2.49273e-28	-0.960985	0.387	0.632	5.56052e-24	SYTL1
MCUB	2.73821e-28	-0.795367	0.416	0.689	6.10812e-24	MCUB
RNASET2	4.42139e-28	-0.752414	0.514	0.762	9.86279e-24	RNASET2
RPL37A	4.75816e-28	-0.332801	0.994	0.997	1.0614e-23	RPL37A
C1orf162	6.55904e-28	-2.02214	0.069	0.283	1.46313e-23	C1orf162
NDFIP2	9.94356e-28	2.96283	0.172	0.028	2.21811e-23	NDFIP2
MFNG	4.52311e-27	-1.16665	0.232	0.485	1.00897e-22	MFNG
VDR	7.70227e-27	4.42645	0.12	0.007	1.71815e-22	VDR
ARHGAP45	8.74075e-27	-0.799022	0.475	0.713	1.9498e-22	ARHGAP45
TESPA1	1.01024e-26	-0.918956	0.323	0.583	2.25355e-22	TESPA1
EVL	1.11495e-26	-0.47191	0.838	0.966	2.48711e-22	EVL
TSPYL2	2.1293e-26	1.86595	0.411	0.209	4.74983e-22	TSPYL2
TMEM123	2.38961e-26	-0.67032	0.573	0.799	5.33051e-22	TMEM123
CALM1	2.51252e-26	-0.448746	0.887	0.979	5.60468e-22	CALM1
KIF2A	3.40347e-26	-0.825757	0.417	0.672	7.59212e-22	KIF2A
RPL35	4.81544e-26	-0.33337	0.994	0.997	1.07418e-21	RPL35
LY9	5.02909e-26	-1.45448	0.14	0.368	1.12184e-21	LY9
SLAMF1	7.07369e-26	1.49427	0.486	0.294	1.57793e-21	SLAMF1
CORO1A	7.30739e-26	-0.416353	0.935	0.993	1.63006e-21	CORO1A
MARCKSL1	1.83832e-25	-1.45943	0.102	0.316	4.10073e-21	MARCKSL1
CD69	1.89523e-25	1.19398	0.749	0.615	4.22768e-21	CD69
VAV3	2.00144e-25	1.92395	0.284	0.101	4.46461e-21	VAV3
MT-CYB	2.15227e-25	0.538387	0.999	1	4.80108e-21	MT-CYB
ARID5A	2.25416e-25	1.44189	0.462	0.262	5.02835e-21	ARID5A
PSME1	2.2595e-25	-0.491824	0.838	0.949	5.04027e-21	PSME1
BTF3	2.40982e-25	-0.389631	0.962	0.992	5.37558e-21	BTF3
STAT3	2.9396e-25	0.920497	0.691	0.529	6.55736e-21	STAT3
RPL39	3.73209e-25	-0.266311	1	1	8.32517e-21	RPL39
LCK	5.78427e-25	-0.506825	0.75	0.923	1.2903e-20	LCK
RPS16	8.25324e-25	-0.32955	0.997	1	1.84105e-20	RPS16
EIF3F	9.58818e-25	-0.55171	0.736	0.914	2.13884e-20	EIF3F
IPCEF1	1.4179e-24	1.35166	0.452	0.248	3.16291e-20	IPCEF1
CLK1	1.71546e-24	1.25781	0.499	0.297	3.82667e-20	CLK1
RPLP2	1.94316e-24	-0.265643	0.997	1	4.33461e-20	RPLP2
BCL6	2.22484e-24	3.19632	0.137	0.018	4.96295e-20	BCL6
NACA	3.03247e-24	-0.314853	0.988	1	6.76454e-20	NACA
S100A10	3.99836e-24	-0.68808	0.766	0.894	8.91914e-20	S100A10
MIR4435-2HG	5.1923e-24	1.33729	0.502	0.295	1.15825e-19	MIR4435-2HG
P2RY8	5.28709e-24	-1.02759	0.242	0.481	1.17939e-19	P2RY8
PMAIP1	7.47962e-24	1.52099	0.398	0.196	1.66848e-19	PMAIP1
NDUFB9	8.39885e-24	-0.722039	0.528	0.728	1.87353e-19	NDUFB9
CSK	8.71695e-24	-0.617758	0.569	0.785	1.94449e-19	CSK
ESYT1	1.18705e-23	-1.11295	0.261	0.491	2.64795e-19	ESYT1
YBX1	1.92922e-23	-0.462915	0.85	0.951	4.30351e-19	YBX1
SEPTIN9	2.08308e-23	-0.517939	0.726	0.892	4.64673e-19	SEPTIN9
RPL7	2.08821e-23	-0.375635	0.928	0.979	4.65818e-19	RPL7
HAVCR2	2.39259e-23	2.52032	0.134	0.018	5.33714e-19	HAVCR2
RGS19	3.01532e-23	-1.14421	0.216	0.443	6.72628e-19	RGS19
TBC1D8	5.01612e-23	4.87149	0.095	0.004	1.11895e-18	TBC1D8
SPOCK2	5.34369e-23	0.669669	0.851	0.828	1.19202e-18	SPOCK2
IKZF2	5.98335e-23	1.21748	0.421	0.211	1.33471e-18	IKZF2
RHBDD2	6.18051e-23	1.21424	0.485	0.289	1.37869e-18	RHBDD2
EIF5A	9.29103e-23	-0.68249	0.486	0.704	2.07255e-18	EIF5A
RNF214	9.38529e-23	-1.21548	0.199	0.419	2.09358e-18	RNF214
SH3BP1	9.78973e-23	-1.19152	0.203	0.423	2.18379e-18	SH3BP1
SRSF7	9.79008e-23	0.851533	0.781	0.676	2.18387e-18	SRSF7
SESN1	1.40918e-22	2.35524	0.251	0.091	3.14346e-18	SESN1
UBA52	1.55941e-22	-0.305357	0.987	0.999	3.47858e-18	UBA52
FTH1	1.68191e-22	0.660394	0.994	0.997	3.75184e-18	FTH1
CD99	2.29117e-22	-0.534507	0.704	0.868	5.11092e-18	CD99
CD48	2.39867e-22	-0.63195	0.603	0.804	5.35072e-18	CD48
ARHGEF18	2.78763e-22	-1.12615	0.199	0.422	6.21836e-18	ARHGEF18
CD74	3.20397e-22	0.724052	0.942	0.871	7.14708e-18	CD74
DUSP2	3.2117e-22	1.66783	0.43	0.24	7.16435e-18	DUSP2
CD2	3.68648e-22	0.654073	0.877	0.832	8.22343e-18	CD2
GABARAPL1	3.85445e-22	1.91059	0.228	0.072	8.59811e-18	GABARAPL1
PER1	5.13741e-22	2.04164	0.214	0.064	1.146e-17	PER1
IL12RB2	5.32771e-22	2.46533	0.17	0.039	1.18845e-17	IL12RB2
GPR132	5.55082e-22	1.77806	0.247	0.085	1.23822e-17	GPR132
PTPN22	9.10986e-22	1.26329	0.439	0.246	2.03214e-17	PTPN22
ARRB2	9.39377e-22	-1.07741	0.261	0.476	2.09547e-17	ARRB2
AHNAK	1.04452e-21	-0.759786	0.548	0.75	2.33001e-17	AHNAK
HLF	1.1243e-21	4.06613	0.102	0.008	2.50798e-17	HLF
EIF3L	1.13222e-21	-0.611435	0.567	0.78	2.52563e-17	EIF3L
FOXO1	1.18668e-21	1.03977	0.577	0.399	2.64712e-17	FOXO1
EML4	1.50893e-21	0.77568	0.76	0.652	3.36598e-17	EML4
CDKN2D	1.7293e-21	-1.33624	0.137	0.34	3.85755e-17	CDKN2D
MIR23AHG	1.76877e-21	3.01522	0.149	0.029	3.9456e-17	MIR23AHG
RAB37	2.08367e-21	-1.59089	0.11	0.3	4.64804e-17	RAB37
BIRC3	2.1079e-21	1.10945	0.6	0.441	4.7021e-17	BIRC3
OPTN	2.36492e-21	-0.764269	0.436	0.655	5.27542e-17	OPTN
TUBB	2.46929e-21	-0.612233	0.439	0.668	5.50825e-17	TUBB
CITED2	6.45085e-21	-0.598582	0.274	0.517	1.43899e-16	CITED2
LAPTM4B	7.83952e-21	2.98914	0.144	0.028	1.74876e-16	LAPTM4B
PPP1CA	9.06289e-21	-0.566373	0.657	0.831	2.02166e-16	PPP1CA
EIF3E	1.07356e-20	-0.539122	0.639	0.827	2.3948e-16	EIF3E
RPS10	1.33365e-20	-0.790293	0.382	0.603	2.97498e-16	RPS10
NR4A1	1.35071e-20	4.99032	0.098	0.008	3.01302e-16	NR4A1
RBL2	1.41182e-20	-0.7335	0.485	0.673	3.14935e-16	RBL2
SYAP1	1.51842e-20	1.21754	0.427	0.239	3.38714e-16	SYAP1
UCP2	1.57577e-20	-0.499607	0.727	0.896	3.51506e-16	UCP2
PELI1	2.01343e-20	1.20083	0.508	0.335	4.49136e-16	PELI1
METRNL	3.27783e-20	3.54765	0.12	0.018	7.31185e-16	METRNL
RHOC	3.37325e-20	1.89796	0.218	0.072	7.5247e-16	RHOC
LINC-PINT	4.61688e-20	1.33996	0.332	0.154	1.02989e-15	LINC-PINT
THOC3	5.96414e-20	-1.21327	0.205	0.404	1.33042e-15	THOC3
MAL	6.96979e-20	-1.12602	0.235	0.441	1.55475e-15	MAL
FBL	7.37523e-20	-0.974825	0.258	0.466	1.64519e-15	FBL
IRF4	1.04767e-19	2.29426	0.176	0.048	2.33704e-15	IRF4
TOX2	1.41533e-19	1.88104	0.229	0.082	3.15718e-15	TOX2
THADA	1.4332e-19	1.8051	0.303	0.14	3.19704e-15	THADA
HMGA1	1.7105e-19	-1.00039	0.253	0.455	3.81562e-15	HMGA1
ERP29	1.81077e-19	-0.572445	0.586	0.771	4.03929e-15	ERP29
PTP4A2	2.04656e-19	-0.519998	0.622	0.797	4.56526e-15	PTP4A2
EGLN2	2.09251e-19	-1.08603	0.224	0.422	4.66777e-15	EGLN2
PDE4A	2.42124e-19	2.63001	0.128	0.023	5.40107e-15	PDE4A
RNF213	3.08077e-19	0.80776	0.76	0.689	6.87226e-15	RNF213
DYNLT1	3.86968e-19	1.14503	0.427	0.246	8.63209e-15	DYNLT1
RPS24	3.89303e-19	-0.239221	1	1	8.68418e-15	RPS24
TNFRSF1B	3.9594e-19	1.08031	0.622	0.472	8.83223e-15	TNFRSF1B
ANXA11	4.40748e-19	-0.585638	0.554	0.742	9.83177e-15	ANXA11
NEAT1	5.18877e-19	0.889255	0.812	0.728	1.15746e-14	NEAT1
KLF6	5.51912e-19	0.792297	0.825	0.762	1.23115e-14	KLF6
RPS6KA1	5.78385e-19	-1.10706	0.202	0.399	1.2902e-14	RPS6KA1
TC2N	8.03205e-19	-0.691895	0.312	0.541	1.79171e-14	TC2N
TRABD2A	8.46444e-19	-1.29231	0.131	0.314	1.88816e-14	TRABD2A
ZBTB16	1.09034e-18	3.14902	0.108	0.015	2.43223e-14	ZBTB16
BCL9L	1.11036e-18	-1.26749	0.127	0.311	2.47687e-14	BCL9L
RORA	1.15444e-18	0.900711	0.652	0.508	2.57521e-14	RORA
LGALS9	1.21413e-18	-1.04016	0.225	0.429	2.70836e-14	LGALS9
C16orf54	1.25808e-18	-1.18729	0.141	0.329	2.80639e-14	C16orf54
STAM	1.35795e-18	1.09168	0.475	0.302	3.02917e-14	STAM
CDKN1A	2.09638e-18	3.38437	0.097	0.011	4.67641e-14	CDKN1A
ORAI1	2.20979e-18	-0.951967	0.268	0.465	4.92939e-14	ORAI1
FLT3LG	2.27641e-18	-0.919808	0.323	0.512	5.07799e-14	FLT3LG
TRADD	2.29642e-18	-0.806009	0.348	0.555	5.12262e-14	TRADD
NFATC3	2.39391e-18	-1.03165	0.189	0.385	5.34008e-14	NFATC3
PPP1CC	3.31101e-18	-0.639551	0.505	0.686	7.38588e-14	PPP1CC
SH3YL1	3.7374e-18	-1.17474	0.167	0.355	8.33702e-14	SH3YL1
DOK2	5.16768e-18	-0.854442	0.39	0.576	1.15275e-13	DOK2
NDUFA12	6.29346e-18	-0.732336	0.413	0.604	1.40388e-13	NDUFA12
ITK	6.47009e-18	0.741313	0.745	0.629	1.44328e-13	ITK
HPGD	7.08948e-18	2.38104	0.195	0.067	1.58145e-13	HPGD
LDLRAD4	7.58295e-18	1.32707	0.38	0.213	1.69153e-13	LDLRAD4
ITGB2	8.71311e-18	-0.54562	0.652	0.819	1.94363e-13	ITGB2
FYB1	9.92652e-18	-0.374993	0.886	0.966	2.21431e-13	FYB1
LDLRAP1	1.13585e-17	-1.19656	0.177	0.36	2.53374e-13	LDLRAP1
RPLP1	1.35095e-17	-0.224529	1	1	3.01356e-13	RPLP1
FUT7	1.44713e-17	-2.67284	0.035	0.165	3.22811e-13	FUT7
NPC1	1.52347e-17	1.62394	0.229	0.089	3.39841e-13	NPC1
CD3E	1.68731e-17	-0.298198	0.947	0.996	3.76388e-13	CD3E
IRF2BP2	1.71307e-17	-0.925344	0.247	0.445	3.82135e-13	IRF2BP2
CXCR3	1.9055e-17	-1.33712	0.163	0.34	4.25059e-13	CXCR3
CLEC7A	1.97543e-17	4.00273	0.076	0.004	4.40659e-13	CLEC7A
SRP9	2.17568e-17	-0.63656	0.456	0.651	4.8533e-13	SRP9
TNFRSF9	2.36645e-17	3.38606	0.102	0.015	5.27884e-13	TNFRSF9
PAK2	2.40563e-17	0.688761	0.711	0.603	5.36625e-13	PAK2
TNFAIP8	2.61021e-17	-0.654584	0.429	0.623	5.82261e-13	TNFAIP8
WHRN	2.98722e-17	2.50179	0.121	0.024	6.6636e-13	WHRN
RPS19	3.27842e-17	-0.224621	1	1	7.31316e-13	RPS19
TSC22D4	3.33999e-17	-0.730391	0.362	0.562	7.45052e-13	TSC22D4
ZBTB38	6.08289e-17	0.868305	0.53	0.36	1.35691e-12	ZBTB38
LINC02099	6.35213e-17	6.96835	0.061	0	1.41697e-12	LINC02099
CD177	6.35762e-17	8.1445	0.061	0	1.41819e-12	CD177
GNA15	6.47231e-17	2.02806	0.166	0.05	1.44378e-12	GNA15
STAT4	6.79207e-17	1.18995	0.38	0.213	1.51511e-12	STAT4
FBXL16	7.22794e-17	-1.90008	0.058	0.199	1.61234e-12	FBXL16
AKAP13	7.60638e-17	0.704167	0.73	0.615	1.69675e-12	AKAP13
M6PR	8.11361e-17	-0.831687	0.322	0.514	1.8099e-12	M6PR
NFKBIZ	9.58462e-17	1.07193	0.531	0.382	2.13804e-12	NFKBIZ
CASP8AP2	1.00923e-16	-1.15555	0.133	0.305	2.2513e-12	CASP8AP2
NR4A2	1.10158e-16	1.64107	0.302	0.154	2.45728e-12	NR4A2
APRT	1.17812e-16	-0.493587	0.626	0.794	2.62803e-12	APRT
RPL37	1.22124e-16	-0.178363	0.999	1	2.72423e-12	RPL37
KLF3	1.36092e-16	-0.789187	0.267	0.468	3.03581e-12	KLF3
HSPA1A	1.83399e-16	2.28439	0.446	0.324	4.09108e-12	HSPA1A
LGALS3BP	1.88085e-16	-1.16899	0.15	0.324	4.1956e-12	LGALS3BP
SSBP4	1.91091e-16	-0.738559	0.38	0.56	4.26267e-12	SSBP4
RPL9	1.9807e-16	-0.264295	0.993	1	4.41835e-12	RPL9
RBKS	2.29691e-16	2.63743	0.108	0.02	5.12371e-12	RBKS
ITM2B	2.37385e-16	-0.307602	0.955	0.975	5.29534e-12	ITM2B
EIF3G	2.59477e-16	-0.435507	0.691	0.856	5.78815e-12	EIF3G
SARAF	2.72486e-16	0.424715	0.977	0.987	6.07834e-12	SARAF
ADSL	2.92242e-16	-0.813283	0.299	0.484	6.51904e-12	ADSL
SLFN5	2.92865e-16	-0.487651	0.639	0.81	6.53295e-12	SLFN5
CEMIP2	3.0103e-16	1.1929	0.395	0.235	6.71507e-12	CEMIP2
TPT1	3.15662e-16	-0.229028	1	1	7.04148e-12	TPT1
DYRK2	3.19442e-16	-1.11624	0.149	0.319	7.1258e-12	DYRK2
CA5B	3.37249e-16	-1.10579	0.167	0.341	7.52302e-12	CA5B
BCL3	3.84353e-16	1.44253	0.309	0.156	8.57377e-12	BCL3
RBPJ	4.13716e-16	1.2746	0.381	0.225	9.22876e-12	RBPJ
TNIP3	4.30771e-16	2.89059	0.107	0.02	9.60921e-12	TNIP3
RAB11FIP1	4.45576e-16	1.36926	0.302	0.152	9.93946e-12	RAB11FIP1
ARL4C	5.02876e-16	-0.42149	0.685	0.85	1.12177e-11	ARL4C
DUSP10	5.12969e-16	1.54848	0.257	0.116	1.14428e-11	DUSP10
RAP2B	6.81041e-16	-1.09814	0.17	0.343	1.5192e-11	RAP2B
SLC25A6	8.17377e-16	-0.363998	0.827	0.933	1.82332e-11	SLC25A6
CRBN	8.41986e-16	-0.876313	0.244	0.429	1.87822e-11	CRBN
CYFIP2	8.45955e-16	-0.590516	0.457	0.648	1.88707e-11	CYFIP2
JUNB	9.23828e-16	0.742351	0.87	0.82	2.06078e-11	JUNB
GPRIN3	1.219e-15	0.827812	0.586	0.446	2.71923e-11	GPRIN3
ADA2	1.35731e-15	-1.26979	0.104	0.259	3.02775e-11	ADA2
SLC7A5	1.3825e-15	1.36697	0.294	0.146	3.08393e-11	SLC7A5
CD3G	1.42313e-15	-0.35061	0.724	0.878	3.17459e-11	CD3G
IL10RA	1.56271e-15	-0.544052	0.543	0.724	3.48593e-11	IL10RA
NR3C1	1.90118e-15	1.19971	0.531	0.416	4.24095e-11	NR3C1
HLA-DRA	1.99955e-15	1.17238	0.385	0.214	4.4604e-11	HLA-DRA
CCND3	2.06234e-15	-0.505157	0.457	0.674	4.60046e-11	CCND3
DNAJB1	2.29187e-15	1.00203	0.697	0.627	5.11247e-11	DNAJB1
ARHGAP30	2.31791e-15	-0.629954	0.473	0.657	5.17056e-11	ARHGAP30
CCL20	2.42632e-15	4.14213	0.071	0.005	5.41239e-11	CCL20
TPP1	2.43619e-15	1.04343	0.368	0.208	5.43442e-11	TPP1
KAT2B	2.48838e-15	1.48178	0.251	0.114	5.55082e-11	KAT2B
NIN	2.68996e-15	-0.965571	0.206	0.383	6.0005e-11	NIN
RTKN2	2.79324e-15	0.983596	0.407	0.24	6.23088e-11	RTKN2
CCR6	2.87626e-15	1.2982	0.304	0.155	6.41608e-11	CCR6
HNRNPF	3.16325e-15	-0.433128	0.62	0.795	7.05626e-11	HNRNPF
SLC2A3	3.468e-15	0.912127	0.628	0.514	7.73607e-11	SLC2A3
MCAM	3.85492e-15	4.26228	0.065	0.004	8.59917e-11	MCAM
IATPR	3.86905e-15	-2.47476	0.033	0.148	8.63068e-11	IATPR
FAM184A	3.87197e-15	1.78173	0.162	0.051	8.63719e-11	FAM184A
TPP2	4.00169e-15	-0.909355	0.229	0.407	8.92657e-11	TPP2
MT-ND3	4.20429e-15	0.508791	0.994	0.994	9.37851e-11	MT-ND3
PHTF2	4.3901e-15	1.01333	0.472	0.327	9.793e-11	PHTF2
RPL38	6.13964e-15	-0.28668	0.97	0.991	1.36957e-10	RPL38
SOCAR	6.15555e-15	2.94618	0.098	0.018	1.37312e-10	SOCAR
CCR8	6.24881e-15	1.64693	0.245	0.113	1.39392e-10	CCR8
MAGEH1	6.32971e-15	1.78382	0.293	0.154	1.41197e-10	MAGEH1
GOLGA8B	6.431e-15	1.03959	0.391	0.229	1.43456e-10	GOLGA8B
REST	7.45438e-15	-0.771956	0.316	0.492	1.66285e-10	REST
ADH5	7.72858e-15	-0.767436	0.286	0.472	1.72401e-10	ADH5
MT-ND1	8.18601e-15	0.55312	0.986	0.977	1.82605e-10	MT-ND1
CEP55	1.00098e-14	3.64016	0.079	0.01	2.23289e-10	CEP55
ARHGAP15	1.06698e-14	-0.594209	0.496	0.668	2.38011e-10	ARHGAP15
TNFSF10	1.07682e-14	-1.02636	0.199	0.372	2.40205e-10	TNFSF10
DBP	1.09271e-14	-1.39061	0.095	0.239	2.4375e-10	DBP
CCDC85B	1.21715e-14	-0.672835	0.32	0.508	2.71509e-10	CCDC85B
IL2RB	1.2292e-14	1.16301	0.429	0.282	2.74198e-10	IL2RB
GNB2	1.23248e-14	-0.47977	0.519	0.71	2.74929e-10	GNB2
TMEM204	1.26703e-14	-1.23334	0.107	0.256	2.82637e-10	TMEM204
MHENCR	1.40326e-14	-1.30249	0.113	0.261	3.13024e-10	MHENCR
AREG	1.48052e-14	2.8059	0.104	0.021	3.30261e-10	AREG
STK4	1.56339e-14	0.547705	0.851	0.825	3.48745e-10	STK4
GBP1	1.59721e-14	-0.89588	0.281	0.461	3.5629e-10	GBP1
CST7	1.65074e-14	1.20821	0.349	0.206	3.6823e-10	CST7
CRIP2	1.78418e-14	-2.2222	0.032	0.143	3.97997e-10	CRIP2
ARHGEF1	1.8203e-14	-0.430321	0.703	0.833	4.06054e-10	ARHGEF1
PPP1R16B	1.84947e-14	1.14902	0.322	0.175	4.12562e-10	PPP1R16B
FURIN	1.8883e-14	1.77383	0.244	0.117	4.21223e-10	FURIN
ARHGEF12	1.94446e-14	1.93289	0.163	0.056	4.33751e-10	ARHGEF12
AKAP5	2.05842e-14	4.33383	0.062	0.004	4.59171e-10	AKAP5
SHISA5	2.14566e-14	-0.61718	0.463	0.624	4.78632e-10	SHISA5
ATP2B1	2.31944e-14	-0.862155	0.248	0.422	5.17397e-10	ATP2B1
SIGIRR	2.99169e-14	-0.626314	0.367	0.555	6.67357e-10	SIGIRR
RCBTB2	3.04494e-14	-1.85703	0.061	0.185	6.79235e-10	RCBTB2
ZYX	3.06756e-14	-0.595858	0.518	0.686	6.8428e-10	ZYX
MZB1	3.43538e-14	2.88919	0.089	0.015	7.66331e-10	MZB1
CEACAM21	3.44953e-14	-1.18296	0.114	0.264	7.69487e-10	CEACAM21
SC5D	3.57654e-14	1.74387	0.183	0.07	7.97818e-10	SC5D
SPTAN1	3.86109e-14	-0.453144	0.556	0.73	8.61294e-10	SPTAN1
ABLIM1	4.30111e-14	-0.804414	0.253	0.43	9.59448e-10	ABLIM1
HLA-C	4.41956e-14	-0.192651	1	1	9.8587e-10	HLA-C
ABCC1	4.93659e-14	1.04889	0.408	0.255	1.1012e-09	ABCC1
IFI16	4.95079e-14	0.589526	0.71	0.593	1.10437e-09	IFI16
XAF1	5.07785e-14	-0.761701	0.325	0.487	1.13272e-09	XAF1
SEC14L1	6.71653e-14	1.30508	0.309	0.171	1.49826e-09	SEC14L1
RNASEH2B	7.23977e-14	-0.751299	0.283	0.458	1.61497e-09	RNASEH2B
APEX1	7.46483e-14	-0.848274	0.238	0.408	1.66518e-09	APEX1
LGALS3	7.53162e-14	1.03061	0.388	0.235	1.68008e-09	LGALS3
NCBP2AS2	8.19544e-14	-0.952029	0.166	0.327	1.82816e-09	NCBP2AS2
FANK1	8.29361e-14	1.43853	0.193	0.076	1.85006e-09	FANK1
CTDSP1	8.74186e-14	-0.843394	0.235	0.406	1.95005e-09	CTDSP1
C1QBP	9.3985e-14	-0.738424	0.302	0.47	2.09652e-09	C1QBP
GNG2	1.0056e-13	0.778139	0.548	0.405	2.2432e-09	GNG2
SLC25A5	1.16231e-13	-0.529502	0.532	0.709	2.59276e-09	SLC25A5
MT-ND4	1.1819e-13	0.562504	0.952	0.943	2.63647e-09	MT-ND4
EPB41	1.37366e-13	-0.489461	0.524	0.709	3.06422e-09	EPB41
FBLN7	1.44658e-13	1.35077	0.281	0.148	3.22688e-09	FBLN7
CD47	1.54564e-13	-0.553454	0.462	0.633	3.44786e-09	CD47
DLGAP1-AS1	1.54729e-13	1.32409	0.244	0.115	3.45155e-09	DLGAP1-AS1
ARL2BP	1.64828e-13	-1.11156	0.136	0.285	3.67681e-09	ARL2BP
NIBAN1	1.66626e-13	0.932886	0.499	0.359	3.71692e-09	NIBAN1
EEF1D	1.78402e-13	-0.249499	0.967	0.996	3.97962e-09	EEF1D
LINC01281	1.80822e-13	2.2359	0.1	0.021	4.0336e-09	LINC01281
PDE4B	1.89362e-13	1.09798	0.443	0.307	4.2241e-09	PDE4B
MT-CO3	2.02164e-13	0.398156	0.999	1	4.50968e-09	MT-CO3
REL	2.12863e-13	1.18163	0.405	0.266	4.74833e-09	REL
CBLL1	2.28728e-13	-0.996031	0.195	0.352	5.10224e-09	CBLL1
CYLD	2.66687e-13	-0.545864	0.551	0.688	5.94899e-09	CYLD
NOP53	2.7642e-13	-0.376707	0.765	0.879	6.16611e-09	NOP53
IQGAP1	2.82073e-13	0.605655	0.68	0.558	6.2922e-09	IQGAP1
PDCD5	2.88337e-13	-0.706613	0.277	0.449	6.43193e-09	PDCD5
RPL22	3.06976e-13	-0.218117	0.994	0.999	6.84771e-09	RPL22
IKZF3	3.18799e-13	0.950119	0.506	0.378	7.11145e-09	IKZF3
IGBP1	3.21862e-13	-0.624337	0.391	0.562	7.17977e-09	IGBP1
PTMA	3.3043e-13	0.297021	1	0.996	7.3709e-09	PTMA
LINC01480	3.57236e-13	5.18269	0.052	0.002	7.96886e-09	LINC01480
GADD45A	3.64688e-13	1.68544	0.268	0.141	8.13509e-09	GADD45A
CKLF	3.71268e-13	0.809494	0.58	0.449	8.28188e-09	CKLF
KLF10	5.10406e-13	-2.35155	0.025	0.122	1.13856e-08	KLF10
RASSF3	5.65996e-13	-0.886858	0.163	0.319	1.26257e-08	RASSF3
EFHD2	6.29472e-13	1.00712	0.424	0.286	1.40416e-08	EFHD2
NCL	6.29677e-13	-0.433731	0.697	0.817	1.40462e-08	NCL
CRIP1	6.5924e-13	-0.454372	0.834	0.902	1.47057e-08	CRIP1
RBM3	7.05907e-13	-0.447784	0.582	0.74	1.57467e-08	RBM3
HDAC1	7.21984e-13	-0.638709	0.333	0.504	1.61053e-08	HDAC1
THBS1	7.40708e-13	5.59638	0.053	0.003	1.6523e-08	THBS1
IGHV3-15	8.11789e-13	6.25615	0.045	0	1.81086e-08	IGHV3-15
MRC1	8.11904e-13	6.45645	0.045	0	1.81111e-08	MRC1
TYMP	8.83505e-13	1.0937	0.403	0.256	1.97083e-08	TYMP
LYST	9.2972e-13	1.0772	0.309	0.17	2.07393e-08	LYST
CMPK1	9.44859e-13	-0.655992	0.349	0.514	2.1077e-08	CMPK1
CYTOR	9.76794e-13	0.842957	0.606	0.482	2.17893e-08	CYTOR
KCNA3	9.83843e-13	-0.821006	0.221	0.38	2.19466e-08	KCNA3
HPCAL1	1.02827e-12	-0.777172	0.268	0.429	2.29377e-08	HPCAL1
NAB1	1.26321e-12	1.47649	0.182	0.074	2.81784e-08	NAB1
FAM177A1	1.39034e-12	0.891744	0.463	0.32	3.10144e-08	FAM177A1
DGKZ	1.41089e-12	-0.605005	0.349	0.52	3.14727e-08	DGKZ
ANKRD44-AS1	1.43645e-12	-2.22918	0.032	0.13	3.20428e-08	ANKRD44-AS1
C3AR1	1.56918e-12	2.17219	0.108	0.028	3.50037e-08	C3AR1
IKZF1	1.65588e-12	0.544235	0.786	0.729	3.69377e-08	IKZF1
RPS20	1.71002e-12	-0.376169	0.823	0.898	3.81454e-08	RPS20
TES	1.72309e-12	-0.834493	0.227	0.382	3.84371e-08	TES
UBTF	1.78651e-12	-0.875985	0.237	0.388	3.98517e-08	UBTF
ANXA2R	1.91711e-12	-1.03648	0.17	0.315	4.2765e-08	ANXA2R
CNOT8	1.94822e-12	-0.818772	0.222	0.381	4.34589e-08	CNOT8
MAST4	1.97919e-12	1.09006	0.352	0.216	4.41499e-08	MAST4
TOX	2.09956e-12	1.10027	0.352	0.218	4.68348e-08	TOX
UBE2L6	2.22642e-12	-0.574074	0.459	0.609	4.96648e-08	UBE2L6
MBNL1	2.40342e-12	0.478419	0.863	0.858	5.36131e-08	MBNL1
MORC2	2.53257e-12	-1.5028	0.059	0.173	5.6494e-08	MORC2
PARD6G	2.62915e-12	3.78902	0.056	0.004	5.86483e-08	PARD6G
FLOT2	2.74085e-12	-0.678678	0.293	0.459	6.114e-08	FLOT2
SH2D3C	2.82678e-12	-1.26953	0.079	0.202	6.30569e-08	SH2D3C
MT-CO2	2.88607e-12	0.318738	1	1	6.43795e-08	MT-CO2
HIF1A	2.92164e-12	1.03356	0.405	0.274	6.51731e-08	HIF1A
RNPEPL1	2.9638e-12	-0.544154	0.434	0.607	6.61135e-08	RNPEPL1
LINC02273	2.99652e-12	-0.9367	0.146	0.29	6.68434e-08	LINC02273
RPL31	3.19409e-12	-0.244436	0.968	0.99	7.12507e-08	RPL31
GSPT1	3.5235e-12	0.694301	0.616	0.524	7.85987e-08	GSPT1
SHKBP1	3.70119e-12	-0.636762	0.336	0.5	8.25625e-08	SHKBP1
RPS26	3.96772e-12	-0.195527	0.999	1	8.85078e-08	RPS26
IL7R	4.11949e-12	0.70507	0.768	0.685	9.18935e-08	IL7R
RHOH	4.12415e-12	0.553854	0.707	0.632	9.19974e-08	RHOH
EIF3H	4.20845e-12	-0.401717	0.691	0.83	9.38778e-08	EIF3H
HLA-DQA1	4.49005e-12	1.58215	0.165	0.064	1.0016e-07	HLA-DQA1
FYN	4.62443e-12	0.541655	0.792	0.758	1.03157e-07	FYN
ITGA4	4.63888e-12	-0.714976	0.569	0.662	1.03479e-07	ITGA4
IGKV2-30	4.8405e-12	5.16099	0.045	0.001	1.07977e-07	IGKV2-30
TRPV2	5.12041e-12	-0.983707	0.166	0.308	1.14221e-07	TRPV2
PSMB9	5.32205e-12	-0.3943	0.665	0.818	1.18719e-07	PSMB9
DSTN	5.48628e-12	-0.784816	0.254	0.41	1.22382e-07	DSTN
COL9A2	5.4992e-12	2.61302	0.085	0.018	1.22671e-07	COL9A2
PABPC1	5.77945e-12	-0.150853	0.978	0.994	1.28922e-07	PABPC1
CARD16	6.36781e-12	0.938089	0.625	0.555	1.42047e-07	CARD16
MAX	6.42975e-12	-0.561134	0.391	0.558	1.43428e-07	MAX
AC020916.1	6.46006e-12	2.62094	0.087	0.019	1.44104e-07	AC020916.1
SSR2	6.52545e-12	-0.372772	0.685	0.834	1.45563e-07	SSR2
FAM89B	6.72563e-12	-0.694368	0.234	0.396	1.50029e-07	FAM89B
MGAT4A	6.96192e-12	-0.656785	0.267	0.433	1.553e-07	MGAT4A
H1-4	7.00658e-12	-0.99617	0.193	0.341	1.56296e-07	H1-4
GPR171	7.05018e-12	1.58447	0.261	0.146	1.57268e-07	GPR171
CTDNEP1	7.19502e-12	-0.597855	0.354	0.521	1.60499e-07	CTDNEP1
PSMB1	7.61947e-12	-0.449901	0.534	0.697	1.69968e-07	PSMB1
PHB2	7.8534e-12	-0.528901	0.444	0.609	1.75186e-07	PHB2
CAPN2	8.18891e-12	-0.587161	0.352	0.517	1.8267e-07	CAPN2
SATB1	9.19548e-12	1.3239	0.303	0.179	2.05124e-07	SATB1
ST6GALNAC1	1.01347e-11	-1.63314	0.053	0.16	2.26074e-07	ST6GALNAC1
IKZF4	1.07028e-11	1.86202	0.124	0.04	2.38748e-07	IKZF4
LAIR2	1.15266e-11	1.73259	0.202	0.095	2.57124e-07	LAIR2
PASK	1.19992e-11	-0.913415	0.266	0.41	2.67665e-07	PASK
LRRN3	1.35775e-11	-1.86479	0.043	0.143	3.02874e-07	LRRN3
DDX17	1.37315e-11	0.457297	0.804	0.739	3.06308e-07	DDX17
RSL1D1	1.43311e-11	-0.528625	0.427	0.588	3.19685e-07	RSL1D1
GAS5	1.46012e-11	-0.420209	0.651	0.792	3.2571e-07	GAS5
ABCD2	1.46741e-11	-1.5856	0.055	0.161	3.27336e-07	ABCD2
TNFRSF13B	1.62422e-11	2.45899	0.078	0.015	3.62316e-07	TNFRSF13B
NPM1	1.75751e-11	-0.269018	0.928	0.971	3.92048e-07	NPM1
CCT5	1.8147e-11	-0.677933	0.271	0.428	4.04806e-07	CCT5
PI16	1.94073e-11	-2.68214	0.022	0.106	4.3292e-07	PI16
GTF3A	1.95654e-11	-0.467235	0.514	0.67	4.36446e-07	GTF3A
KMT2E	1.98475e-11	0.593929	0.703	0.604	4.42737e-07	KMT2E
METTL8	2.0358e-11	1.23058	0.237	0.121	4.54125e-07	METTL8
EIF3M	2.44296e-11	-0.478833	0.468	0.631	5.44951e-07	EIF3M
CNPPD1	2.55919e-11	-0.651506	0.255	0.414	5.70879e-07	CNPPD1
PDE3B	2.75238e-11	0.816163	0.465	0.335	6.13972e-07	PDE3B
LINC01678	2.88758e-11	1.87606	0.101	0.028	6.44133e-07	LINC01678
OAS2	2.91484e-11	-0.75072	0.257	0.41	6.50213e-07	OAS2
MYO1G	3.03059e-11	-0.536796	0.367	0.538	6.76035e-07	MYO1G
CENPK	3.12974e-11	-1.32819	0.076	0.19	6.98152e-07	CENPK
EBI3	3.17259e-11	3.81704	0.052	0.004	7.07709e-07	EBI3
UBE2D2	3.17595e-11	-0.360107	0.654	0.799	7.08458e-07	UBE2D2
OXLD1	3.25534e-11	-0.821246	0.211	0.354	7.26168e-07	OXLD1
RPL27A	3.32568e-11	-0.296149	0.899	0.935	7.4186e-07	RPL27A
G3BP2	3.67037e-11	0.846219	0.494	0.376	8.18751e-07	G3BP2
EIF3D	3.75e-11	-0.498518	0.483	0.632	8.36512e-07	EIF3D
TWF2	3.89291e-11	-0.55142	0.4	0.559	8.68393e-07	TWF2
LPAR6	4.06398e-11	-0.843719	0.17	0.31	9.06553e-07	LPAR6
EIF4EBP2	4.1334e-11	-0.71188	0.28	0.426	9.22037e-07	EIF4EBP2
PRPF19	4.30136e-11	-1.02091	0.12	0.248	9.59505e-07	PRPF19
SET	4.36322e-11	-0.392285	0.646	0.788	9.73304e-07	SET
PIGC	4.48807e-11	-0.961405	0.144	0.277	1.00115e-06	PIGC
RTRAF	4.62413e-11	-0.485036	0.489	0.636	1.0315e-06	RTRAF
LIMS1	4.63489e-11	-0.694423	0.443	0.581	1.0339e-06	LIMS1
TMEM116	4.73244e-11	-1.35955	0.068	0.177	1.05567e-06	TMEM116
PLAC8	4.77701e-11	-1.20632	0.092	0.21	1.06561e-06	PLAC8
NABP1	4.84937e-11	0.920941	0.342	0.213	1.08175e-06	NABP1
FGD3	5.3912e-11	-0.584349	0.325	0.487	1.20262e-06	FGD3
CREB3L2	5.68262e-11	1.39122	0.208	0.101	1.26762e-06	CREB3L2
LAG3	5.71745e-11	2.40558	0.154	0.063	1.27539e-06	LAG3
CYP7B1	5.85686e-11	5.78902	0.038	0	1.30649e-06	CYP7B1
RUNX3	6.05619e-11	1.01134	0.369	0.245	1.35096e-06	RUNX3
SF3B2	6.05717e-11	-0.459595	0.496	0.65	1.35117e-06	SF3B2
GEM	6.50698e-11	3.68645	0.063	0.01	1.45151e-06	GEM
SETD7	6.81723e-11	1.78099	0.124	0.043	1.52072e-06	SETD7
GLG1	6.82642e-11	-0.490677	0.446	0.609	1.52277e-06	GLG1
PNP	6.8398e-11	-0.976512	0.121	0.248	1.52575e-06	PNP
VSIG1	6.84351e-11	-1.4496	0.051	0.151	1.52658e-06	VSIG1
RCSD1	7.22893e-11	-0.425156	0.561	0.701	1.61256e-06	RCSD1
SMCHD1	7.39474e-11	0.596217	0.821	0.813	1.64954e-06	SMCHD1
MAT2B	7.48789e-11	-0.462529	0.502	0.653	1.67032e-06	MAT2B
CUL4A	8.14783e-11	-0.791722	0.192	0.333	1.81754e-06	CUL4A
TRAPPC1	8.28952e-11	-0.357415	0.6	0.768	1.84914e-06	TRAPPC1
GNG8	8.31532e-11	2.33383	0.084	0.02	1.8549e-06	GNG8
WDR86-AS1	8.84673e-11	-2.9614	0.012	0.083	1.97344e-06	WDR86-AS1
GIMAP1	8.92122e-11	-0.686478	0.206	0.354	1.99006e-06	GIMAP1
PIK3CD	9.05288e-11	-0.647335	0.242	0.394	2.01943e-06	PIK3CD
CCT2	9.1539e-11	-0.723666	0.238	0.384	2.04196e-06	CCT2
BACH1	9.33589e-11	1.1226	0.26	0.143	2.08256e-06	BACH1
AIDA	9.40957e-11	-0.99778	0.126	0.251	2.09899e-06	AIDA
CELF2	9.68315e-11	0.59983	0.71	0.634	2.16002e-06	CELF2
SNHG3	1.08656e-10	-0.922573	0.128	0.256	2.42378e-06	SNHG3
MT-ND2	1.09603e-10	0.582464	0.903	0.884	2.44491e-06	MT-ND2
HLA-E	1.11003e-10	-0.188005	0.994	0.999	2.47615e-06	HLA-E
ICAM2	1.12711e-10	-0.496567	0.387	0.548	2.51425e-06	ICAM2
TSPAN5	1.17416e-10	0.937533	0.351	0.227	2.61919e-06	TSPAN5
THAP11	1.20001e-10	-0.869792	0.188	0.322	2.67686e-06	THAP11
USB1	1.20636e-10	-1.05535	0.104	0.224	2.69104e-06	USB1
HMGN4	1.2474e-10	-0.703562	0.283	0.427	2.78257e-06	HMGN4
GOLGA7	1.37261e-10	-0.691334	0.294	0.438	3.06188e-06	GOLGA7
AC005392.2	1.37742e-10	6.09388	0.036	0	3.07261e-06	AC005392.2
NOP58	1.5231e-10	0.694528	0.54	0.427	3.39757e-06	NOP58
SAMHD1	1.545e-10	-0.239817	0.729	0.894	3.44643e-06	SAMHD1
CASK	1.67106e-10	0.720754	0.439	0.31	3.72764e-06	CASK
GPR146	1.72207e-10	-2.89835	0.01	0.079	3.84142e-06	GPR146
TPST2	1.73608e-10	-0.886809	0.182	0.314	3.87267e-06	TPST2
MAN1A1	1.77816e-10	1.05467	0.193	0.09	3.96654e-06	MAN1A1
PRKCB	1.81317e-10	-0.665515	0.335	0.48	4.04464e-06	PRKCB
SUSD3	1.81432e-10	-0.63876	0.306	0.457	4.0472e-06	SUSD3
JMY	1.84363e-10	1.02824	0.358	0.234	4.11259e-06	JMY
SERPINB9	2.03079e-10	0.890322	0.394	0.272	4.53009e-06	SERPINB9
CCR7	2.06942e-10	-0.399369	0.358	0.545	4.61626e-06	CCR7
TRPS1	2.26799e-10	1.12931	0.183	0.083	5.0592e-06	TRPS1
PSMB10	2.28524e-10	-0.378439	0.56	0.723	5.09769e-06	PSMB10
FLNA	2.29707e-10	-0.365247	0.56	0.735	5.12408e-06	FLNA
MAP3K1	2.43523e-10	-0.684358	0.299	0.443	5.43227e-06	MAP3K1
SKIL	2.44709e-10	1.79467	0.114	0.038	5.45873e-06	SKIL
RPL12	2.49827e-10	-0.163179	1	0.999	5.57289e-06	RPL12
EIF2S3	2.58573e-10	-0.389129	0.506	0.689	5.76799e-06	EIF2S3
ZFP36L2	2.67294e-10	0.586875	0.903	0.917	5.96253e-06	ZFP36L2
LUZP1	2.82181e-10	1.27724	0.175	0.078	6.29461e-06	LUZP1
B2M	2.86668e-10	-0.135391	1	1	6.39471e-06	B2M
PDCD1	2.91607e-10	1.29008	0.208	0.105	6.50488e-06	PDCD1
CAMLG	2.96561e-10	-0.731399	0.224	0.364	6.61538e-06	CAMLG
SIT1	3.00893e-10	-0.509256	0.43	0.573	6.71203e-06	SIT1
ITGA6	3.02813e-10	-0.896002	0.133	0.256	6.75485e-06	ITGA6
NCOA4	3.13797e-10	-0.702985	0.257	0.397	6.99986e-06	NCOA4
CXCL13	3.23902e-10	9.82309	0.035	0	7.22527e-06	CXCL13
MICAL2	3.27367e-10	1.30774	0.167	0.074	7.30257e-06	MICAL2
CLEC2B	3.28464e-10	-0.46167	0.267	0.429	7.32704e-06	CLEC2B
AC017002.3	3.40797e-10	2.86202	0.066	0.012	7.60217e-06	AC017002.3
LINC01229	3.44997e-10	5.53445	0.038	0.001	7.69584e-06	LINC01229
TMSB4X	3.46082e-10	-0.14675	1	1	7.72005e-06	TMSB4X
RPL24	3.54055e-10	-0.168729	0.996	0.999	7.89791e-06	RPL24
AC093010.2	3.80682e-10	1.94949	0.095	0.028	8.49188e-06	AC093010.2
SLCO4A1	3.92153e-10	2.35364	0.061	0.01	8.74776e-06	SLCO4A1
IDH2	4.10651e-10	-0.529576	0.309	0.462	9.1604e-06	IDH2
ANXA2	4.12175e-10	-0.610922	0.41	0.554	9.1944e-06	ANXA2
TNF	4.2761e-10	2.70156	0.088	0.024	9.5387e-06	TNF
GPKOW	4.54806e-10	-1.13198	0.107	0.22	1.01454e-05	GPKOW
AC119396.1	4.96866e-10	-1.22779	0.071	0.173	1.10836e-05	AC119396.1
CEACAM1	5.03036e-10	1.71786	0.105	0.034	1.12212e-05	CEACAM1
MKNK2	5.1416e-10	-0.617545	0.346	0.487	1.14694e-05	MKNK2
GOLGA7B	5.38605e-10	-1.59961	0.032	0.115	1.20147e-05	GOLGA7B
IGKV3-20	5.59806e-10	5.67258	0.058	0.009	1.24876e-05	IGKV3-20
GABPB1	5.7859e-10	1.0426	0.219	0.113	1.29066e-05	GABPB1
HLA-DRB5	5.82046e-10	1.04001	0.313	0.193	1.29837e-05	HLA-DRB5
UBQLN2	6.26717e-10	-0.769378	0.235	0.371	1.39802e-05	UBQLN2
TCP11L2	6.37857e-10	-0.797542	0.185	0.317	1.42287e-05	TCP11L2
CCDC6	6.38758e-10	1.10444	0.229	0.122	1.42488e-05	CCDC6
EGR1	7.04475e-10	3.44406	0.059	0.01	1.57147e-05	EGR1
HBB	7.47717e-10	-7.10901	0.007	0.069	1.66793e-05	HBB
ELF1	7.54753e-10	0.551143	0.691	0.616	1.68363e-05	ELF1
IL21R	7.73188e-10	1.20734	0.26	0.151	1.72475e-05	IL21R
EIF4B	7.74724e-10	-0.392183	0.636	0.768	1.72818e-05	EIF4B
SNRPD2	8.33113e-10	-0.302621	0.781	0.892	1.85843e-05	SNRPD2
IGHV4-39	8.48933e-10	2.94949	0.036	0.001	1.89372e-05	IGHV4-39
SIRPB1	8.6063e-10	2.41777	0.059	0.01	1.91981e-05	SIRPB1
ARL14EP	8.62912e-10	-0.834493	0.163	0.289	1.9249e-05	ARL14EP
PDCD2	9.47373e-10	-0.662493	0.27	0.406	2.11331e-05	PDCD2
SCAMP2	1.0164e-09	-0.531011	0.387	0.527	2.26729e-05	SCAMP2
TUFM	1.01927e-09	-0.458904	0.447	0.589	2.27368e-05	TUFM
ISG20	1.02876e-09	0.436682	0.831	0.792	2.29485e-05	ISG20
JAZF1	1.06286e-09	1.23622	0.185	0.089	2.37092e-05	JAZF1
OAZ1	1.11562e-09	0.296528	0.941	0.941	2.48861e-05	OAZ1
TXNIP	1.13676e-09	-0.144945	0.896	0.969	2.53578e-05	TXNIP
PHACTR2	1.15244e-09	0.713613	0.512	0.386	2.57075e-05	PHACTR2
MKRN1	1.24226e-09	-0.649912	0.248	0.387	2.77111e-05	MKRN1
GBP4	1.25412e-09	-0.694569	0.294	0.432	2.79757e-05	GBP4
LITAF	1.28628e-09	-0.527768	0.407	0.546	2.86931e-05	LITAF
TOMM7	1.31624e-09	-0.261991	0.905	0.965	2.93613e-05	TOMM7
NT5DC1	1.31954e-09	-0.836481	0.156	0.28	2.94351e-05	NT5DC1
PDLIM2	1.35814e-09	-0.678055	0.245	0.382	3.0296e-05	PDLIM2
SH3BGRL3	1.37046e-09	-0.216815	0.987	0.992	3.05709e-05	SH3BGRL3
SMDT1	1.38288e-09	-0.472561	0.53	0.653	3.08478e-05	SMDT1
YJU2	1.46047e-09	-1.33406	0.071	0.169	3.25787e-05	YJU2
TCEA3	1.46563e-09	-2.45494	0.013	0.079	3.26938e-05	TCEA3
CPT1A	1.47199e-09	-1.00442	0.102	0.213	3.28358e-05	CPT1A
PAG1	1.50758e-09	-0.54755	0.323	0.468	3.36295e-05	PAG1
INPP4B	1.51838e-09	-0.511433	0.354	0.507	3.38706e-05	INPP4B
ITGB2-AS1	1.53016e-09	-0.618213	0.286	0.425	3.41334e-05	ITGB2-AS1
MS4A1	1.5466e-09	3.21252	0.052	0.007	3.45e-05	MS4A1
DNAJB4	1.60228e-09	1.79672	0.107	0.036	3.5742e-05	DNAJB4
ST8SIA1	1.63018e-09	-1.34376	0.055	0.147	3.63643e-05	ST8SIA1
CORO7	1.68607e-09	-1.05973	0.127	0.24	3.76111e-05	CORO7
ANP32B	1.76963e-09	-0.269231	0.683	0.837	3.94751e-05	ANP32B
COL5A1	1.78757e-09	5.28652	0.032	0	3.98754e-05	COL5A1
SLC2A4RG	1.80073e-09	-0.605812	0.297	0.437	4.01688e-05	SLC2A4RG
MZT2B	1.82337e-09	-0.313936	0.703	0.834	4.0674e-05	MZT2B
HSPA12A	1.86005e-09	2.65576	0.065	0.013	4.14921e-05	HSPA12A
RIN3	1.90348e-09	-0.922573	0.136	0.254	4.2461e-05	RIN3
PFKL	2.0277e-09	-0.635036	0.316	0.451	4.5232e-05	PFKL
IMP3	2.11276e-09	-0.587175	0.3	0.442	4.71293e-05	IMP3
AC011611.3	2.13151e-09	3.25615	0.049	0.006	4.75475e-05	AC011611.3
CRADD	2.17054e-09	1.70156	0.118	0.044	4.84183e-05	CRADD
USP46	2.44814e-09	-1.0841	0.075	0.176	5.46106e-05	USP46
PPP1CB	2.55587e-09	0.760708	0.447	0.333	5.70138e-05	PPP1CB
USP15	2.5856e-09	0.527912	0.717	0.658	5.76769e-05	USP15
GPR183	2.62946e-09	0.679601	0.582	0.484	5.86553e-05	GPR183
RASA3	2.63925e-09	-0.485602	0.371	0.519	5.88738e-05	RASA3
ATP5PB	2.8502e-09	-0.425876	0.499	0.644	6.35794e-05	ATP5PB
SDAD1	2.93215e-09	-0.748653	0.198	0.325	6.54075e-05	SDAD1
IL4R	3.19128e-09	1.14293	0.257	0.153	7.11878e-05	IL4R
JOSD1	3.22213e-09	1.24426	0.203	0.107	7.18761e-05	JOSD1
DGKE	3.27549e-09	1.35657	0.202	0.106	7.30663e-05	DGKE
BTG2	3.31094e-09	1.08026	0.457	0.368	7.38571e-05	BTG2
PMCH	3.32408e-09	3.35691	0.056	0.01	7.41502e-05	PMCH
NDUFAF4	3.35861e-09	-1.23704	0.072	0.169	7.49206e-05	NDUFAF4
LINC00623	3.39405e-09	-0.818111	0.137	0.254	7.57112e-05	LINC00623
HSD17B11	3.50341e-09	-0.725978	0.201	0.327	7.81505e-05	HSD17B11
PARP9	3.51893e-09	-0.739012	0.231	0.359	7.84967e-05	PARP9
STK38	3.53114e-09	-0.486557	0.356	0.508	7.87692e-05	STK38
MAP2K2	3.54871e-09	-0.466761	0.429	0.57	7.9161e-05	MAP2K2
SLC18B1	3.58107e-09	-1.61003	0.038	0.118	7.98829e-05	SLC18B1
CPTP	3.5923e-09	-1.17496	0.089	0.191	8.01335e-05	CPTP
FCGRT	3.61454e-09	-1.41708	0.04	0.123	8.06296e-05	FCGRT
PSMD4	3.64565e-09	-0.514232	0.365	0.502	8.13235e-05	PSMD4
CUEDC2	3.7022e-09	-0.776769	0.17	0.294	8.2585e-05	CUEDC2
CHST11	3.71657e-09	0.75036	0.427	0.312	8.29055e-05	CHST11
AP1G2	3.72976e-09	-0.685672	0.244	0.374	8.31997e-05	AP1G2
SPN	3.93065e-09	-0.549723	0.352	0.492	8.76811e-05	SPN
BEX3	3.97748e-09	-0.627673	0.188	0.319	8.87255e-05	BEX3
VCL	4.0063e-09	-1.48005	0.053	0.141	8.93686e-05	VCL
ADAM12	4.10939e-09	2.46237	0.063	0.013	9.16681e-05	ADAM12
ARHGAP1	4.16652e-09	-0.891742	0.15	0.266	9.29425e-05	ARHGAP1
ZBED2	4.20373e-09	5.83084	0.03	0	9.37726e-05	ZBED2
CCL4	4.38166e-09	4.72146	0.048	0.006	9.77418e-05	CCL4
CTTNBP2NL	4.55858e-09	3.28652	0.043	0.004	0.000101688	CTTNBP2NL
PRKCQ-AS1	4.56104e-09	-0.558307	0.299	0.437	0.000101743	PRKCQ-AS1
PPP1R14B	4.61662e-09	-1.04387	0.11	0.217	0.000102983	PPP1R14B
INPP5D	4.61907e-09	0.727039	0.429	0.313	0.000103038	INPP5D
GPS2	4.67877e-09	-0.524829	0.359	0.501	0.000104369	GPS2
ADAT2	4.88687e-09	1.27706	0.176	0.086	0.000109011	ADAT2
PKN1	4.90882e-09	-0.530886	0.338	0.479	0.000109501	PKN1
RHOB	4.9363e-09	2.32305	0.075	0.02	0.000110114	RHOB
NDUFS2	5.02739e-09	-0.631863	0.278	0.412	0.000112146	NDUFS2
SLC40A1	5.06647e-09	-2.60719	0.012	0.073	0.000113018	SLC40A1
BNIP3	5.08555e-09	-0.975325	0.097	0.201	0.000113443	BNIP3
AC025164.1	5.14324e-09	1.5876	0.137	0.059	0.00011473	AC025164.1
LEPROTL1	5.43482e-09	0.476075	0.789	0.803	0.000121234	LEPROTL1
GLOD4	5.48286e-09	-0.725861	0.218	0.343	0.000122306	GLOD4
GIMAP8	5.7013e-09	-1.26645	0.076	0.172	0.000127179	GIMAP8
DGCR6L	5.73096e-09	-0.674225	0.202	0.331	0.000127841	DGCR6L
CAMK2G	5.80276e-09	-0.938608	0.12	0.23	0.000129442	CAMK2G
ZNF831	5.97512e-09	0.935595	0.368	0.259	0.000133287	ZNF831
IRAK3	5.97655e-09	2.59968	0.053	0.009	0.000133319	IRAK3
DAXX	6.0496e-09	-0.684093	0.234	0.362	0.000134948	DAXX
SRP72	6.13067e-09	-0.629909	0.257	0.389	0.000136757	SRP72
RNF145	6.32828e-09	0.751865	0.356	0.239	0.000141165	RNF145
PLEKHG2	6.3334e-09	1.26043	0.159	0.074	0.000141279	PLEKHG2
SHMT2	6.4513e-09	-0.701489	0.304	0.429	0.000143909	SHMT2
SELL	6.50928e-09	-0.392535	0.622	0.74	0.000145202	SELL
CD53	6.61878e-09	0.378921	0.786	0.719	0.000147645	CD53
DNAH8	7.19664e-09	3.06413	0.045	0.005	0.000160535	DNAH8
OAS1	7.50965e-09	-0.698653	0.244	0.369	0.000167518	OAS1
CCR4	7.53349e-09	0.747273	0.429	0.319	0.00016805	CCR4
TALDO1	7.94942e-09	-0.518974	0.377	0.508	0.000177328	TALDO1
IMPDH1	8.06956e-09	-0.997437	0.097	0.2	0.000180008	IMPDH1
CHTF8	8.48615e-09	-0.974168	0.102	0.207	0.0001893	CHTF8
VPS51	8.53296e-09	-0.507645	0.358	0.499	0.000190345	VPS51
CMPK2	8.62646e-09	-1.2385	0.039	0.118	0.000192431	CMPK2
RAB29	8.93634e-09	-0.890897	0.166	0.281	0.000199343	RAB29
PLCL2	8.96456e-09	-0.748156	0.19	0.312	0.000199972	PLCL2
LINC00963	9.04188e-09	1.28085	0.153	0.07	0.000201697	LINC00963
KLF12	9.57805e-09	-0.750136	0.208	0.331	0.000213658	KLF12
MDH1	9.68587e-09	-0.433175	0.375	0.517	0.000216063	MDH1
MYL6	9.68709e-09	0.355961	0.983	0.985	0.00021609	MYL6
CEBPD	9.70459e-09	1.84322	0.105	0.038	0.00021648	CEBPD
IGHV3-7	9.87855e-09	9.10244	0.029	0	0.000220361	IGHV3-7
IL1RL1	9.87965e-09	6.34542	0.029	0	0.000220385	IL1RL1
ATF3	9.89743e-09	3.78902	0.042	0.004	0.000220782	ATF3
SEPTIN7	1.01391e-08	-0.331218	0.626	0.749	0.000226174	SEPTIN7
ITFG2	1.03572e-08	-0.609951	0.152	0.273	0.000231038	ITFG2
CCT7	1.03703e-08	-0.483264	0.336	0.479	0.000231331	CCT7
ITPRIPL1	1.05243e-08	1.68193	0.094	0.031	0.000234765	ITPRIPL1
TNFAIP8L2	1.06261e-08	-0.984096	0.115	0.221	0.000237036	TNFAIP8L2
RSBN1	1.07768e-08	0.695914	0.468	0.356	0.000240398	RSBN1
IL6ST	1.07976e-08	0.857783	0.511	0.421	0.000240863	IL6ST
BHLHE40-AS1	1.0939e-08	2.13897	0.075	0.02	0.000244017	BHLHE40-AS1
UBC	1.15863e-08	0.307244	0.987	0.996	0.000258456	UBC
NR4A3	1.18925e-08	3.42403	0.059	0.012	0.000265287	NR4A3
TUBA1A	1.19345e-08	-0.422872	0.346	0.484	0.000266222	TUBA1A
MRPL14	1.20337e-08	-0.712335	0.203	0.327	0.000268435	MRPL14
PPA1	1.2086e-08	-0.506035	0.319	0.459	0.000269603	PPA1
EVI2A	1.21935e-08	0.762314	0.391	0.279	0.000272	EVI2A
CPD	1.22775e-08	1.15582	0.196	0.104	0.000273873	CPD
JAK3	1.27981e-08	0.519972	0.649	0.574	0.000285487	JAK3
F5	1.28014e-08	0.82147	0.313	0.201	0.000285561	F5
SLC25A20	1.40839e-08	-1.16094	0.074	0.166	0.000314171	SLC25A20
CFLAR	1.50653e-08	0.491756	0.661	0.588	0.000336061	CFLAR
GCSAM	1.51711e-08	-1.64239	0.032	0.105	0.000338421	GCSAM
DUSP6	1.57842e-08	1.86662	0.082	0.025	0.000352098	DUSP6
CCT3	1.59655e-08	-0.515416	0.348	0.478	0.000356142	CCT3
CTDSP2	1.60683e-08	-0.774173	0.157	0.272	0.000358435	CTDSP2
PHTF1	1.64857e-08	1.1112	0.201	0.107	0.000367748	PHTF1
MAPKAPK5-AS1	1.67945e-08	-0.696032	0.193	0.315	0.000374634	MAPKAPK5-AS1
ZC3H7A	1.75989e-08	0.673929	0.388	0.269	0.000392578	ZC3H7A
NCF4	1.78881e-08	0.760112	0.355	0.24	0.000399031	NCF4
TMBIM1	1.83299e-08	-0.747603	0.183	0.301	0.000408885	TMBIM1
IFI44L	1.89244e-08	-0.887652	0.079	0.173	0.000422147	IFI44L
SDF4	1.98226e-08	0.622871	0.522	0.424	0.000442182	SDF4
EEPD1	1.99501e-08	-1.36403	0.058	0.142	0.000445026	EEPD1
ATP6V1G1	2.01338e-08	-0.34219	0.635	0.776	0.000449124	ATP6V1G1
FNTA	2.1227e-08	-0.544329	0.312	0.441	0.00047351	FNTA
PDP1	2.14827e-08	-1.06756	0.094	0.191	0.000479215	PDP1
MED10	2.19343e-08	-0.545354	0.274	0.406	0.00048929	MED10
PSIP1	2.2315e-08	-0.419102	0.446	0.587	0.00049778	PSIP1
KRAS	2.26009e-08	-0.65973	0.24	0.362	0.000504158	KRAS
ATP5F1B	2.28869e-08	-0.263634	0.662	0.816	0.000510538	ATP5F1B
HILPDA	2.29227e-08	3.16099	0.045	0.006	0.000511336	HILPDA
YIPF3	2.3862e-08	-0.618807	0.234	0.359	0.00053229	YIPF3
AC007384.1	2.45475e-08	2.20113	0.079	0.024	0.000547581	AC007384.1
MTRNR2L8	2.45591e-08	0.379632	0.242	0.141	0.00054784	MTRNR2L8
HEBP2	2.46655e-08	-0.464318	0.374	0.51	0.000550214	HEBP2
ORMDL1	2.50044e-08	-0.659112	0.208	0.329	0.000557774	ORMDL1
ATP2A2	2.54368e-08	1.00495	0.26	0.16	0.000567419	ATP2A2
ACTN4	2.57068e-08	0.596049	0.469	0.351	0.000573441	ACTN4
MCL1	2.58518e-08	0.522679	0.765	0.717	0.000576676	MCL1
LINC01619	2.58832e-08	2.05386	0.102	0.038	0.000577376	LINC01619
SSB	2.60681e-08	-0.399652	0.358	0.498	0.000581501	SSB
PSME2	2.64004e-08	-0.352573	0.636	0.779	0.000588914	PSME2
XKR8	2.74668e-08	-1.35733	0.046	0.125	0.000612701	XKR8
RYBP	2.86664e-08	1.13186	0.214	0.121	0.000639462	RYBP
BAG1	2.8858e-08	-0.618552	0.183	0.305	0.000643734	BAG1
PLK3	2.98101e-08	0.888839	0.268	0.165	0.000664975	PLK3
MSI2	3.10078e-08	0.849811	0.291	0.185	0.000691692	MSI2
S100A6	3.10136e-08	-0.120355	0.876	0.94	0.00069182	S100A6
FBXW5	3.1484e-08	-0.489581	0.339	0.471	0.000702313	FBXW5
HPS6	3.18525e-08	-1.17028	0.068	0.155	0.000710534	HPS6
FRG1	3.23764e-08	-0.565401	0.251	0.379	0.000722221	FRG1
CH25H	3.2884e-08	3.41777	0.052	0.01	0.000733544	CH25H
STX11	3.32184e-08	1.22093	0.157	0.076	0.000741002	STX11
CDK14	3.58256e-08	3.05911	0.042	0.005	0.000799163	CDK14
SPTBN1	3.67423e-08	-0.586323	0.299	0.425	0.000819611	SPTBN1
DGKA	3.68643e-08	-0.333467	0.535	0.669	0.000822333	DGKA
ZNF282	3.73642e-08	1.82355	0.152	0.074	0.000833483	ZNF282
SNX18	3.76386e-08	-1.48286	0.046	0.123	0.000839605	SNX18
LINC01215	3.769e-08	-1.44938	0.045	0.122	0.000840751	LINC01215
ATP5F1A	3.85115e-08	-0.415513	0.527	0.654	0.000859075	ATP5F1A
CD27	3.86295e-08	-0.236465	0.69	0.813	0.000861708	CD27
UBE2F	3.86438e-08	-0.642885	0.209	0.329	0.000862028	UBE2F
PTGES3	3.97235e-08	-0.307998	0.589	0.725	0.000886112	PTGES3
DNPEP	3.99242e-08	-0.79148	0.137	0.245	0.000890588	DNPEP
HDAC2	4.03535e-08	-0.725721	0.17	0.284	0.000900165	HDAC2
SVIL	4.04707e-08	-1.80094	0.026	0.092	0.000902779	SVIL
FBXL8	4.05713e-08	-1.13089	0.078	0.168	0.000905025	FBXL8
MIF4GD	4.0941e-08	-0.816288	0.144	0.252	0.00091327	MIF4GD
CAMK4	4.13953e-08	-0.418291	0.417	0.55	0.000923406	CAMK4
EIF3K	4.14461e-08	-0.227052	0.831	0.922	0.000924539	EIF3K
RAB5B	4.16897e-08	-0.678421	0.192	0.31	0.000929972	RAB5B
HMOX2	4.18314e-08	-0.280738	0.369	0.51	0.000933133	HMOX2
CD83	4.22274e-08	2.36052	0.091	0.032	0.000941967	CD83
STAC	4.29266e-08	3.55954	0.035	0.003	0.000957564	STAC
IGKV4-1	4.3082e-08	3.91101	0.035	0.003	0.00096103	IGKV4-1
VMP1	4.3809e-08	0.866735	0.355	0.25	0.000977248	VMP1
ZNF511	4.38277e-08	-1.05587	0.088	0.181	0.000977665	ZNF511
PRMT2	4.54128e-08	-0.466368	0.443	0.577	0.00101302	PRMT2
TBC1D4	4.60418e-08	0.931042	0.401	0.3	0.00102705	TBC1D4
SNTB2	4.74583e-08	0.977891	0.248	0.151	0.00105865	SNTB2
CCT6A	4.75656e-08	-0.475586	0.349	0.483	0.00106105	CCT6A
NELL2	4.88494e-08	-1.5054	0.043	0.119	0.00108968	NELL2
CMTM7	4.92309e-08	0.531906	0.551	0.45	0.00109819	CMTM7
SH3TC1	4.92362e-08	1.32559	0.153	0.075	0.00109831	SH3TC1
UBE2W	4.99556e-08	1.02961	0.152	0.072	0.00111436	UBE2W
GIMAP6	4.99634e-08	-0.727283	0.189	0.304	0.00111453	GIMAP6
XBP1	5.02652e-08	-0.685956	0.167	0.282	0.00112127	XBP1
NAP1L4	5.04145e-08	0.55657	0.743	0.72	0.0011246	NAP1L4
CDKN1B	5.08221e-08	0.505428	0.709	0.685	0.00113369	CDKN1B
MX2	5.20461e-08	-0.526709	0.228	0.355	0.00116099	MX2
PTGER2	5.27362e-08	-0.77626	0.159	0.269	0.00117639	PTGER2
C11orf68	5.48064e-08	-0.83686	0.144	0.25	0.00122257	C11orf68
TSPAN13	5.57179e-08	2.92395	0.032	0.002	0.0012429	TSPAN13
GRK2	5.72269e-08	-0.415524	0.427	0.562	0.00127656	GRK2
IMPDH2	5.82341e-08	-0.75491	0.165	0.275	0.00129903	IMPDH2
WDR1	5.85104e-08	-0.290038	0.584	0.728	0.00130519	WDR1
BNIP2	5.86168e-08	-0.550598	0.274	0.402	0.00130757	BNIP2
PRELID1	5.89122e-08	-0.366504	0.42	0.563	0.00131415	PRELID1
ITGA5	6.01243e-08	-1.21827	0.043	0.119	0.00134119	ITGA5
RPUSD2	6.07812e-08	-1.63342	0.029	0.096	0.00135585	RPUSD2
EIF2AK2	6.21825e-08	-0.564658	0.264	0.39	0.00138711	EIF2AK2
EPHA4	6.41582e-08	-1.12667	0.056	0.138	0.00143118	EPHA4
DUT	6.47939e-08	-0.478379	0.354	0.484	0.00144536	DUT
UBASH3A	6.51158e-08	-0.6506	0.208	0.323	0.00145254	UBASH3A
XIST	6.79698e-08	0.728327	0.452	0.346	0.0015162	XIST
SBK1	6.85686e-08	-1.76557	0.019	0.079	0.00152956	SBK1
ASF1A	7.03378e-08	-0.673949	0.18	0.295	0.00156902	ASF1A
MAP3K5	7.07166e-08	0.742517	0.394	0.292	0.00157747	MAP3K5
TCF25	7.18572e-08	0.486337	0.566	0.467	0.00160292	TCF25
BCL7C	7.2176e-08	-0.4724	0.273	0.404	0.00161003	BCL7C
FDFT1	7.2176e-08	-0.41903	0.403	0.542	0.00161003	FDFT1
LHFPL6	7.24886e-08	3.50892	0.036	0.004	0.001617	LHFPL6
ICAM3	7.42498e-08	-0.272742	0.619	0.785	0.00165629	ICAM3
SAMD3	7.42988e-08	-0.969817	0.097	0.191	0.00165738	SAMD3
SAYSD1	7.43075e-08	1.04065	0.185	0.098	0.00165758	SAYSD1
MAF	7.49875e-08	0.723111	0.457	0.364	0.00167275	MAF
ISG15	7.70064e-08	-0.601718	0.478	0.587	0.00171778	ISG15
HLA-DPA1	7.74015e-08	0.513974	0.569	0.448	0.00172659	HLA-DPA1
MAP4K2	7.89748e-08	-0.674669	0.186	0.301	0.00176169	MAP4K2
MAP7D1	7.95984e-08	-0.586306	0.289	0.41	0.0017756	MAP7D1
GLIPR2	8.08049e-08	-0.823355	0.176	0.284	0.00180251	GLIPR2
CDK6	8.09843e-08	0.842736	0.257	0.158	0.00180652	CDK6
NFE2L2	8.28556e-08	0.833472	0.312	0.21	0.00184826	NFE2L2
TNIK	8.34065e-08	0.672626	0.502	0.405	0.00186055	TNIK
IGKC	8.3565e-08	2.27759	0.107	0.043	0.00186409	IGKC
ACP1	8.58768e-08	-0.496228	0.293	0.424	0.00191565	ACP1
RIOX2	8.66483e-08	-1.22767	0.065	0.147	0.00193286	RIOX2
CD37	8.82045e-08	-0.218158	0.869	0.935	0.00196758	CD37
SDC4	8.89742e-08	2.70156	0.061	0.015	0.00198475	SDC4
IFITM2	9.01107e-08	-0.293396	0.762	0.825	0.0020101	IFITM2
CERS2	9.05316e-08	-0.702589	0.173	0.284	0.00201949	CERS2
HLA-DRB1	9.13991e-08	0.534104	0.514	0.39	0.00203884	HLA-DRB1
HNRNPUL1	9.30152e-08	-0.376442	0.485	0.617	0.00207489	HNRNPUL1
RALY	9.32245e-08	-0.396451	0.538	0.649	0.00207956	RALY
TMEM238	9.33835e-08	-0.520017	0.299	0.422	0.0020831	TMEM238
TMEM250	9.38222e-08	-0.871479	0.105	0.201	0.00209289	TMEM250
CAPZB	9.39705e-08	-0.228956	0.835	0.907	0.0020962	CAPZB
EPRS1	9.56332e-08	-0.87172	0.152	0.256	0.00213329	EPRS1
SURF4	9.67865e-08	0.727634	0.369	0.266	0.00215902	SURF4
BRD2	9.70947e-08	0.605568	0.544	0.453	0.00216589	BRD2
NMI	1.02885e-07	-0.711221	0.199	0.311	0.00229505	NMI
BLVRA	1.04226e-07	-1.03165	0.1	0.192	0.00232497	BLVRA
TERF2IP	1.06005e-07	0.447744	0.651	0.58	0.00236466	TERF2IP
FAM102A	1.09863e-07	-0.365359	0.341	0.479	0.00245072	FAM102A
MAD1L1	1.15407e-07	-0.606318	0.276	0.391	0.00257439	MAD1L1
RGS2	1.17319e-07	1.47274	0.124	0.055	0.00261703	RGS2
IL6R	1.18361e-07	-0.489018	0.289	0.42	0.00264027	IL6R
PAGR1	1.20456e-07	-0.785886	0.128	0.231	0.00268702	PAGR1
DRAIC	1.22805e-07	2.64909	0.071	0.021	0.0027394	DRAIC
COPS5	1.24735e-07	-0.522871	0.242	0.366	0.00278247	COPS5
HNRNPUL2	1.25413e-07	-0.444582	0.358	0.494	0.00279759	HNRNPUL2
CLNK	1.27992e-07	2.32305	0.048	0.009	0.00285512	CLNK
SAMSN1-AS1	1.28502e-07	5.02349	0.025	0	0.0028665	SAMSN1-AS1
CD300A	1.29941e-07	-1.93587	0.025	0.086	0.0028986	CD300A
RAB9A	1.33522e-07	1.13311	0.216	0.128	0.00297847	RAB9A
HSPA6	1.35393e-07	5.48292	0.027	0.001	0.00302022	HSPA6
UBL4A	1.38297e-07	-1.03785	0.081	0.168	0.00308499	UBL4A
CCT4	1.38499e-07	-0.43349	0.368	0.497	0.0030895	CCT4
KIF13B	1.41267e-07	1.15015	0.144	0.069	0.00315125	KIF13B
S100A11	1.41615e-07	-0.222477	0.694	0.805	0.003159	S100A11
RSRC2	1.45258e-07	0.629132	0.475	0.371	0.00324027	RSRC2
PTPN13	1.4869e-07	2.1166	0.071	0.021	0.00331683	PTPN13
SELPLG	1.49297e-07	-0.305313	0.685	0.816	0.00333036	SELPLG
SYTL2	1.50511e-07	1.54956	0.101	0.04	0.00335745	SYTL2
FLI1	1.54575e-07	-0.475399	0.382	0.504	0.0034481	FLI1
CADM1	1.55443e-07	2.24345	0.079	0.027	0.00346746	CADM1
EIF4G3	1.59445e-07	0.846611	0.267	0.169	0.00355674	EIF4G3
PGGHG	1.61079e-07	1.50892	0.1	0.039	0.0035932	PGGHG
TTYH2	1.61297e-07	-2.48826	0.009	0.058	0.00359806	TTYH2
HK1	1.64322e-07	-0.566445	0.198	0.312	0.00366552	HK1
ERRFI1	1.66477e-07	3.33383	0.035	0.004	0.0037136	ERRFI1
RGS14	1.66952e-07	-0.515326	0.263	0.385	0.00372419	RGS14
TPM4	1.67522e-07	0.574722	0.574	0.491	0.00373692	TPM4
IGSF8	1.67932e-07	-0.898832	0.126	0.222	0.00374606	IGSF8
CYCS	1.75109e-07	0.782211	0.452	0.372	0.00390615	CYCS
PTPN7	1.77085e-07	0.691388	0.408	0.305	0.00395024	PTPN7
CD6	1.78363e-07	-0.317684	0.469	0.605	0.00397875	CD6
KIF22	1.82897e-07	-0.749101	0.152	0.256	0.00407988	KIF22
GORASP2	1.83665e-07	-0.551693	0.227	0.345	0.00409703	GORASP2
ARMH1	1.85241e-07	-0.405082	0.134	0.24	0.00413216	ARMH1
GNAS	1.86857e-07	0.275134	0.918	0.909	0.00416822	GNAS
MTSS1	1.8864e-07	-1.26602	0.061	0.138	0.004208	MTSS1
LINC00402	1.93976e-07	-0.876613	0.072	0.157	0.00432701	LINC00402
PPIA	1.94167e-07	-0.193784	0.984	0.988	0.00433128	PPIA
SMYD2	1.98098e-07	-0.89617	0.092	0.182	0.00441898	SMYD2
HS3ST3B1	1.98657e-07	1.06929	0.235	0.146	0.00443145	HS3ST3B1
AKR1B1	2.01e-07	-0.670409	0.193	0.303	0.0044837	AKR1B1
LRG1	2.04326e-07	2.54956	0.045	0.008	0.0045579	LRG1
RABL6	2.05286e-07	-0.610384	0.251	0.366	0.0045793	RABL6
ZNF791	2.08892e-07	0.901233	0.19	0.105	0.00465975	ZNF791
FAAH2	2.09117e-07	0.903489	0.261	0.166	0.00466478	FAAH2
TNRC6C	2.09177e-07	-0.705065	0.159	0.264	0.00466612	TNRC6C
WSB1	2.10942e-07	0.755141	0.47	0.384	0.00470547	WSB1
NSMCE1	2.13562e-07	-0.536362	0.232	0.35	0.00476392	NSMCE1
TRAPPC6A	2.19998e-07	-0.553697	0.267	0.385	0.00490749	TRAPPC6A
MX1	2.20213e-07	-0.614028	0.401	0.511	0.00491228	MX1
GSK3A	2.2037e-07	-0.73182	0.167	0.272	0.00491579	GSK3A
TMEM273	2.20377e-07	1.5842	0.078	0.026	0.00491596	TMEM273
CDC42SE1	2.21221e-07	-0.36257	0.521	0.633	0.00493477	CDC42SE1
GLIPR1	2.25432e-07	0.564493	0.491	0.393	0.00502872	GLIPR1
SPATS2L	2.3367e-07	1.04429	0.214	0.127	0.00521247	SPATS2L
STRAP	2.33791e-07	-0.539918	0.289	0.404	0.00521518	STRAP
PSMC5	2.34112e-07	-0.405481	0.447	0.571	0.00522233	PSMC5
CD38	2.35269e-07	0.969666	0.176	0.094	0.00524815	CD38
BANP	2.36246e-07	1.07771	0.203	0.118	0.00526993	BANP
CCNQ	2.40588e-07	-0.751805	0.173	0.278	0.00536681	CCNQ
ATP8A1	2.43676e-07	0.917289	0.244	0.151	0.00543568	ATP8A1
SBNO2	2.46232e-07	0.965834	0.251	0.161	0.0054927	SBNO2
FKBP3	2.51245e-07	-0.610782	0.186	0.296	0.00560453	FKBP3
ATXN10	2.56445e-07	-0.646008	0.179	0.287	0.00572051	ATXN10
EPN1	2.65997e-07	-0.742226	0.157	0.26	0.00593361	EPN1
WNK1	2.66194e-07	0.489722	0.613	0.55	0.00593799	WNK1
PLEKHO1	2.68638e-07	-0.595776	0.165	0.273	0.0059925	PLEKHO1
RFLNB	2.69147e-07	-1.34026	0.04	0.109	0.00600387	RFLNB
RETREG2	2.69893e-07	-0.714747	0.19	0.296	0.00602051	RETREG2
TRIB1	2.77211e-07	1.27503	0.134	0.064	0.00618375	TRIB1
C12orf57	2.78759e-07	-0.2991	0.672	0.782	0.00621829	C12orf57
GFI1	2.80702e-07	1.13897	0.156	0.08	0.00626162	GFI1
FAM107B	2.83503e-07	-0.262695	0.639	0.769	0.0063241	FAM107B
CD79A	2.84634e-07	1.61837	0.139	0.067	0.00634932	CD79A
PCBP3	2.96206e-07	2.19341	0.055	0.013	0.00660746	PCBP3
SNRPA	2.99827e-07	-0.53798	0.266	0.383	0.00668825	SNRPA
TEX264	2.99876e-07	-0.498112	0.309	0.427	0.00668933	TEX264
LDLR	3.01988e-07	1.34542	0.137	0.067	0.00673646	LDLR
BTN3A3	3.19317e-07	-0.596408	0.198	0.31	0.00712301	BTN3A3
ORC4	3.20232e-07	-0.962691	0.074	0.156	0.00714342	ORC4
CDCA7	3.2191e-07	-0.97792	0.084	0.169	0.00718085	CDCA7
ZNF664	3.35126e-07	-1.01465	0.072	0.154	0.00747566	ZNF664
COX4I1	3.44627e-07	-0.191928	0.952	0.985	0.00768759	COX4I1
MRPL44	3.45881e-07	-0.813013	0.126	0.221	0.00771558	MRPL44
CCNI	3.53239e-07	-0.205452	0.834	0.928	0.00787971	CCNI
IFIT1	3.53964e-07	-0.719682	0.058	0.135	0.00789587	IFIT1
MDS2	3.61633e-07	-1.5679	0.036	0.101	0.00806694	MDS2
RPL36A	3.70316e-07	-0.230226	0.911	0.951	0.00826063	RPL36A
TET2	3.73082e-07	0.873741	0.198	0.112	0.00832233	TET2
APH1A	3.81287e-07	-0.479987	0.313	0.433	0.00850538	APH1A
IKBKE	3.83553e-07	-0.566501	0.225	0.339	0.00855591	IKBKE
MAP1LC3A	3.8464e-07	1.21451	0.147	0.075	0.00858016	MAP1LC3A
R3HDM4	4.02994e-07	-0.310028	0.543	0.68	0.00898959	R3HDM4
PYM1	4.08206e-07	-0.596521	0.222	0.332	0.00910586	PYM1
SERTAD1	4.22636e-07	1.21252	0.14	0.069	0.00942775	SERTAD1
MBP	4.279e-07	-0.36257	0.388	0.528	0.00954516	MBP
MTA2	4.41905e-07	-0.731399	0.19	0.295	0.00985758	MTA2
CENPM	4.4492e-07	1.0119	0.182	0.101	0.00992482	CENPM
DAD1	4.54825e-07	-0.349526	0.506	0.632	0.0101458	DAD1
HP1BP3	4.56728e-07	-0.313438	0.554	0.671	0.0101882	HP1BP3
PPP2R5E	4.73996e-07	-0.647003	0.195	0.302	0.0105734	PPP2R5E
SRGAP3	4.76671e-07	2.04948	0.063	0.019	0.0106331	SRGAP3
INTS11	4.8855e-07	-0.646033	0.199	0.306	0.0108981	INTS11
PPP2R1A	4.89328e-07	-0.342521	0.433	0.567	0.0109154	PPP2R1A
TOMM20	4.98746e-07	-0.393732	0.47	0.587	0.0111255	TOMM20
HDHD5	4.99775e-07	-1.10175	0.072	0.151	0.0111485	HDHD5
TRAF3	5.05844e-07	0.858286	0.234	0.145	0.0112839	TRAF3
SYNJ2	5.18577e-07	1.10984	0.16	0.085	0.0115679	SYNJ2
AKTIP	5.23254e-07	-0.726898	0.133	0.23	0.0116722	AKTIP
JTB	5.25422e-07	-0.303178	0.462	0.596	0.0117206	JTB
ANAPC5	5.39775e-07	-0.365638	0.41	0.539	0.0120408	ANAPC5
ABCG1	5.48419e-07	0.925878	0.165	0.087	0.0122336	ABCG1
HACD4	5.50969e-07	-0.549832	0.227	0.337	0.0122905	HACD4
UQCRFS1	5.59249e-07	-0.446193	0.404	0.516	0.0124752	UQCRFS1
MTHFD2	5.70989e-07	0.859412	0.339	0.248	0.0127371	MTHFD2
NEK7	5.87246e-07	0.740954	0.323	0.228	0.0130997	NEK7
SGF29	5.8949e-07	-0.903031	0.095	0.181	0.0131498	SGF29
CCDC28B	5.94698e-07	-1.41392	0.027	0.087	0.0132659	CCDC28B
RASL11A	5.95254e-07	2.75219	0.035	0.004	0.0132783	RASL11A
INPP1	5.98218e-07	1.3368	0.152	0.08	0.0133445	INPP1
TMEM140	6.06053e-07	0.978568	0.198	0.114	0.0135192	TMEM140
TMEM63A	6.07277e-07	-0.61295	0.188	0.293	0.0135465	TMEM63A
STK10	6.1373e-07	-0.346866	0.478	0.597	0.0136905	STK10
ATP1B1	6.2267e-07	1.54956	0.088	0.034	0.0138899	ATP1B1
SOCS3	6.31626e-07	0.838779	0.364	0.274	0.0140897	SOCS3
IL27RA	6.37917e-07	-0.522563	0.271	0.386	0.01423	IL27RA
CCT8	6.40684e-07	-0.451996	0.381	0.495	0.0142917	CCT8
SPG11	6.40864e-07	0.783631	0.257	0.165	0.0142958	SPG11
PXN	6.43483e-07	-0.504682	0.267	0.382	0.0143542	PXN
IGHG1	6.56727e-07	5.30642	0.027	0.002	0.0146496	IGHG1
MMRN1	6.56727e-07	3.64016	0.027	0.002	0.0146496	MMRN1
CAP1	6.69696e-07	-0.284485	0.657	0.776	0.0149389	CAP1
TSR3	6.70408e-07	-0.566168	0.235	0.347	0.0149548	TSR3
MIAT	6.71102e-07	0.98396	0.281	0.193	0.0149703	MIAT
UHRF2	6.81923e-07	0.795382	0.296	0.203	0.0152117	UHRF2
ILVBL	6.8227e-07	-1.52977	0.03	0.091	0.0152194	ILVBL
ARPC5	6.84961e-07	-0.301281	0.596	0.738	0.0152794	ARPC5
ATG3	6.8542e-07	-0.535479	0.215	0.327	0.0152897	ATG3
SHISAL2A	6.86864e-07	-0.821281	0.114	0.204	0.0153219	SHISAL2A
LRRC32	6.91765e-07	2.30924	0.056	0.015	0.0154312	LRRC32
MYADM	6.95976e-07	-0.626325	0.134	0.234	0.0155251	MYADM
RHOU	6.99233e-07	-2.54637	0.006	0.048	0.0155978	RHOU
IGHV3-23	7.03615e-07	3.36898	0.04	0.007	0.0156956	IGHV3-23
CD80	7.12287e-07	1.97719	0.055	0.014	0.015889	CD80
IL26	7.12997e-07	4.70156	0.022	0	0.0159048	IL26
QPCT	7.12997e-07	4.70156	0.022	0	0.0159048	QPCT
RNF220	7.13359e-07	-0.659506	0.208	0.311	0.0159129	RNF220
HDDC2	7.31107e-07	-0.600095	0.219	0.327	0.0163088	HDDC2
ZNF48	7.37889e-07	-1.7491	0.017	0.069	0.0164601	ZNF48
HIKESHI	7.41975e-07	-0.620368	0.201	0.306	0.0165512	HIKESHI
EHD1	7.51556e-07	-0.555598	0.245	0.357	0.0167649	EHD1
GDI2	7.69321e-07	-0.364664	0.478	0.597	0.0171612	GDI2
NCOA3	7.71849e-07	0.693172	0.362	0.264	0.0172176	NCOA3
THEMIS2	7.7475e-07	-0.871329	0.101	0.187	0.0172823	THEMIS2
NEDD9	7.75936e-07	0.864113	0.263	0.172	0.0173088	NEDD9
HSP90AA1	7.76524e-07	0.388434	0.889	0.907	0.0173219	HSP90AA1
CCNG1	7.77138e-07	-0.598632	0.26	0.369	0.0173356	CCNG1
PDCL3	7.84311e-07	0.815844	0.323	0.232	0.0174956	PDCL3
MEGF9	7.95686e-07	-0.92819	0.098	0.183	0.0177494	MEGF9
SSBP1	7.97913e-07	-0.365381	0.4	0.526	0.017799	SSBP1
EID2	7.99035e-07	-0.947178	0.079	0.16	0.0178241	EID2
TMC8	8.09368e-07	-0.387742	0.426	0.547	0.0180546	TMC8
COPS3	8.1101e-07	-0.665896	0.172	0.272	0.0180912	COPS3
NOC2L	8.14799e-07	-0.722696	0.159	0.256	0.0181757	NOC2L
ESD	8.2426e-07	-0.63881	0.216	0.321	0.0183868	ESD
VPS29	8.33716e-07	-0.466563	0.312	0.43	0.0185977	VPS29
JAGN1	8.46437e-07	-0.762721	0.146	0.24	0.0188815	JAGN1
URI1	8.73677e-07	-0.370876	0.394	0.523	0.0194891	URI1
SSNA1	8.8037e-07	-0.38648	0.339	0.464	0.0196384	SSNA1
CD40LG	8.8642e-07	-0.193087	0.219	0.343	0.0197734	CD40LG
RANBP6	8.93488e-07	-0.991462	0.078	0.157	0.019931	RANBP6
SAC3D1	8.96011e-07	-1.84864	0.019	0.071	0.0199873	SAC3D1
DCTN2	9.01456e-07	-0.511433	0.247	0.358	0.0201088	DCTN2
TRIB2	9.0155e-07	-0.496528	0.267	0.378	0.0201109	TRIB2
CTSC	9.26104e-07	0.973365	0.524	0.464	0.0206586	CTSC
ERH	9.31398e-07	-0.273297	0.488	0.63	0.0207767	ERH
MZT2A	9.53533e-07	-0.305842	0.465	0.599	0.0212705	MZT2A
NGLY1	9.57896e-07	-0.736249	0.146	0.24	0.0213678	NGLY1
HNRNPM	9.58184e-07	-0.403735	0.371	0.49	0.0213742	HNRNPM
BEX2	9.58613e-07	-0.737013	0.136	0.23	0.0213838	BEX2
ACTN1	9.8337e-07	-0.953792	0.102	0.187	0.021936	ACTN1
LFNG	1.00376e-06	-0.504044	0.28	0.396	0.0223909	LFNG
DRAP1	1.00784e-06	-0.324956	0.521	0.656	0.0224818	DRAP1
IDI1	1.00985e-06	0.793421	0.315	0.219	0.0225267	IDI1
AC006369.1	1.02062e-06	-1.37085	0.042	0.106	0.0227671	AC006369.1
VEGFB	1.04568e-06	-0.783867	0.128	0.22	0.023326	VEGFB
KIAA0513	1.05994e-06	1.76296	0.063	0.02	0.0236442	KIAA0513
ADA	1.07817e-06	-0.593544	0.183	0.287	0.0240507	ADA
SORL1	1.07885e-06	-0.371528	0.31	0.437	0.0240658	SORL1
HDAC5	1.09159e-06	-1.21355	0.045	0.111	0.0243501	HDAC5
NIP7	1.1001e-06	-0.925838	0.088	0.169	0.0245399	NIP7
ZBTB32	1.14119e-06	1.43853	0.087	0.034	0.0254566	ZBTB32
SF3B4	1.16425e-06	-0.540237	0.276	0.382	0.025971	SF3B4
CTSW	1.1714e-06	-1.1256	0.049	0.117	0.0261305	CTSW
SERPINE2	1.17737e-06	2.10595	0.052	0.013	0.0262635	SERPINE2
BNIP3L	1.18112e-06	-0.518488	0.212	0.321	0.0263472	BNIP3L
DENND6B	1.21201e-06	1.3884	0.087	0.034	0.0270363	DENND6B
CEP68	1.22135e-06	-0.819977	0.114	0.201	0.0272446	CEP68
PSMB7	1.22865e-06	-0.489324	0.255	0.368	0.0274076	PSMB7
NSA2	1.22993e-06	-0.283057	0.55	0.691	0.027436	NSA2
ZC3HAV1	1.24301e-06	-0.333077	0.483	0.617	0.0277278	ZC3HAV1
NDUFA8	1.25646e-06	-0.662188	0.179	0.278	0.0280279	NDUFA8
KALRN	1.28873e-06	-2.7314	0.006	0.046	0.0287477	KALRN
AC008555.4	1.28919e-06	-1.38994	0.056	0.125	0.0287579	AC008555.4
POU2F2	1.2939e-06	-0.717079	0.173	0.271	0.028863	POU2F2
CDV3	1.30937e-06	0.412603	0.688	0.648	0.0292081	CDV3
MT-ATP6	1.31053e-06	0.269865	1	0.998	0.0292339	MT-ATP6
SNRPE	1.3137e-06	-0.399526	0.281	0.398	0.0293047	SNRPE
NTAN1	1.31659e-06	-0.795271	0.115	0.203	0.0293691	NTAN1
TTC39C	1.3287e-06	-0.287531	0.447	0.594	0.0296393	TTC39C
IVNS1ABP	1.34392e-06	0.769625	0.398	0.311	0.0299787	IVNS1ABP
LINC00513	1.34408e-06	2.32605	0.045	0.01	0.0299823	LINC00513
PTMS	1.36359e-06	1.2988	0.134	0.067	0.0304177	PTMS
CD82	1.37056e-06	-0.34384	0.38	0.495	0.0305731	CD82
ADAR	1.3841e-06	-0.33033	0.537	0.652	0.0308752	ADAR
SPON2	1.41861e-06	1.1224	0.104	0.045	0.031645	SPON2
RAC2	1.42213e-06	-0.17829	0.928	0.972	0.0317235	RAC2
SARS1	1.43934e-06	-0.694368	0.153	0.248	0.0321074	SARS1
PIM1	1.46622e-06	-0.483896	0.424	0.524	0.0327069	PIM1
NIPAL3	1.48759e-06	-0.659085	0.16	0.256	0.0331837	NIPAL3
ERGIC3	1.49314e-06	-0.427863	0.339	0.453	0.0333074	ERGIC3
CFP	1.50176e-06	-1.40995	0.036	0.097	0.0334998	CFP
ARL6IP5	1.50754e-06	-0.205564	0.763	0.885	0.0336286	ARL6IP5
MARCHF2	1.53862e-06	-0.944156	0.081	0.159	0.034322	MARCHF2
PRKAR1A	1.54551e-06	0.750655	0.297	0.207	0.0344757	PRKAR1A
GRK3	1.5846e-06	1.8799	0.056	0.016	0.0353477	GRK3
VIPR1	1.59272e-06	-1.41392	0.03	0.088	0.0355289	VIPR1
SLCO3A1	1.60011e-06	-0.783867	0.1	0.184	0.0356937	SLCO3A1
PPP1R18	1.60198e-06	-0.333384	0.567	0.688	0.0357353	PPP1R18
ARL6IP4	1.60799e-06	-0.331455	0.603	0.706	0.0358695	ARL6IP4
RECQL	1.61643e-06	-0.472852	0.244	0.355	0.0360578	RECQL
GNLY	1.62527e-06	2.49993	0.059	0.018	0.0362549	GNLY
TSPAN32	1.64401e-06	-1.00893	0.066	0.139	0.0366729	TSPAN32
WAS	1.65312e-06	-0.271385	0.556	0.675	0.0368761	WAS
AHSP	1.68141e-06	4.78902	0.02	0	0.0375073	AHSP
GNG4	1.68152e-06	5.09388	0.02	0	0.0375096	GNG4
TUBA3D	1.68161e-06	5.50892	0.02	0	0.0375118	TUBA3D
PMEPA1	1.70484e-06	2.00412	0.046	0.011	0.0380298	PMEPA1
DCTPP1	1.71178e-06	-0.876708	0.101	0.184	0.0381846	DCTPP1
TRAF1	1.7259e-06	0.785898	0.333	0.243	0.0384998	TRAF1
HS3ST1	1.75674e-06	3.87149	0.023	0.001	0.0391877	HS3ST1
NECAP2	1.80319e-06	-0.416234	0.372	0.485	0.0402238	NECAP2
SRM	1.82475e-06	-0.418021	0.278	0.393	0.0407047	SRM
TBC1D2B	1.82904e-06	0.774624	0.278	0.188	0.0408003	TBC1D2B
CD55	1.83637e-06	0.919958	0.398	0.327	0.040964	CD55
MINK1	1.84213e-06	-0.590329	0.202	0.304	0.0410924	MINK1
WAKMAR2	1.84683e-06	0.895384	0.201	0.121	0.0411973	WAKMAR2
MYO7A	1.89337e-06	3.23761	0.03	0.004	0.0422354	MYO7A
GIMAP5	1.9108e-06	-0.504891	0.25	0.359	0.0426241	GIMAP5
AC012645.3	1.91255e-06	2.00112	0.065	0.021	0.0426632	AC012645.3
NMB	1.92917e-06	2.05303	0.069	0.024	0.0430341	NMB
GALNT10	1.95157e-06	0.80344	0.175	0.098	0.0435338	GALNT10
CD2AP	1.95335e-06	-0.794673	0.123	0.209	0.0435735	CD2AP
SLC66A3	2.02015e-06	-0.793699	0.126	0.213	0.0450635	SLC66A3
PEX11B	2.02468e-06	-0.870857	0.107	0.19	0.0451644	PEX11B
PARP11	2.04696e-06	-1.0964	0.055	0.123	0.0456616	PARP11
ATG2A	2.05016e-06	0.885272	0.208	0.127	0.0457328	ATG2A
TLR1	2.06794e-06	-1.27244	0.032	0.09	0.0461295	TLR1
PSMD7	2.09123e-06	-0.367664	0.323	0.446	0.046649	PSMD7
RNF7	2.0913e-06	-0.397975	0.354	0.469	0.0466506	RNF7
UBE2Q1	2.09557e-06	-0.55136	0.211	0.314	0.0467459	UBE2Q1
LRRFIP1	2.10434e-06	-0.318561	0.58	0.695	0.0469415	LRRFIP1
NOL11	2.1055e-06	-0.704432	0.126	0.215	0.0469673	NOL11
RASA4	2.12681e-06	-0.7982	0.126	0.213	0.0474427	RASA4
QSOX2	2.14592e-06	1.57228	0.078	0.029	0.0478689	QSOX2
CTSD	2.15189e-06	0.853563	0.274	0.187	0.0480023	CTSD
ZNF276	2.17176e-06	-0.678712	0.154	0.248	0.0484454	ZNF276
RSAD1	2.19565e-06	-0.854138	0.107	0.19	0.0489784	RSAD1
TTC3	2.19858e-06	-0.536019	0.258	0.365	0.0490436	TTC3
F2R	2.21413e-06	1.70156	0.066	0.022	0.0493906	F2R
TRG-AS1	2.28145e-06	-0.726393	0.165	0.259	0.0508922	TRG-AS1
ABRAXAS1	2.30321e-06	-1.01693	0.074	0.147	0.0513777	ABRAXAS1
CRLF2	2.3801e-06	2.94949	0.036	0.006	0.0530928	CRLF2
NDUFV2	2.43234e-06	0.673963	0.41	0.32	0.0542583	NDUFV2
PCMTD2	2.44154e-06	-0.622674	0.159	0.253	0.0544634	PCMTD2
FAM117B	2.5012e-06	-1.05818	0.055	0.122	0.0557944	FAM117B
PPP1R7	2.50328e-06	-0.442952	0.338	0.446	0.0558406	PPP1R7
PPP6R1	2.50994e-06	-0.430509	0.3	0.413	0.0559893	PPP6R1
MDH2	2.5176e-06	-0.33772	0.492	0.603	0.05616	MDH2
DCK	2.53004e-06	-0.46445	0.294	0.402	0.0564375	DCK
CFL1	2.53062e-06	-0.149449	0.991	0.998	0.0564505	CFL1
DMTN	2.57895e-06	-1.59122	0.027	0.082	0.0575287	DMTN
PTPRJ	2.60399e-06	0.714087	0.345	0.258	0.0580871	PTPRJ
CLASP1	2.63445e-06	0.966905	0.157	0.086	0.0587667	CLASP1
LRRC8A	2.69546e-06	-0.97792	0.085	0.161	0.0601276	LRRC8A
TCL1A	2.73085e-06	3.19341	0.027	0.003	0.060917	TCL1A
MRPL24	2.73252e-06	-0.715279	0.127	0.216	0.0609544	MRPL24
DMGDH	2.77221e-06	2.28652	0.043	0.01	0.0618396	DMGDH
RARA	2.80127e-06	-0.716844	0.13	0.218	0.0624879	RARA
TTC9	2.81126e-06	-1.20026	0.051	0.115	0.0627108	TTC9
ZC3H15	2.81479e-06	-0.446594	0.369	0.472	0.0627896	ZC3H15
PPP4C	2.84187e-06	-0.306468	0.469	0.586	0.0633936	PPP4C
PRMT1	2.84467e-06	-0.465218	0.237	0.344	0.063456	PRMT1
ZG16B	2.85062e-06	2.87149	0.032	0.004	0.0635889	ZG16B
CNBP	2.86221e-06	-0.234612	0.782	0.884	0.0638474	CNBP
PTOV1	2.91819e-06	-0.65344	0.182	0.276	0.065096	PTOV1
SLC16A3	2.93592e-06	0.929829	0.154	0.084	0.0654917	SLC16A3
AGPAT1	2.95418e-06	-0.843325	0.098	0.178	0.0658989	AGPAT1
DNPH1	2.96994e-06	0.739898	0.475	0.41	0.0662504	DNPH1
CORO1B	2.98079e-06	-0.278768	0.589	0.701	0.0664926	CORO1B
PCMT1	3.03412e-06	-0.500786	0.216	0.321	0.0676822	PCMT1
OTUD5	3.03657e-06	0.646546	0.322	0.227	0.0677368	OTUD5
ARPP19	3.13908e-06	0.640377	0.32	0.227	0.0700234	ARPP19
AURKAIP1	3.13913e-06	-0.356423	0.365	0.481	0.0700245	AURKAIP1
CYBA	3.14422e-06	0.278646	0.949	0.925	0.0701381	CYBA
RNF126	3.14581e-06	-0.475318	0.32	0.428	0.0701737	RNF126
AXIN1	3.21956e-06	-0.818697	0.1	0.18	0.0718187	AXIN1
PRPF38B	3.2656e-06	0.513547	0.511	0.434	0.0728458	PRPF38B
P2RY14	3.28155e-06	2.28652	0.038	0.007	0.0732015	P2RY14
HDAC9	3.31593e-06	1.64498	0.055	0.016	0.0739684	HDAC9
LSM7	3.3371e-06	-0.328956	0.455	0.571	0.0744408	LSM7
PSMG2	3.34549e-06	-0.419973	0.307	0.42	0.0746279	PSMG2
BZW2	3.39324e-06	-0.791038	0.113	0.195	0.0756929	BZW2
B3GAT1	3.49126e-06	3.81704	0.025	0.002	0.0778795	B3GAT1
UBXN1	3.51472e-06	-0.266273	0.652	0.759	0.0784029	UBXN1
TNFRSF11A	3.51741e-06	3.57603	0.025	0.002	0.0784628	TNFRSF11A
AC092645.2	3.52613e-06	3.50892	0.025	0.002	0.0786573	AC092645.2
PRDX1	3.54072e-06	-0.259966	0.532	0.657	0.0789829	PRDX1
UROD	3.57077e-06	-0.694957	0.126	0.212	0.0796532	UROD
GCA	3.59861e-06	1.09584	0.118	0.058	0.0802742	GCA
PAICS	3.61348e-06	-1.0798	0.066	0.136	0.0806059	PAICS
BCCIP	3.64498e-06	-0.631683	0.167	0.261	0.0813085	BCCIP
ALDH18A1	3.65644e-06	-1.00626	0.058	0.125	0.0815642	ALDH18A1
LEF1-AS1	3.69972e-06	-0.776019	0.097	0.177	0.0825297	LEF1-AS1
ARAF	3.70886e-06	-0.670994	0.149	0.239	0.0827335	ARAF
STT3B	3.7809e-06	-0.426344	0.364	0.471	0.0843406	STT3B
AL606807.1	3.82161e-06	3.10366	0.033	0.005	0.0852487	AL606807.1
LSM4	3.83874e-06	-0.501681	0.234	0.34	0.0856308	LSM4
FAM124B	3.86369e-06	2.62756	0.039	0.008	0.0861874	FAM124B
CASP10	3.91903e-06	-1.63547	0.026	0.078	0.0874217	CASP10
NUDCD2	3.91905e-06	-0.534068	0.193	0.294	0.0874222	NUDCD2
SERINC5	3.94755e-06	-0.372734	0.244	0.357	0.088058	SERINC5
AC120193.1	3.97093e-06	4.60845	0.019	0	0.0885796	AC120193.1
EGR3	3.97145e-06	5.09388	0.019	0	0.0885911	EGR3
RNF149	4.05026e-06	0.409251	0.629	0.552	0.0903491	RNF149
VPS35	4.08643e-06	-0.564905	0.214	0.313	0.0911559	VPS35
TRIM52	4.14362e-06	-0.869188	0.087	0.162	0.0924317	TRIM52
MDN1	4.15898e-06	-0.74157	0.11	0.192	0.0927743	MDN1
TFRC	4.23674e-06	1.06019	0.208	0.132	0.0945088	TFRC
HLA-DQA2	4.32505e-06	1.45645	0.115	0.057	0.096479	HLA-DQA2
OASL	4.34744e-06	-0.942296	0.095	0.172	0.0969784	OASL
NOP56	4.46015e-06	-0.678645	0.167	0.259	0.0994926	NOP56
CTNNA1	4.51136e-06	1.14109	0.12	0.059	0.100635	CTNNA1
HVCN1	4.52627e-06	-1.09545	0.049	0.112	0.100967	HVCN1
THEMIS	4.55493e-06	-0.528046	0.183	0.28	0.101607	THEMIS
GMPS	4.63519e-06	-0.707079	0.15	0.239	0.103397	GMPS
SH3GL1	4.64929e-06	-0.774173	0.131	0.216	0.103712	SH3GL1
TSPAN18	4.68604e-06	-1.14056	0.051	0.114	0.104532	TSPAN18
DENND2D	4.75727e-06	-0.368986	0.408	0.527	0.10612	DENND2D
BLM	4.81789e-06	1.37616	0.098	0.044	0.107473	BLM
CCNL1	4.85642e-06	0.428299	0.645	0.589	0.108332	CCNL1
SAMD9	4.8846e-06	-0.382328	0.317	0.428	0.108961	SAMD9
EPHA1	4.91376e-06	-3.29844	0.003	0.036	0.109611	EPHA1
CCDC115	4.94022e-06	-0.570443	0.189	0.286	0.110202	CCDC115
CHD6	4.96944e-06	0.802707	0.221	0.141	0.110853	CHD6
PLAGL1	4.98112e-06	1.92395	0.051	0.014	0.111114	PLAGL1
SGMS1	5.01106e-06	0.820613	0.232	0.152	0.111782	SGMS1
HSPB1	5.01728e-06	-0.220155	0.369	0.491	0.11192	HSPB1
SLC46A3	5.07886e-06	-0.952943	0.072	0.143	0.113294	SLC46A3
TNFRSF14	5.11387e-06	-0.29844	0.509	0.631	0.114075	TNFRSF14
FLOT1	5.12279e-06	-0.678863	0.136	0.222	0.114274	FLOT1
AC232271.3	5.15183e-06	2.70156	0.035	0.006	0.114922	AC232271.3
PSMD6	5.1882e-06	-0.428607	0.277	0.387	0.115733	PSMD6
DANCR	5.24583e-06	-0.604147	0.199	0.295	0.117019	DANCR
ST6GAL1	5.25158e-06	-0.713477	0.195	0.285	0.117147	ST6GAL1
WDR54	5.30461e-06	-0.93279	0.092	0.168	0.11833	WDR54
TAGAP	5.35793e-06	-0.299805	0.418	0.547	0.119519	TAGAP
TLNRD1	5.51187e-06	-0.816288	0.117	0.198	0.122953	TLNRD1
MRPL43	5.51402e-06	-0.461208	0.302	0.408	0.123001	MRPL43
SSH1	5.52947e-06	1.12732	0.117	0.058	0.123346	SSH1
FNDC3B	5.59082e-06	1.46858	0.102	0.048	0.124714	FNDC3B
SLC16A1	5.60133e-06	0.95128	0.175	0.102	0.124949	SLC16A1
CDKN2A	5.67921e-06	1.14697	0.144	0.079	0.126686	CDKN2A
CNOT7	5.72083e-06	-0.469097	0.273	0.376	0.127614	CNOT7
P2RY10	5.73364e-06	0.559658	0.404	0.311	0.1279	P2RY10
ARMC6	5.75774e-06	-1.11081	0.056	0.121	0.128438	ARMC6
MEF2D	5.82468e-06	0.796509	0.198	0.121	0.129931	MEF2D
RBM34	5.93344e-06	-0.936842	0.068	0.137	0.132357	RBM34
DTHD1	5.97412e-06	2.72904	0.043	0.011	0.133265	DTHD1
C1orf131	6.02469e-06	-0.676951	0.13	0.215	0.134393	C1orf131
EPAS1	6.0873e-06	3.22512	0.026	0.003	0.135789	EPAS1
HIGD2A	6.16811e-06	-0.25028	0.687	0.791	0.137592	HIGD2A
NEK10	6.17518e-06	2.94949	0.026	0.003	0.13775	NEK10
GATA3-AS1	6.21635e-06	2.35867	0.043	0.011	0.138668	GATA3-AS1
PLEKHJ1	6.21779e-06	-0.463294	0.241	0.343	0.1387	PLEKHJ1
BASP1	6.23342e-06	2.35364	0.043	0.011	0.139049	BASP1
SNRPN	6.27696e-06	-0.443049	0.371	0.467	0.14002	SNRPN
DDX28	6.2854e-06	-1.40423	0.03	0.083	0.140208	DDX28
SNX17	6.35669e-06	-0.377217	0.33	0.442	0.141799	SNX17
TRAM1	6.36812e-06	-0.376247	0.426	0.526	0.142054	TRAM1
MRPL21	6.48705e-06	-0.562986	0.199	0.295	0.144707	MRPL21
H2AZ1	6.5091e-06	-0.447389	0.31	0.415	0.145198	H2AZ1
SPRED2	6.53159e-06	2.08858	0.043	0.011	0.1457	SPRED2
MRPL3	6.56006e-06	-0.529053	0.19	0.287	0.146335	MRPL3
PTPRCAP	6.5718e-06	0.292609	0.622	0.544	0.146597	PTPRCAP
CRIM1	6.61555e-06	2.22512	0.03	0.004	0.147573	CRIM1
NFKBID	6.66995e-06	2.15794	0.084	0.035	0.148787	NFKBID
IDH3G	6.69703e-06	-0.476604	0.244	0.344	0.149391	IDH3G
CITED4	6.71746e-06	-1.34907	0.035	0.09	0.149846	CITED4
ZSWIM7	6.73415e-06	-0.923591	0.078	0.149	0.150219	ZSWIM7
NFAT5	6.77594e-06	0.641647	0.316	0.228	0.151151	NFAT5
RCAN3	6.84982e-06	-0.287673	0.486	0.605	0.152799	RCAN3
SCAMP3	6.8704e-06	-0.503644	0.242	0.342	0.153258	SCAMP3
NR2F6	6.88032e-06	-1.99888	0.013	0.055	0.153479	NR2F6
SMAD7	6.92704e-06	1.31252	0.101	0.047	0.154521	SMAD7
PACSIN2	6.94445e-06	-1.05451	0.062	0.128	0.15491	PACSIN2
EXOSC5	6.98905e-06	-0.813013	0.078	0.15	0.155905	EXOSC5
LAP3	7.00915e-06	-0.603109	0.218	0.314	0.156353	LAP3
HLA-DQB1	7.04394e-06	1.08159	0.221	0.144	0.157129	HLA-DQB1
MMADHC	7.06327e-06	-0.427107	0.316	0.421	0.15756	MMADHC
SUMO3	7.13821e-06	-0.526162	0.229	0.326	0.159232	SUMO3
RAP1GAP2	7.48471e-06	-0.963019	0.059	0.124	0.166962	RAP1GAP2
TMEM43	7.50123e-06	-0.685842	0.15	0.236	0.16733	TMEM43
LINC01138	7.53936e-06	-0.651456	0.127	0.21	0.168181	LINC01138
MRPS35	7.54094e-06	-0.659776	0.173	0.262	0.168216	MRPS35
NUDC	7.74099e-06	-0.428836	0.273	0.377	0.172678	NUDC
PSMD13	7.74187e-06	-0.439567	0.312	0.415	0.172698	PSMD13
RNASEK	7.74983e-06	0.521961	0.45	0.355	0.172875	RNASEK
CAD	7.77471e-06	-1.58795	0.025	0.074	0.173431	CAD
GNB1	7.89464e-06	-0.319813	0.462	0.57	0.176106	GNB1
CCDC71L	7.90261e-06	1.02349	0.146	0.081	0.176284	CCDC71L
CTC1	7.96978e-06	-0.614699	0.121	0.205	0.177782	CTC1
IFI30	7.97827e-06	1.67731	0.108	0.052	0.177971	IFI30
DDX3X	8.16467e-06	0.537532	0.54	0.487	0.182129	DDX3X
UTRN	8.21771e-06	-0.320808	0.364	0.483	0.183313	UTRN
SASH3	8.2213e-06	-0.38417	0.349	0.461	0.183393	SASH3
G3BP1	8.24633e-06	-0.396321	0.381	0.484	0.183951	G3BP1
KHDRBS1	8.30723e-06	-0.254007	0.531	0.655	0.185309	KHDRBS1
SMAGP	8.60073e-06	-1.72728	0.016	0.059	0.191857	SMAGP
OGDH	8.98084e-06	-0.406726	0.289	0.398	0.200336	OGDH
LINC00892	9.07031e-06	-0.791327	0.118	0.198	0.202331	LINC00892
LINC02762	9.13788e-06	-2.54637	0.006	0.041	0.203839	LINC02762
VPS26B	9.21203e-06	-0.592952	0.221	0.312	0.205493	VPS26B
MRPS12	9.24919e-06	-0.572921	0.18	0.272	0.206322	MRPS12
NMRAL1	9.26311e-06	-0.750952	0.13	0.211	0.206632	NMRAL1
AKAP11	9.3221e-06	-0.514059	0.216	0.313	0.207948	AKAP11
CABLES1	9.39396e-06	4.60845	0.017	0	0.209551	CABLES1
UPF3A	9.52163e-06	-0.491538	0.228	0.326	0.212399	UPF3A
LPAR2	9.53894e-06	0.686687	0.24	0.158	0.212785	LPAR2
RBM39	9.62269e-06	0.299035	0.792	0.759	0.214653	RBM39
UTP4	9.63789e-06	-1.13338	0.051	0.111	0.214992	UTP4
SLC8A1	9.66125e-06	3.87149	0.02	0.001	0.215513	SLC8A1
PGLS	9.73802e-06	-0.420775	0.38	0.477	0.217226	PGLS
OR4D1	9.77157e-06	-2.20533	0.01	0.049	0.217974	OR4D1
MRPL23	9.79437e-06	-0.466351	0.283	0.383	0.218483	MRPL23
LSR	9.82047e-06	0.885643	0.211	0.135	0.219065	LSR
DTYMK	9.85517e-06	-1.16094	0.045	0.103	0.219839	DTYMK
CAVIN3	9.87307e-06	3.02349	0.02	0.001	0.220238	CAVIN3
CBR3	1.00321e-05	-2.18108	0.009	0.046	0.223786	CBR3
CSAD	1.00664e-05	1.18699	0.084	0.035	0.224551	CSAD
PSMD9	1.01947e-05	-0.410123	0.245	0.35	0.227412	PSMD9
TRIP12	1.02084e-05	0.55253	0.375	0.285	0.227718	TRIP12
PTPN1	1.02624e-05	0.581037	0.469	0.39	0.228922	PTPN1
PPDPF	1.02936e-05	-0.150659	0.919	0.955	0.229619	PPDPF
MSH2	1.04311e-05	-0.900784	0.072	0.14	0.232687	MSH2
COQ8A	1.04313e-05	-0.814029	0.097	0.171	0.232692	COQ8A
IPO5	1.06079e-05	-0.68671	0.133	0.215	0.23663	IPO5
ANXA5	1.06854e-05	-0.363183	0.462	0.557	0.23836	ANXA5
TRIM28	1.07781e-05	-0.438921	0.264	0.369	0.240428	TRIM28
RWDD1	1.07933e-05	-0.344875	0.444	0.547	0.240767	RWDD1
PHLDA2	1.09318e-05	2.74595	0.033	0.006	0.243855	PHLDA2
ATIC	1.09396e-05	-0.482544	0.225	0.323	0.244029	ATIC
CWC15	1.10187e-05	-0.380097	0.29	0.4	0.245794	CWC15
LINC01128	1.12209e-05	-1.41946	0.025	0.073	0.250304	LINC01128
HM13	1.14096e-05	-0.401964	0.332	0.437	0.254514	HM13
SMAD3	1.14797e-05	-0.570757	0.172	0.263	0.256079	SMAD3
HIVEP1	1.17288e-05	0.894205	0.162	0.094	0.261634	HIVEP1
SPAG7	1.17703e-05	-0.611856	0.173	0.262	0.262561	SPAG7
PERP	1.17938e-05	1.06174	0.104	0.05	0.263085	PERP
TRAFD1	1.1939e-05	-0.570036	0.175	0.264	0.266324	TRAFD1
CCNG2	1.1944e-05	0.777509	0.185	0.112	0.266435	CCNG2
TFAP4	1.20737e-05	-1.32819	0.032	0.083	0.269329	TFAP4
RPAP3	1.20741e-05	-0.771692	0.11	0.186	0.269337	RPAP3
TTC32	1.20761e-05	-0.727751	0.114	0.192	0.269382	TTC32
ALS2CL	1.2107e-05	-1.83901	0.014	0.056	0.270071	ALS2CL
SLC52A2	1.21157e-05	-0.743851	0.127	0.207	0.270264	SLC52A2
PSMA5	1.22886e-05	-0.315235	0.444	0.555	0.274122	PSMA5
HLA-F	1.2366e-05	0.322273	0.755	0.724	0.275849	HLA-F
RELB	1.23929e-05	0.822867	0.254	0.176	0.276448	RELB
IDH3B	1.24538e-05	-0.60019	0.183	0.273	0.277807	IDH3B
MRPS34	1.2569e-05	-0.313846	0.352	0.466	0.280377	MRPS34
SLC4A7	1.26308e-05	0.641951	0.382	0.301	0.281756	SLC4A7
LINC01550	1.27825e-05	-0.568529	0.143	0.23	0.28514	LINC01550
ITPRIP	1.2788e-05	1.2541	0.104	0.051	0.285262	ITPRIP
CIB1	1.30569e-05	0.389661	0.671	0.628	0.29126	CIB1
STMN1	1.32515e-05	-0.741674	0.115	0.194	0.2956	STMN1
YWHAB	1.32977e-05	0.236688	0.926	0.951	0.296631	YWHAB
B4GALT5	1.33971e-05	1.42504	0.082	0.035	0.298848	B4GALT5
ZNF766	1.35567e-05	-0.955552	0.068	0.133	0.30241	ZNF766
IL1RN	1.36058e-05	3.74595	0.025	0.003	0.303505	IL1RN
IGLC3	1.36916e-05	2.81704	0.029	0.004	0.30542	IGLC3
LCMT1	1.38642e-05	-0.662902	0.17	0.256	0.309268	LCMT1
TRERF1	1.38908e-05	-0.727283	0.115	0.193	0.309861	TRERF1
SUPT4H1	1.39165e-05	-0.455752	0.254	0.354	0.310436	SUPT4H1
CLIC4	1.39376e-05	3.02349	0.025	0.003	0.310906	CLIC4
NAGK	1.395e-05	0.788365	0.18	0.109	0.311183	NAGK
PTPRC	1.3983e-05	0.133847	1	1	0.311918	PTPRC
SERF2	1.41503e-05	0.18988	0.994	0.99	0.315652	SERF2
MVP	1.425e-05	-0.371196	0.431	0.534	0.317874	MVP
MRPS30	1.42813e-05	-0.557014	0.172	0.259	0.318573	MRPS30
OXR1	1.43791e-05	-0.674588	0.118	0.197	0.320756	OXR1
TARBP1	1.43809e-05	-1.09545	0.055	0.115	0.320795	TARBP1
ZGPAT	1.44624e-05	-0.558084	0.185	0.275	0.322614	ZGPAT
ANKRD13A	1.44716e-05	-0.571095	0.165	0.253	0.322819	ANKRD13A
TSPOAP1-AS1	1.48231e-05	-0.834493	0.092	0.164	0.33066	TSPOAP1-AS1
DDX5	1.51246e-05	0.232624	0.977	0.973	0.337384	DDX5
IFRD2	1.51443e-05	-0.866429	0.072	0.138	0.337824	IFRD2
AAK1	1.5186e-05	0.430205	0.615	0.555	0.338754	AAK1
CD200	1.55591e-05	2.02349	0.075	0.031	0.347076	CD200
ZFAND5	1.55691e-05	0.773831	0.306	0.227	0.347301	ZFAND5
RNF139	1.57993e-05	-0.499202	0.177	0.269	0.352435	RNF139
CROT	1.59789e-05	-1.00893	0.038	0.091	0.356441	CROT
RTN4	1.60774e-05	-0.51049	0.296	0.388	0.358638	RTN4
ITGAV	1.60784e-05	1.27475	0.081	0.035	0.35866	ITGAV
CLUAP1	1.61196e-05	-1.21461	0.04	0.095	0.35958	CLUAP1
TRIM21	1.62115e-05	-0.669807	0.146	0.227	0.361629	TRIM21
MTPN	1.64808e-05	-0.294276	0.367	0.479	0.367637	MTPN
TSN	1.66282e-05	-0.691451	0.134	0.215	0.370924	TSN
SEMA4D	1.6823e-05	-0.392888	0.306	0.412	0.375271	SEMA4D
MPI	1.68324e-05	-0.657037	0.127	0.207	0.375481	MPI
AP2M1	1.68813e-05	-0.303695	0.447	0.556	0.376571	AP2M1
SCNM1	1.69381e-05	-0.614386	0.188	0.276	0.377838	SCNM1
IPO4	1.69414e-05	-1.31126	0.038	0.091	0.377912	IPO4
AL627171.1	1.697e-05	2.4671	0.036	0.008	0.37855	AL627171.1
ATP5PD	1.69979e-05	-0.261386	0.569	0.68	0.379171	ATP5PD
GLA	1.7047e-05	1.46055	0.078	0.033	0.380268	GLA
UXT	1.7074e-05	-0.274938	0.535	0.641	0.380869	UXT
TOMM22	1.71101e-05	-0.453162	0.263	0.36	0.381676	TOMM22
RNF166	1.71541e-05	-0.407216	0.287	0.39	0.382656	RNF166
BABAM2	1.72633e-05	0.804654	0.211	0.137	0.385092	BABAM2
UBE2J2	1.73873e-05	-0.57528	0.17	0.256	0.387857	UBE2J2
PLCG1	1.7477e-05	-0.411048	0.299	0.4	0.389859	PLCG1
WASHC4	1.74825e-05	-0.567626	0.146	0.231	0.389982	WASHC4
PCID2	1.75236e-05	-0.682355	0.163	0.247	0.3909	PCID2
CENPB	1.75386e-05	-0.630116	0.15	0.232	0.391234	CENPB
UNC45A	1.7609e-05	-0.578548	0.153	0.238	0.392803	UNC45A
SORBS3	1.76139e-05	-1.36883	0.035	0.086	0.392914	SORBS3
ZNFX1	1.76443e-05	-0.427891	0.283	0.382	0.393591	ZNFX1
ZNF217	1.77575e-05	-0.516805	0.247	0.338	0.396117	ZNF217
MAGEE1	1.77974e-05	-2.01116	0.012	0.05	0.397007	MAGEE1
IDS	1.8055e-05	0.531357	0.505	0.431	0.402753	IDS
ZC3H12A	1.82637e-05	0.955982	0.185	0.115	0.407409	ZC3H12A
KMT2A	1.83489e-05	-0.31415	0.515	0.624	0.409308	KMT2A
BORCS7	1.84135e-05	-0.634867	0.126	0.206	0.410751	BORCS7
SOX4	1.84533e-05	2.07079	0.048	0.014	0.411639	SOX4
CHEK1	1.85155e-05	-2.05333	0.01	0.047	0.413025	CHEK1
ATP6V0D1	1.86766e-05	-0.534068	0.241	0.332	0.41662	ATP6V0D1
TCF4	1.87536e-05	3.50892	0.022	0.002	0.418336	TCF4
GET3	1.88653e-05	-0.441003	0.26	0.357	0.420829	GET3
NTRK1	1.88964e-05	3.1166	0.022	0.002	0.421521	NTRK1
TRANK1	1.90132e-05	-0.437204	0.237	0.335	0.424128	TRANK1
DENND3	1.9036e-05	1.70156	0.048	0.014	0.424637	DENND3
NCAPH	1.97941e-05	1.81118	0.051	0.016	0.441547	NCAPH
CCDC57	1.98228e-05	-0.537559	0.177	0.266	0.442186	CCDC57
GOLGA8A	2.00887e-05	0.717157	0.296	0.217	0.448119	GOLGA8A
UQCRC1	2.01995e-05	-0.429287	0.303	0.399	0.45059	UQCRC1
HLA-B	2.02523e-05	-0.120868	1	1	0.451767	HLA-B
HNRNPA0	2.02713e-05	-0.268717	0.577	0.68	0.452192	HNRNPA0
RNF31	2.04094e-05	-0.671249	0.098	0.17	0.455273	RNF31
FAM234A	2.04311e-05	-1.09362	0.043	0.098	0.455757	FAM234A
TMEM203	2.05295e-05	-0.730286	0.134	0.212	0.457951	TMEM203
OTULIN	2.05568e-05	0.714328	0.263	0.184	0.458561	OTULIN
EEA1	2.05811e-05	-0.689949	0.1	0.173	0.459103	EEA1
VAMP2	2.10184e-05	-0.29693	0.447	0.561	0.468856	VAMP2
ACSL6	2.13702e-05	-1.11058	0.055	0.114	0.476705	ACSL6
ATP5F1C	2.13709e-05	-0.301442	0.481	0.575	0.476721	ATP5F1C
NPDC1	2.16136e-05	-0.553872	0.231	0.319	0.482135	NPDC1
PTRHD1	2.16204e-05	-0.409333	0.218	0.315	0.482287	PTRHD1
CPT2	2.17034e-05	-1.16442	0.04	0.094	0.484137	CPT2
PRKRA	2.17185e-05	-0.685463	0.118	0.194	0.484474	PRKRA
TADA3	2.17556e-05	-0.413478	0.297	0.396	0.485303	TADA3
NUCB2	2.19306e-05	-0.449506	0.15	0.236	0.489206	NUCB2
ZNRF2	2.19768e-05	0.648798	0.351	0.271	0.490237	ZNRF2
MPRIP	2.20723e-05	-0.336659	0.312	0.422	0.492366	MPRIP
EIF3A	2.21827e-05	-0.314182	0.554	0.649	0.494831	EIF3A
TUT7	2.21905e-05	0.635009	0.274	0.193	0.495003	TUT7
BLOC1S4	2.2252e-05	-0.509337	0.205	0.297	0.496376	BLOC1S4
CCL3	2.22686e-05	5.87149	0.016	0	0.496746	CCL3
CCL22	2.22689e-05	5.45645	0.016	0	0.496751	CCL22
KSR2	2.22689e-05	4.78902	0.016	0	0.496752	KSR2
IL17A	2.22691e-05	6.50892	0.016	0	0.496758	IL17A
SPATC1	2.22693e-05	4.28652	0.016	0	0.496761	SPATC1
ZC3H12C	2.22693e-05	4.28652	0.016	0	0.496761	ZC3H12C
TTC7A	2.23258e-05	0.914554	0.177	0.11	0.498022	TTC7A
NTHL1	2.2414e-05	-0.908064	0.082	0.149	0.499988	NTHL1
TRIM27	2.25808e-05	-0.53068	0.185	0.272	0.503709	TRIM27
ALKBH7	2.25989e-05	-0.402659	0.335	0.433	0.504114	ALKBH7
TMEM42	2.2647e-05	-0.780309	0.072	0.138	0.505187	TMEM42
HIST1H1E	2.27899e-05	-0.808196	0.133	0.209	0.508373	HIST1H1E
TCEAL8	2.2904e-05	-0.612404	0.139	0.22	0.510921	TCEAL8
DDB1	2.32523e-05	-0.465946	0.241	0.337	0.518689	DDB1
MAPK3	2.32615e-05	-0.69837	0.14	0.219	0.518893	MAPK3
SLC6A6	2.3424e-05	0.776107	0.175	0.106	0.522518	SLC6A6
MRPS23	2.34544e-05	-0.717269	0.131	0.209	0.523196	MRPS23
LYPLAL1	2.36473e-05	-0.901104	0.072	0.137	0.527501	LYPLAL1
CCRL2	2.37542e-05	1.8591	0.039	0.01	0.529885	CCRL2
COCH	2.38132e-05	2.48583	0.032	0.006	0.5312	COCH
IFNG-AS1	2.41863e-05	-2.33797	0.01	0.046	0.539524	IFNG-AS1
ACTL6A	2.42718e-05	-0.75629	0.113	0.186	0.541431	ACTL6A
BEX4	2.43859e-05	-0.797794	0.107	0.179	0.543976	BEX4
ATP6V0E2	2.46368e-05	-0.447434	0.26	0.354	0.549573	ATP6V0E2
COX11	2.48839e-05	-0.674914	0.149	0.228	0.555086	COX11
TPRKB	2.4949e-05	-0.66101	0.141	0.221	0.556538	TPRKB
PHLDA3	2.51378e-05	2.21613	0.04	0.011	0.560749	PHLDA3
MICOS13	2.52351e-05	-0.405162	0.313	0.412	0.56292	MICOS13
MOAP1	2.54323e-05	-0.636135	0.114	0.19	0.567319	MOAP1
MRPL33	2.54828e-05	0.524433	0.457	0.381	0.568444	MRPL33
GRAMD1B	2.54842e-05	1.01249	0.123	0.066	0.568477	GRAMD1B
LARS1	2.5594e-05	-0.68031	0.115	0.191	0.570926	LARS1
HTATSF1	2.59478e-05	-0.492044	0.234	0.327	0.578819	HTATSF1
STK26	2.60919e-05	-0.867805	0.084	0.151	0.582033	STK26
H2AW	2.62361e-05	-0.982256	0.058	0.117	0.585248	H2AW
MFGE8	2.66757e-05	-0.916569	0.052	0.11	0.595055	MFGE8
ZEB1	2.68015e-05	0.720017	0.255	0.177	0.597861	ZEB1
ABI3	2.70736e-05	1.03238	0.14	0.08	0.60393	ABI3
SLC25A23	2.70828e-05	-1.04387	0.043	0.098	0.604137	SLC25A23
SRSF8	2.71316e-05	-0.451392	0.271	0.368	0.605224	SRSF8
ZNF146	2.73128e-05	-0.620368	0.154	0.236	0.609267	ZNF146
PDCD4	2.74258e-05	0.536636	0.481	0.418	0.611787	PDCD4
STUB1	2.76146e-05	-0.400801	0.362	0.457	0.615999	STUB1
GPR55	2.77085e-05	1.51972	0.074	0.031	0.618095	GPR55
AKIRIN2	2.80717e-05	0.743826	0.365	0.294	0.626196	AKIRIN2
TMED2	2.8112e-05	-0.435943	0.278	0.374	0.627095	TMED2
HNRNPD	2.81575e-05	-0.243754	0.603	0.71	0.62811	HNRNPD
ZNF92	2.8472e-05	-0.809779	0.081	0.147	0.635125	ZNF92
INO80E	2.85321e-05	-0.519674	0.237	0.325	0.636466	INO80E
NHP2	2.8831e-05	-0.464177	0.28	0.373	0.643133	NHP2
LINC01588	2.89215e-05	1.57228	0.072	0.03	0.645152	LINC01588
TGOLN2	2.91717e-05	0.433027	0.548	0.47	0.650732	TGOLN2
CDC26	2.92158e-05	-0.336821	0.232	0.327	0.651716	CDC26
HNRNPA1	2.95146e-05	-0.141324	0.962	0.974	0.658382	HNRNPA1
NGDN	2.98394e-05	-0.540933	0.14	0.22	0.665628	NGDN
RAP1GDS1	2.98663e-05	0.583884	0.378	0.295	0.666227	RAP1GDS1
STIMATE	3.0296e-05	1.1329	0.11	0.057	0.675813	STIMATE
DAP3	3.03837e-05	-0.337259	0.306	0.407	0.677769	DAP3
FYCO1	3.03888e-05	0.817037	0.162	0.097	0.677884	FYCO1
LIMS2	3.04394e-05	-0.671898	0.128	0.204	0.679012	LIMS2
PCIF1	3.09857e-05	-0.473758	0.214	0.304	0.691197	PCIF1
ACTG1	3.16813e-05	-0.185133	0.991	0.994	0.706714	ACTG1
IFIT3	3.20714e-05	-0.713477	0.049	0.106	0.715416	IFIT3
UBE2Q2	3.24339e-05	-0.566475	0.152	0.232	0.723503	UBE2Q2
MCF2L2	3.24648e-05	1.02779	0.105	0.053	0.724193	MCF2L2
KIAA1324	3.24706e-05	1.70156	0.066	0.027	0.724322	KIAA1324
RPL23	3.27352e-05	-0.215184	0.794	0.847	0.730224	RPL23
UBQLN4	3.27991e-05	-1.32947	0.032	0.08	0.73165	UBQLN4
ETV6	3.28391e-05	0.575664	0.354	0.273	0.732541	ETV6
MRPS2	3.28862e-05	-0.577663	0.123	0.2	0.733593	MRPS2
ISCA2	3.29534e-05	-0.541141	0.167	0.251	0.735091	ISCA2
SCML1	3.32766e-05	2.62756	0.035	0.008	0.742301	SCML1
NAE1	3.39627e-05	-0.645853	0.136	0.213	0.757605	NAE1
ZFAND1	3.42066e-05	-0.580583	0.166	0.248	0.763046	ZFAND1
ARAP3	3.43241e-05	2.23761	0.035	0.008	0.765668	ARAP3
HAR1A	3.43683e-05	-2.13494	0.009	0.043	0.766654	HAR1A
CHD2	3.48353e-05	0.510553	0.488	0.41	0.77707	CHD2
PSMD2	3.48999e-05	-0.455267	0.26	0.352	0.778513	PSMD2
GLRX3	3.51173e-05	-0.61624	0.186	0.268	0.783361	GLRX3
CNOT11	3.52978e-05	-0.520832	0.172	0.256	0.787389	CNOT11
POLR1D	3.54211e-05	-0.293768	0.463	0.574	0.790139	POLR1D
MAP4K4	3.55651e-05	-0.271655	0.297	0.402	0.793351	MAP4K4
PSMG1	3.57013e-05	-0.883402	0.072	0.135	0.796389	PSMG1
LAMTOR2	3.57039e-05	-0.466866	0.273	0.365	0.796447	LAMTOR2
CSNK1D	3.59702e-05	0.650395	0.306	0.227	0.802387	CSNK1D
PRDM2	3.60927e-05	0.493588	0.354	0.269	0.805119	PRDM2
POLR1E	3.65515e-05	1.05273	0.172	0.107	0.815355	POLR1E
BFSP2-AS1	3.70716e-05	1.8059	0.049	0.016	0.826957	BFSP2-AS1
ILK	3.7564e-05	-0.407374	0.25	0.345	0.837941	ILK
GLRX5	3.76221e-05	-0.5311	0.214	0.3	0.839236	GLRX5
NAPA	3.81487e-05	-0.313941	0.358	0.464	0.850983	NAPA
CDK2AP2	3.86604e-05	-0.407525	0.287	0.383	0.862398	CDK2AP2
NSUN5	3.87903e-05	-0.597648	0.167	0.248	0.865296	NSUN5
USP1	3.88643e-05	-0.535768	0.18	0.267	0.866946	USP1
CEP78	3.92117e-05	-0.793204	0.113	0.183	0.874696	CEP78
ADAM10	3.92147e-05	0.560036	0.442	0.371	0.874761	ADAM10
CEP57	3.93343e-05	-0.401443	0.315	0.411	0.877431	CEP57
AC008914.1	3.95701e-05	2.41777	0.029	0.005	0.88269	AC008914.1
PPP1R2C	3.9587e-05	2.77685	0.036	0.009	0.883067	PPP1R2C
FAM117A	3.96823e-05	-0.430102	0.254	0.35	0.885194	FAM117A
PLEKHB1	3.97598e-05	-1.11203	0.043	0.096	0.886921	PLEKHB1
SYNGR3	3.9798e-05	2.35364	0.029	0.005	0.887773	SYNGR3
TARS1	3.99595e-05	-0.993585	0.056	0.114	0.891376	TARS1
SNX15	4.10162e-05	-0.908937	0.076	0.139	0.914948	SNX15
SPAG1	4.1132e-05	1.52753	0.053	0.019	0.917532	SPAG1
RNF5	4.12815e-05	-0.534674	0.208	0.294	0.920866	RNF5
HSPBP1	4.13404e-05	-0.733068	0.085	0.152	0.922181	HSPBP1
ANAPC13	4.16225e-05	-0.685463	0.121	0.194	0.928473	ANAPC13
C1orf112	4.16938e-05	1.43491	0.113	0.059	0.930063	C1orf112
PLEKHO2	4.19493e-05	1.35364	0.061	0.023	0.935763	PLEKHO2
DCTN1	4.20418e-05	-0.606779	0.167	0.248	0.937826	DCTN1
DCXR	4.21455e-05	-0.390426	0.31	0.405	0.94014	DCXR
ANK3	4.27911e-05	-0.679869	0.082	0.149	0.954541	ANK3
ATG9B	4.30352e-05	-1.46071	0.029	0.075	0.959987	ATG9B
WIPI2	4.3099e-05	-0.501452	0.231	0.319	0.961408	WIPI2
MYL6B	4.31217e-05	0.754672	0.199	0.13	0.961915	MYL6B
SEC31A	4.32539e-05	-0.42043	0.24	0.331	0.964865	SEC31A
ADAM28	4.33198e-05	3.20406	0.02	0.002	0.966335	ADAM28
PICALM	4.34573e-05	0.679105	0.28	0.204	0.969402	PICALM
TIMMDC1	4.34627e-05	-0.628748	0.136	0.212	0.969522	TIMMDC1
SSH2	4.36529e-05	0.582836	0.43	0.367	0.973764	SSH2
VAT1	4.3894e-05	-0.964702	0.062	0.121	0.979144	VAT1
API5	4.416e-05	-0.557174	0.182	0.265	0.985078	API5
NENF	4.45511e-05	-0.49056	0.214	0.301	0.993801	NENF
PRMT7	4.46688e-05	-0.754119	0.091	0.158	0.996427	PRMT7
BCL7B	4.46885e-05	-0.4705	0.19	0.279	0.996866	BCL7B
DOCK9	4.53187e-05	-0.845928	0.084	0.149	1	DOCK9
JARID2	4.54292e-05	0.70156	0.278	0.201	1	JARID2
DENND10	4.60356e-05	-0.585321	0.15	0.229	1	DENND10
ZNF32	4.61014e-05	-0.598	0.115	0.189	1	ZNF32
SCML4	4.66894e-05	-0.452063	0.18	0.268	1	SCML4
IGHV5-51	4.69176e-05	2.70156	0.025	0.004	1	IGHV5-51
LRP10	4.69927e-05	-0.303535	0.43	0.534	1	LRP10
MAP4K3	4.79495e-05	1.12965	0.095	0.047	1	MAP4K3
TAF6	4.91253e-05	-0.699538	0.102	0.172	1	TAF6
KAT8	4.91756e-05	-0.480278	0.165	0.248	1	KAT8
MGST3	4.92472e-05	-0.476402	0.214	0.299	1	MGST3
ZBTB22	4.94557e-05	-1.1493	0.038	0.087	1	ZBTB22
NIPSNAP2	4.97678e-05	-0.537227	0.121	0.197	1	NIPSNAP2
CNIH4	4.98637e-05	-0.498254	0.169	0.252	1	CNIH4
HEBP1	5.0264e-05	-1.17815	0.033	0.081	1	HEBP1
RBM8A	5.07918e-05	0.455296	0.512	0.456	1	RBM8A
UBIAD1	5.09076e-05	-0.674455	0.118	0.191	1	UBIAD1
LINC01003	5.09228e-05	-1.05051	0.051	0.105	1	LINC01003
ROMO1	5.11407e-05	0.458963	0.541	0.487	1	ROMO1
GRAMD2B	5.14592e-05	0.828317	0.14	0.081	1	GRAMD2B
NOL7	5.17057e-05	-0.29844	0.407	0.516	1	NOL7
RSL24D1	5.173e-05	-0.248324	0.449	0.563	1	RSL24D1
ING4	5.17568e-05	-0.592353	0.136	0.211	1	ING4
SEPTIN1	5.18034e-05	-0.215792	0.687	0.791	1	SEPTIN1
ZDHHC3	5.22675e-05	-0.685956	0.114	0.185	1	ZDHHC3
COA6	5.25517e-05	-0.493456	0.19	0.276	1	COA6
TARBP2	5.25635e-05	-0.978559	0.062	0.12	1	TARBP2
TMC6	5.275e-05	-0.306803	0.436	0.538	1	TMC6
ATP1A4	5.29205e-05	4.50892	0.014	0	1	ATP1A4
SLC8A1-AS1	5.29205e-05	4.402	0.014	0	1	SLC8A1-AS1
OSBPL6	5.29205e-05	4.402	0.014	0	1	OSBPL6
PVALB	5.29224e-05	5.50892	0.014	0	1	PVALB
GOLIM4	5.29228e-05	4.16099	0.014	0	1	GOLIM4
SMOX	5.29228e-05	4.16099	0.014	0	1	SMOX
FCER2	5.29245e-05	4.09388	0.017	0.001	1	FCER2
GPR25	5.30012e-05	-1.09891	0.049	0.103	1	GPR25
COX17	5.33374e-05	0.66495	0.403	0.333	1	COX17
ABRACL	5.35951e-05	-0.23051	0.554	0.677	1	ABRACL
ATP13A3	5.37417e-05	0.839064	0.263	0.193	1	ATP13A3
PXMP2	5.40092e-05	-1.20533	0.03	0.076	1	PXMP2
SNHG16	5.40528e-05	-0.559637	0.163	0.242	1	SNHG16
CSF1	5.40826e-05	1.39344	0.097	0.049	1	CSF1
CYTH1	5.44244e-05	-0.193766	0.527	0.654	1	CYTH1
TTYH3	5.49726e-05	1.8484	0.04	0.012	1	TTYH3
NKTR	5.54265e-05	0.431471	0.517	0.443	1	NKTR
GEMIN7	5.54504e-05	-0.857407	0.076	0.138	1	GEMIN7
FDX1	5.57927e-05	-0.432488	0.232	0.32	1	FDX1
PLEKHG1	5.58385e-05	1.42145	0.068	0.028	1	PLEKHG1
TSEN34	5.64681e-05	-0.848637	0.076	0.138	1	TSEN34
LINC01259	5.67703e-05	-4.05333	0	0.023	1	LINC01259
SNHG25	5.68591e-05	-2.54637	0.004	0.033	1	SNHG25
PLAGL2	5.75879e-05	1.17549	0.091	0.044	1	PLAGL2
GRAMD4	5.76074e-05	1.19137	0.082	0.038	1	GRAMD4
PAFAH1B3	5.79021e-05	-0.663136	0.147	0.223	1	PAFAH1B3
TRAF5	5.79806e-05	-0.366881	0.283	0.379	1	TRAF5
NLRC5	5.82928e-05	-0.322552	0.289	0.389	1	NLRC5
MT-ND6	5.83302e-05	-0.203523	0.713	0.804	1	MT-ND6
MRPL9	5.8694e-05	-0.577416	0.202	0.283	1	MRPL9
GTPBP6	5.89389e-05	-0.560662	0.196	0.277	1	GTPBP6
BST2	5.97569e-05	-0.211562	0.414	0.521	1	BST2
BCAP31	6.18968e-05	-0.228206	0.465	0.572	1	BCAP31
H3-3A	6.21108e-05	-0.225836	0.527	0.644	1	H3-3A
MAP2K6	6.2512e-05	-1.06662	0.042	0.092	1	MAP2K6
LINC02694	6.28131e-05	0.903194	0.165	0.102	1	LINC02694
OSGEPL1	6.29353e-05	-1.36072	0.02	0.06	1	OSGEPL1
FERMT3	6.30364e-05	-0.29062	0.369	0.481	1	FERMT3
TUSC2	6.32639e-05	-0.586173	0.146	0.223	1	TUSC2
PGD	6.35919e-05	-0.802331	0.079	0.142	1	PGD
L3MBTL3	6.36464e-05	0.69334	0.203	0.135	1	L3MBTL3
TNFRSF8	6.40192e-05	2.64016	0.026	0.004	1	TNFRSF8
APP	6.40637e-05	-0.781041	0.087	0.151	1	APP
TRIM73	6.40859e-05	-0.891395	0.081	0.143	1	TRIM73
GADD45GIP1	6.42102e-05	-0.368014	0.3	0.393	1	GADD45GIP1
TBCB	6.42983e-05	-0.250538	0.455	0.563	1	TBCB
CSF2RB	6.43364e-05	1.90592	0.053	0.02	1	CSF2RB
CRTC3	6.44041e-05	0.532562	0.375	0.296	1	CRTC3
KLF7	6.60955e-05	-1.14347	0.033	0.08	1	KLF7
H3F3A	6.69402e-05	0.410733	0.424	0.328	1	H3F3A
CAPN1	6.70968e-05	-0.41784	0.266	0.357	1	CAPN1
HBS1L	6.71209e-05	0.668393	0.254	0.181	1	HBS1L
EBNA1BP2	6.72372e-05	-0.684952	0.111	0.181	1	EBNA1BP2
HNRNPL	6.7662e-05	0.357203	0.684	0.64	1	HNRNPL
CDK4	6.8114e-05	-0.654099	0.123	0.194	1	CDK4
ZNF331	6.82295e-05	1.1465	0.219	0.156	1	ZNF331
NUAK2	6.90209e-05	-1.33239	0.027	0.071	1	NUAK2
KLF9	6.90652e-05	0.612184	0.293	0.218	1	KLF9
LBH	6.93261e-05	-0.285176	0.515	0.614	1	LBH
KCNK5	6.93861e-05	2.18699	0.033	0.008	1	KCNK5
BBLN	6.9519e-05	-0.223631	0.387	0.508	1	BBLN
NDUFB10	6.96877e-05	-0.311235	0.482	0.568	1	NDUFB10
CAT	6.99485e-05	-0.503554	0.173	0.256	1	CAT
MRPL58	7.07342e-05	-0.576293	0.149	0.225	1	MRPL58
IGHV4-34	7.08722e-05	3.02349	0.022	0.003	1	IGHV4-34
SUCLG2-AS1	7.08722e-05	2.87149	0.022	0.003	1	SUCLG2-AS1
USP47	7.15777e-05	0.591507	0.351	0.274	1	USP47
GALT	7.31158e-05	-0.479844	0.183	0.267	1	GALT
CSRP1	7.36119e-05	-0.577071	0.153	0.23	1	CSRP1
TIMP2	7.53011e-05	1.42593	0.049	0.017	1	TIMP2
DNAJC19	7.59402e-05	-0.466521	0.219	0.303	1	DNAJC19
RASSF7	7.62013e-05	-0.564334	0.167	0.246	1	RASSF7
SMARCE1	7.65507e-05	-0.317863	0.375	0.467	1	SMARCE1
PKN2	7.65946e-05	0.657438	0.205	0.136	1	PKN2
TUBA4A	7.67464e-05	-0.212416	0.452	0.571	1	TUBA4A
CASP4	7.68314e-05	-0.338547	0.374	0.472	1	CASP4
IKBIP	7.70086e-05	0.979545	0.12	0.067	1	IKBIP
ABO	7.8116e-05	-2.58384	0.004	0.032	1	ABO
LYAR	7.94008e-05	-0.620368	0.13	0.204	1	LYAR
CLPTM1L	7.96111e-05	-0.474989	0.224	0.309	1	CLPTM1L
CD44	7.97716e-05	0.32603	0.779	0.816	1	CD44
ARHGEF3	8.0054e-05	-0.291465	0.319	0.422	1	ARHGEF3
MYO1F	8.01306e-05	-0.496379	0.253	0.337	1	MYO1F
ZNF787	8.08798e-05	-0.68671	0.087	0.151	1	ZNF787
NOS3	8.12509e-05	-1.42043	0.023	0.064	1	NOS3
DYNLL1	8.16112e-05	-0.338978	0.525	0.62	1	DYNLL1
OXNAD1	8.1917e-05	0.463901	0.492	0.423	1	OXNAD1
INPP5K	8.23514e-05	-0.399087	0.214	0.301	1	INPP5K
COX5A	8.25609e-05	-0.239677	0.57	0.681	1	COX5A
HCP5	8.26465e-05	0.608911	0.244	0.17	1	HCP5
UBE2N	8.27388e-05	-0.319785	0.405	0.505	1	UBE2N
AZIN1-AS1	8.41471e-05	1.70156	0.035	0.009	1	AZIN1-AS1
SSBP2	8.4724e-05	-0.950516	0.065	0.122	1	SSBP2
AKR7A2	8.5006e-05	-0.484853	0.183	0.265	1	AKR7A2
SVBP	8.51926e-05	-0.555005	0.188	0.267	1	SVBP
UBE2E1	8.54845e-05	-0.522563	0.15	0.228	1	UBE2E1
UBE2D1	8.59409e-05	-0.696404	0.113	0.181	1	UBE2D1
UQCRB	8.6065e-05	0.216018	0.893	0.908	1	UQCRB
ACP6	8.61778e-05	1.24409	0.081	0.038	1	ACP6
PET100	8.65176e-05	0.403322	0.567	0.508	1	PET100
SETD1B	8.75138e-05	0.800124	0.229	0.161	1	SETD1B
STX2	8.77526e-05	-0.556901	0.088	0.153	1	STX2
GPAT3	8.83857e-05	2.12783	0.036	0.01	1	GPAT3
PRPSAP1	8.84355e-05	-0.604771	0.121	0.193	1	PRPSAP1
DEDD2	8.84819e-05	-0.586785	0.15	0.225	1	DEDD2
IGKV3-15	8.87127e-05	-0.8054	0.017	0.055	1	IGKV3-15
RAPGEF6	8.88069e-05	0.552183	0.345	0.266	1	RAPGEF6
SAMD1	8.88441e-05	-0.566929	0.1	0.168	1	SAMD1
GUK1	8.8898e-05	-0.230945	0.633	0.721	1	GUK1
STK17A	8.93807e-05	0.513189	0.57	0.528	1	STK17A
ZNF208	9.02717e-05	-1.85644	0.009	0.04	1	ZNF208
NTPCR	9.07546e-05	-0.69533	0.12	0.189	1	NTPCR
SNX20	9.17122e-05	-0.447062	0.281	0.37	1	SNX20
KLF13	9.21539e-05	-0.294908	0.43	0.521	1	KLF13
APEH	9.2395e-05	-0.393077	0.216	0.304	1	APEH
EPB41L4A-AS1	9.27381e-05	-0.580994	0.131	0.204	1	EPB41L4A-AS1
SIMC1	9.32906e-05	-0.693578	0.085	0.148	1	SIMC1
GPX4	9.33023e-05	-0.170179	0.456	0.573	1	GPX4
FAIM	9.33536e-05	-1.69699	0.014	0.05	1	FAIM
RMRP	9.34005e-05	0.486547	0.071	0.031	1	RMRP
LETM2	9.3701e-05	1.06929	0.097	0.05	1	LETM2
GIT1	9.37122e-05	-0.757871	0.092	0.156	1	GIT1
PLEKHA2	9.54506e-05	0.678477	0.216	0.146	1	PLEKHA2
SNHG6	9.63369e-05	-0.204449	0.7	0.799	1	SNHG6
OGFR	9.74966e-05	-0.420245	0.253	0.341	1	OGFR
URM1	9.7931e-05	-0.375608	0.222	0.312	1	URM1
PRKCA	9.85511e-05	-0.477924	0.133	0.206	1	PRKCA
IGLV3-25	9.91861e-05	3.28652	0.019	0.002	1	IGLV3-25
SEMA7A	9.96623e-05	3.1166	0.019	0.002	1	SEMA7A
STRIP2	9.99006e-05	3.02349	0.019	0.002	1	STRIP2
RRAGA	0.000100478	-0.501973	0.211	0.292	1	RRAGA
C20orf27	0.00010087	-0.66101	0.107	0.174	1	C20orf27
TECPR1	0.000101613	-0.446285	0.165	0.245	1	TECPR1
ELK4	0.000101676	-0.483995	0.182	0.262	1	ELK4
CCDC102A	0.000102175	-1.7314	0.013	0.047	1	CCDC102A
PLCG2	0.000102487	2.33899	0.029	0.006	1	PLCG2
NFIL3	0.000103156	1.60845	0.062	0.026	1	NFIL3
CSDE1	0.000103663	-0.222099	0.648	0.736	1	CSDE1
LSM14B	0.000103946	-0.794593	0.089	0.152	1	LSM14B
KIF9-AS1	0.000104272	1.37399	0.063	0.027	1	KIF9-AS1
BRD3OS	0.000104515	-1.4398	0.023	0.063	1	BRD3OS
B4GALT3	0.000104551	-0.491085	0.218	0.3	1	B4GALT3
CRYL1	0.000104764	-0.705615	0.092	0.156	1	CRYL1
ZFAND2B	0.000104806	-0.580839	0.15	0.224	1	ZFAND2B
MCOLN2	0.000105715	-0.688674	0.075	0.135	1	MCOLN2
DAZAP1	0.000105716	-0.418623	0.306	0.391	1	DAZAP1
FBXW11	0.000106554	0.743871	0.203	0.137	1	FBXW11
NOL12	0.000106563	-0.636919	0.14	0.211	1	NOL12
CTR9	0.000107146	-0.494979	0.228	0.31	1	CTR9
MLLT11	0.000108474	-1.82895	0.012	0.044	1	MLLT11
EMC3	0.000108596	-0.42285	0.193	0.278	1	EMC3
MED16	0.000109259	-0.487297	0.18	0.261	1	MED16
TMEM14B	0.000109459	-0.266904	0.4	0.505	1	TMEM14B
H1-10	0.000110253	-0.314294	0.385	0.492	1	H1-10
METTL21A	0.000111689	-1.05647	0.046	0.096	1	METTL21A
MRPL51	0.000111979	-0.285547	0.322	0.416	1	MRPL51
TMA7	0.000112016	0.171713	0.974	0.975	1	TMA7
NUP98	0.000112081	0.576973	0.297	0.222	1	NUP98
UQCRC2	0.000112118	-0.336159	0.349	0.445	1	UQCRC2
CDC123	0.000112463	-0.49436	0.211	0.292	1	CDC123
THRA	0.000113129	-0.942296	0.052	0.104	1	THRA
AHSA1	0.0001133	-0.436823	0.185	0.266	1	AHSA1
TSEN15	0.000113801	-0.49436	0.136	0.209	1	TSEN15
KBTBD8	0.000114376	1.78902	0.042	0.013	1	KBTBD8
PDIA3	0.000116227	-0.258525	0.563	0.659	1	PDIA3
THOC6	0.000116482	-0.86548	0.075	0.133	1	THOC6
JCHAIN	0.000116763	2.1166	0.074	0.034	1	JCHAIN
SYNM	0.00011679	1.97719	0.046	0.016	1	SYNM
ZNF652	0.000116982	-0.511169	0.128	0.201	1	ZNF652
GNAI2	0.000117402	-0.195304	0.805	0.878	1	GNAI2
DUSP7	0.000117563	-1.48064	0.016	0.051	1	DUSP7
EIF4E2	0.00011766	-0.421936	0.254	0.34	1	EIF4E2
CYTH4	0.000118769	-0.470829	0.159	0.236	1	CYTH4
NELFB	0.000119154	-0.577071	0.15	0.222	1	NELFB
COL5A3	0.000119225	1.6141	0.042	0.013	1	COL5A3
USP10	0.000120047	-0.545317	0.261	0.341	1	USP10
DSN1	0.000120455	-1.42555	0.025	0.065	1	DSN1
ARHGAP21	0.000120474	-1.22127	0.032	0.075	1	ARHGAP21
FMNL3	0.000120659	0.980714	0.126	0.073	1	FMNL3
ARPC2	0.000120995	-0.131468	0.909	0.961	1	ARPC2
PTPN4	0.000121341	-0.383556	0.202	0.285	1	PTPN4
MED24	0.000122665	-0.81414	0.089	0.151	1	MED24
B3GNTL1	0.00012276	1.0746	0.098	0.051	1	B3GNTL1
CMTM6	0.000122863	0.634446	0.398	0.331	1	CMTM6
H3F3B	0.000124812	0.395483	0.431	0.337	1	H3F3B
CCDC65	0.000125036	-1.65208	0.009	0.039	1	CCDC65
LINC00598	0.000125387	3.70156	0.016	0.001	1	LINC00598
ITGAX	0.000125717	3.402	0.016	0.001	1	ITGAX
PHACTR1	0.000125717	3.402	0.016	0.001	1	PHACTR1
NCR1	0.000125896	3.28652	0.016	0.001	1	NCR1
VEGFA	0.000126176	4.60845	0.013	0	1	VEGFA
IGHV3-11	0.000126176	8.53445	0.013	0	1	IGHV3-11
CPE	0.000126178	4.50892	0.013	0	1	CPE
AC002377.1	0.000126178	4.402	0.013	0	1	AC002377.1
SLC7A10	0.000126179	4.78902	0.013	0	1	SLC7A10
DLG5	0.00012618	4.02349	0.013	0	1	DLG5
NCS1	0.00012618	4.02349	0.013	0	1	NCS1
CHRNA6	0.00012618	4.02349	0.013	0	1	CHRNA6
ANK1	0.000126653	1.55717	0.045	0.015	1	ANK1
BCL2L11	0.000127307	0.818136	0.215	0.148	1	BCL2L11
LYSMD2	0.000127434	-0.649912	0.111	0.178	1	LYSMD2
BBS2	0.000127553	-0.967234	0.048	0.098	1	BBS2
GPR174	0.000127606	-0.332143	0.303	0.395	1	GPR174
IGLV3-10	0.000127748	1.92395	0.016	0.001	1	IGLV3-10
PLEC	0.000128266	-0.478025	0.229	0.311	1	PLEC
XRCC5	0.000129181	-0.213698	0.548	0.658	1	XRCC5
SSU72	0.00012976	-0.303487	0.447	0.54	1	SSU72
XXYLT1-AS2	0.000130373	1.49993	0.048	0.017	1	XXYLT1-AS2
TAF9	0.000130587	-0.570148	0.209	0.285	1	TAF9
LINC01871	0.000130743	-0.649196	0.088	0.151	1	LINC01871
BCAS4	0.000131667	-0.969375	0.051	0.101	1	BCAS4
TASOR	0.000132509	-0.36279	0.316	0.401	1	TASOR
FAM153A	0.000132905	-2.71348	0.003	0.028	1	FAM153A
SAMM50	0.000134367	-0.471871	0.176	0.254	1	SAMM50
ULK3	0.000134494	-0.525617	0.17	0.247	1	ULK3
KLHL22	0.000135253	-0.486643	0.159	0.235	1	KLHL22
NDUFA10	0.000135336	-0.396234	0.266	0.351	1	NDUFA10
GRHPR	0.000136344	-0.527574	0.157	0.232	1	GRHPR
IL4I1	0.00013759	2.70156	0.025	0.004	1	IL4I1
VDAC3	0.000137755	-0.384819	0.281	0.366	1	VDAC3
TOMM40	0.000138718	-0.727833	0.105	0.169	1	TOMM40
PHLDA1-AS1	0.000139463	2.36453	0.025	0.004	1	PHLDA1-AS1
DENND5A	0.000139903	-0.820666	0.055	0.107	1	DENND5A
FLVCR2	0.000140021	2.18699	0.032	0.008	1	FLVCR2
ANKMY2	0.00014057	-1.00626	0.038	0.083	1	ANKMY2
ADARB2	0.000140988	2.28652	0.025	0.004	1	ADARB2
TXNL4A	0.000143183	-0.33123	0.39	0.483	1	TXNL4A
UTP18	0.000143325	-0.520832	0.131	0.203	1	UTP18
AGMAT	0.000144501	-0.974311	0.056	0.108	1	AGMAT
CSTF1	0.00014483	-0.655992	0.107	0.172	1	CSTF1
RNPS1	0.000145342	-0.296525	0.43	0.519	1	RNPS1
TPR	0.000145727	-0.227647	0.587	0.677	1	TPR
ZEB2	0.000145904	1.44522	0.066	0.029	1	ZEB2
RFXANK	0.000146889	-0.511433	0.175	0.251	1	RFXANK
BLCAP	0.000147284	-0.528737	0.172	0.248	1	BLCAP
AC100810.1	0.000147288	1.22003	0.069	0.031	1	AC100810.1
TP53TG1	0.000147867	-0.574564	0.167	0.241	1	TP53TG1
CCNB1IP1	0.000148143	-0.791772	0.088	0.148	1	CCNB1IP1
LIPT1	0.000148792	-1.23133	0.027	0.068	1	LIPT1
TSTD1	0.000148984	-0.3038	0.421	0.514	1	TSTD1
ELL2	0.000149105	0.80776	0.176	0.115	1	ELL2
ELOVL5	0.000149999	-0.347477	0.411	0.495	1	ELOVL5
KDM6B	0.000151813	0.93323	0.18	0.121	1	KDM6B
CEP164	0.00015235	-0.575044	0.118	0.186	1	CEP164
RRP1B	0.000153969	-0.485684	0.229	0.311	1	RRP1B
MSANTD2	0.000154193	-1.53945	0.012	0.043	1	MSANTD2
WNT7A	0.000154756	-3.8834	0	0.02	1	WNT7A
ATP5MJ	0.000155171	-0.304866	0.313	0.413	1	ATP5MJ
NDUFAB1	0.000156371	-0.288948	0.358	0.456	1	NDUFAB1
OTUB1	0.000156418	-0.29844	0.478	0.57	1	OTUB1
WRNIP1	0.000156847	-0.579249	0.154	0.226	1	WRNIP1
MAFG	0.000156954	1.20603	0.076	0.036	1	MAFG
PNPLA2	0.000157558	-0.288038	0.374	0.47	1	PNPLA2
RPA1	0.000158217	-0.527381	0.205	0.282	1	RPA1
SIGMAR1	0.000158593	-0.522655	0.141	0.214	1	SIGMAR1
PDGFA	0.000158897	2.70156	0.02	0.003	1	PDGFA
ZDHHC6	0.000159085	-0.510185	0.172	0.247	1	ZDHHC6
VAMP1	0.000159465	-1.23704	0.033	0.076	1	VAMP1
SELENOW	0.000159524	-0.244802	0.527	0.626	1	SELENOW
HIVEP2	0.000160558	-0.322733	0.28	0.372	1	HIVEP2
UBL5	0.000161383	0.232493	0.833	0.831	1	UBL5
IARS2	0.000161524	-0.518221	0.206	0.282	1	IARS2
ELP3	0.000162812	-0.762096	0.085	0.145	1	ELP3
E2F2	0.000163116	-1.99888	0.006	0.033	1	E2F2
MRPL4	0.000166053	-0.451754	0.214	0.294	1	MRPL4
VPS18	0.000166386	-1.13494	0.039	0.084	1	VPS18
OGA	0.000167199	0.375456	0.515	0.449	1	OGA
MECP2	0.000169336	0.521739	0.369	0.297	1	MECP2
GLTP	0.000169711	-0.497749	0.134	0.206	1	GLTP
YPEL2	0.000169742	0.636563	0.253	0.184	1	YPEL2
AC108134.3	0.000170739	2.07079	0.035	0.01	1	AC108134.3
LSP1	0.000170818	-0.150223	0.86	0.938	1	LSP1
BCOR	0.000171951	-0.647589	0.105	0.169	1	BCOR
VDAC2	0.000173004	-0.284266	0.4	0.499	1	VDAC2
GZMB	0.000174118	4.02975	0.036	0.011	1	GZMB
PARP3	0.00017644	-1.01833	0.046	0.094	1	PARP3
TMEM102	0.000176504	-0.953792	0.056	0.107	1	TMEM102
UTP3	0.000176698	-0.732843	0.1	0.161	1	UTP3
TUBB4B	0.000177187	-0.468365	0.195	0.273	1	TUBB4B
FUNDC2	0.000179341	-0.333715	0.234	0.323	1	FUNDC2
UBL3	0.000180929	-0.342294	0.27	0.361	1	UBL3
SNHG32	0.000181382	-0.412154	0.227	0.311	1	SNHG32
KIF5B	0.00018145	0.383199	0.532	0.472	1	KIF5B
USP18	0.000181614	-0.905097	0.051	0.1	1	USP18
MT1X	0.000181907	-0.389095	0.277	0.365	1	MT1X
AL499604.1	0.000182927	1.18699	0.082	0.041	1	AL499604.1
ATP8B2	0.000183777	-0.363535	0.294	0.382	1	ATP8B2
WBP2	0.000185573	-0.332273	0.343	0.43	1	WBP2
GTF2I	0.000186715	-0.404749	0.196	0.277	1	GTF2I
KIF21B	0.000186784	-0.517608	0.159	0.232	1	KIF21B
BOLA2-SMG1P6	0.000187946	-1.15259	0.036	0.08	1	BOLA2-SMG1P6
KAT2A	0.000189189	-1.03074	0.04	0.086	1	KAT2A
RPL36AL	0.000189397	-0.138671	0.932	0.966	1	RPL36AL
DDX27	0.000190356	0.544591	0.306	0.232	1	DDX27
VIPAS39	0.00019063	-1.01116	0.051	0.099	1	VIPAS39
FCRL1	0.000190768	1.70156	0.036	0.011	1	FCRL1
CSNK1G3	0.000190876	0.580545	0.196	0.13	1	CSNK1G3
LINC00667	0.000191329	-0.597098	0.127	0.194	1	LINC00667
SLC25A25	0.000192724	-0.901104	0.075	0.13	1	SLC25A25
AHCYL1	0.000195573	-0.589819	0.139	0.208	1	AHCYL1
VOPP1	0.000196361	-0.326274	0.341	0.429	1	VOPP1
SLC1A4	0.000196828	1.16971	0.094	0.05	1	SLC1A4
FAM122C	0.000197453	1.53164	0.055	0.022	1	FAM122C
PSMB2	0.000198092	-0.308221	0.341	0.431	1	PSMB2
OST4	0.000198399	0.186987	0.906	0.902	1	OST4
RANGRF	0.00019932	-0.561474	0.16	0.232	1	RANGRF
VBP1	0.00019981	-0.478146	0.198	0.275	1	VBP1
KIAA1191	0.000204892	-0.595057	0.118	0.184	1	KIAA1191
PURA	0.000204947	-0.380124	0.247	0.33	1	PURA
GARS1	0.000205055	-0.572362	0.134	0.203	1	GARS1
CCDC112	0.000205142	-2.50789	0.004	0.029	1	CCDC112
SCAF4	0.000205941	-0.399652	0.206	0.288	1	SCAF4
PCAT1	0.000207105	-1.4008	0.022	0.059	1	PCAT1
G6PD	0.000207274	-0.547119	0.126	0.193	1	G6PD
HKDC1	0.000207344	-1.8834	0.01	0.04	1	HKDC1
FH	0.00020743	-0.636309	0.094	0.155	1	FH
TRMT6	0.000207832	-0.680585	0.072	0.129	1	TRMT6
ATG16L1	0.000209135	0.789916	0.131	0.078	1	ATG16L1
PAM	0.000209825	0.75727	0.163	0.105	1	PAM
[truncated: 8,228 more rows]

## Sheet: Treg.DEGs.LPB
row.names	p_val	avg_log2FC	pct.1	pct.2	p_val_adj	gene
DUSP1	1.10515e-215	2.57892	0.937	0.571	2.46525e-211	DUSP1
JUND	2.17782e-200	1.63631	0.992	0.94	4.85806e-196	JUND
FOS	7.25196e-190	3.59346	0.81	0.274	1.61769e-185	FOS
PPP1R15A	4.52689e-161	2.52894	0.808	0.323	1.00981e-156	PPP1R15A
KLF6	1.78492e-107	1.45928	0.931	0.762	3.98163e-103	KLF6
RPL5	3.28157e-101	-0.674977	0.996	1	7.32019e-97	RPL5
RPS8	2.77606e-100	-0.534921	1	1	6.19256e-96	RPS8
RPL18	3.12342e-95	-0.505424	1	1	6.96742e-91	RPL18
FOSB	3.36147e-95	3.16214	0.479	0.093	7.49843e-91	FOSB
TXNIP	4.28912e-95	-0.937387	0.799	0.969	9.56774e-91	TXNIP
RPS3A	2.45031e-89	-0.527672	1	1	5.4659e-85	RPS3A
DUSP2	1.11141e-88	2.77386	0.605	0.24	2.47923e-84	DUSP2
RPS3	3.10679e-87	-0.473191	0.999	1	6.93032e-83	RPS3
EEF2	4.02417e-87	-0.629449	0.987	1	8.9767e-83	EEF2
RPS5	2.99684e-86	-0.656211	0.989	0.999	6.68505e-82	RPS5
RPL18A	4.35118e-86	-0.475811	1	1	9.70617e-82	RPL18A
CD69	1.11644e-85	1.60037	0.85	0.615	2.49044e-81	CD69
JUN	1.18129e-85	2.05414	0.758	0.471	2.6351e-81	JUN
RPL13	9.15775e-85	-0.464589	1	1	2.04282e-80	RPL13
EEF1A1	9.42707e-85	-0.448492	1	1	2.1029e-80	EEF1A1
RPL10	1.62786e-84	-0.49046	1	1	3.63127e-80	RPL10
ZFP36	4.39671e-83	1.9239	0.795	0.529	9.80773e-79	ZFP36
RPL11	1.11206e-82	-0.456891	1	1	2.48067e-78	RPL11
RPL28	1.39351e-82	-0.387275	1	1	3.10849e-78	RPL28
RPS4X	1.55111e-82	-0.447979	0.999	1	3.46005e-78	RPS4X
RPL8	1.83899e-82	-0.537172	0.999	1	4.10223e-78	RPL8
RPL32	2.39341e-82	-0.477673	1	1	5.33898e-78	RPL32
RACK1	6.97601e-82	-0.500645	0.998	0.999	1.55614e-77	RACK1
RPL19	2.47324e-81	-0.423825	1	1	5.51706e-77	RPL19
RPL3	5.04756e-80	-0.557836	0.999	1	1.12596e-75	RPL3
RPS14	2.17034e-79	-0.468412	1	1	4.84137e-75	RPS14
PHLDA1	7.98537e-79	3.66198	0.403	0.074	1.7813e-74	PHLDA1
TLE5	3.03961e-77	-0.6967	0.933	0.988	6.78046e-73	TLE5
RPS12	8.79549e-77	-0.506996	1	1	1.96201e-72	RPS12
RPS2	2.52322e-76	-0.513499	0.999	1	5.62855e-72	RPS2
RPS18	1.59571e-75	-0.513441	1	1	3.55954e-71	RPS18
RPS13	6.52421e-75	-0.488333	0.998	1	1.45536e-70	RPS13
HSPA1B	1.12444e-74	4.79074	0.339	0.04	2.50829e-70	HSPA1B
SRGN	1.27792e-74	1.21472	0.931	0.815	2.85066e-70	SRGN
RPL29	7.56038e-74	-0.426848	1	1	1.68649e-69	RPL29
JUNB	1.81436e-73	1.30048	0.927	0.82	4.04729e-69	JUNB
TNFAIP3	5.88825e-73	1.59144	0.812	0.581	1.31349e-68	TNFAIP3
CCL4	2.60461e-72	7.83271	0.268	0.006	5.81009e-68	CCL4
RPS15	2.22592e-71	-0.37987	1	1	4.96536e-67	RPS15
NR4A2	7.68212e-71	2.64726	0.482	0.154	1.71365e-66	NR4A2
RPL30	1.21845e-70	-0.435069	1	1	2.718e-66	RPL30
RPS28	3.63928e-69	-0.372551	1	1	8.11815e-65	RPS28
SLC2A3	7.92453e-69	1.54336	0.762	0.514	1.76773e-64	SLC2A3
RPS6	3.72565e-67	-0.492725	0.998	1	8.31081e-63	RPS6
RPS23	1.7773e-66	-0.399346	1	1	3.96463e-62	RPS23
RPSA	3.34529e-66	-0.508298	0.995	1	7.46235e-62	RPSA
CCL5	8.58454e-66	2.7212	0.413	0.098	1.91495e-61	CCL5
RPS7	1.16425e-65	-0.402212	1	1	2.59709e-61	RPS7
RPL10A	3.02074e-65	-0.518408	0.995	0.997	6.73836e-61	RPL10A
RPL14	8.95964e-65	-0.408112	1	1	1.99863e-60	RPL14
RPLP1	2.59892e-62	-0.423376	1	1	5.79742e-58	RPLP1
RGS1	3.79515e-62	2.51671	0.528	0.234	8.46583e-58	RGS1
CSRNP1	1.4654e-60	2.44729	0.408	0.113	3.26888e-56	CSRNP1
SELL	1.92869e-60	-1.1665	0.415	0.74	4.30232e-56	SELL
RPS15A	1.97097e-60	-0.337184	1	1	4.39664e-56	RPS15A
EEF1G	8.09328e-60	-0.588057	0.942	0.989	1.80537e-55	EEF1G
RPL26	1.2142e-58	-0.362399	1	1	2.70851e-54	RPL26
RPL7A	2.19124e-58	-0.375514	0.999	1	4.88801e-54	RPL7A
RPL35A	3.97661e-58	-0.398809	0.999	1	8.87063e-54	RPL35A
RPL6	5.81194e-58	-0.387645	1	1	1.29647e-53	RPL6
RPL41	7.51423e-58	-0.325822	1	1	1.6762e-53	RPL41
RPL15	1.34742e-57	-0.413014	0.996	1	3.00568e-53	RPL15
LDHB	5.09395e-55	-0.652912	0.843	0.974	1.13631e-50	LDHB
GZMA	1.73494e-54	2.16904	0.397	0.111	3.87013e-50	GZMA
RPS9	3.45789e-54	-0.442873	0.997	1	7.71352e-50	RPS9
UBC	8.92332e-53	0.639566	0.996	0.996	1.99052e-48	UBC
RPL13A	6.59157e-52	-0.44965	0.99	0.999	1.47038e-47	RPL13A
RPL34	1.56421e-50	-0.372736	1	1	3.48927e-46	RPL34
RPL4	3.6201e-50	-0.501698	0.98	0.999	8.07537e-46	RPL4
RPLP0	5.84965e-50	-0.484256	0.997	0.999	1.30488e-45	RPLP0
CCR7	9.99868e-48	-1.3928	0.245	0.545	2.23041e-43	CCR7
EEF1B2	2.83981e-47	-0.546053	0.951	0.98	6.33477e-43	EEF1B2
RPL36	6.61626e-47	-0.364398	0.999	1	1.47589e-42	RPL36
RGCC	6.88902e-47	1.56977	0.648	0.413	1.53673e-42	RGCC
RPS27A	7.98835e-47	-0.361271	0.999	1	1.78196e-42	RPS27A
FAU	1.40907e-46	-0.327947	1	1	3.14322e-42	FAU
SAMSN1	2.42542e-46	1.80928	0.451	0.185	5.41039e-42	SAMSN1
RPS16	8.09621e-46	-0.422736	0.997	1	1.80602e-41	RPS16
RPL39	1.92853e-45	-0.32563	1	1	4.30197e-41	RPL39
TPT1	1.10572e-44	-0.333689	1	1	2.46652e-40	TPT1
RPL21	2.65933e-44	-0.423213	0.994	1	5.93216e-40	RPL21
NKG7	7.26417e-44	2.68932	0.279	0.061	1.62042e-39	NKG7
S1PR4	3.42435e-43	-0.870816	0.485	0.76	7.63871e-39	S1PR4
CST7	4.61079e-43	1.67434	0.467	0.206	1.02853e-38	CST7
CD2	7.73466e-43	0.770659	0.903	0.832	1.72537e-38	CD2
KLF2	2.37673e-41	-0.514687	0.709	0.985	5.30178e-37	KLF2
RPL12	4.57119e-41	-0.352651	1	0.999	1.0197e-36	RPL12
TCF7	2.16422e-40	-0.959298	0.51	0.74	4.82771e-36	TCF7
GADD45G	4.33678e-40	3.77871	0.2	0.024	9.67405e-36	GADD45G
SRSF5	6.85257e-40	-0.605796	0.801	0.927	1.5286e-35	SRSF5
RPL9	3.36282e-38	-0.407298	0.997	1	7.50145e-34	RPL9
CTSC	3.49237e-38	1.41775	0.655	0.464	7.79043e-34	CTSC
RPL37	5.46405e-38	-0.259506	1	1	1.21886e-33	RPL37
RPS25	1.34936e-37	-0.307919	1	1	3.01002e-33	RPS25
IFNG	3.85991e-37	5.02002	0.165	0.012	8.61031e-33	IFNG
RPL22	5.24324e-37	-0.355973	0.997	0.999	1.16961e-32	RPL22
RPLP2	9.84591e-37	-0.294552	1	1	2.19633e-32	RPLP2
EIF3F	1.47627e-36	-0.59808	0.76	0.914	3.29312e-32	EIF3F
RPL23A	1.84325e-36	-0.333585	0.999	1	4.11173e-32	RPL23A
CXCR6	7.93202e-36	2.66883	0.233	0.05	1.7694e-31	CXCR6
RPL7	9.36333e-36	-0.440588	0.924	0.979	2.08868e-31	RPL7
NACA	1.18211e-34	-0.315224	1	1	2.63693e-30	NACA
LEF1	3.55321e-34	-0.683911	0.576	0.803	7.92615e-30	LEF1
RPL24	6.21864e-34	-0.308995	0.999	0.999	1.38719e-29	RPL24
H3F3B	2.80657e-33	0.950665	0.589	0.337	6.26062e-29	H3F3B
PABPC1	3.21895e-33	-0.409721	0.967	0.994	7.18051e-29	PABPC1
DUSP4	3.98341e-33	2.23638	0.317	0.115	8.8858e-29	DUSP4
CCL3	9.31795e-33	8.26795	0.119	0	2.07856e-28	CCL3
TNF	1.00576e-32	3.51827	0.174	0.024	2.24355e-28	TNF
MCL1	1.6768e-32	0.790617	0.828	0.717	3.74045e-28	MCL1
AC020916.1	2.17552e-32	3.39693	0.162	0.019	4.85294e-28	AC020916.1
BTF3	2.48735e-32	-0.390787	0.975	0.992	5.54854e-28	BTF3
MT-CO1	3.43149e-32	0.416577	1	1	7.65462e-28	MT-CO1
RNF213	2.73841e-31	0.757629	0.817	0.689	6.10857e-27	RNF213
MYC	4.17032e-31	-1.47411	0.141	0.354	9.30273e-27	MYC
TNFRSF18	1.22866e-30	2.06733	0.35	0.154	2.74077e-26	TNFRSF18
SLAMF1	1.31834e-30	1.20999	0.507	0.294	2.94082e-26	SLAMF1
RPL37A	1.5889e-30	-0.299755	0.998	0.997	3.54436e-26	RPL37A
NAMPT	4.5787e-30	1.85201	0.302	0.113	1.02137e-25	NAMPT
SAT1	2.13478e-29	1.08255	0.778	0.63	4.76206e-25	SAT1
CKLF	2.59786e-29	1.07389	0.626	0.449	5.79504e-25	CKLF
ZFP36L1	4.82776e-29	1.07266	0.789	0.697	1.07693e-24	ZFP36L1
TENT5C	5.14143e-29	1.46536	0.411	0.207	1.1469e-24	TENT5C
ICOS	8.6815e-29	1.6083	0.453	0.27	1.93658e-24	ICOS
NR4A1	9.3619e-29	4.89687	0.125	0.008	2.08836e-24	NR4A1
CTLA4	1.29556e-28	1.55231	0.564	0.397	2.89e-24	CTLA4
RPL27	2.22292e-28	-0.36256	0.977	0.993	4.95866e-24	RPL27
CXCR3	3.18666e-28	0.964518	0.567	0.34	7.10848e-24	CXCR3
CD74	9.48665e-28	0.586056	0.961	0.871	2.11619e-23	CD74
RPS21	9.85295e-28	-0.274035	0.998	1	2.1979e-23	RPS21
RNASEK	1.27641e-27	0.932351	0.572	0.355	2.84728e-23	RNASEK
UBA52	1.33741e-27	-0.312552	0.994	0.999	2.98337e-23	UBA52
AQP3	1.52543e-27	-0.821294	0.464	0.688	3.40279e-23	AQP3
REL	1.60875e-27	1.35909	0.462	0.266	3.58863e-23	REL
KLF3	1.81991e-27	-1.02614	0.247	0.468	4.05967e-23	KLF3
TRAF3IP3	3.02239e-27	-0.50161	0.8	0.923	6.74205e-23	TRAF3IP3
H3-3A	3.32789e-27	-0.689963	0.384	0.644	7.42353e-23	H3-3A
H1-4	3.55356e-27	-1.31571	0.14	0.341	7.92692e-23	H1-4
CREM	6.20176e-27	1.65007	0.368	0.179	1.38343e-22	CREM
IER2	6.61793e-27	0.995364	0.64	0.478	1.47626e-22	IER2
XCL2	7.08123e-27	4.1355	0.116	0.007	1.57961e-22	XCL2
EEF1D	1.83627e-26	-0.349311	0.977	0.996	4.09616e-22	EEF1D
BATF	4.2538e-26	1.32766	0.512	0.331	9.48894e-22	BATF
BHLHE40	4.8077e-26	2.19042	0.277	0.11	1.07245e-21	BHLHE40
MAL	5.3693e-26	-1.09753	0.23	0.441	1.19773e-21	MAL
TYMP	5.79544e-26	1.24501	0.461	0.256	1.29279e-21	TYMP
CLIC1	9.03006e-26	0.513758	0.923	0.849	2.01434e-21	CLIC1
NR4A3	1.07385e-25	3.82095	0.124	0.012	2.39543e-21	NR4A3
H3F3A	2.24308e-25	0.728468	0.577	0.328	5.00363e-21	H3F3A
EIF3E	3.25926e-25	-0.555643	0.684	0.827	7.27042e-21	EIF3E
HSP90AA1	6.82792e-25	0.578688	0.943	0.907	1.5231e-20	HSP90AA1
RPS27	7.69925e-25	-0.248688	1	1	1.71747e-20	RPS27
ID2	9.69268e-25	1.16883	0.419	0.223	2.16215e-20	ID2
CDC25B	2.12593e-24	-0.66464	0.417	0.646	4.74232e-20	CDC25B
HCST	3.18641e-24	0.60324	0.864	0.795	7.10792e-20	HCST
BEX3	4.17854e-24	-1.13079	0.133	0.319	9.32106e-20	BEX3
RASGRP2	1.18921e-23	-0.72478	0.408	0.622	2.65277e-19	RASGRP2
PTPN7	1.71277e-23	1.08929	0.49	0.305	3.82067e-19	PTPN7
XCL1	1.83783e-23	6.34195	0.092	0.003	4.09965e-19	XCL1
H1-10	2.25266e-23	-0.890025	0.276	0.492	5.025e-19	H1-10
DDX5	3.27077e-23	0.347556	0.986	0.973	7.29611e-19	DDX5
ARHGEF18	4.43605e-23	-0.98367	0.227	0.422	9.8955e-19	ARHGEF18
SRSF7	4.65283e-23	0.777389	0.787	0.676	1.03791e-18	SRSF7
TNFRSF4	6.21834e-23	1.64178	0.508	0.335	1.38712e-18	TNFRSF4
DNAJB1	7.65589e-23	1.04435	0.714	0.627	1.7078e-18	DNAJB1
NOSIP	9.02139e-23	-0.669647	0.615	0.768	2.0124e-18	NOSIP
S1PR1	1.01486e-22	-0.711179	0.355	0.572	2.26384e-18	S1PR1
PCED1B-AS1	1.02409e-22	-0.449671	0.795	0.913	2.28445e-18	PCED1B-AS1
CXCR4	1.07215e-22	1.04805	0.648	0.537	2.39164e-18	CXCR4
FYB1	1.09824e-22	-0.414735	0.935	0.966	2.44984e-18	FYB1
FOSL2	1.50298e-22	2.24024	0.178	0.048	3.35269e-18	FOSL2
CCL4L2	1.64783e-22	6.63277	0.086	0.002	3.67581e-18	CCL4L2
PTGER4	2.23052e-22	1.05281	0.57	0.411	4.97562e-18	PTGER4
GBP5	2.63481e-22	0.878408	0.667	0.512	5.87747e-18	GBP5
EPB41	2.71807e-22	-0.589766	0.494	0.709	6.06319e-18	EPB41
ADD3	3.25599e-22	-0.534088	0.574	0.771	7.26313e-18	ADD3
MCUB	9.27708e-22	-0.600607	0.499	0.689	2.06944e-17	MCUB
ATP2B1-AS1	1.06453e-21	1.2944	0.304	0.137	2.37464e-17	ATP2B1-AS1
GZMK	1.08265e-21	1.82276	0.206	0.067	2.41507e-17	GZMK
LDLRAP1	1.15633e-21	-1.17668	0.184	0.36	2.57943e-17	LDLRAP1
KLRD1	1.37983e-21	3.6721	0.103	0.01	3.07798e-17	KLRD1
DUSP5	1.82203e-21	1.80003	0.309	0.15	4.06439e-17	DUSP5
NDUFA13	1.90482e-21	0.651801	0.678	0.513	4.24909e-17	NDUFA13
SH2D2A	1.93458e-21	1.17042	0.458	0.289	4.31548e-17	SH2D2A
EIF4A1	2.02492e-21	0.813419	0.56	0.375	4.51699e-17	EIF4A1
FTL	2.74742e-21	-0.437265	0.933	0.957	6.12867e-17	FTL
RIPOR2	2.93391e-21	-0.4293	0.65	0.842	6.54468e-17	RIPOR2
HSPA1A	3.01003e-21	1.83211	0.472	0.324	6.71447e-17	HSPA1A
CDKN1A	4.92444e-21	3.3809	0.103	0.011	1.09849e-16	CDKN1A
BBLN	6.3948e-21	-0.634198	0.291	0.508	1.42649e-16	BBLN
RPL31	6.39689e-21	-0.294298	0.965	0.99	1.42695e-16	RPL31
STK17B	7.73386e-21	0.615236	0.81	0.72	1.72519e-16	STK17B
LINC01578	8.2052e-21	0.898538	0.468	0.271	1.83033e-16	LINC01578
B2M	8.74646e-21	0.182741	1	1	1.95107e-16	B2M
H2AZ1	1.11913e-20	-0.855757	0.222	0.415	2.49644e-16	H2AZ1
EFHD2	1.16907e-20	1.02936	0.454	0.286	2.60784e-16	EFHD2
LINC00861	1.60506e-20	-0.622406	0.475	0.665	3.58041e-16	LINC00861
CCNH	2.36457e-20	0.98418	0.536	0.392	5.27465e-16	CCNH
NFKBIA	4.36342e-20	1.36135	0.644	0.538	9.73347e-16	NFKBIA
MHENCR	4.58147e-20	-1.40086	0.109	0.261	1.02199e-15	MHENCR
CYTIP	4.76584e-20	0.600682	0.766	0.674	1.06312e-15	CYTIP
RNASET2	7.24296e-20	-0.528885	0.582	0.762	1.61569e-15	RNASET2
GAS5	8.07428e-20	-0.537331	0.64	0.792	1.80113e-15	GAS5
TSC22D3	9.97124e-20	0.703207	0.899	0.901	2.22429e-15	TSC22D3
RPL35	9.98002e-20	-0.245938	0.995	0.997	2.22624e-15	RPL35
CCR5	1.40882e-19	1.8375	0.177	0.054	3.14266e-15	CCR5
H3-3B	1.77265e-19	-0.461812	0.399	0.65	3.95426e-15	H3-3B
RAB11FIP1	2.87631e-19	1.28972	0.307	0.152	6.41619e-15	RAB11FIP1
SH3BGRL3	4.53669e-19	0.356166	0.996	0.992	1.012e-14	SH3BGRL3
CSF1	4.95935e-19	2.22519	0.164	0.049	1.10628e-14	CSF1
RBPJ	4.97512e-19	1.13083	0.39	0.225	1.1098e-14	RBPJ
PLSCR3	5.55771e-19	-0.526378	0.53	0.705	1.23976e-14	PLSCR3
TBX21	7.86607e-19	1.86159	0.18	0.059	1.75468e-14	TBX21
SARAF	1.12363e-18	-0.291413	0.964	0.987	2.50648e-14	SARAF
ATP5MD	1.26098e-18	0.812899	0.443	0.264	2.81288e-14	ATP5MD
IL2RG	1.30382e-18	0.370654	0.98	0.97	2.90844e-14	IL2RG
GIMAP7	1.35072e-18	-0.402784	0.726	0.883	3.01305e-14	GIMAP7
NOP53	1.38899e-18	-0.434813	0.774	0.879	3.09843e-14	NOP53
SLC25A6	1.68003e-18	-0.373254	0.846	0.933	3.74764e-14	SLC25A6
SH3YL1	2.22656e-18	-1.04652	0.193	0.355	4.96679e-14	SH3YL1
NPM1	3.23626e-18	-0.313552	0.936	0.971	7.21912e-14	NPM1
MT-ND4L	5.05786e-18	0.392616	0.98	0.98	1.12826e-13	MT-ND4L
TESPA1	7.65145e-18	-0.684074	0.418	0.583	1.70681e-13	TESPA1
RHOC	8.37633e-18	1.6262	0.196	0.072	1.86851e-13	RHOC
MT-CYB	8.45791e-18	0.331061	0.998	1	1.88671e-13	MT-CYB
PER1	8.504e-18	1.57754	0.184	0.064	1.89699e-13	PER1
PASK	1.08402e-17	-1.04517	0.25	0.41	2.41813e-13	PASK
H2AZ2	1.10207e-17	-0.805418	0.242	0.419	2.45839e-13	H2AZ2
ACTN4	1.23239e-17	0.80774	0.512	0.351	2.7491e-13	ACTN4
GZMH	1.39196e-17	3.52064	0.083	0.008	3.10505e-13	GZMH
ATP5MJ	1.65789e-17	-0.777817	0.236	0.413	3.69827e-13	ATP5MJ
TSPYL2	1.87186e-17	1.3341	0.356	0.209	4.17556e-13	TSPYL2
PLK3	2.62021e-17	1.1344	0.314	0.165	5.8449e-13	PLK3
ARPC1B	3.76261e-17	0.554956	0.749	0.644	8.39326e-13	ARPC1B
DNAJA1	3.90376e-17	0.730146	0.542	0.382	8.70811e-13	DNAJA1
HOPX	5.68988e-17	2.1042	0.155	0.049	1.26924e-12	HOPX
ATP5MK	5.80888e-17	-0.606662	0.279	0.469	1.29579e-12	ATP5MK
BIN1	6.54557e-17	-0.477429	0.57	0.732	1.46012e-12	BIN1
CTSW	6.65062e-17	1.32613	0.254	0.117	1.48355e-12	CTSW
CDC42	7.15541e-17	0.666553	0.581	0.428	1.59616e-12	CDC42
LAG3	1.14663e-16	2.35123	0.176	0.063	2.55779e-12	LAG3
RPS24	1.45323e-16	-0.181772	0.999	1	3.24171e-12	RPS24
CLK1	1.48835e-16	0.895368	0.451	0.297	3.32006e-12	CLK1
APOBEC3H	1.85893e-16	1.72571	0.166	0.057	4.1467e-12	APOBEC3H
NDFIP2	1.91533e-16	2.23512	0.118	0.028	4.27252e-12	NDFIP2
FCMR	2.42933e-16	-0.500148	0.599	0.757	5.41911e-12	FCMR
STING1	3.08574e-16	-0.861601	0.186	0.346	6.88336e-12	STING1
RBM39	3.63624e-16	0.442215	0.849	0.759	8.11135e-12	RBM39
EIF3L	4.27796e-16	-0.428577	0.614	0.78	9.54285e-12	EIF3L
LINC01943	4.8945e-16	1.66126	0.183	0.07	1.09182e-11	LINC01943
MYL6	5.11544e-16	0.300015	0.988	0.985	1.1411e-11	MYL6
GADD45B	5.45629e-16	1.28418	0.34	0.197	1.21713e-11	GADD45B
TNFSF14	8.89935e-16	1.83345	0.15	0.048	1.98518e-11	TNFSF14
S100A4	9.56109e-16	0.38076	0.975	0.951	2.13279e-11	S100A4
NDUFV2	1.17854e-15	0.836058	0.473	0.32	2.62896e-11	NDUFV2
SQOR	1.1997e-15	0.998196	0.317	0.173	2.67618e-11	SQOR
EIF2S3	1.22386e-15	-0.510431	0.531	0.689	2.73006e-11	EIF2S3
IER5L	1.23959e-15	3.32259	0.078	0.009	2.76515e-11	IER5L
ZNRD1	1.34545e-15	1.13345	0.241	0.111	3.00129e-11	ZNRD1
LIMD2	1.58517e-15	-0.315091	0.9	0.963	3.53604e-11	LIMD2
R3HDM4	1.67633e-15	-0.528922	0.529	0.68	3.73939e-11	R3HDM4
ASB2	1.81776e-15	1.45747	0.205	0.088	4.05488e-11	ASB2
H1FX	2.2324e-15	0.701706	0.417	0.25	4.97982e-11	H1FX
ZNF331	2.46124e-15	1.5187	0.285	0.156	5.49028e-11	ZNF331
AC007384.1	2.47161e-15	2.44498	0.107	0.024	5.51342e-11	AC007384.1
EIF4B	2.71614e-15	-0.470102	0.644	0.768	6.05889e-11	EIF4B
GNG2	3.32016e-15	0.674139	0.55	0.405	7.40629e-11	GNG2
NDUFB9	4.62105e-15	-0.450645	0.594	0.728	1.03082e-10	NDUFB9
RGS2	6.06749e-15	1.71086	0.156	0.055	1.35347e-10	RGS2
TAP2	8.95121e-15	0.891946	0.359	0.215	1.99675e-10	TAP2
IGBP1	1.26875e-14	-0.597649	0.415	0.562	2.83019e-10	IGBP1
C17orf49	1.66871e-14	0.899302	0.417	0.275	3.7224e-10	C17orf49
MYADM	1.68606e-14	0.931767	0.37	0.234	3.76109e-10	MYADM
C9orf16	1.77848e-14	0.767195	0.393	0.237	3.96727e-10	C9orf16
TNFRSF1B	1.88185e-14	0.690726	0.618	0.472	4.19784e-10	TNFRSF1B
PDCD1	1.91494e-14	1.25064	0.225	0.105	4.27166e-10	PDCD1
UCP2	2.41022e-14	-0.414103	0.784	0.896	5.37648e-10	UCP2
PHTF2	2.42911e-14	0.861443	0.465	0.327	5.41862e-10	PHTF2
TPM4	2.55197e-14	0.673928	0.619	0.491	5.69267e-10	TPM4
H4C3	2.58915e-14	-0.600886	0.275	0.444	5.77562e-10	H4C3
HLA-DQA1	2.75387e-14	1.79373	0.166	0.064	6.14306e-10	HLA-DQA1
BTG1	3.61551e-14	0.438893	0.976	0.974	8.06511e-10	BTG1
GTF3A	3.87005e-14	-0.524172	0.535	0.67	8.63293e-10	GTF3A
NR3C1	4.1975e-14	0.771499	0.542	0.416	9.36336e-10	NR3C1
H1-3	4.68332e-14	-0.807724	0.156	0.294	1.04471e-09	H1-3
TMEM123	4.91821e-14	-0.40252	0.669	0.799	1.0971e-09	TMEM123
SYTL2	4.94927e-14	1.77472	0.129	0.04	1.10403e-09	SYTL2
BTG3	5.33568e-14	1.00894	0.321	0.188	1.19023e-09	BTG3
PSMA2	5.36757e-14	0.857293	0.331	0.191	1.19734e-09	PSMA2
EGR1	5.48077e-14	3.6511	0.073	0.01	1.2226e-09	EGR1
QARS1	5.65526e-14	-1.23711	0.099	0.216	1.26152e-09	QARS1
ATF3	7.2726e-14	3.81357	0.06	0.004	1.6223e-09	ATF3
NEDD9	8.70576e-14	1.12303	0.299	0.172	1.94199e-09	NEDD9
LAYN	9.06263e-14	2.71069	0.082	0.014	2.0216e-09	LAYN
TCP11L2	9.4881e-14	-0.794609	0.175	0.317	2.11651e-09	TCP11L2
HLA-A	1.04348e-13	0.18693	1	1	2.32769e-09	HLA-A
IER5	1.077e-13	1.26841	0.259	0.139	2.40246e-09	IER5
ANKRD44-AS1	1.08133e-13	-1.70213	0.04	0.13	2.41213e-09	ANKRD44-AS1
PLEK	1.10162e-13	2.01617	0.118	0.035	2.45739e-09	PLEK
CRIM1	1.34652e-13	3.74249	0.06	0.004	3.00368e-09	CRIM1
APOBEC3G	1.43408e-13	0.910844	0.409	0.278	3.19899e-09	APOBEC3G
RNF19A	1.56799e-13	0.778333	0.505	0.38	3.49772e-09	RNF19A
ARPC4	1.57878e-13	0.698095	0.511	0.369	3.52178e-09	ARPC4
ADSS	1.61553e-13	1.01942	0.23	0.111	3.60376e-09	ADSS
NCBP2AS2	1.63324e-13	-0.801274	0.187	0.327	3.64326e-09	NCBP2AS2
EML4	1.81201e-13	0.497847	0.729	0.652	4.04205e-09	EML4
H2AFV	1.87802e-13	0.66924	0.362	0.217	4.18929e-09	H2AFV
EIF1	1.91572e-13	0.21033	1	1	4.2734e-09	EIF1
IDS	2.0341e-13	0.682401	0.558	0.431	4.53747e-09	IDS
SNHG29	2.41709e-13	-0.389148	0.73	0.823	5.39181e-09	SNHG29
CHASERR	2.47087e-13	-0.362772	0.319	0.508	5.51176e-09	CHASERR
FHIP2A	2.58074e-13	-1.17132	0.101	0.216	5.75686e-09	FHIP2A
SRSF8	2.73268e-13	-0.769422	0.226	0.368	6.09578e-09	SRSF8
AC011611.3	2.76491e-13	3.57256	0.062	0.006	6.16768e-09	AC011611.3
KIF2A	2.9403e-13	-0.474233	0.525	0.672	6.55893e-09	KIF2A
CBLL1	3.31036e-13	-0.841955	0.214	0.352	7.38441e-09	CBLL1
H2AFY	3.48872e-13	0.89074	0.285	0.157	7.7823e-09	H2AFY
TARSL2	4.27176e-13	1.36467	0.18	0.078	9.52901e-09	TARSL2
RPS10	4.36317e-13	-0.497141	0.456	0.603	9.73293e-09	RPS10
NFKBID	4.4443e-13	2.54485	0.116	0.035	9.91391e-09	NFKBID
HIST1H4C	4.54307e-13	0.497753	0.436	0.269	1.01342e-08	HIST1H4C
FXYD5	4.75414e-13	-0.247246	0.962	0.99	1.06051e-08	FXYD5
ZEB2	5.25722e-13	1.88654	0.107	0.029	1.17273e-08	ZEB2
MIR23AHG	6.02407e-13	2.59118	0.105	0.029	1.34379e-08	MIR23AHG
COX17	6.33097e-13	0.750797	0.46	0.333	1.41225e-08	COX17
SLC38A2	6.77472e-13	0.8621	0.427	0.297	1.51124e-08	SLC38A2
SNHG6	6.80122e-13	-0.411997	0.678	0.799	1.51715e-08	SNHG6
IL18R1	7.73689e-13	1.32544	0.202	0.095	1.72587e-08	IL18R1
EIF3H	8.30812e-13	-0.391077	0.734	0.83	1.85329e-08	EIF3H
THEMIS	9.25706e-13	0.787602	0.411	0.28	2.06497e-08	THEMIS
NAP1L4	1.08972e-12	-0.403962	0.557	0.72	2.43084e-08	NAP1L4
MACROH2A1	1.13831e-12	-0.823142	0.178	0.309	2.53924e-08	MACROH2A1
EPRS1	1.17597e-12	-0.898645	0.132	0.256	2.62324e-08	EPRS1
YPEL3	1.28477e-12	-0.418019	0.615	0.759	2.86593e-08	YPEL3
LMNA	1.31054e-12	1.29147	0.23	0.119	2.92342e-08	LMNA
ABLIM1	1.36373e-12	-0.716249	0.293	0.43	3.04206e-08	ABLIM1
BRD2	1.4044e-12	0.62576	0.573	0.453	3.13279e-08	BRD2
COX4I1	1.45104e-12	-0.241028	0.969	0.985	3.23684e-08	COX4I1
HINT1	1.6683e-12	-0.291268	0.917	0.955	3.72148e-08	HINT1
BCL2L1	1.71464e-12	1.0915	0.252	0.136	3.82485e-08	BCL2L1
IRF1	1.75306e-12	0.710067	0.592	0.489	3.91055e-08	IRF1
LCP2	1.81689e-12	0.438472	0.812	0.768	4.05294e-08	LCP2
ZNF831	1.83323e-12	0.856972	0.386	0.259	4.08938e-08	ZNF831
ZNF683	1.85558e-12	3.4956	0.076	0.014	4.13924e-08	ZNF683
MARCHF7	1.86504e-12	-0.925342	0.117	0.234	4.16035e-08	MARCHF7
CSF2	2.01441e-12	5.9876	0.048	0.002	4.49354e-08	CSF2
PNRC1	2.07137e-12	0.355989	0.955	0.922	4.62061e-08	PNRC1
PIK3IP1	2.13809e-12	-0.456826	0.474	0.633	4.76945e-08	PIK3IP1
TOMM7	2.35962e-12	-0.274986	0.938	0.965	5.26361e-08	TOMM7
TMEM173	2.52662e-12	1.00975	0.314	0.187	5.63613e-08	TMEM173
IL18RAP	2.81946e-12	3.2006	0.062	0.008	6.28936e-08	IL18RAP
YBX1	2.87779e-12	-0.265122	0.919	0.951	6.41949e-08	YBX1
PALM2-AKAP2	3.4033e-12	1.4851	0.137	0.051	7.59175e-08	PALM2-AKAP2
PTPN22	3.85858e-12	0.856536	0.371	0.246	8.60732e-08	PTPN22
IL4I1	4.02166e-12	3.5537	0.054	0.004	8.97112e-08	IL4I1
IGKV3-15	4.10062e-12	-4.31983	0.004	0.055	9.14724e-08	IGKV3-15
AL606807.1	4.15181e-12	3.71517	0.056	0.005	9.26143e-08	AL606807.1
DDX3X	4.20387e-12	0.625056	0.588	0.487	9.37758e-08	DDX3X
PRKCB	4.44262e-12	-0.59753	0.331	0.48	9.91015e-08	PRKCB
MARCKSL1	5.3913e-12	-0.848551	0.19	0.316	1.20264e-07	MARCKSL1
DARS1	5.45317e-12	-1.12692	0.098	0.203	1.21644e-07	DARS1
MDS2	5.62476e-12	-1.96368	0.028	0.101	1.25471e-07	MDS2
FCRL6	5.75747e-12	2.60499	0.065	0.01	1.28432e-07	FCRL6
PRANCR	5.88566e-12	-2.12788	0.018	0.084	1.31291e-07	PRANCR
HBB	6.61192e-12	-6.37551	0.011	0.069	1.47492e-07	HBB
RCAN3	6.64826e-12	-0.529711	0.478	0.605	1.48303e-07	RCAN3
ARL6IP4	6.9701e-12	-0.437959	0.598	0.706	1.55482e-07	ARL6IP4
SYTL3	7.3611e-12	1.18739	0.207	0.104	1.64204e-07	SYTL3
AHR	8.43672e-12	0.89207	0.33	0.208	1.88198e-07	AHR
HLA-DRB5	8.4727e-12	0.949331	0.317	0.193	1.89001e-07	HLA-DRB5
EIF3G	9.67102e-12	-0.324848	0.75	0.856	2.15731e-07	EIF3G
F2R	1.01132e-11	1.98307	0.088	0.022	2.25595e-07	F2R
ALB	1.01588e-11	5.75699	0.04	0	2.26612e-07	ALB
ST6GALNAC1	1.04878e-11	-1.22156	0.066	0.16	2.33952e-07	ST6GALNAC1
BHLHE40-AS1	1.05291e-11	2.36106	0.084	0.02	2.34873e-07	BHLHE40-AS1
TFRC	1.25807e-11	1.03587	0.242	0.132	2.80639e-07	TFRC
CSNK2B	1.26914e-11	0.592497	0.44	0.303	2.83107e-07	CSNK2B
PHB2	1.4869e-11	-0.485383	0.474	0.609	3.31682e-07	PHB2
C4orf48	1.51347e-11	0.519715	0.534	0.4	3.3761e-07	C4orf48
TOX2	1.57528e-11	1.33023	0.177	0.082	3.51397e-07	TOX2
RPL27A	1.79041e-11	-0.279161	0.907	0.935	3.99387e-07	RPL27A
IL32	1.84025e-11	0.262865	0.994	0.988	4.10505e-07	IL32
TXK	2.19653e-11	-0.826747	0.109	0.218	4.89979e-07	TXK
PLAC8	2.25342e-11	-0.927057	0.105	0.21	5.02672e-07	PLAC8
PCMTD2	2.27215e-11	-0.828158	0.137	0.253	5.06849e-07	PCMTD2
SARS1	2.54912e-11	-1.00716	0.138	0.248	5.68632e-07	SARS1
EIF3K	2.56124e-11	-0.299349	0.849	0.922	5.71336e-07	EIF3K
FAM49B	2.58578e-11	0.818628	0.282	0.163	5.76809e-07	FAM49B
TNFSF9	2.60455e-11	3.51912	0.055	0.006	5.80996e-07	TNFSF9
RPS19	2.6188e-11	-0.157276	1	1	5.84176e-07	RPS19
CCR2	2.98272e-11	1.40859	0.136	0.053	6.65355e-07	CCR2
SEPTIN9	3.00692e-11	-0.309709	0.806	0.892	6.70753e-07	SEPTIN9
IFITM1	3.26269e-11	-0.270184	0.933	0.954	7.27809e-07	IFITM1
GPX1	3.4381e-11	-0.460603	0.223	0.364	7.66936e-07	GPX1
UBE2V1	3.53133e-11	0.749442	0.378	0.254	7.87734e-07	UBE2V1
SNHG3	3.66391e-11	-0.861333	0.142	0.256	8.17308e-07	SNHG3
LITAF	3.75019e-11	-0.548721	0.413	0.546	8.36555e-07	LITAF
SLA	3.93473e-11	0.724862	0.482	0.374	8.7772e-07	SLA
ATP5MPL	4.41409e-11	0.647082	0.346	0.218	9.84651e-07	ATP5MPL
H2AFZ	4.43656e-11	0.817872	0.322	0.204	9.89665e-07	H2AFZ
KAT2B	4.6815e-11	1.1079	0.216	0.114	1.0443e-06	KAT2B
C16orf74	4.87603e-11	-1.9279	0.022	0.087	1.0877e-06	C16orf74
RESF1	5.04427e-11	0.40105	0.778	0.703	1.12523e-06	RESF1
MIR155HG	5.53525e-11	2.22388	0.11	0.038	1.23475e-06	MIR155HG
FHIT	5.82284e-11	-1.27751	0.07	0.16	1.2989e-06	FHIT
SPOCK2	6.05536e-11	0.421281	0.849	0.828	1.35077e-06	SPOCK2
TCEA3	7.00613e-11	-2.30641	0.018	0.079	1.56286e-06	TCEA3
ZC3H12D	7.75874e-11	1.16996	0.187	0.092	1.73074e-06	ZC3H12D
BTG2	7.91454e-11	0.79449	0.479	0.368	1.7655e-06	BTG2
NFKB2	8.17045e-11	0.943895	0.315	0.202	1.82258e-06	NFKB2
CTSD	8.20384e-11	0.866586	0.301	0.187	1.83003e-06	CTSD
TAGAP	8.45013e-11	0.608469	0.629	0.547	1.88497e-06	TAGAP
RPS20	8.4669e-11	-0.30125	0.84	0.898	1.88871e-06	RPS20
AL135818.1	9.17898e-11	2.03913	0.081	0.02	2.04755e-06	AL135818.1
RORA	9.4502e-11	0.559613	0.605	0.508	2.10806e-06	RORA
BIRC3	9.75972e-11	0.718853	0.537	0.441	2.1771e-06	BIRC3
GSTK1	1.02915e-10	-0.287518	0.867	0.938	2.29573e-06	GSTK1
GFI1	1.1477e-10	1.28306	0.169	0.08	2.56018e-06	GFI1
SGK1	1.28266e-10	1.63078	0.175	0.086	2.86122e-06	SGK1
PIM3	1.34903e-10	0.8374	0.402	0.286	3.00928e-06	PIM3
PTMS	1.70394e-10	1.53739	0.152	0.067	3.80099e-06	PTMS
ABI3	1.75141e-10	1.18564	0.169	0.08	3.90687e-06	ABI3
STK17A	1.92134e-10	0.565523	0.623	0.528	4.28593e-06	STK17A
ACTN1	2.21129e-10	-0.981505	0.092	0.187	4.93273e-06	ACTN1
BCL3	2.29237e-10	1.0342	0.261	0.156	5.11359e-06	BCL3
ARHGEF12	2.31338e-10	1.43087	0.134	0.056	5.16045e-06	ARHGEF12
PTP4A2	2.46144e-10	-0.324343	0.695	0.797	5.49074e-06	PTP4A2
SERTAD1	2.46445e-10	1.25064	0.154	0.069	5.49744e-06	SERTAD1
STMN3	2.66726e-10	-0.65852	0.207	0.329	5.94985e-06	STMN3
SORL1	2.9266e-10	-0.593339	0.305	0.437	6.52837e-06	SORL1
CBLB	3.07523e-10	0.745848	0.401	0.291	6.85992e-06	CBLB
TANK	3.18044e-10	0.632883	0.436	0.316	7.09461e-06	TANK
CDK17	3.23962e-10	0.745128	0.373	0.26	7.22663e-06	CDK17
STAT4	3.41988e-10	0.804763	0.327	0.213	7.62873e-06	STAT4
LINC00402	3.57201e-10	-1.17184	0.071	0.157	7.96808e-06	LINC00402
TNFRSF9	3.58383e-10	2.43506	0.068	0.015	7.99445e-06	TNFRSF9
WIPI2	4.38569e-10	-0.708931	0.202	0.319	9.78316e-06	WIPI2
AC025164.1	4.57625e-10	1.29317	0.137	0.059	1.02082e-05	AC025164.1
MGAT4A	4.79882e-10	-0.538944	0.305	0.433	1.07047e-05	MGAT4A
SFPQ	4.87218e-10	0.42714	0.725	0.658	1.08684e-05	SFPQ
MIDN	4.93555e-10	0.787966	0.277	0.169	1.10097e-05	MIDN
EIF3D	4.97006e-10	-0.422726	0.52	0.632	1.10867e-05	EIF3D
NDUFC2	5.33532e-10	0.591864	0.438	0.316	1.19015e-05	NDUFC2
UBL5	6.42744e-10	0.291054	0.875	0.831	1.43377e-05	UBL5
CNN2	6.75248e-10	-0.286386	0.812	0.919	1.50628e-05	CNN2
TNIP3	7.0588e-10	2.32726	0.075	0.02	1.57461e-05	TNIP3
FRMD4B	7.64414e-10	1.12798	0.202	0.108	1.70518e-05	FRMD4B
IGKV4-1	7.93586e-10	3.89449	0.04	0.003	1.77025e-05	IGKV4-1
TUFM	8.31034e-10	-0.44103	0.471	0.589	1.85379e-05	TUFM
DUSP6	8.4097e-10	2.02293	0.083	0.025	1.87595e-05	DUSP6
TRPS1	8.9187e-10	1.08737	0.17	0.083	1.98949e-05	TRPS1
TBC1D8	9.22021e-10	3.69809	0.042	0.004	2.05675e-05	TBC1D8
RHOH	9.47376e-10	0.427293	0.705	0.632	2.11331e-05	RHOH
BEX2	9.85528e-10	-0.910403	0.13	0.23	2.19842e-05	BEX2
HLA-DQB1	1.00883e-09	0.967702	0.245	0.144	2.25041e-05	HLA-DQB1
SPATS2L	1.03574e-09	1.0302	0.223	0.127	2.31043e-05	SPATS2L
FUS	1.05547e-09	0.392266	0.741	0.652	2.35443e-05	FUS
LINC01089	1.06921e-09	-1.13665	0.069	0.152	2.38508e-05	LINC01089
WHRN	1.1519e-09	1.94165	0.082	0.024	2.56955e-05	WHRN
PYCR2	1.17537e-09	0.604228	0.304	0.19	2.62191e-05	PYCR2
AL499604.1	1.18568e-09	1.61902	0.108	0.041	2.64489e-05	AL499604.1
CYCS	1.2051e-09	0.739943	0.466	0.372	2.68822e-05	CYCS
PTGDR	1.24003e-09	2.8356	0.05	0.007	2.76615e-05	PTGDR
OASL	1.30458e-09	0.699842	0.279	0.172	2.91014e-05	OASL
CREB3L2	1.41231e-09	1.08967	0.191	0.101	3.15043e-05	CREB3L2
MARCHF2	1.42079e-09	-1.09446	0.075	0.159	3.16935e-05	MARCHF2
ARL4C	1.4305e-09	0.397506	0.864	0.85	3.19102e-05	ARL4C
TRAPPC5	1.45586e-09	0.638302	0.34	0.224	3.24759e-05	TRAPPC5
FOXP1	1.51311e-09	-0.410143	0.467	0.596	3.37529e-05	FOXP1
C5orf56	1.61376e-09	0.905191	0.201	0.107	3.59982e-05	C5orf56
GCNT4	1.89266e-09	-1.17637	0.055	0.13	4.22196e-05	GCNT4
CD27	1.94098e-09	-0.216497	0.663	0.813	4.32974e-05	CD27
RHOB	1.98314e-09	2.18088	0.073	0.02	4.4238e-05	RHOB
ACTB	2.02913e-09	0.256915	1	1	4.52639e-05	ACTB
TRAF1	2.03892e-09	0.80501	0.347	0.243	4.54822e-05	TRAF1
CDK6	2.04174e-09	0.79793	0.259	0.158	4.5545e-05	CDK6
NAGK	2.05116e-09	0.984548	0.201	0.109	4.57553e-05	NAGK
IFITM3	2.0765e-09	0.821046	0.296	0.192	4.63205e-05	IFITM3
MAPRE2	2.10099e-09	0.690441	0.427	0.326	4.68667e-05	MAPRE2
AC026979.2	2.2095e-09	0.990275	0.149	0.068	4.92873e-05	AC026979.2
SAMHD1	2.22045e-09	-0.239291	0.788	0.894	4.95315e-05	SAMHD1
KLRK1	2.26976e-09	0.879175	0.138	0.06	5.06315e-05	KLRK1
HIF1A	2.30465e-09	0.670614	0.386	0.274	5.14098e-05	HIF1A
SELPLG	2.48596e-09	-0.325874	0.709	0.816	5.54544e-05	SELPLG
TRAT1	2.56196e-09	-0.41874	0.379	0.502	5.71496e-05	TRAT1
ELF1	2.87907e-09	0.408059	0.694	0.616	6.42234e-05	ELF1
GPR15	2.87922e-09	-0.894861	0.11	0.204	6.42268e-05	GPR15
ELL	2.98428e-09	0.906258	0.202	0.11	6.65703e-05	ELL
SIAH2	3.02584e-09	0.75815	0.352	0.245	6.74974e-05	SIAH2
EGR3	3.11827e-09	6.02002	0.031	0	6.95593e-05	EGR3
RCSD1	3.15908e-09	-0.341545	0.583	0.701	7.04695e-05	RCSD1
MT-ND3	3.2487e-09	0.285927	0.99	0.994	7.24687e-05	MT-ND3
GPSM3	3.28798e-09	-0.259598	0.789	0.894	7.3345e-05	GPSM3
LARS1	3.46386e-09	-1.01545	0.102	0.191	7.72684e-05	LARS1
PBX4	3.46501e-09	0.845281	0.24	0.142	7.72941e-05	PBX4
MAPKAPK3	3.69263e-09	0.764155	0.302	0.199	8.23715e-05	MAPKAPK3
NSA2	3.69863e-09	-0.378272	0.592	0.691	8.25053e-05	NSA2
HEXIM2-AS1	3.87994e-09	-1.85885	0.024	0.081	8.65498e-05	HEXIM2-AS1
ATP1B1	3.98062e-09	1.63251	0.095	0.034	8.87958e-05	ATP1B1
EGR2	4.18096e-09	4.17922	0.037	0.003	9.32647e-05	EGR2
ZNRF1	4.19881e-09	1.05267	0.193	0.106	9.36629e-05	ZNRF1
UBL3	4.25869e-09	-0.61713	0.246	0.361	9.49986e-05	UBL3
LINC00963	4.44584e-09	1.16317	0.148	0.07	9.91734e-05	LINC00963
ADRB2	4.79921e-09	2.54198	0.055	0.011	0.000107056	ADRB2
PRMT2	4.96852e-09	-0.485886	0.468	0.577	0.000110833	PRMT2
SLF1	5.04225e-09	0.914448	0.221	0.128	0.000112478	SLF1
SEM1	5.44056e-09	0.401467	0.687	0.614	0.000121363	SEM1
CHST11	5.48582e-09	0.573767	0.425	0.312	0.000122372	CHST11
THOC3	5.82865e-09	-0.56494	0.287	0.404	0.00013002	THOC3
NFE2L3	6.17231e-09	0.948073	0.21	0.12	0.000137686	NFE2L3
GPR171	6.28463e-09	0.868594	0.241	0.146	0.000140191	GPR171
CD40LG	7.5254e-09	0.901628	0.427	0.343	0.000167869	CD40LG
LMO4	8.08023e-09	1.1553	0.167	0.086	0.000180246	LMO4
KDM2A	8.10413e-09	0.544472	0.407	0.294	0.000180779	KDM2A
MFNG	8.60096e-09	-0.434677	0.361	0.485	0.000191862	MFNG
PIK3R1	8.67198e-09	-0.461199	0.432	0.545	0.000193446	PIK3R1
RASA3	8.67369e-09	-0.445328	0.4	0.519	0.000193484	RASA3
LCP1	8.85479e-09	0.317859	0.892	0.87	0.000197524	LCP1
TPR	8.93254e-09	-0.43922	0.588	0.677	0.000199258	TPR
VSIG1	8.97686e-09	-1.10674	0.073	0.151	0.000200247	VSIG1
DLEU2	9.76035e-09	0.787814	0.261	0.162	0.000217724	DLEU2
SNX9	1.03663e-08	0.895825	0.274	0.178	0.000231241	SNX9
CAMK1	1.05342e-08	1.68712	0.098	0.037	0.000234987	CAMK1
SERF2	1.06764e-08	0.191526	0.99	0.99	0.000238159	SERF2
PARP11-AS1	1.07446e-08	-1.84464	0.022	0.075	0.00023968	PARP11-AS1
LINC01480	1.07978e-08	4.25609	0.034	0.002	0.000240866	LINC01480
MATK	1.11082e-08	1.84183	0.085	0.029	0.00024779	MATK
SIT1	1.12812e-08	0.40541	0.66	0.573	0.000251649	SIT1
MRPL23	1.13524e-08	-0.576268	0.274	0.383	0.000253237	MRPL23
NUP58	1.16438e-08	0.717831	0.297	0.194	0.000259737	NUP58
SMAD7	1.19367e-08	1.4298	0.112	0.047	0.000266272	SMAD7
ERP29	1.265e-08	-0.30312	0.663	0.771	0.000282185	ERP29
CGAS	1.34153e-08	0.831526	0.231	0.139	0.000299255	CGAS
SOCS1	1.50758e-08	0.8731	0.326	0.229	0.000336295	SOCS1
SNRPD3	1.53382e-08	-0.427959	0.247	0.367	0.000342149	SNRPD3
IMPDH2	1.54339e-08	-0.698181	0.175	0.275	0.000344284	IMPDH2
PDE7A	1.56158e-08	0.591847	0.469	0.376	0.000348342	PDE7A
RPS11	1.58048e-08	-0.201889	0.941	0.957	0.000352557	RPS11
ARHGAP9	1.58428e-08	0.512183	0.583	0.496	0.000353405	ARHGAP9
ZBED2	1.73284e-08	5.81357	0.028	0	0.000386545	ZBED2
METRNL	1.74563e-08	2.29067	0.065	0.018	0.000389398	METRNL
ANKHD1	1.83057e-08	0.581081	0.281	0.177	0.000408346	ANKHD1
TAFAZZIN	1.8803e-08	-1.07449	0.079	0.156	0.000419439	TAFAZZIN
CEBPD	1.98042e-08	2.22332	0.097	0.038	0.000441773	CEBPD
ADSL	2.04994e-08	-0.459592	0.371	0.484	0.000457279	ADSL
SEPTIN11	2.09283e-08	0.901187	0.225	0.136	0.000466848	SEPTIN11
CD8A	2.10397e-08	1.47692	0.139	0.068	0.000469333	CD8A
TRIB1	2.14036e-08	1.32815	0.134	0.064	0.00047745	TRIB1
ITGAL	2.15617e-08	0.540865	0.501	0.411	0.000480976	ITGAL
UBXN1	2.24792e-08	-0.293004	0.661	0.759	0.000501444	UBXN1
HAVCR2	2.43166e-08	1.46677	0.065	0.018	0.000542431	HAVCR2
SLC8B1	2.66716e-08	-0.987562	0.071	0.146	0.000594963	SLC8B1
ADSS2	2.70108e-08	-0.640618	0.14	0.236	0.000602531	ADSS2
AKIRIN2	2.70581e-08	0.62341	0.393	0.294	0.000603585	AKIRIN2
CD83	2.72538e-08	1.88757	0.087	0.032	0.000607952	CD83
A1BG	2.75088e-08	1.27233	0.108	0.045	0.00061364	A1BG
CHMP4A	2.7575e-08	0.626272	0.331	0.228	0.000615115	CHMP4A
GIMAP4	2.80116e-08	-0.18993	0.727	0.846	0.000624855	GIMAP4
MALAT1	2.8801e-08	0.288831	1	1	0.000642463	MALAT1
HLF	2.91804e-08	2.67385	0.046	0.008	0.000650927	HLF
BAG1	2.94786e-08	-0.63722	0.202	0.305	0.000657579	BAG1
RPS26	2.9706e-08	-0.114196	1	1	0.000662651	RPS26
BCL6	3.05698e-08	2.04602	0.064	0.018	0.00068192	BCL6
LINC02099	3.07012e-08	5.72784	0.027	0	0.000684852	LINC02099
SLAMF7	3.11326e-08	2.36689	0.046	0.008	0.000694475	SLAMF7
TIPARP	3.15755e-08	0.748524	0.283	0.186	0.000704354	TIPARP
SETBP1	3.15886e-08	2.57256	0.044	0.007	0.000704646	SETBP1
LIMS2	3.17742e-08	-0.832233	0.117	0.204	0.000708786	LIMS2
PYURF	3.26615e-08	0.575659	0.275	0.174	0.000728579	PYURF
SLC16A3	3.27531e-08	0.983849	0.161	0.084	0.000730623	SLC16A3
HNRNPA2B1	3.36202e-08	0.213005	0.979	0.949	0.000749965	HNRNPA2B1
HLA-DRA	3.52133e-08	0.697202	0.314	0.214	0.000785503	HLA-DRA
ATP10D	3.77129e-08	1.78773	0.07	0.021	0.000841262	ATP10D
AC004585.1	3.83929e-08	1.36574	0.118	0.053	0.000856431	AC004585.1
AC118549.1	3.99903e-08	1.14762	0.114	0.05	0.000892064	AC118549.1
ADGRE5	4.02918e-08	0.609657	0.468	0.378	0.00089879	ADGRE5
CMTM8	4.06801e-08	-1.11447	0.071	0.144	0.00090745	CMTM8
TMEM8A	4.38035e-08	0.907663	0.162	0.085	0.000977125	TMEM8A
HSPA6	4.50968e-08	4.86802	0.029	0.001	0.00100597	HSPA6
MAF	4.69056e-08	0.593034	0.461	0.364	0.00104632	MAF
BIN2	4.71935e-08	-0.287602	0.594	0.705	0.00105275	BIN2
IL12RB2	4.81433e-08	1.67792	0.097	0.039	0.00107393	IL12RB2
HLA-DRB1	4.90727e-08	0.6482	0.49	0.39	0.00109467	HLA-DRB1
APEX1	5.28688e-08	-0.48972	0.297	0.408	0.00117934	APEX1
MAPKAPK5-AS1	5.32648e-08	-0.615666	0.214	0.315	0.00118818	MAPKAPK5-AS1
FO393401.1	5.40815e-08	1.48864	0.083	0.029	0.0012064	FO393401.1
PPAN	5.86286e-08	1.08888	0.149	0.076	0.00130783	PPAN
CYFIP2	5.87823e-08	-0.331296	0.528	0.648	0.00131126	CYFIP2
RPS6KA5	5.88572e-08	0.766364	0.276	0.184	0.00131293	RPS6KA5
PRF1	6.26917e-08	0.844461	0.323	0.222	0.00139846	PRF1
SP140	6.47247e-08	0.483861	0.47	0.361	0.00144381	SP140
LINC01871	6.60719e-08	1.07368	0.237	0.151	0.00147387	LINC01871
CEP68	6.85469e-08	-0.839039	0.117	0.201	0.00152908	CEP68
DGKA	6.89288e-08	-0.287263	0.551	0.669	0.0015376	DGKA
ITGB7	6.98584e-08	-0.338247	0.518	0.618	0.00155833	ITGB7
GBP1	7.07083e-08	0.625374	0.544	0.461	0.00157729	GBP1
LEF1-AS1	7.19085e-08	-0.886868	0.097	0.177	0.00160406	LEF1-AS1
APOBEC3C	7.49982e-08	0.715797	0.333	0.239	0.00167299	APOBEC3C
MT-ND6	8.21256e-08	-0.279854	0.741	0.804	0.00183198	MT-ND6
ETV7	8.28594e-08	1.04523	0.134	0.066	0.00184834	ETV7
MZB1	8.38668e-08	2.11313	0.058	0.015	0.00187082	MZB1
TMA7	8.43575e-08	0.199556	0.982	0.975	0.00188176	TMA7
PNISR	8.56603e-08	-0.273391	0.629	0.752	0.00191082	PNISR
SMIM7	8.83945e-08	0.678729	0.257	0.164	0.00197182	SMIM7
CLEC7A	9.01014e-08	2.89074	0.036	0.004	0.00200989	CLEC7A
CASP8AP2	9.02016e-08	-0.622669	0.206	0.305	0.00201213	CASP8AP2
ICAM2	9.21326e-08	-0.398708	0.439	0.548	0.0020552	ICAM2
EOMES	1.0154e-07	2.09498	0.051	0.012	0.00226505	EOMES
IFI27L2	1.04464e-07	0.611159	0.369	0.272	0.00233028	IFI27L2
LASP1	1.0505e-07	0.600247	0.376	0.279	0.00234334	LASP1
GZMB	1.05144e-07	2.80874	0.049	0.011	0.00234545	GZMB
DUSP10	1.05669e-07	0.938358	0.197	0.116	0.00235716	DUSP10
ANKRD55	1.13438e-07	-1.2482	0.055	0.119	0.00253046	ANKRD55
COMMD7	1.13737e-07	0.760995	0.235	0.147	0.00253712	COMMD7
GEM	1.15018e-07	2.61563	0.047	0.01	0.0025657	GEM
CASS4	1.1638e-07	1.1807	0.128	0.062	0.00259608	CASS4
MUC20-OT1	1.1656e-07	-0.81217	0.087	0.164	0.00260011	MUC20-OT1
EPRS	1.17466e-07	0.731859	0.218	0.132	0.00262031	EPRS
AC008105.3	1.23057e-07	0.934162	0.191	0.111	0.00274504	AC008105.3
EIF4G3	1.24599e-07	0.78338	0.257	0.169	0.00277942	EIF4G3
SUN2	1.29539e-07	-0.32778	0.612	0.718	0.00288963	SUN2
GNA15	1.29843e-07	1.26514	0.11	0.05	0.00289642	GNA15
ITM2B	1.2999e-07	-0.166436	0.964	0.975	0.0028997	ITM2B
STMN1	1.32267e-07	-0.533636	0.11	0.194	0.00295049	STMN1
CD82	1.33177e-07	0.491506	0.579	0.495	0.00297079	CD82
SFMBT2	1.352e-07	1.27067	0.098	0.041	0.0030159	SFMBT2
SDC4	1.35641e-07	2.09295	0.057	0.015	0.00302575	SDC4
RPL38	1.37322e-07	-0.15807	0.987	0.991	0.00306324	RPL38
GARS1	1.39197e-07	-0.694223	0.119	0.203	0.00310508	GARS1
TTC39C	1.41627e-07	-0.33607	0.476	0.594	0.00315928	TTC39C
ECH1	1.42442e-07	0.435643	0.463	0.357	0.00317745	ECH1
STK38	1.44886e-07	-0.387899	0.396	0.508	0.00323196	STK38
IL21	1.46412e-07	3.64087	0.05	0.012	0.003266	IL21
ZNF10	1.49058e-07	0.985257	0.165	0.091	0.00332505	ZNF10
SPPL2A	1.54831e-07	0.626164	0.32	0.224	0.00345382	SPPL2A
HLA-DPA1	1.58981e-07	0.459682	0.541	0.448	0.00354638	HLA-DPA1
CCNL1	1.64566e-07	0.442321	0.651	0.589	0.00367098	CCNL1
FBL	1.69615e-07	-0.452971	0.362	0.466	0.00378361	FBL
LUZP1	1.69893e-07	0.904546	0.15	0.078	0.0037898	LUZP1
CCR8	1.73092e-07	1.0278	0.19	0.113	0.00386117	CCR8
OCIAD2	1.74623e-07	-0.332932	0.555	0.65	0.00389532	OCIAD2
MYG1	1.79197e-07	-0.929936	0.088	0.162	0.00399735	MYG1
KLRB1	1.79406e-07	0.43506	0.467	0.354	0.00400202	KLRB1
CDC42EP3	1.8258e-07	0.608286	0.356	0.261	0.00407281	CDC42EP3
AC010642.2	1.89985e-07	1.31749	0.093	0.038	0.004238	AC010642.2
TRADD	1.95799e-07	-0.410972	0.454	0.555	0.00436768	TRADD
H2AW	2.03176e-07	-1.21838	0.055	0.117	0.00453225	H2AW
IATPR	2.0447e-07	-1.15246	0.079	0.148	0.0045611	IATPR
CCDC107	2.04844e-07	0.517131	0.449	0.358	0.00456945	CCDC107
PGGHG	2.05181e-07	1.30953	0.094	0.039	0.00457696	PGGHG
PLEKHB1	2.09174e-07	-1.253	0.039	0.096	0.00466604	PLEKHB1
PMF1	2.11534e-07	0.791204	0.189	0.11	0.00471869	PMF1
UBE2S	2.21071e-07	0.661258	0.286	0.195	0.00493143	UBE2S
GPA33	2.22603e-07	-1.48726	0.028	0.078	0.0049656	GPA33
MT-ND4	2.251e-07	0.321044	0.954	0.943	0.0050213	MT-ND4
ARHGAP26	2.31353e-07	0.962992	0.131	0.065	0.00516079	ARHGAP26
STOM	2.32815e-07	0.769927	0.241	0.154	0.0051934	STOM
IMPAD1	2.47035e-07	1.2006	0.094	0.039	0.0055106	IMPAD1
CCNG1	2.59319e-07	-0.531922	0.268	0.369	0.00578462	CCNG1
PRDX2	2.63906e-07	-0.303804	0.593	0.698	0.00588695	PRDX2
CCL20	2.65353e-07	3.5346	0.036	0.005	0.00591922	CCL20
LGALS1	2.66522e-07	0.721657	0.501	0.412	0.0059453	LGALS1
ZNF720	2.7427e-07	1.11313	0.107	0.048	0.00611815	ZNF720
DTHD1	2.77272e-07	2.62215	0.047	0.011	0.0061851	DTHD1
ANXA1	2.81887e-07	0.574807	0.606	0.556	0.00628804	ANXA1
UBASH3B	2.84351e-07	-0.734865	0.111	0.192	0.00634301	UBASH3B
MEF2D	2.916e-07	0.783825	0.201	0.121	0.00650472	MEF2D
EGLN2	2.93816e-07	-0.459447	0.321	0.422	0.00655416	EGLN2
SEPTIN6	2.95133e-07	-0.250826	0.784	0.854	0.00658354	SEPTIN6
LTA	2.98156e-07	1.41447	0.171	0.099	0.00665097	LTA
MICAL2	3.01416e-07	1.14484	0.14	0.074	0.00672368	MICAL2
CD177	3.02575e-07	5.94602	0.023	0	0.00674953	CD177
PDCD2	3.03572e-07	-0.478332	0.304	0.406	0.00677177	PDCD2
RBM4	3.10687e-07	0.509061	0.347	0.247	0.00693049	RBM4
LGALS3BP	3.11993e-07	-0.552043	0.226	0.324	0.00695964	LGALS3BP
ITGA6	3.14294e-07	-0.616881	0.166	0.256	0.00701095	ITGA6
EML2	3.17351e-07	0.702802	0.255	0.169	0.00707914	EML2
COL9A2	3.23776e-07	1.87056	0.06	0.018	0.00722247	COL9A2
CEACAM21	3.36302e-07	-0.664475	0.174	0.264	0.00750188	CEACAM21
WNT10A	3.42145e-07	1.56483	0.077	0.028	0.00763223	WNT10A
PRR13	3.46592e-07	0.414656	0.568	0.486	0.00773143	PRR13
TNFRSF13B	3.5251e-07	2.0246	0.055	0.015	0.00786345	TNFRSF13B
SDHAF2	3.52565e-07	0.645627	0.269	0.179	0.00786466	SDHAF2
TCF25	3.62234e-07	0.417707	0.557	0.467	0.00808035	TCF25
CCR1	3.87944e-07	3.39853	0.03	0.003	0.00865387	CCR1
TARS3	4.05988e-07	-0.999342	0.063	0.128	0.00905637	TARS3
CD200	4.1368e-07	1.96558	0.08	0.031	0.00922796	CD200
PPP1CC	4.1953e-07	-0.294823	0.597	0.686	0.00935846	PPP1CC
F5	4.42743e-07	-0.697834	0.121	0.201	0.00987626	F5
IKZF3	4.46273e-07	0.525767	0.466	0.378	0.009955	IKZF3
IGKV1-5	4.5035e-07	-0.643139	0.122	0.206	0.010046	IGKV1-5
FASLG	4.55975e-07	2.63669	0.037	0.006	0.0101714	FASLG
PAXIP1-DT	4.712e-07	-1.43706	0.022	0.067	0.0105111	PAXIP1-DT
RASA4	4.8516e-07	-0.696968	0.131	0.213	0.0108225	RASA4
RELB	4.8596e-07	0.827137	0.259	0.176	0.0108403	RELB
TPP2	5.16684e-07	-0.504943	0.311	0.407	0.0115257	TPP2
KLRG1	5.19963e-07	1.15266	0.185	0.112	0.0115988	KLRG1
RGS3	5.20736e-07	1.07249	0.142	0.076	0.0116161	RGS3
H2AFJ	5.2081e-07	0.84183	0.177	0.103	0.0116177	H2AFJ
GABARAPL1	5.26589e-07	0.974853	0.137	0.072	0.0117466	GABARAPL1
SNRPN	5.2834e-07	-0.448052	0.371	0.467	0.0117857	SNRPN
INPP5D	5.31279e-07	0.497317	0.411	0.313	0.0118512	INPP5D
C3AR1	5.38135e-07	1.4757	0.076	0.028	0.0120042	C3AR1
S1PR1-DT	5.44801e-07	-1.93749	0.011	0.047	0.0121529	S1PR1-DT
MPZL3	5.46594e-07	1.14115	0.096	0.042	0.0121929	MPZL3
HMGA1	5.53925e-07	-0.448938	0.36	0.455	0.0123564	HMGA1
DDIT4	5.55494e-07	0.767885	0.596	0.563	0.0123914	DDIT4
CD109	5.81258e-07	2.0274	0.044	0.01	0.0129661	CD109
MRPL20-AS1	5.92423e-07	-1.09419	0.05	0.108	0.0132152	MRPL20-AS1
MAP3K8	5.9406e-07	1.38946	0.083	0.033	0.0132517	MAP3K8
EIF4EBP3	6.03748e-07	-1.45391	0.023	0.068	0.0134678	EIF4EBP3
ZC3H12A	6.69243e-07	0.926364	0.189	0.115	0.0149288	ZC3H12A
CARD16	6.7074e-07	0.475192	0.621	0.555	0.0149622	CARD16
CPTP	6.85452e-07	-0.7747	0.114	0.191	0.0152904	CPTP
NFE2L2	6.91515e-07	0.602938	0.301	0.21	0.0154256	NFE2L2
FMNL3	6.94983e-07	1.01244	0.137	0.073	0.015503	FMNL3
FBXL8	7.21141e-07	-0.784019	0.095	0.168	0.0160865	FBXL8
AC020915.2	7.58619e-07	1.81357	0.047	0.012	0.0169225	AC020915.2
CISH	7.67217e-07	0.869463	0.284	0.201	0.0171143	CISH
SNHG32	7.69703e-07	-0.529402	0.217	0.311	0.0171698	SNHG32
GYPC	7.71923e-07	-0.2761	0.663	0.756	0.0172193	GYPC
AC239799.2	7.82778e-07	4.06733	0.024	0.001	0.0174614	AC239799.2
SLC7A5	8.05773e-07	0.854744	0.225	0.146	0.0179744	SLC7A5
SERPINE2	8.16637e-07	2.13419	0.05	0.013	0.0182167	SERPINE2
GNLY	8.23321e-07	1.23663	0.058	0.018	0.0183658	GNLY
MARCHF9	8.90463e-07	-1.15696	0.045	0.1	0.0198636	MARCHF9
KRIT1	9.03739e-07	0.838025	0.192	0.118	0.0201597	KRIT1
AC007952.4	9.18203e-07	1.28306	0.09	0.039	0.0204823	AC007952.4
PGAP6	9.27253e-07	-1.09074	0.051	0.108	0.0206842	PGAP6
ZFAND5	9.3581e-07	0.559932	0.318	0.227	0.0208751	ZFAND5
TECPR1	9.57974e-07	-0.583799	0.159	0.245	0.0213695	TECPR1
LINC02694	9.87918e-07	0.949634	0.172	0.102	0.0220375	LINC02694
PKN2	9.89414e-07	0.754901	0.213	0.136	0.0220709	PKN2
LINC00892	1.03647e-06	0.617334	0.286	0.198	0.0231204	LINC00892
ARL14EP	1.0634e-06	-0.538398	0.199	0.289	0.0237212	ARL14EP
SELENOK	1.08341e-06	0.524857	0.419	0.333	0.0241676	SELENOK
SRP9	1.09537e-06	-0.313978	0.559	0.651	0.0244344	SRP9
RPL17	1.1224e-06	0.186829	0.893	0.875	0.0250374	RPL17
H2AFX	1.12269e-06	1.4157	0.088	0.038	0.0250439	H2AFX
IARS	1.12487e-06	0.989144	0.131	0.069	0.0250926	IARS
LYST	1.12603e-06	0.738967	0.25	0.17	0.0251183	LYST
TRAPPC1	1.12823e-06	-0.237732	0.672	0.768	0.0251673	TRAPPC1
USP46	1.1674e-06	-0.672528	0.102	0.176	0.0260412	USP46
MUC12-AS1	1.20424e-06	-1.9864	0.012	0.049	0.0268631	MUC12-AS1
HNRNPA1	1.23765e-06	-0.152002	0.974	0.974	0.0276083	HNRNPA1
WWP1	1.23959e-06	-0.466477	0.279	0.377	0.0276516	WWP1
CCDC50	1.25016e-06	0.918694	0.154	0.087	0.0278873	CCDC50
TRAC	1.26066e-06	0.349832	0.746	0.702	0.0281214	TRAC
P2RY8	1.26101e-06	-0.355147	0.373	0.481	0.0281292	P2RY8
TRABD2A	1.27211e-06	-0.473366	0.221	0.314	0.0283769	TRABD2A
TRGV7	1.28407e-06	3.25064	0.03	0.004	0.0286438	TRGV7
JMJD1C	1.28433e-06	0.476666	0.444	0.355	0.0286496	JMJD1C
CD160	1.2967e-06	3.18842	0.034	0.005	0.0289255	CD160
Z93241.1	1.31665e-06	2.50545	0.036	0.006	0.0293706	Z93241.1
TP63	1.34818e-06	2.73204	0.034	0.005	0.0300738	TP63
RELT	1.3492e-06	1.58706	0.065	0.023	0.0300967	RELT
CHURC1	1.35085e-06	0.377455	0.572	0.496	0.0301335	CHURC1
OXLD1	1.3573e-06	-0.508589	0.262	0.354	0.0302773	OXLD1
TACC3	1.36866e-06	-0.419808	0.259	0.357	0.0305308	TACC3
MBD6	1.40631e-06	0.900403	0.176	0.106	0.0313706	MBD6
LINC02273	1.44354e-06	-0.507781	0.2	0.29	0.0322011	LINC02273
ARHGDIB	1.52411e-06	-0.158028	0.986	0.996	0.0339984	ARHGDIB
MT-ATP6	1.58013e-06	0.227007	1	0.998	0.035248	MT-ATP6
RAP2B	1.74228e-06	-0.50129	0.25	0.343	0.038865	RAP2B
CD96	1.76132e-06	0.423315	0.596	0.539	0.0392899	CD96
SSSCA1-AS1	1.77999e-06	3.38615	0.025	0.002	0.0397063	SSSCA1-AS1
HVCN1	1.78104e-06	-1.00581	0.055	0.112	0.0397297	HVCN1
S100A9	1.8065e-06	-4.24442	0.008	0.039	0.0402976	S100A9
UBALD2	1.8237e-06	-0.241551	0.55	0.656	0.0406813	UBALD2
IL1R1	1.82795e-06	2.2006	0.045	0.012	0.0407762	IL1R1
SHMT2	1.88551e-06	-0.541935	0.347	0.429	0.0420601	SHMT2
ARL5B	1.90614e-06	1.02947	0.111	0.055	0.0425204	ARL5B
RBM3	1.95575e-06	-0.252996	0.668	0.74	0.0436269	RBM3
NTHL1	1.96688e-06	-0.86262	0.083	0.149	0.0438751	NTHL1
POLR2L	1.97071e-06	0.354725	0.647	0.584	0.0439606	POLR2L
CD200R1	2.00195e-06	0.875268	0.17	0.101	0.0446575	CD200R1
SLC40A1	2.01602e-06	-1.4456	0.028	0.073	0.0449713	SLC40A1
DARS	2.07493e-06	0.777948	0.2	0.127	0.0462856	DARS
ANP32B	2.15063e-06	-0.193733	0.726	0.837	0.0479741	ANP32B
PLEKHO2	2.16035e-06	1.4757	0.064	0.023	0.0481909	PLEKHO2
MARCH6	2.17183e-06	0.809456	0.147	0.083	0.048447	MARCH6
TP53I11	2.24162e-06	1.9876	0.051	0.015	0.0500038	TP53I11
CLU	2.24921e-06	1.41979	0.067	0.025	0.0501731	CLU
LGALS9	2.27054e-06	-0.419872	0.334	0.429	0.050649	LGALS9
FCGR3A	2.29432e-06	2.86802	0.029	0.004	0.0511794	FCGR3A
ERI1	2.30164e-06	1.00111	0.132	0.072	0.0513427	ERI1
VPS51	2.31533e-06	-0.373885	0.4	0.499	0.051648	VPS51
NARS	2.32224e-06	0.920487	0.13	0.069	0.0518023	NARS
SLFN12	2.32605e-06	1.51002	0.068	0.026	0.0518872	SLFN12
NDUFA9	2.32739e-06	0.759495	0.211	0.137	0.0519172	NDUFA9
VKORC1	2.34193e-06	0.677795	0.209	0.134	0.0522415	VKORC1
LINC01184	2.37633e-06	1.27914	0.082	0.035	0.0530087	LINC01184
RAPGEF6	2.38725e-06	0.483129	0.357	0.266	0.0532523	RAPGEF6
UBE2W	2.44112e-06	0.787362	0.133	0.072	0.0544542	UBE2W
STAT1	2.44272e-06	0.463259	0.72	0.681	0.0544898	STAT1
DENND1B	2.44751e-06	0.70714	0.251	0.174	0.0545965	DENND1B
SARNP	2.46675e-06	0.716989	0.215	0.139	0.0550258	SARNP
PRPF38B	2.50998e-06	0.510081	0.509	0.434	0.0559901	PRPF38B
TMEM167A	2.54491e-06	0.523008	0.351	0.265	0.0567694	TMEM167A
ICAM1	2.62729e-06	1.28306	0.09	0.041	0.058607	ICAM1
IQGAP1	2.65309e-06	0.36515	0.624	0.558	0.0591824	IQGAP1
PDLIM7	2.65746e-06	1.296	0.075	0.03	0.05928	PDLIM7
ZFAND1	2.66642e-06	-0.56494	0.166	0.248	0.0594799	ZFAND1
SSR2	2.83323e-06	-0.215307	0.756	0.834	0.0632008	SSR2
PTPRJ	2.86864e-06	0.572564	0.345	0.258	0.0639906	PTPRJ
TPP1	2.86997e-06	0.540011	0.293	0.208	0.0640204	TPP1
ARHGAP45	2.90311e-06	-0.268104	0.62	0.713	0.0647596	ARHGAP45
CARS1	2.991e-06	-0.845448	0.088	0.154	0.0667203	CARS1
FOPNL	2.99659e-06	1.23599	0.087	0.039	0.066845	FOPNL
UBB	3.00235e-06	0.250262	0.872	0.846	0.0669734	UBB
AF165147.1	3.00766e-06	1.9876	0.044	0.012	0.067092	AF165147.1
CAMLG	3.08151e-06	-0.440993	0.271	0.364	0.0687392	CAMLG
H1-2	3.10739e-06	-0.431038	0.163	0.25	0.0693166	H1-2
RBL2	3.11655e-06	-0.273466	0.573	0.673	0.0695208	RBL2
CLEC2D	3.12863e-06	0.312832	0.664	0.583	0.0697904	CLEC2D
CASK	3.37583e-06	0.419519	0.403	0.31	0.0753047	CASK
LINC01259	3.50496e-06	-3.64176	0.001	0.023	0.0781851	LINC01259
TLR1	3.53742e-06	-1.17637	0.04	0.09	0.0789093	TLR1
TAP1	3.55104e-06	0.321356	0.7	0.644	0.0792131	TAP1
ANXA11	3.55963e-06	-0.247176	0.657	0.742	0.0794047	ANXA11
SNRPD2	3.58449e-06	-0.200026	0.839	0.892	0.0799593	SNRPD2
SIK3	3.60878e-06	0.566939	0.286	0.202	0.080501	SIK3
ALKBH7	3.71388e-06	-0.438318	0.345	0.433	0.0828454	ALKBH7
PSMB9	3.72313e-06	0.263957	0.855	0.818	0.0830518	PSMB9
PPP1R10	3.73923e-06	0.675865	0.325	0.245	0.0834111	PPP1R10
HMGB2	3.86021e-06	-0.283264	0.465	0.568	0.0861096	HMGB2
EBI3	3.92589e-06	2.9876	0.03	0.004	0.0875747	EBI3
RASAL3	3.96635e-06	0.450249	0.55	0.48	0.0884773	RASAL3
DYNLL1	3.98729e-06	0.330845	0.665	0.62	0.0889444	DYNLL1
TNFRSF8	4.01323e-06	2.61563	0.03	0.004	0.0895231	TNFRSF8
LETM2	4.03845e-06	1.0293	0.102	0.05	0.0900857	LETM2
AL035530.2	4.05149e-06	1.39607	0.064	0.024	0.0903766	AL035530.2
DYNLT3	4.14324e-06	0.704493	0.196	0.124	0.0924232	DYNLT3
C1orf162	4.15806e-06	-0.498217	0.197	0.283	0.0927539	C1orf162
FAM122C	4.27527e-06	1.42433	0.061	0.022	0.0953685	FAM122C
RASSF3	4.34834e-06	-0.464944	0.229	0.319	0.0969984	RASSF3
AC100810.1	4.36204e-06	1.296	0.075	0.031	0.097304	AC100810.1
PPP1R2C	4.43689e-06	2.76521	0.038	0.009	0.0989736	PPP1R2C
BCAP29	4.47527e-06	0.999475	0.107	0.054	0.0998299	BCAP29
LYZ	4.51974e-06	-3.2088	0.01	0.041	0.100822	LYZ
DLGAP1	4.62006e-06	1.76083	0.06	0.021	0.10306	DLGAP1
PPP1R15B	4.80071e-06	0.747398	0.206	0.135	0.107089	PPP1R15B
SLC35F2	4.906e-06	1.16497	0.079	0.034	0.109438	SLC35F2
SLC18B1	4.97655e-06	-0.897284	0.061	0.118	0.111012	SLC18B1
PDE4A	5.01327e-06	1.42572	0.062	0.023	0.111831	PDE4A
MAN1A1	5.09843e-06	0.749696	0.154	0.09	0.113731	MAN1A1
ZCCHC10	5.12519e-06	0.725207	0.167	0.101	0.114328	ZCCHC10
TMEM204	5.19119e-06	-0.516918	0.174	0.256	0.1158	TMEM204
PTGER2	5.21989e-06	-0.503963	0.186	0.269	0.11644	PTGER2
GOLM2	5.35352e-06	-0.90457	0.073	0.132	0.119421	GOLM2
USP36	5.40726e-06	0.622993	0.292	0.212	0.12062	USP36
EVI2B	5.4576e-06	0.364575	0.461	0.366	0.121743	EVI2B
IL23R	5.4935e-06	3.33552	0.023	0.002	0.122544	IL23R
ARF3	5.60941e-06	0.627705	0.237	0.161	0.125129	ARF3
RNF145	5.65785e-06	0.480864	0.324	0.239	0.12621	RNF145
CDHR3	5.71457e-06	-0.876814	0.056	0.11	0.127475	CDHR3
PTTG1	5.73373e-06	0.727074	0.255	0.181	0.127902	PTTG1
AC090152.1	5.77829e-06	1.21267	0.084	0.038	0.128896	AC090152.1
TM2D3	5.82812e-06	0.657654	0.244	0.169	0.130008	TM2D3
MAP3K1	5.86482e-06	-0.321881	0.337	0.443	0.130827	MAP3K1
MT-ATP8	5.98555e-06	0.595914	0.592	0.571	0.13352	MT-ATP8
CD70	6.03147e-06	0.741765	0.121	0.065	0.134544	CD70
SPTBN1	6.05498e-06	-0.455224	0.332	0.425	0.135068	SPTBN1
RUNX3	6.07556e-06	0.68653	0.321	0.245	0.135527	RUNX3
RPL23	6.09962e-06	-0.223971	0.784	0.847	0.136064	RPL23
HMGCS1	6.32614e-06	0.853164	0.142	0.082	0.141117	HMGCS1
HEBP2	6.61152e-06	-0.347651	0.417	0.51	0.147483	HEBP2
MT-CO2	6.6659e-06	0.177141	0.998	1	0.148696	MT-CO2
AKAP5	6.67654e-06	3.00066	0.027	0.004	0.148934	AKAP5
AC008735.2	6.68215e-06	2.02002	0.039	0.01	0.149059	AC008735.2
SLC20A1	6.72011e-06	0.718853	0.222	0.15	0.149906	SLC20A1
CD58	7.1634e-06	0.575475	0.326	0.248	0.159794	CD58
C12orf49	7.18002e-06	1.28763	0.071	0.029	0.160165	C12orf49
ANKRD28	7.20362e-06	0.888259	0.141	0.082	0.160691	ANKRD28
MAT2B	7.38728e-06	-0.293722	0.584	0.653	0.164788	MAT2B
FLT3LG	7.5223e-06	0.359661	0.594	0.512	0.1678	FLT3LG
S100A8	7.54485e-06	-5.7597	0.004	0.028	0.168303	S100A8
IFI44	7.61484e-06	0.642341	0.261	0.185	0.169864	IFI44
CCL3L1	7.64576e-06	4.60499	0.02	0.001	0.170554	CCL3L1
ATP5MC2	7.66231e-06	-0.151383	0.939	0.964	0.170923	ATP5MC2
LINC01229	7.67356e-06	4.06733	0.02	0.001	0.171174	LINC01229
LINC02361	7.79165e-06	-0.816478	0.075	0.134	0.173808	LINC02361
WIPI1	7.82374e-06	1.46928	0.059	0.021	0.174524	WIPI1
MVB12B	7.91007e-06	1.92049	0.037	0.009	0.17645	MVB12B
IRF4	7.93213e-06	1.29849	0.097	0.048	0.176942	IRF4
WARS	8.30948e-06	1.6079	0.081	0.036	0.18536	WARS
PPP1CB	8.32938e-06	0.478877	0.417	0.333	0.185803	PPP1CB
SAMD3	8.9077e-06	0.577638	0.269	0.191	0.198704	SAMD3
PHLDA3	9.13432e-06	2.08714	0.04	0.011	0.203759	PHLDA3
PALM2AKAP2	9.14788e-06	-0.831015	0.059	0.113	0.204062	PALM2AKAP2
SASH3	9.16508e-06	0.340047	0.542	0.461	0.204445	SASH3
TRIM73	9.43875e-06	-0.801751	0.083	0.143	0.21055	TRIM73
IL17A	9.44844e-06	7.43506	0.017	0	0.210766	IL17A
RCBTB2	9.47133e-06	-0.711629	0.118	0.185	0.211277	RCBTB2
NTRK1	9.68672e-06	3.17203	0.022	0.002	0.216082	NTRK1
RAB10	9.95773e-06	0.465979	0.389	0.307	0.222127	RAB10
PLCB1	9.96496e-06	2.03913	0.034	0.007	0.222288	PLCB1
ANKRD12	1.00311e-05	0.259197	0.762	0.715	0.223763	ANKRD12
ARF6	1.0077e-05	0.336362	0.714	0.679	0.224787	ARF6
SPTAN1	1.01227e-05	-0.20032	0.626	0.73	0.225806	SPTAN1
C1GALT1	1.01313e-05	0.52817	0.276	0.198	0.226	C1GALT1
MARCHF5	1.02047e-05	-0.866109	0.062	0.117	0.227636	MARCHF5
AGTPBP1	1.07043e-05	-0.662653	0.115	0.183	0.238781	AGTPBP1
LAX1	1.07632e-05	0.688906	0.242	0.17	0.240094	LAX1
GPR132	1.10806e-05	0.803649	0.145	0.085	0.247174	GPR132
NDUFS2	1.12512e-05	-0.386614	0.321	0.412	0.25098	NDUFS2
PTPN13	1.12512e-05	1.54807	0.058	0.021	0.250981	PTPN13
SPTY2D1	1.13164e-05	0.684859	0.182	0.116	0.252434	SPTY2D1
KDM6B	1.14415e-05	0.870431	0.186	0.121	0.255225	KDM6B
HLA-DMA	1.15582e-05	0.793142	0.203	0.137	0.257829	HLA-DMA
SPATA13	1.15857e-05	0.550712	0.281	0.204	0.258442	SPATA13
PLAGL1	1.16302e-05	1.69809	0.046	0.014	0.259434	PLAGL1
CRBN	1.17973e-05	-0.372295	0.337	0.429	0.263162	CRBN
KANK1	1.19386e-05	-1.69422	0.015	0.049	0.266314	KANK1
ERVK3-1	1.219e-05	0.675627	0.191	0.123	0.271923	ERVK3-1
TRAF2	1.22591e-05	0.860366	0.127	0.071	0.273464	TRAF2
SNRPA	1.24999e-05	-0.421575	0.298	0.383	0.278835	SNRPA
RAPGEF1	1.26265e-05	0.530716	0.301	0.224	0.281659	RAPGEF1
GMFG	1.2782e-05	-0.154584	0.916	0.952	0.285127	GMFG
CLNK	1.30026e-05	1.87212	0.036	0.009	0.290048	CLNK
PRNP	1.30272e-05	0.523261	0.349	0.266	0.290598	PRNP
LINC-PINT	1.30532e-05	0.647307	0.226	0.154	0.291177	LINC-PINT
TSTA3	1.30897e-05	0.775437	0.154	0.093	0.291992	TSTA3
SESN3	1.31675e-05	-0.437737	0.301	0.389	0.293729	SESN3
TGFBR3	1.32331e-05	0.840366	0.156	0.096	0.295191	TGFBR3
ST8SIA4	1.32367e-05	0.574644	0.28	0.203	0.29527	ST8SIA4
FBXO32	1.32768e-05	-0.534351	0.111	0.179	0.296166	FBXO32
IGFLR1	1.33204e-05	0.543585	0.433	0.364	0.297138	IGFLR1
TBC1D14	1.33844e-05	-0.589187	0.155	0.228	0.298566	TBC1D14
ARL4A	1.34112e-05	0.710761	0.213	0.144	0.299164	ARL4A
NFKBIE	1.34185e-05	1.22603	0.08	0.036	0.299326	NFKBIE
LINC00957	1.3421e-05	-1.05037	0.046	0.094	0.299381	LINC00957
TYROBP	1.34735e-05	0.911992	0.078	0.035	0.300554	TYROBP
MAD1L1	1.3558e-05	-0.443865	0.309	0.391	0.302438	MAD1L1
IL10RA	1.35732e-05	-0.262013	0.632	0.724	0.302777	IL10RA
ITM2A	1.3704e-05	0.433035	0.743	0.704	0.305694	ITM2A
PDCD4-AS1	1.37539e-05	-0.886868	0.063	0.117	0.306808	PDCD4-AS1
CHMP7	1.40635e-05	-0.451438	0.303	0.387	0.313714	CHMP7
PPP2R2B	1.41094e-05	1.15846	0.08	0.036	0.314739	PPP2R2B
HIST1H2AC	1.41905e-05	1.20935	0.089	0.043	0.316548	HIST1H2AC
HOOK2	1.44069e-05	0.741163	0.182	0.117	0.321374	HOOK2
H2AJ	1.44429e-05	-0.479868	0.13	0.201	0.322177	H2AJ
CCDC84	1.46119e-05	1.07837	0.076	0.034	0.325947	CCDC84
MEOX1	1.48513e-05	-0.84178	0.054	0.105	0.331288	MEOX1
TAGLN2	1.48904e-05	-0.205559	0.867	0.914	0.332161	TAGLN2
CCNG2	1.49579e-05	0.774044	0.177	0.112	0.333666	CCNG2
USP12	1.50642e-05	0.704758	0.182	0.117	0.336037	USP12
RPSAP58	1.53095e-05	-1.51692	0.017	0.051	0.34151	RPSAP58
AARS1	1.57599e-05	-0.851535	0.052	0.102	0.351557	AARS1
TUT7	1.57805e-05	0.566099	0.269	0.193	0.352016	TUT7
CEP57	1.58083e-05	-0.382514	0.321	0.411	0.352636	CEP57
STAT3	1.58281e-05	0.381621	0.597	0.529	0.353078	STAT3
POLR2J2	1.58998e-05	-0.897284	0.062	0.115	0.354677	POLR2J2
GPRIN3	1.59672e-05	0.423333	0.509	0.446	0.35618	GPRIN3
RNF139-AS1	1.60808e-05	2.19113	0.033	0.007	0.358713	RNF139-AS1
APRT	1.61057e-05	-0.223245	0.726	0.794	0.35927	APRT
ATP6V0E2	1.61545e-05	-0.437603	0.273	0.354	0.360359	ATP6V0E2
ZEB1	1.61722e-05	0.566359	0.253	0.177	0.360754	ZEB1
IL2RB	1.6442e-05	0.683221	0.352	0.282	0.366771	IL2RB
CFH	1.68011e-05	4.57256	0.016	0	0.374782	CFH
MARS	1.68142e-05	0.716831	0.133	0.076	0.375074	MARS
FNTA	1.68204e-05	-0.359763	0.35	0.441	0.375213	FNTA
AC017002.3	1.68458e-05	1.90831	0.042	0.012	0.37578	AC017002.3
ATP2B4	1.68793e-05	0.403647	0.436	0.354	0.376527	ATP2B4
TRGV5P	1.70179e-05	3.11313	0.021	0.002	0.379618	TRGV5P
PHACTR2	1.71454e-05	0.433123	0.468	0.386	0.382462	PHACTR2
NDUFB7	1.72878e-05	-0.315251	0.413	0.506	0.385639	NDUFB7
MDFIC	1.7491e-05	0.441524	0.464	0.391	0.390171	MDFIC
AC008875.3	1.75066e-05	0.869207	0.121	0.067	0.39052	AC008875.3
KIF3B	1.76481e-05	0.826102	0.137	0.081	0.393676	KIF3B
PRKCQ-AS1	1.80191e-05	-0.417382	0.357	0.437	0.401952	PRKCQ-AS1
GPKOW	1.82873e-05	-0.604929	0.15	0.22	0.407935	GPKOW
ACTR3	1.90581e-05	0.288688	0.813	0.813	0.42513	ACTR3
CSKMT	1.91742e-05	0.83851	0.109	0.059	0.427718	CSKMT
ANXA7	1.92466e-05	-0.341356	0.394	0.484	0.429334	ANXA7
IL10	1.94009e-05	4.72194	0.025	0.004	0.432776	IL10
KALRN	1.95677e-05	-1.64176	0.014	0.046	0.436496	KALRN
GPR137B	1.98404e-05	0.80501	0.147	0.089	0.44258	GPR137B
AC034238.1	1.99188e-05	2.22861	0.023	0.003	0.444329	AC034238.1
RSL24D1	1.99303e-05	-0.312362	0.479	0.563	0.444585	RSL24D1
HSPE1	2.00722e-05	0.459916	0.5	0.435	0.447752	HSPE1
IL1R2	2.03482e-05	2.2006	0.025	0.004	0.453907	IL1R2
EPS15	2.05542e-05	0.459961	0.411	0.335	0.458504	EPS15
FAM102A	2.06609e-05	-0.328024	0.385	0.479	0.460883	FAM102A
GFUS	2.10117e-05	-0.621678	0.109	0.174	0.468709	GFUS
STARD9	2.10801e-05	1.8501	0.036	0.009	0.470235	STARD9
PIGC	2.10883e-05	-0.478172	0.199	0.277	0.470417	PIGC
GLCCI1	2.12897e-05	0.515323	0.373	0.302	0.474908	GLCCI1
GRK2	2.19933e-05	-0.279587	0.465	0.562	0.490604	GRK2
NAB2	2.21156e-05	1.3237	0.068	0.029	0.493332	NAB2
CSGALNACT1	2.22351e-05	-0.752326	0.122	0.185	0.495998	CSGALNACT1
HARS1	2.22886e-05	-0.769511	0.083	0.14	0.497191	HARS1
CHTF8	2.24204e-05	-0.610214	0.138	0.207	0.500132	CHTF8
CPNE7	2.27947e-05	1.22119	0.081	0.038	0.508482	CPNE7
CHD6	2.30109e-05	0.62367	0.208	0.141	0.513304	CHD6
PPIA	2.32115e-05	-0.140034	0.986	0.988	0.517779	PPIA
ABCB1	2.32645e-05	2.14876	0.034	0.008	0.518962	ABCB1
FAM107B	2.34873e-05	-0.215184	0.683	0.769	0.523932	FAM107B
AC091271.1	2.37731e-05	1.99766	0.038	0.011	0.530306	AC091271.1
CDCA7L	2.45038e-05	-1.1348	0.036	0.079	0.546606	CDCA7L
CCNQ	2.54024e-05	-0.529711	0.202	0.278	0.566652	CCNQ
RNPEPL1	2.56266e-05	-0.277986	0.513	0.607	0.571653	RNPEPL1
PSME2	2.60016e-05	0.273855	0.798	0.779	0.580018	PSME2
KIF21A	2.62981e-05	0.954434	0.106	0.057	0.586632	KIF21A
SARS	2.63548e-05	0.496679	0.231	0.159	0.587897	SARS
IL17RE	2.64788e-05	2.26514	0.032	0.007	0.590663	IL17RE
OST4	2.69806e-05	0.182096	0.924	0.902	0.601856	OST4
ATP5F1A	2.70609e-05	-0.274259	0.576	0.654	0.603648	ATP5F1A
CELF2	2.72629e-05	0.305931	0.683	0.634	0.608154	CELF2
YWHAE	2.77293e-05	0.453208	0.426	0.356	0.618557	YWHAE
MAP1LC3A	2.81332e-05	0.922801	0.128	0.075	0.627568	MAP1LC3A
RBM25	2.81358e-05	0.336907	0.606	0.545	0.627625	RBM25
MARCH5	2.83799e-05	0.820579	0.116	0.065	0.633071	MARCH5
COPB1	2.92093e-05	0.408067	0.388	0.31	0.651573	COPB1
NCR3	2.92824e-05	0.68854	0.195	0.13	0.653202	NCR3
HCP5	2.94231e-05	0.595598	0.241	0.17	0.656342	HCP5
DAD1	2.94616e-05	0.276033	0.692	0.632	0.657201	DAD1
DPF3	2.95627e-05	2.24242	0.03	0.006	0.659455	DPF3
MT-CO3	2.96498e-05	0.202494	0.999	1	0.661398	MT-CO3
SRSF2	2.97745e-05	0.362885	0.579	0.539	0.66418	SRSF2
CD244	2.98379e-05	3.11313	0.02	0.002	0.665595	CD244
RIOK1	2.98792e-05	0.731262	0.167	0.106	0.666516	RIOK1
FMO5	2.98875e-05	3.05173	0.02	0.002	0.6667	FMO5
GOLIM4	2.99064e-05	4.36106	0.015	0	0.667123	GOLIM4
PRRC2C	3.02333e-05	0.250636	0.769	0.736	0.674415	PRRC2C
RIN3	3.03794e-05	-0.517634	0.18	0.254	0.677674	RIN3
ADAM19	3.04168e-05	0.714214	0.209	0.144	0.678507	ADAM19
PAM	3.04986e-05	0.796873	0.164	0.105	0.680333	PAM
WIPF2	3.09203e-05	0.741949	0.146	0.089	0.689738	WIPF2
RRM1	3.10247e-05	-0.474221	0.165	0.239	0.692069	RRM1
CAMK4	3.13454e-05	-0.349761	0.473	0.55	0.699222	CAMK4
ARHGAP31	3.15155e-05	1.18352	0.083	0.041	0.703015	ARHGAP31
LIMS1	3.16452e-05	-0.376695	0.509	0.581	0.705909	LIMS1
DAPK2	3.19655e-05	2.43506	0.028	0.005	0.713054	DAPK2
RYR1	3.2587e-05	1.09664	0.079	0.037	0.726918	RYR1
PLEC	3.26629e-05	0.452141	0.394	0.311	0.728611	PLEC
NECAP2	3.29439e-05	-0.345555	0.405	0.485	0.734879	NECAP2
EPAS1	3.3219e-05	2.81357	0.022	0.003	0.741016	EPAS1
IGLV1-40	3.32968e-05	2.75699	0.022	0.003	0.742753	IGLV1-40
NSD2	3.405e-05	0.58957	0.219	0.151	0.759554	NSD2
KLHL6	3.44489e-05	-0.579164	0.146	0.214	0.768452	KLHL6
GTSCR1	3.46351e-05	-2.35635	0.011	0.038	0.772606	GTSCR1
NFATC2	3.49421e-05	0.404181	0.432	0.354	0.779454	NFATC2
DDT	3.50999e-05	0.439176	0.28	0.202	0.782974	DDT
SLC35E1	3.5351e-05	0.632506	0.186	0.122	0.788576	SLC35E1
ETV6	3.55662e-05	0.464496	0.348	0.273	0.793375	ETV6
DYNLT2B	3.58397e-05	-0.837286	0.064	0.115	0.799476	DYNLT2B
ARL6IP1	3.60584e-05	0.342763	0.44	0.358	0.804355	ARL6IP1
TRIB2	3.65222e-05	-0.417101	0.298	0.378	0.814701	TRIB2
ITK	3.65387e-05	0.287135	0.676	0.629	0.815069	ITK
VMP1	3.67904e-05	0.493613	0.327	0.25	0.820684	VMP1
RASGEF1B	3.72849e-05	1.99766	0.037	0.011	0.831715	RASGEF1B
ENTPD1	3.73769e-05	0.913626	0.259	0.195	0.833767	ENTPD1
EIF2D	3.77515e-05	-0.554292	0.119	0.184	0.842122	EIF2D
EPHA4	3.7757e-05	-0.822017	0.083	0.138	0.842246	EPHA4
PDE3B	3.8054e-05	-0.436761	0.256	0.335	0.848871	PDE3B
RAB27B	3.82998e-05	2.07661	0.033	0.008	0.854353	RAB27B
PEBP1	3.91619e-05	-0.245762	0.523	0.61	0.873584	PEBP1
OSBPL10	3.96466e-05	-2.09632	0.007	0.031	0.884398	OSBPL10
TMEM189	4.02171e-05	0.969397	0.095	0.05	0.897122	TMEM189
IGLV1-47	4.05704e-05	-3.74485	0.001	0.019	0.905004	IGLV1-47
EIF3M	4.09512e-05	-0.252517	0.543	0.631	0.913499	EIF3M
GCSAM	4.11542e-05	-0.908894	0.057	0.105	0.918027	GCSAM
YPEL5	4.14163e-05	0.546432	0.428	0.366	0.923874	YPEL5
KLRC1	4.25229e-05	4.32259	0.017	0.001	0.948559	KLRC1
EDARADD	4.29055e-05	1.42246	0.052	0.02	0.957093	EDARADD
ITPRIP	4.31673e-05	0.987601	0.096	0.051	0.962933	ITPRIP
SLC25A5	4.38582e-05	-0.268581	0.63	0.709	0.978346	SLC25A5
OVCA2	4.44838e-05	0.832504	0.137	0.083	0.992299	OVCA2
YWHAG	4.47235e-05	0.666152	0.179	0.117	0.997647	YWHAG
ADH5	4.51955e-05	-0.364688	0.393	0.472	1	ADH5
POLR2I	4.53302e-05	-0.369809	0.269	0.352	1	POLR2I
AP002387.2	4.58238e-05	0.853889	0.113	0.064	1	AP002387.2
CCDC130	4.61197e-05	0.708983	0.121	0.069	1	CCDC130
FIP1L1	4.62554e-05	0.377345	0.389	0.308	1	FIP1L1
TRIM52	4.63306e-05	-0.602565	0.103	0.162	1	TRIM52
MIER1	4.6461e-05	0.394077	0.44	0.366	1	MIER1
ENC1	4.65178e-05	1.80501	0.036	0.01	1	ENC1
MKRN1	4.74093e-05	-0.337622	0.301	0.387	1	MKRN1
FRG1	4.79448e-05	-0.39545	0.298	0.379	1	FRG1
TACC1	4.81676e-05	0.460559	0.388	0.316	1	TACC1
IL6R	4.83764e-05	-0.362677	0.336	0.42	1	IL6R
FANCL	4.86102e-05	1.09892	0.083	0.042	1	FANCL
TAPBP	4.93264e-05	0.285583	0.715	0.671	1	TAPBP
AC011446.2	4.94059e-05	2.15753	0.029	0.006	1	AC011446.2
IDI1	4.98102e-05	0.492795	0.293	0.219	1	IDI1
NOTCH2	4.98736e-05	0.667234	0.159	0.101	1	NOTCH2
HSPH1	4.99776e-05	0.621777	0.313	0.244	1	HSPH1
GRK6	5.00956e-05	-0.251558	0.514	0.618	1	GRK6
CYLD	5.02069e-05	-0.251164	0.626	0.688	1	CYLD
FLOT2	5.07657e-05	-0.330216	0.37	0.459	1	FLOT2
SMDT1	5.19146e-05	-0.274628	0.573	0.653	1	SMDT1
PNPLA2	5.19225e-05	-0.302601	0.382	0.47	1	PNPLA2
LLGL2	5.23225e-05	0.872869	0.124	0.073	1	LLGL2
DNAH8	5.36803e-05	2.39324	0.027	0.005	1	DNAH8
CCDC57	5.39779e-05	-0.48017	0.193	0.266	1	CCDC57
NOP10	5.3981e-05	0.334473	0.57	0.508	1	NOP10
PATL2	5.46612e-05	0.661144	0.167	0.108	1	PATL2
CUTA	5.47233e-05	-0.211784	0.624	0.719	1	CUTA
WSB1	5.51438e-05	0.478588	0.455	0.384	1	WSB1
HDDC2	5.55702e-05	-0.39562	0.248	0.327	1	HDDC2
DYRK2	5.56382e-05	-0.43756	0.244	0.319	1	DYRK2
PRG4	5.57679e-05	-3.00234	0.002	0.02	1	PRG4
SESN1	5.77164e-05	0.843043	0.145	0.091	1	SESN1
CDK12	5.79268e-05	0.449757	0.293	0.218	1	CDK12
STK40	5.82293e-05	0.683221	0.165	0.106	1	STK40
CD63	5.83426e-05	0.578039	0.258	0.192	1	CD63
MTUS1	5.88225e-05	-1.47183	0.015	0.045	1	MTUS1
SP2-DT	5.9146e-05	-1.20053	0.033	0.071	1	SP2-DT
NKRF	5.95458e-05	0.939103	0.101	0.055	1	NKRF
ALS2CL	5.98567e-05	-1.13198	0.022	0.056	1	ALS2CL
PMAIP1	5.9911e-05	0.549231	0.266	0.196	1	PMAIP1
FMNL1-DT	6.05236e-05	-0.361686	0.131	0.199	1	FMNL1-DT
CLPTM1L	6.05459e-05	-0.419902	0.231	0.309	1	CLPTM1L
MIR3142HG	6.06337e-05	1.23178	0.064	0.028	1	MIR3142HG
AL627171.1	6.24793e-05	2.03913	0.032	0.008	1	AL627171.1
NTAN1	6.26033e-05	-0.553624	0.138	0.203	1	NTAN1
FAM160B1	6.28219e-05	0.623081	0.15	0.093	1	FAM160B1
TNRC6C	6.29866e-05	-0.391831	0.19	0.264	1	TNRC6C
SIGIRR	6.41292e-05	-0.227566	0.462	0.555	1	SIGIRR
BNIP3	6.41337e-05	-0.535556	0.136	0.201	1	BNIP3
CHORDC1	6.53195e-05	0.533708	0.327	0.26	1	CHORDC1
LDLR	6.54241e-05	0.846487	0.115	0.067	1	LDLR
TMEM64	6.58638e-05	0.831361	0.131	0.08	1	TMEM64
NARS1	6.62689e-05	-0.896328	0.067	0.116	1	NARS1
DNAJB6	6.66018e-05	0.411515	0.371	0.294	1	DNAJB6
ARMH1	6.88143e-05	-0.52233	0.172	0.24	1	ARMH1
RANBP3-DT	6.92006e-05	-4.05679	0	0.015	1	RANBP3-DT
DNAJA4	6.95136e-05	1.1933	0.065	0.029	1	DNAJA4
AL627171.2	6.95285e-05	0.789344	0.12	0.07	1	AL627171.2
EP300	6.96669e-05	0.489987	0.277	0.207	1	EP300
RWDD1	6.97543e-05	-0.265379	0.47	0.547	1	RWDD1
LINC01588	7.24442e-05	1.28763	0.066	0.03	1	LINC01588
PLEKHG3	7.24766e-05	0.787556	0.13	0.078	1	PLEKHG3
PI16	7.26057e-05	-0.778719	0.059	0.106	1	PI16
LRRN3	7.44175e-05	-0.578745	0.087	0.143	1	LRRN3
HIST1H3A	7.46992e-05	1.49164	0.052	0.02	1	HIST1H3A
TGFBR1	7.47721e-05	0.850098	0.118	0.069	1	TGFBR1
ZDHHC18	7.52498e-05	0.581581	0.255	0.19	1	ZDHHC18
VIPR1	7.53176e-05	-0.914882	0.045	0.088	1	VIPR1
TMEM60	7.54901e-05	0.622146	0.21	0.146	1	TMEM60
SPRY2	7.61285e-05	3.50545	0.016	0.001	1	SPRY2
S100A11	7.70611e-05	0.241932	0.824	0.805	1	S100A11
PRR5L	7.71633e-05	0.947709	0.088	0.046	1	PRR5L
GLA	7.8094e-05	1.13151	0.07	0.033	1	GLA
WDR60	7.92903e-05	1.28898	0.052	0.02	1	WDR60
MAPK3	7.94876e-05	-0.57408	0.155	0.219	1	MAPK3
XYLT1	7.98027e-05	1.03596	0.079	0.039	1	XYLT1
UROS	8.01789e-05	-0.550747	0.144	0.209	1	UROS
C12orf65	8.0792e-05	0.7849	0.115	0.067	1	C12orf65
AOAH	8.09695e-05	1.18352	0.085	0.044	1	AOAH
AC016831.1	8.11701e-05	1.69809	0.037	0.012	1	AC016831.1
PLCG2	8.27381e-05	2.03067	0.028	0.006	1	PLCG2
PFKL	8.30324e-05	-0.347081	0.37	0.451	1	PFKL
OXA1L	8.37041e-05	-0.327689	0.454	0.524	1	OXA1L
AC020911.2	8.45947e-05	1.58706	0.043	0.015	1	AC020911.2
TRA2A	8.54219e-05	0.43506	0.402	0.332	1	TRA2A
ARPP19	8.62626e-05	0.422022	0.301	0.227	1	ARPP19
RPL22L1	8.66391e-05	0.429208	0.414	0.344	1	RPL22L1
EHBP1L1	8.69773e-05	0.48382	0.267	0.197	1	EHBP1L1
ARHGAP10	8.75054e-05	0.856792	0.122	0.073	1	ARHGAP10
PGLS	8.78819e-05	-0.30582	0.397	0.477	1	PGLS
PDE4D	8.83239e-05	0.825151	0.133	0.082	1	PDE4D
NDUFA12	8.85081e-05	-0.248482	0.536	0.604	1	NDUFA12
THAP11	8.90206e-05	-0.448096	0.25	0.322	1	THAP11
PLCXD2	8.90982e-05	1.06422	0.076	0.037	1	PLCXD2
ITPRIPL1	8.92236e-05	1.11313	0.067	0.031	1	ITPRIPL1
NME1	8.96393e-05	0.683668	0.168	0.111	1	NME1
CREG2	9.05962e-05	-2.88687	0.002	0.02	1	CREG2
FBXL16	9.07609e-05	-0.557222	0.136	0.199	1	FBXL16
METTL27	9.08984e-05	-1.72817	0.01	0.035	1	METTL27
TCTEX1D2	9.10496e-05	0.798036	0.112	0.065	1	TCTEX1D2
TRGC2	9.13778e-05	1.37617	0.053	0.021	1	TRGC2
GARRE1	9.14635e-05	-1.18643	0.021	0.053	1	GARRE1
TSHZ2	9.17851e-05	-0.556527	0.164	0.231	1	TSHZ2
UNC119	9.27472e-05	0.4894	0.225	0.158	1	UNC119
LINC00299	9.32661e-05	1.18713	0.068	0.032	1	LINC00299
TARS1	9.47219e-05	-0.764877	0.065	0.114	1	TARS1
ZBTB18	9.47842e-05	-1.49984	0.014	0.043	1	ZBTB18
DOCK5	9.51086e-05	4.11313	0.013	0	1	DOCK5
TLE1	9.51086e-05	4.11313	0.013	0	1	TLE1
CXCL13	9.51168e-05	7.92691	0.013	0	1	CXCL13
APOC1	9.51171e-05	4.02002	0.013	0	1	APOC1
ITGB2	9.51198e-05	0.213199	0.863	0.819	1	ITGB2
AKR7A2	9.53381e-05	-0.47183	0.196	0.265	1	AKR7A2
GPR155	9.63535e-05	-0.634102	0.138	0.2	1	GPR155
MPI	9.68528e-05	-0.599895	0.144	0.207	1	MPI
TBC1D2B	9.74859e-05	0.480552	0.257	0.188	1	TBC1D2B
CYB561D2	9.81949e-05	0.513271	0.251	0.185	1	CYB561D2
PARD6G	9.82211e-05	2.22861	0.024	0.004	1	PARD6G
MTRFR	9.87529e-05	-0.753116	0.078	0.129	1	MTRFR
GPR174	9.88648e-05	0.42529	0.459	0.395	1	GPR174
APBB1IP	9.96e-05	0.260384	0.72	0.677	1	APBB1IP
FMNL1	0.000100296	0.24836	0.654	0.596	1	FMNL1
TRGV8	0.000100472	2.92049	0.02	0.003	1	TRGV8
CYBA	0.000100666	0.183397	0.947	0.925	1	CYBA
INPP5K	0.000101202	-0.383224	0.226	0.301	1	INPP5K
MYO7A	0.00010147	2.43506	0.022	0.004	1	MYO7A
PACS1	0.000102447	-0.318773	0.464	0.534	1	PACS1
NDUFA11	0.0001025	0.322005	0.601	0.56	1	NDUFA11
B4GALT5	0.000103462	1.07918	0.073	0.035	1	B4GALT5
COQ8A	0.000103531	-0.552204	0.112	0.171	1	COQ8A
CFP	0.00010367	-0.923088	0.053	0.097	1	CFP
DDX39A	0.000104975	0.402934	0.412	0.341	1	DDX39A
DIAPH1	0.000105167	0.313224	0.563	0.504	1	DIAPH1
HPS6	0.000106361	-0.661101	0.1	0.155	1	HPS6
KLHL22	0.000108527	-0.490109	0.168	0.235	1	KLHL22
TAF7	0.000109575	0.313191	0.451	0.374	1	TAF7
EPSTI1	0.00011056	0.285881	0.512	0.441	1	EPSTI1
RP9	0.00011181	-0.584839	0.115	0.174	1	RP9
MAFG	0.000112309	1.09626	0.074	0.036	1	MAFG
RAB8B	0.000114773	0.441818	0.392	0.324	1	RAB8B
IL27RA	0.000117058	0.422551	0.446	0.386	1	IL27RA
AHNAK	0.000118725	0.257206	0.784	0.75	1	AHNAK
GLG1	0.000118753	-0.234012	0.52	0.609	1	GLG1
VDR	0.000119388	1.9876	0.029	0.007	1	VDR
TXLNG	0.000119439	-0.600817	0.118	0.177	1	TXLNG
AC018816.1	0.000120379	1.43506	0.048	0.019	1	AC018816.1
AL365361.1	0.00012053	1.01125	0.074	0.036	1	AL365361.1
KARS1	0.000120973	-0.674647	0.091	0.145	1	KARS1
CKS2	0.000121098	0.773862	0.171	0.115	1	CKS2
SERINC5	0.000125849	-0.314961	0.276	0.357	1	SERINC5
SNRPG	0.000126679	0.299499	0.639	0.588	1	SNRPG
LINC00891	0.000127877	-0.875552	0.055	0.098	1	LINC00891
XIST	0.000128219	0.407787	0.416	0.346	1	XIST
PFDN5	0.000128529	-0.1495	0.977	0.974	1	PFDN5
ZNF101	0.000129888	-0.521706	0.162	0.227	1	ZNF101
SMAGP	0.000131481	-1.10926	0.026	0.059	1	SMAGP
TFAP4	0.000131553	-0.946989	0.043	0.083	1	TFAP4
SLC4A2	0.000131634	0.904037	0.096	0.053	1	SLC4A2
KPNA6	0.000132071	0.643647	0.169	0.113	1	KPNA6
DDX17	0.000132306	0.216637	0.774	0.739	1	DDX17
RNF44	0.000132681	0.374955	0.37	0.297	1	RNF44
PAK2	0.000134148	0.285101	0.646	0.603	1	PAK2
ZNHIT3	0.000135621	-0.416954	0.226	0.298	1	ZNHIT3
PFKFB3	0.00013637	0.822682	0.117	0.07	1	PFKFB3
FAM117B	0.000139245	-0.630303	0.073	0.122	1	FAM117B
PLEKHB2	0.000139657	0.439633	0.269	0.2	1	PLEKHB2
ASCC3	0.000143035	0.519854	0.269	0.204	1	ASCC3
TESC	0.000143456	0.878667	0.133	0.084	1	TESC
CNPPD1	0.000144334	-0.327807	0.335	0.414	1	CNPPD1
IRF9	0.000144407	0.34001	0.539	0.476	1	IRF9
PDP1	0.000145604	-0.548343	0.131	0.191	1	PDP1
SLC6A6	0.000146938	0.584438	0.161	0.106	1	SLC6A6
AKAP1-DT	0.000147309	-1.93126	0.006	0.027	1	AKAP1-DT
POLR1H	0.000148876	-0.387297	0.155	0.222	1	POLR1H
ELMSAN1	0.000150307	0.839756	0.11	0.065	1	ELMSAN1
TNPO1	0.000151546	0.448854	0.247	0.18	1	TNPO1
TTC14	0.000151638	-0.455256	0.263	0.335	1	TTC14
PARP14	0.000151811	0.367946	0.369	0.298	1	PARP14
ASH1L	0.000151881	0.378656	0.47	0.403	1	ASH1L
CD27-AS1	0.000155161	1.07466	0.068	0.033	1	CD27-AS1
PTK2B	0.000155409	0.410311	0.335	0.263	1	PTK2B
CCND2	0.000157505	0.507742	0.449	0.4	1	CCND2
RSL1D1	0.000157763	-0.223443	0.501	0.588	1	RSL1D1
GIMAP5	0.000159251	0.511682	0.416	0.359	1	GIMAP5
SH2D1B	0.000160489	3.11313	0.017	0.002	1	SH2D1B
DEAF1	0.0001608	-0.611465	0.153	0.213	1	DEAF1
CD37	0.000160815	-0.13782	0.917	0.935	1	CD37
CDC42SE1	0.000161183	-0.235606	0.552	0.633	1	CDC42SE1
SEMA7A	0.00016128	2.92049	0.017	0.002	1	SEMA7A
DNAJB4	0.000161499	1.06309	0.073	0.036	1	DNAJB4
ARAP2	0.000162643	0.429367	0.393	0.327	1	ARAP2
NUFIP2	0.000162936	0.377548	0.336	0.264	1	NUFIP2
ZNF677	0.000163437	1.60499	0.037	0.012	1	ZNF677
CARS	0.000163659	0.59118	0.133	0.083	1	CARS
FUT7	0.000163809	-0.540417	0.108	0.165	1	FUT7
BMF	0.000163964	2.33552	0.023	0.004	1	BMF
ELOC	0.000163985	0.347174	0.457	0.39	1	ELOC
SDF4	0.000164064	0.403088	0.479	0.424	1	SDF4
AC244090.1	0.000164525	2.33552	0.023	0.004	1	AC244090.1
THAP4	0.000166711	-0.536586	0.154	0.216	1	THAP4
KSR1	0.000168261	0.935134	0.088	0.048	1	KSR1
HELB	0.000169354	0.447227	0.305	0.236	1	HELB
APOA2	0.000170002	3.92049	0.012	0	1	APOA2
SZRD1	0.000172649	0.424261	0.303	0.233	1	SZRD1
CPD	0.000173718	0.64801	0.157	0.104	1	CPD
ZNF628	0.000175601	1.28898	0.054	0.023	1	ZNF628
AL135905.2	0.000177116	0.728468	0.121	0.074	1	AL135905.2
RETREG2	0.000178665	-0.452922	0.228	0.296	1	RETREG2
SNED1	0.000179105	-0.946574	0.061	0.106	1	SNED1
HNRNPLL	0.000181543	0.363539	0.473	0.406	1	HNRNPLL
MARCH7	0.000184515	0.517887	0.186	0.127	1	MARCH7
NFAT5	0.000184624	0.497276	0.294	0.228	1	NFAT5
CD3G	0.000184876	-0.159192	0.799	0.878	1	CD3G
UBXN11	0.000186944	0.608987	0.238	0.177	1	UBXN11
AC108134.3	0.000187482	1.7761	0.033	0.01	1	AC108134.3
LATS1	0.000187992	0.410362	0.274	0.206	1	LATS1
FYCO1	0.000188257	0.673847	0.149	0.097	1	FYCO1
FLI1	0.000189948	-0.243835	0.42	0.504	1	FLI1
C1QBP	0.000190188	-0.29642	0.393	0.47	1	C1QBP
XKR8	0.000191331	-0.723369	0.077	0.125	1	XKR8
PPP1R3F	0.00019171	-0.52568	0.128	0.187	1	PPP1R3F
DIAPH2	0.000192874	0.694303	0.158	0.106	1	DIAPH2
NOA1	0.000194364	-0.460497	0.188	0.254	1	NOA1
AC090517.5	0.000194773	1.8974	0.028	0.007	1	AC090517.5
FKBP1A	0.000195258	0.304603	0.563	0.508	1	FKBP1A
MTRNR2L12	0.000197456	0.201803	0.999	1	1	MTRNR2L12
SMG9	0.000202	0.70402	0.113	0.067	1	SMG9
MIR222HG	0.00020229	1.37617	0.041	0.015	1	MIR222HG
NAP1L1	0.000204366	-0.191068	0.666	0.736	1	NAP1L1
BCL2A1	0.0002081	0.941521	0.135	0.087	1	BCL2A1
ERF	0.000208196	0.753236	0.108	0.064	1	ERF
GLS	0.000208425	0.334376	0.535	0.477	1	GLS
PLXND1	0.000208957	1.38877	0.038	0.013	1	PLXND1
SLC1A5	0.000209866	0.663329	0.171	0.116	1	SLC1A5
STX11	0.0002104	0.859684	0.123	0.076	1	STX11
PPP1R16B	0.000210443	0.541226	0.237	0.175	1	PPP1R16B
RBKS	0.000210819	1.37093	0.048	0.02	1	RBKS
LSM8	0.000210903	0.324531	0.502	0.441	1	LSM8
C16orf72	0.000211107	0.492219	0.216	0.154	1	C16orf72
PRPF19	0.000213464	-0.380088	0.179	0.248	1	PRPF19
MOAP1	0.000218541	-0.532685	0.131	0.19	1	MOAP1
SLC12A7	0.00022082	0.854398	0.098	0.056	1	SLC12A7
MIR4435-2HG	0.000223071	0.374178	0.371	0.295	1	MIR4435-2HG
PMPCB	0.000225032	-0.327849	0.3	0.374	1	PMPCB
TRAPPC2	0.00022543	-0.637254	0.097	0.149	1	TRAPPC2
COX20	0.000226077	0.463889	0.311	0.247	1	COX20
LINC00653	0.000226567	-1.9864	0.006	0.026	1	LINC00653
PHEX	0.000228124	1.69809	0.031	0.009	1	PHEX
TNFSF12	0.000229337	0.429392	0.298	0.231	1	TNFSF12
PIK3R3	0.000233392	1.32613	0.045	0.018	1	PIK3R3
TRAPPC6A	0.000237137	-0.322475	0.309	0.385	1	TRAPPC6A
PLCL1	0.000237871	-0.475012	0.113	0.17	1	PLCL1
LDAF1	0.000238233	-0.946989	0.041	0.079	1	LDAF1
KCTD5	0.000239692	0.909599	0.088	0.049	1	KCTD5
HSD17B11	0.000239726	-0.403868	0.258	0.327	1	HSD17B11
UQCRFS1	0.00024001	-0.275997	0.45	0.516	1	UQCRFS1
LINC02132	0.000240178	3.28306	0.014	0.001	1	LINC02132
AC025181.2	0.000240635	3.11313	0.014	0.001	1	AC025181.2
ABCA2	0.000240907	0.930929	0.088	0.049	1	ABCA2
ARHGAP18	0.000242184	0.718501	0.145	0.095	1	ARHGAP18
VASP	0.000243546	0.389305	0.465	0.409	1	VASP
MIR181A1HG	0.000243758	0.793672	0.1	0.058	1	MIR181A1HG
POU3F1	0.000245295	1.69809	0.034	0.011	1	POU3F1
FAM160B2	0.000245395	0.860366	0.082	0.043	1	FAM160B2
CENATAC	0.000245495	-0.837115	0.053	0.094	1	CENATAC
MED6	0.00024941	0.624293	0.162	0.109	1	MED6
RNPC3	0.000251417	-0.417382	0.216	0.284	1	RNPC3
PUM3	0.000251553	0.601793	0.215	0.157	1	PUM3
C11orf68	0.000253615	-0.439093	0.185	0.25	1	C11orf68
ETS1	0.000254126	-0.132064	0.917	0.949	1	ETS1
MAF1	0.000254329	-0.338681	0.317	0.39	1	MAF1
CD8B	0.000255346	0.427334	0.13	0.081	1	CD8B
AC004847.1	0.000255833	1.49164	0.036	0.012	1	AC004847.1
UCHL3	0.000257521	0.738452	0.123	0.076	1	UCHL3
BTN2A1	0.000258262	0.582618	0.168	0.114	1	BTN2A1
GPR68	0.000260422	0.772095	0.128	0.081	1	GPR68
RUNX1	0.00026053	0.396631	0.338	0.269	1	RUNX1
TSPOAP1	0.000261077	1.11313	0.06	0.028	1	TSPOAP1
CEMIP2	0.000261334	0.527017	0.297	0.235	1	CEMIP2
CFAP36	0.000263442	-0.506596	0.139	0.198	1	CFAP36
TERF2IP	0.000263646	0.29805	0.63	0.58	1	TERF2IP
RNF214	0.000265224	-0.321514	0.347	0.419	1	RNF214
IFNGR2	0.000265463	-0.787332	0.053	0.094	1	IFNGR2
C10orf95-AS1	0.000266633	-1.54398	0.012	0.035	1	C10orf95-AS1
TTC3	0.000266855	-0.369779	0.294	0.365	1	TTC3
GOLGA8B	0.00026957	0.506583	0.293	0.229	1	GOLGA8B
ADAP1	0.000270327	1.04754	0.075	0.039	1	ADAP1
CCS	0.000274493	-0.434696	0.194	0.258	1	CCS
SUB1	0.000276627	0.163976	0.892	0.886	1	SUB1
CTTNBP2NL	0.000276815	2.22861	0.022	0.004	1	CTTNBP2NL
ATP5PD	0.000277694	-0.191308	0.6	0.68	1	ATP5PD
SEMA4A	0.000277748	2.17203	0.022	0.004	1	SEMA4A
AC007216.4	0.000277748	2.17203	0.022	0.004	1	AC007216.4
SIKE1	0.000280248	0.536207	0.205	0.147	1	SIKE1
CNBP	0.000281309	-0.172508	0.832	0.884	1	CNBP
TNFRSF12A	0.000282811	2.8501	0.016	0.002	1	TNFRSF12A
ZBTB7B	0.00028404	0.6198	0.207	0.151	1	ZBTB7B
GOLGA7B	0.000284442	-0.747465	0.07	0.115	1	GOLGA7B
NAB1	0.00028499	0.76083	0.119	0.074	1	NAB1
LINC01215	0.000285009	-0.699008	0.075	0.122	1	LINC01215
ZNF791	0.000286212	0.660027	0.156	0.105	1	ZNF791
CTC-338M12.4	0.000288411	-1.58731	0.011	0.034	1	CTC-338M12.4
IKZF4	0.000289728	1.09892	0.076	0.04	1	IKZF4
AC253572.2	0.000290239	1.07466	0.057	0.026	1	AC253572.2
ZNF600	0.000291521	0.829339	0.113	0.069	1	ZNF600
LINC02908	0.000292372	-3.1348	0.001	0.015	1	LINC02908
CX3CR1	0.000293707	1.97373	0.037	0.013	1	CX3CR1
LINC02265	0.000296285	2.25064	0.02	0.004	1	LINC02265
TBKBP1	0.000296285	2.25064	0.02	0.004	1	TBKBP1
ANTXR2	0.00029632	0.534348	0.238	0.179	1	ANTXR2
DGKH	0.000296322	0.507411	0.156	0.104	1	DGKH
HIST1H3D	0.000296592	0.769178	0.088	0.049	1	HIST1H3D
NCK1	0.000296673	0.419698	0.318	0.251	1	NCK1
HIPK1	0.000298236	0.43506	0.23	0.169	1	HIPK1
ZNF32	0.00029849	-0.504398	0.131	0.189	1	ZNF32
PDGFA	0.000298831	2.57256	0.018	0.003	1	PDGFA
SNX5	0.000299203	0.318485	0.393	0.319	1	SNX5
AC017002.1	0.000299508	2.50545	0.018	0.003	1	AC017002.1
SUSD3	0.000301638	-0.314141	0.382	0.457	1	SUSD3
CRTAM	0.000302887	1.50217	0.04	0.015	1	CRTAM
ATP5F1E	0.000303038	0.121706	0.996	0.999	1	ATP5F1E
MZT2B	0.000303072	-0.160111	0.776	0.834	1	MZT2B
MRC1	0.000304401	3.92049	0.012	0	1	MRC1
SAMSN1-AS1	0.000304418	3.81357	0.012	0	1	SAMSN1-AS1
RPUSD2	0.00030741	-0.798641	0.055	0.096	1	RPUSD2
SFRP1	0.000307574	2.11313	0.027	0.007	1	SFRP1
HSPA5	0.000308738	0.43997	0.5	0.447	1	HSPA5
ETV3	0.000308805	0.791204	0.121	0.075	1	ETV3
SP140L	0.000309453	0.425301	0.334	0.27	1	SP140L
WDR5B-DT	0.000320024	-1.11717	0.022	0.051	1	WDR5B-DT
PKIA	0.000320225	-0.491248	0.103	0.156	1	PKIA
TWF2	0.000322267	-0.203341	0.471	0.559	1	TWF2
HNRNPH2	0.000324313	0.508104	0.21	0.152	1	HNRNPH2
IRF5	0.000325087	0.868714	0.109	0.067	1	IRF5
IL16	0.000325113	-0.167612	0.594	0.678	1	IL16
PSMC5	0.000325666	-0.224851	0.486	0.571	1	PSMC5
CAST	0.000328175	0.264113	0.602	0.556	1	CAST
MRPL44	0.000329834	-0.466292	0.16	0.221	1	MRPL44
HYI	0.000331195	1.04098	0.067	0.034	1	HYI
TDRKH	0.000336434	0.941366	0.077	0.041	1	TDRKH
KATNIP	0.000339204	-1.43119	0.009	0.03	1	KATNIP
AC013264.1	0.000343504	1.09543	0.068	0.035	1	AC013264.1
NEU1	0.000345175	0.736365	0.155	0.105	1	NEU1
AK5	0.000347003	-1.88687	0.005	0.023	1	AK5
ABCF2	0.000347604	0.759024	0.116	0.072	1	ABCF2
COMMD3	0.000348454	0.530087	0.212	0.154	1	COMMD3
ARHGAP35	0.000350447	0.564168	0.21	0.154	1	ARHGAP35
NME4	0.000352406	-0.948268	0.042	0.079	1	NME4
TMEM238	0.000353652	-0.329888	0.354	0.422	1	TMEM238
SLC39A3	0.000353681	0.677033	0.12	0.075	1	SLC39A3
TSPAN17	0.000354111	0.612978	0.156	0.105	1	TSPAN17
GFOD1	0.000354318	1.86315	0.03	0.009	1	GFOD1
CRIP2	0.00036023	-0.748348	0.094	0.143	1	CRIP2
BLOC1S1	0.000361079	0.322959	0.501	0.437	1	BLOC1S1
RAN	0.000362766	-0.134279	0.744	0.804	1	RAN
SNTB2	0.000363961	0.598559	0.206	0.151	1	SNTB2
ING4	0.000364931	-0.463369	0.152	0.211	1	ING4
AC005332.4	0.000366754	0.901628	0.083	0.046	1	AC005332.4
MYCBP	0.000371781	0.674559	0.134	0.087	1	MYCBP
SLX9	0.000374624	-0.728606	0.067	0.111	1	SLX9
IARS1	0.000378128	-0.677149	0.073	0.118	1	IARS1
SPRED2	0.000384159	1.58262	0.033	0.011	1	SPRED2
RBM27	0.000384767	0.465192	0.207	0.149	1	RBM27
TOP2B	0.00038619	-0.434608	0.246	0.311	1	TOP2B
TTC7A	0.000387552	0.630981	0.161	0.11	1	TTC7A
TUBE1	0.000389694	0.740089	0.109	0.067	1	TUBE1
ADTRP	0.000390543	-0.724138	0.057	0.098	1	ADTRP
HPCAL4	0.000390952	-1.54398	0.012	0.035	1	HPCAL4
SLC44A2	0.00039235	-0.325071	0.338	0.411	1	SLC44A2
PECR	0.000394539	-0.581654	0.106	0.157	1	PECR
SPATC1L	0.000396798	-1.09498	0.025	0.055	1	SPATC1L
SATB1-AS1	0.000399216	-1.05245	0.033	0.066	1	SATB1-AS1
ATF5	0.000399602	0.850098	0.097	0.057	1	ATF5
SNHG12	0.00040185	0.432549	0.245	0.183	1	SNHG12
ZMYM2	0.000403481	0.462991	0.272	0.209	1	ZMYM2
CXorf40B	0.000404161	0.92942	0.074	0.039	1	CXorf40B
CD3D	0.000408247	0.132895	0.959	0.964	1	CD3D
AC012645.3	0.000415368	1.27067	0.049	0.021	1	AC012645.3
ATXN7L1	0.000418342	-0.41043	0.16	0.221	1	ATXN7L1
LINC01727	0.000418911	-0.585866	0.059	0.1	1	LINC01727
HLA-DQA2	0.000420146	1.02002	0.096	0.057	1	HLA-DQA2
MTHFD2	0.000422604	0.442256	0.313	0.248	1	MTHFD2
REC8	0.000426281	0.860945	0.131	0.086	1	REC8
NCR1	0.000428007	3.02002	0.013	0.001	1	NCR1
AL118558.3	0.000428007	3.02002	0.013	0.001	1	AL118558.3
SHISA5	0.000428235	-0.196085	0.548	0.624	1	SHISA5
RBM38	0.000431772	-0.28533	0.405	0.477	1	RBM38
ERMP1	0.000434502	0.982548	0.082	0.045	1	ERMP1
SON	0.000434883	0.168706	0.898	0.891	1	SON
IL21R	0.000439022	0.579071	0.205	0.151	1	IL21R
ZNF529	0.00044412	-0.714401	0.063	0.106	1	ZNF529
RNF149	0.000446253	0.228125	0.615	0.552	1	RNF149
MSN	0.000453722	0.229351	0.755	0.738	1	MSN
GZMM	0.000455647	0.460545	0.347	0.291	1	GZMM
TMCO1	0.000458298	0.290959	0.449	0.381	1	TMCO1
NEFL	0.00046046	-2.56494	0.003	0.019	1	NEFL
SLAMF6	0.000460721	-0.333502	0.272	0.342	1	SLAMF6
KRTCAP2	0.000461431	0.194118	0.727	0.663	1	KRTCAP2
DDIT4-AS1	0.000462111	1.13483	0.058	0.028	1	DDIT4-AS1
DDX28	0.000463926	-0.815785	0.046	0.083	1	DDX28
GCHFR	0.000465362	-0.401441	0.145	0.204	1	GCHFR
TTC24	0.000465778	2.11313	0.021	0.004	1	TTC24
MSL3	0.000467205	-0.387218	0.258	0.321	1	MSL3
TTYH3	0.000475139	1.62771	0.034	0.012	1	TTYH3
CLIC3	0.000482902	0.892742	0.067	0.035	1	CLIC3
SIRPB1	0.000483081	1.43506	0.031	0.01	1	SIRPB1
DENND10	0.000483756	-0.474197	0.17	0.229	1	DENND10
TFAP2E-AS1	0.000488397	-1.00886	0.03	0.061	1	TFAP2E-AS1
DOCK8	0.00049051	0.319107	0.562	0.517	1	DOCK8
HIST1H2BE	0.000495675	2.7761	0.015	0.002	1	HIST1H2BE
AKNA	0.000495756	0.305554	0.549	0.497	1	AKNA
IKBKG	0.000496576	0.455413	0.206	0.149	1	IKBKG
CMPK1	0.000502608	-0.24442	0.439	0.514	1	CMPK1
CRY1	0.00050555	0.539758	0.202	0.146	1	CRY1
KCNH3	0.000516235	-1.88687	0.004	0.02	1	KCNH3
STAC	0.000516684	2.43506	0.017	0.003	1	STAC
YME1L1	0.000517907	0.315779	0.455	0.391	1	YME1L1
ASXL1	0.00051851	0.296127	0.442	0.377	1	ASXL1
SCAMP1-AS1	0.000520748	-0.765561	0.055	0.094	1	SCAMP1-AS1
B4GALT1	0.000524842	0.514012	0.266	0.208	1	B4GALT1
ZNF181	0.000529189	-0.8711	0.038	0.073	1	ZNF181
BEX4	0.000530559	-0.516618	0.126	0.179	1	BEX4
RGL2	0.000533756	0.693128	0.128	0.083	1	RGL2
TNFAIP8	0.000535202	-0.222322	0.561	0.623	1	TNFAIP8
SELP	0.000535289	-2.07951	0.006	0.024	1	SELP
GPR146	0.00053726	-0.901818	0.043	0.079	1	GPR146
POLR2C	0.000539571	-0.383654	0.218	0.282	1	POLR2C
KARS	0.000542133	0.626393	0.136	0.09	1	KARS
ETV1	0.00054633	3.81357	0.011	0	1	ETV1
IL26	0.00054633	3.81357	0.011	0	1	IL26
COL5A1	0.000546336	3.92049	0.011	0	1	COL5A1
KLRC2	0.000546341	4.2006	0.011	0	1	KLRC2
GNG4	0.000546345	4.36106	0.011	0	1	GNG4
DARS2	0.000547163	1.08967	0.055	0.026	1	DARS2
CDKN2A	0.00055696	0.871426	0.122	0.079	1	CDKN2A
AC093010.2	0.000558491	0.791204	0.058	0.028	1	AC093010.2
PSMD7	0.000558553	-0.253773	0.372	0.446	1	PSMD7
INTS6	0.000560203	0.471819	0.257	0.198	1	INTS6
C21orf91	0.000560275	0.393701	0.345	0.281	1	C21orf91
AC092821.3	0.000565002	0.953654	0.068	0.035	1	AC092821.3
NAAA	0.000566484	-0.397483	0.242	0.306	1	NAAA
P2RY11	0.000567615	1.69809	0.029	0.009	1	P2RY11
ZZZ3	0.000570301	-0.694223	0.055	0.094	1	ZZZ3
C15orf61	0.000580756	-0.490567	0.177	0.234	1	C15orf61
LINC01934	0.000582404	0.54771	0.167	0.116	1	LINC01934
SYNC	0.000584478	-0.346773	0.234	0.3	1	SYNC
PSMD4	0.000586038	-0.227772	0.429	0.502	1	PSMD4
DYNLT1	0.000591046	0.440563	0.306	0.246	1	DYNLT1
ATXN7L3B	0.000592356	-0.391862	0.233	0.296	1	ATXN7L3B
NDUFB1	0.000592494	0.300939	0.56	0.501	1	NDUFB1
DEXI	0.000592879	-0.508356	0.129	0.182	1	DEXI
MLLT6	0.000595911	0.378624	0.348	0.284	1	MLLT6
YARS1	0.000596866	-0.449804	0.102	0.153	1	YARS1
DENND3	0.000597871	1.26514	0.037	0.014	1	DENND3
NDUFB10	0.000599465	-0.226419	0.502	0.568	1	NDUFB10
SYNJ2	0.000602756	0.64779	0.131	0.085	1	SYNJ2
STYX	0.000605906	-0.377503	0.2	0.263	1	STYX
RELL2	0.000607349	-0.583191	0.095	0.143	1	RELL2
SRP14-DT	0.000608579	-1.37872	0.014	0.038	1	SRP14-DT
PI4K2A	0.000609278	0.808278	0.092	0.054	1	PI4K2A
CEP85L	0.000612514	0.434018	0.274	0.213	1	CEP85L
C18orf32	0.000613395	0.443648	0.268	0.208	1	C18orf32
CERNA1	0.00061463	-0.993783	0.02	0.047	1	CERNA1
TDG	0.000614695	0.450397	0.271	0.21	1	TDG
NABP1	0.000616235	0.49488	0.271	0.213	1	NABP1
TTYH2	0.000619954	-1.1225	0.028	0.058	1	TTYH2
GPM6B	0.0006266	-2.54983	0.002	0.016	1	GPM6B
SESN2	0.000627337	0.903209	0.075	0.041	1	SESN2
MRPL14	0.000632293	-0.342449	0.261	0.327	1	MRPL14
TLN1	0.000633274	0.254469	0.629	0.571	1	TLN1
ARID5B	0.000633718	0.364497	0.597	0.55	1	ARID5B
EIF4A3	0.000654209	0.625816	0.356	0.301	1	EIF4A3
HIST1H2BK	0.000657402	0.908312	0.056	0.027	1	HIST1H2BK
CTSZ	0.000657895	0.510725	0.226	0.17	1	CTSZ
MYO9B	0.000663389	0.431987	0.35	0.293	1	MYO9B
CENPK	0.000666663	-0.422626	0.134	0.19	1	CENPK
BX890604.2	0.000679263	0.876692	0.065	0.034	1	BX890604.2
IKZF2	0.00068411	0.650115	0.264	0.211	1	IKZF2
LINC02762	0.000684621	-1.39783	0.016	0.041	1	LINC02762
OSGEPL1	0.000685105	-0.907332	0.03	0.06	1	OSGEPL1
AC004854.2	0.000685279	1.7454	0.027	0.008	1	AC004854.2
TNFRSF10A-DT	0.000688231	-1.55672	0.01	0.03	1	TNFRSF10A-DT
VDAC3	0.000688664	-0.402681	0.31	0.366	1	VDAC3
TRAM1	0.000694642	-0.240407	0.458	0.526	1	TRAM1
IQGAP2	0.000701287	-0.252996	0.433	0.507	1	IQGAP2
PPARG	0.000707396	1.69809	0.022	0.005	1	PPARG
MSC-AS1	0.000712955	0.938046	0.057	0.028	1	MSC-AS1
RIOX2	0.000715563	-0.615796	0.1	0.147	1	RIOX2
TDP2	0.000715839	-0.366861	0.161	0.22	1	TDP2
BDH1	0.000721411	-0.684679	0.055	0.093	1	BDH1
ZNF169	0.000725057	-1.13198	0.025	0.053	1	ZNF169
CEP55	0.000731061	1.65745	0.03	0.01	1	CEP55
SNHG17	0.000731654	-0.504496	0.115	0.166	1	SNHG17
ADAM12	0.000734538	1.43506	0.036	0.013	1	ADAM12
SYDE2	0.000734672	-2.27919	0.003	0.018	1	SYDE2
ELOVL6	0.000734891	1.59856	0.033	0.012	1	ELOVL6
KMT2E	0.000740566	0.276394	0.652	0.604	1	KMT2E
IPMK	0.0007438	0.753236	0.104	0.064	1	IPMK
NUSAP1	0.000748929	1.2736	0.036	0.013	1	NUSAP1
PALS2	0.00075141	-1.47183	0.009	0.028	1	PALS2
GARS	0.000753543	0.570118	0.177	0.126	1	GARS
ZNF444	0.000754858	-0.609758	0.093	0.139	1	ZNF444
MCTP2	0.000760328	1.11313	0.054	0.026	1	MCTP2
GPR108	0.000761071	0.441845	0.303	0.244	1	GPR108
IGHV3-74	0.000762167	2.92049	0.012	0.001	1	IGHV3-74
AL353593.1	0.000762167	2.92049	0.012	0.001	1	AL353593.1
AC002306.1	0.000762167	2.92049	0.012	0.001	1	AC002306.1
PERP	0.000764814	0.616899	0.086	0.05	1	PERP
FAM177A1	0.000767059	0.367946	0.385	0.32	1	FAM177A1
MFSD14C	0.000767261	0.809351	0.107	0.067	1	MFSD14C
PSTPIP2	0.000767332	1.15061	0.063	0.033	1	PSTPIP2
AC245297.3	0.000768436	0.681021	0.103	0.063	1	AC245297.3
DHCR7	0.000771182	0.925505	0.067	0.035	1	DHCR7
MZT2A	0.000777623	-0.189726	0.525	0.599	1	MZT2A
KIAA0825	0.000779008	0.910639	0.067	0.035	1	KIAA0825
CBR3	0.000779538	-1.24595	0.02	0.046	1	CBR3
TMED5	0.000785721	0.35765	0.349	0.287	1	TMED5
TRGV9	0.000786168	2.11313	0.02	0.004	1	TRGV9
C16orf95-DT	0.000787393	-2.88687	0.001	0.013	1	C16orf95-DT
CDK5R1	0.000799197	-1.10926	0.012	0.035	1	CDK5R1
SVBP	0.000799865	-0.431864	0.208	0.267	1	SVBP
TMEM203	0.000802921	-0.485824	0.157	0.212	1	TMEM203
JAML	0.000803819	0.537204	0.2	0.146	1	JAML
BTLA	0.000809265	0.675285	0.186	0.137	1	BTLA
SRM	0.000811554	-0.258837	0.32	0.393	1	SRM
C6orf99	0.000816297	1.8974	0.025	0.007	1	C6orf99
AC243960.1	0.000817514	0.258041	0.226	0.164	1	AC243960.1
GAL3ST4	0.00081869	-1.74485	0.007	0.025	1	GAL3ST4
ROBO3	0.00081869	-1.74485	0.007	0.025	1	ROBO3
ARF4	0.000818922	0.336024	0.383	0.319	1	ARF4
HIST1H2AL	0.000820031	1.80119	0.025	0.007	1	HIST1H2AL
AL590764.1	0.000822946	1.29147	0.039	0.016	1	AL590764.1
AGPAT1	0.00082307	-0.492294	0.127	0.178	1	AGPAT1
HIST1H2AK	0.000824656	1.03913	0.05	0.023	1	HIST1H2AK
SELENOS	0.000828244	0.490695	0.242	0.185	1	SELENOS
MOB4	0.00082948	0.420617	0.274	0.215	1	MOB4
TOX	0.000838371	0.546607	0.272	0.218	1	TOX
SLFN5	0.000839832	-0.123048	0.734	0.81	1	SLFN5
MRPL43	0.00084113	-0.308005	0.341	0.408	1	MRPL43
AC016074.2	0.000846033	2.43506	0.018	0.004	1	AC016074.2
ARHGEF11	0.000850006	-1.0759	0.022	0.049	1	ARHGEF11
TRGV2	0.000860421	1.80703	0.034	0.012	1	TRGV2
CCDC184	0.000871148	2.52817	0.014	0.002	1	CCDC184
ATF7IP2	0.000877387	-0.338021	0.226	0.287	1	ATF7IP2
GSAP	0.000877536	1.3476	0.036	0.014	1	GSAP
KLRF1	0.000879826	2.69809	0.016	0.003	1	KLRF1
ATG5	0.000881733	0.43506	0.285	0.226	1	ATG5
B3GALT2	0.000885223	1.78298	0.028	0.009	1	B3GALT2
IGHV1-46	0.000889613	2.36106	0.016	0.003	1	IGHV1-46
ROMO1	0.000891275	0.307233	0.535	0.487	1	ROMO1
LTB4R	0.000896979	1.56379	0.034	0.012	1	LTB4R
AL392172.1	0.000899409	1.6079	0.028	0.009	1	AL392172.1
CLTC	0.000899938	0.312166	0.322	0.256	1	CLTC
PTOV1	0.00090711	-0.361707	0.215	0.276	1	PTOV1
MXD1	0.000912001	0.712594	0.086	0.051	1	MXD1
GNG8	0.000914495	1.8501	0.044	0.02	1	GNG8
LINC002481	0.000922006	1.37617	0.034	0.012	1	LINC002481
YARS	0.000931991	0.601521	0.151	0.104	1	YARS
AC058791.1	0.000932589	0.961129	0.07	0.038	1	AC058791.1
ATP5PO	0.000932693	0.254518	0.471	0.407	1	ATP5PO
PPP2CA	0.000933091	0.284319	0.445	0.382	1	PPP2CA
APOBEC3D	0.000938823	0.478129	0.154	0.106	1	APOBEC3D
DDX6	0.000939044	-0.189588	0.493	0.579	1	DDX6
H3C1	0.000940434	1.33552	0.04	0.017	1	H3C1
CHSY1	0.000940656	0.752034	0.094	0.057	1	CHSY1
PSTPIP1	0.000945758	0.3708	0.369	0.308	1	PSTPIP1
AP3S2	0.000946292	0.886856	0.089	0.053	1	AP3S2
EIF3J-DT	0.000950347	-0.694223	0.067	0.107	1	EIF3J-DT
SYNE3	0.000953019	0.556184	0.178	0.128	1	SYNE3
TARS	0.00096139	0.664928	0.108	0.068	1	TARS
HKDC1	0.000965067	-1.30191	0.016	0.04	1	HKDC1
GKAP1	0.000972111	-0.682727	0.064	0.104	1	GKAP1
LINC01550	0.000973718	-0.41515	0.173	0.23	1	LINC01550
SURF4	0.000979339	0.427145	0.322	0.266	1	SURF4
POLR1D	0.00098012	-0.258378	0.524	0.574	1	POLR1D
APOC3	0.000983242	3.81357	0.01	0	1	APOC3
TWIST1	0.000983255	4.43506	0.01	0	1	TWIST1
IL1RL1	0.000983257	4.28306	0.01	0	1	IL1RL1
ATL1	0.000983262	3.57256	0.01	0	1	ATL1
SLC35G2	0.000983262	3.57256	0.01	0	1	SLC35G2
BCL11B	0.000985188	0.22677	0.654	0.625	1	BCL11B
LPAR6	0.000993558	-0.346659	0.248	0.31	1	LPAR6
HLA-DPB1	0.000995286	0.259244	0.512	0.449	1	HLA-DPB1
SIK2	0.00099865	0.906681	0.071	0.039	1	SIK2
NFKB1	0.00100625	0.502578	0.39	0.342	1	NFKB1
HIST1H2AG	0.0010149	1.13105	0.061	0.032	1	HIST1H2AG
CFAP298	0.00102353	0.513312	0.144	0.098	1	CFAP298
HIC1	0.00102473	1.36947	0.037	0.015	1	HIC1
VPS13B-DT	0.00102623	-1.01462	0.023	0.05	1	VPS13B-DT
VPS37B	0.0010286	0.52817	0.188	0.138	1	VPS37B
ZFP14	0.00103292	-0.623833	0.067	0.107	1	ZFP14
TCEAL8	0.00103389	-0.453317	0.165	0.22	1	TCEAL8
EAPP	0.00103652	-0.273513	0.354	0.426	1	EAPP
TMEM159	0.00105172	0.838272	0.071	0.039	1	TMEM159
TP53TG1	0.00105259	-0.448747	0.185	0.241	1	TP53TG1
MIDEAS	0.00105923	-0.56494	0.079	0.122	1	MIDEAS
SHKBP1	0.00106518	-0.259076	0.429	0.5	1	SHKBP1
GBP2	0.00106773	0.273052	0.635	0.598	1	GBP2
PURB	0.001074	0.519949	0.15	0.103	1	PURB
TAFA2	0.00107476	-0.841064	0.023	0.05	1	TAFA2
CEP72	0.00107645	1.33552	0.041	0.018	1	CEP72
GALNT6	0.00107874	1.03913	0.062	0.033	1	GALNT6
KCNK5	0.00108284	1.7912	0.026	0.008	1	KCNK5
LRG1	0.00108284	1.7454	0.026	0.008	1	LRG1
AL157394.3	0.00108284	1.7454	0.026	0.008	1	AL157394.3
CCR6	0.00109248	0.650398	0.205	0.155	1	CCR6
AL138724.1	0.00109348	1.64919	0.026	0.008	1	AL138724.1
TSG101	0.0010943	0.424334	0.23	0.176	1	TSG101
RPS6KA1	0.00110065	-0.306122	0.335	0.399	1	RPS6KA1
PRKD2	0.00110144	0.358245	0.329	0.268	1	PRKD2
EID2B	0.00110302	-0.755623	0.039	0.072	1	EID2B
TTC12	0.00110356	-0.886868	0.036	0.067	1	TTC12
MYO1E	0.00110574	1.262	0.041	0.018	1	MYO1E
VARS	0.00110717	0.778713	0.083	0.049	1	VARS
CBX5	0.00110827	0.40317	0.254	0.197	1	CBX5
OSBPL8	0.00111195	-0.239539	0.465	0.532	1	OSBPL8
ST3GAL5	0.00111516	0.674248	0.148	0.103	1	ST3GAL5
SYNGR3	0.00112657	2.11313	0.021	0.005	1	SYNGR3
ADPRH	0.00112709	1.02824	0.058	0.029	1	ADPRH
MICAL1	0.00112978	0.446988	0.263	0.208	1	MICAL1
GPR65	0.00113847	0.62152	0.198	0.148	1	GPR65
Z97192.3	0.00113943	1.82934	0.021	0.005	1	Z97192.3
CRYL1	0.00114066	-0.495677	0.108	0.156	1	CRYL1
HIST1H1C	0.00115092	0.617407	0.202	0.151	1	HIST1H1C
GNG5	0.00115263	0.275061	0.631	0.6	1	GNG5
DNAJC3	0.00116735	0.403151	0.256	0.199	1	DNAJC3
LINGO3	0.00117028	-2.27919	0.003	0.017	1	LINGO3
VTA1	0.00117185	0.456434	0.222	0.168	1	VTA1
NDUFA10	0.00117205	-0.325481	0.29	0.351	1	NDUFA10
PCIF1	0.00118743	-0.35801	0.244	0.304	1	PCIF1
MLKL	0.00120223	0.708291	0.123	0.082	1	MLKL
PRMT9	0.00120284	0.647721	0.16	0.114	1	PRMT9
CTSF	0.00120326	-0.919289	0.041	0.074	1	CTSF
ZKSCAN1	0.00120893	-0.478652	0.18	0.234	1	ZKSCAN1
FAM53B	0.00120895	0.49298	0.25	0.195	1	FAM53B
TLE3	0.00121532	0.531052	0.148	0.102	1	TLE3
UFM1	0.00122156	0.357892	0.349	0.289	1	UFM1
RTF2	0.00122212	0.291547	0.398	0.335	1	RTF2
MAFK	0.00122831	0.987601	0.059	0.03	1	MAFK
VEGFB	0.00123279	-0.40882	0.165	0.22	1	VEGFB
TBXAS1	0.00123544	0.572564	0.172	0.123	1	TBXAS1
HIST1H2BN	0.00123907	0.92942	0.069	0.038	1	HIST1H2BN
SKIL	0.00124359	0.943207	0.069	0.038	1	SKIL
GAS6	0.00124529	-1.69422	0.007	0.024	1	GAS6
COX14	0.00125257	-0.305451	0.406	0.459	1	COX14
UBE2Q1	0.00125801	-0.289873	0.249	0.314	1	UBE2Q1
FAAH2	0.001259	-0.392759	0.116	0.166	1	FAAH2
NHLRC2	0.00125943	0.703877	0.11	0.071	1	NHLRC2
CARF	0.00126741	-0.64768	0.064	0.103	1	CARF
NHEJ1	0.00126741	-0.64768	0.064	0.103	1	NHEJ1
MIGA1	0.00126822	0.588041	0.144	0.099	1	MIGA1
AIDA	0.0012701	-0.39893	0.194	0.251	1	AIDA
GAB3	0.00127447	1.00066	0.064	0.035	1	GAB3
TET2	0.00127811	0.479085	0.159	0.112	1	TET2
PRKCD	0.00128445	0.561406	0.141	0.097	1	PRKCD
CDH24	0.00128716	2.11313	0.019	0.004	1	CDH24
GPR18	0.00129021	0.900139	0.076	0.043	1	GPR18
AC093635.1	0.0012913	2.05173	0.019	0.004	1	AC093635.1
UBL7	0.00129168	-0.282276	0.27	0.335	1	UBL7
BECN1	0.00129173	-0.319518	0.293	0.355	1	BECN1
EPM2A	0.00129185	-1.12788	0.019	0.043	1	EPM2A
PAXBP1-AS1	0.00129288	-1.94576	0.005	0.02	1	PAXBP1-AS1
VPS37D	0.00129352	-2.79376	0.001	0.012	1	VPS37D
PIK3AP1	0.00129545	1.9876	0.019	0.004	1	PIK3AP1
WNT7A	0.0012972	-1.88687	0.005	0.02	1	WNT7A
POGLUT2	0.00129994	1.92049	0.019	0.004	1	POGLUT2
CHRNA1	0.00130395	1.89074	0.019	0.004	1	CHRNA1
RLF	0.00130664	0.460516	0.203	0.151	1	RLF
TTC13	0.00130813	0.457662	0.17	0.121	1	TTC13
TRAF3	0.00130961	0.467797	0.196	0.145	1	TRAF3
CLECL1	0.00131713	1.7912	0.033	0.012	1	CLECL1
IFNG-AS1	0.00131714	0.645146	0.08	0.046	1	IFNG-AS1
HOXB2	0.00132596	0.473585	0.282	0.229	1	HOXB2
CTNNA1	0.00132671	0.730663	0.096	0.059	1	CTNNA1
TRIM14	0.00132802	-0.300707	0.239	0.301	1	TRIM14
LINC02210-CRHR1	0.00133773	-1.00716	0.019	0.043	1	LINC02210-CRHR1
PRSS23	0.00135541	3.2006	0.012	0.001	1	PRSS23
AC132192.2	0.00135908	2.81357	0.012	0.001	1	AC132192.2
SPAG9	0.00137171	0.505752	0.241	0.189	1	SPAG9
S1PR2	0.00137849	1.49164	0.033	0.012	1	S1PR2
CD47	0.00138198	-0.215724	0.578	0.633	1	CD47
ACP1	0.0013917	-0.283202	0.361	0.424	1	ACP1
S100A12	0.00139255	-4.69422	0	0.01	1	S100A12
C1orf52	0.00139468	0.464422	0.231	0.178	1	C1orf52
AP002490.1	0.00140592	0.872124	0.06	0.031	1	AP002490.1
TSHR	0.00140778	-1.37229	0.013	0.035	1	TSHR
IL15	0.0014171	1.50016	0.03	0.011	1	IL15
SAP30	0.00141855	0.52817	0.123	0.081	1	SAP30
CISD3	0.00142031	0.42916	0.292	0.237	1	CISD3
PAXX	0.00142035	0.285788	0.49	0.438	1	PAXX
SLC39A13	0.00142074	-0.50462	0.101	0.146	1	SLC39A13
AZIN1-AS1	0.00142171	1.50016	0.027	0.009	1	AZIN1-AS1
AL390728.6	0.00142542	1.45709	0.03	0.011	1	AL390728.6
ACSL6	0.00143175	-0.715882	0.074	0.114	1	ACSL6
IQCN	0.00143701	2.11313	0.017	0.004	1	IQCN
DENND5A	0.00143898	-0.623833	0.068	0.107	1	DENND5A
PSMB1	0.00144061	-0.175968	0.625	0.697	1	PSMB1
WARS1	0.00144078	-0.784298	0.042	0.075	1	WARS1
PTOV1-AS2	0.00144118	2.03913	0.017	0.004	1	PTOV1-AS2
QTRT1	0.00144583	-0.456233	0.139	0.19	1	QTRT1
DUS1L	0.00145135	-0.264482	0.298	0.366	1	DUS1L
AC245014.3	0.0014515	0.791204	0.055	0.028	1	AC245014.3
TMIGD2	0.00146015	-0.959018	0.034	0.063	1	TMIGD2
UBE2H	0.00147375	0.327151	0.406	0.347	1	UBE2H
SREBF2	0.00147612	0.603098	0.16	0.114	1	SREBF2
TNFRSF25	0.00148293	0.305464	0.461	0.396	1	TNFRSF25
ANKRD37	0.00148786	1.01495	0.061	0.033	1	ANKRD37
PELO	0.00150054	0.717724	0.099	0.062	1	PELO
C20orf27	0.00150223	-0.512472	0.126	0.174	1	C20orf27
AL662844.4	0.00150767	1.03067	0.067	0.037	1	AL662844.4
POLR2A	0.0015167	0.324636	0.377	0.319	1	POLR2A
BCS1L	0.00151883	-0.949152	0.032	0.06	1	BCS1L
B3GAT1	0.00151993	2.7761	0.013	0.002	1	B3GAT1
KLF4	0.00152233	2.52817	0.013	0.002	1	KLF4
RASGEF1A	0.00152833	2.28306	0.015	0.003	1	RASGEF1A
MPHOSPH10	0.00152841	-0.416053	0.142	0.193	1	MPHOSPH10
RIPK2	0.00153102	0.90569	0.08	0.047	1	RIPK2
CFAP54	0.00153187	2.2006	0.015	0.003	1	CFAP54
CYP4F22	0.00153187	2.2006	0.015	0.003	1	CYP4F22
CRYBG3	0.00153816	-1.35399	0.015	0.037	1	CRYBG3
ITGA1	0.00153942	2.11313	0.013	0.002	1	ITGA1
TRIR	0.00153944	0.158736	0.838	0.835	1	TRIR
PPP1R3E	0.00154153	-0.623833	0.058	0.094	1	PPP1R3E
MIF4GD	0.00154257	-0.411289	0.197	0.252	1	MIF4GD
PNP	0.00154333	0.463629	0.3	0.248	1	PNP
LRRC8D	0.00154654	-0.382395	0.151	0.204	1	LRRC8D
RSAD1	0.00154926	-0.486688	0.14	0.19	1	RSAD1
PARL	0.00155683	0.549865	0.121	0.08	1	PARL
ASXL2	0.00156171	0.424593	0.309	0.256	1	ASXL2
CD53	0.0015723	0.150558	0.769	0.719	1	CD53
TXNDC17	0.00157555	0.336031	0.364	0.305	1	TXNDC17
UXT	0.00158639	-0.167916	0.573	0.641	1	UXT
TRPC1	0.00159381	-1.19353	0.015	0.037	1	TRPC1
CD9	0.00159652	1.58706	0.022	0.006	1	CD9
RNF144A	0.00159672	-0.970932	0.02	0.044	1	RNF144A
BCKDHB	0.00160642	-0.655542	0.075	0.114	1	BCKDHB
ZNF92	0.00161224	-0.656942	0.104	0.147	1	ZNF92
ZNF780A	0.00162045	0.844315	0.073	0.042	1	ZNF780A
EHD4	0.00163021	0.465035	0.191	0.141	1	EHD4
CEACAM4	0.00163352	-2.82547	0.002	0.014	1	CEACAM4
FLOT1	0.00163932	-0.390563	0.168	0.222	1	FLOT1
TMUB1	0.0016441	-0.338705	0.285	0.343	1	TMUB1
ATP6V0A1	0.00165238	1.11313	0.044	0.02	1	ATP6V0A1
BROX	0.00165354	0.52817	0.192	0.144	1	BROX
GNAS	0.00166002	0.151796	0.937	0.909	1	GNAS
SACM1L	0.00166056	0.500903	0.238	0.188	1	SACM1L
HLA-F	0.00166792	0.237532	0.747	0.724	1	HLA-F
ADGRG5	0.00170178	1.7912	0.025	0.008	1	ADGRG5
NECAP1	0.00170927	0.473804	0.19	0.141	1	NECAP1
ZNF580	0.00171247	-0.360185	0.162	0.217	1	ZNF580
LIX1L-AS1	0.00171817	1.64919	0.025	0.008	1	LIX1L-AS1
ZNF208	0.00172217	-1.09123	0.017	0.04	1	ZNF208
TMEM161B-DT	0.0017262	-0.750806	0.041	0.073	1	TMEM161B-DT
AC008267.5	0.00172641	1.64919	0.025	0.008	1	AC008267.5
CNOT8	0.00173331	-0.273449	0.316	0.381	1	CNOT8
B4GALT3	0.00174308	-0.311959	0.239	0.3	1	B4GALT3
GLOD4	0.00174692	-0.32678	0.282	0.343	1	GLOD4
PHF6	0.00174798	-0.497825	0.098	0.142	1	PHF6
AC005670.3	0.00175048	0.863154	0.062	0.034	1	AC005670.3
CSDE1	0.00175267	-0.164433	0.671	0.736	1	CSDE1
TPD52	0.0017543	0.707493	0.13	0.089	1	TPD52
AL645568.1	0.00175992	0.893819	0.058	0.03	1	AL645568.1
GLIPR2	0.00176788	0.345793	0.342	0.284	1	GLIPR2
AL136962.1	0.00177532	1.4757	0.028	0.01	1	AL136962.1
CHKB	0.00177611	0.359544	0.391	0.337	1	CHKB
ATG13	0.00177882	-0.424525	0.166	0.218	1	ATG13
SEC61G	0.00178163	0.262613	0.62	0.595	1	SEC61G
RP2	0.00179595	0.987601	0.059	0.031	1	RP2
ZNF517	0.00179923	-1.35635	0.012	0.031	1	ZNF517
RPUSD4	0.00180323	-0.61622	0.069	0.107	1	RPUSD4
SREBF2-AS1	0.00180559	0.893351	0.069	0.039	1	SREBF2-AS1
FGL2	0.0018064	0.978831	0.063	0.035	1	FGL2
LRP10	0.00181032	-0.231866	0.474	0.534	1	LRP10
G3BP2	0.00181079	0.327451	0.432	0.376	1	G3BP2
KLF12	0.00181809	-0.347075	0.271	0.331	1	KLF12
RNF24	0.00182202	0.785558	0.089	0.055	1	RNF24
YWHAZ	0.00182239	0.134694	0.959	0.948	1	YWHAZ
MYBL1	0.00182554	0.89074	0.099	0.063	1	MYBL1
SULT1B1	0.00182581	-1.02889	0.027	0.053	1	SULT1B1
SUMO3	0.00183431	-0.349495	0.267	0.326	1	SUMO3
AL021155.5	0.00183603	2.00622	0.02	0.005	1	AL021155.5
DYNC1I2	0.00184767	0.477186	0.232	0.181	1	DYNC1I2
VARS2	0.00184967	-0.761337	0.042	0.074	1	VARS2
SORL1-AS1	0.00187909	-1.69422	0.007	0.023	1	SORL1-AS1
PPIB	0.00188242	0.176972	0.853	0.813	1	PPIB
DHX15	0.00188371	0.372345	0.302	0.247	1	DHX15
ARV1	0.0019014	-0.563253	0.099	0.142	1	ARV1
LAT2	0.00190141	1.41799	0.035	0.014	1	LAT2
DTX1	0.00190609	-1.5243	0.007	0.023	1	DTX1
MYO1C	0.00190907	0.807506	0.076	0.044	1	MYO1C
TSPYL4	0.00191749	-0.566877	0.083	0.123	1	TSPYL4
SLMAP	0.00192353	-0.38977	0.183	0.238	1	SLMAP
S100A10	0.00192429	-0.142971	0.847	0.894	1	S100A10
NUAK2	0.00192589	-0.821279	0.04	0.071	1	NUAK2
QARS	0.00192957	0.503592	0.16	0.114	1	QARS
DNAJC1	0.00193002	0.430991	0.26	0.208	1	DNAJC1
HIVEP3	0.00193391	0.503279	0.194	0.145	1	HIVEP3
ZFYVE28	0.00194397	0.52817	0.166	0.121	1	ZFYVE28
DPEP2	0.00195915	-0.556719	0.112	0.157	1	DPEP2
CLSTN3	0.00196019	0.438533	0.18	0.132	1	CLSTN3
TRAF4	0.00196921	0.850098	0.076	0.044	1	TRAF4
AC087623.2	0.00197233	1.22861	0.035	0.014	1	AC087623.2
NACC2	0.00197984	0.987601	0.05	0.025	1	NACC2
RALGPS2	0.00198749	-1.44146	0.013	0.034	1	RALGPS2
TMEM229B	0.0019892	0.829339	0.064	0.035	1	TMEM229B
TAF9	0.00200461	-0.329688	0.226	0.285	1	TAF9
SKP1	0.00200627	-0.119764	0.765	0.825	1	SKP1
MARCH9	0.0020096	0.685711	0.098	0.062	1	MARCH9
PTPN1	0.00202009	0.33665	0.44	0.39	1	PTPN1
TMEM245	0.00202648	-0.47183	0.154	0.204	1	TMEM245
GOLGA7	0.00204023	-0.246802	0.375	0.438	1	GOLGA7
MAPRE1	0.00204032	0.350171	0.303	0.246	1	MAPRE1
CITED2	0.00204977	0.675206	0.535	0.517	1	CITED2
SFI1	0.00205056	-0.329386	0.155	0.209	1	SFI1
TGIF2	0.00205804	0.624633	0.119	0.08	1	TGIF2
LAMTOR4	0.00205856	-0.151686	0.593	0.657	1	LAMTOR4
DANCR	0.00206503	-0.353567	0.239	0.295	1	DANCR
NPC1	0.0020853	0.588711	0.13	0.089	1	NPC1
CHD2	0.00209187	0.329944	0.461	0.41	1	CHD2
CXCR5	0.00210441	-0.906767	0.03	0.057	1	CXCR5
CYRIB	0.00211454	-0.177318	0.185	0.246	1	CYRIB
NOB1	0.00211924	-0.363498	0.204	0.26	1	NOB1
SPATA1	0.00212763	-2.69422	0.001	0.012	1	SPATA1
NBEAL2	0.00213212	0.385212	0.302	0.248	1	NBEAL2
JDP2	0.00214004	1.9876	0.018	0.004	1	JDP2
PHLDA1-AS1	0.00214004	2.05173	0.018	0.004	1	PHLDA1-AS1
U2AF1L4	0.00214123	-0.400879	0.217	0.272	1	U2AF1L4
TSR3	0.00214365	-0.298562	0.286	0.347	1	TSR3
TRPM2	0.00214679	1.92049	0.018	0.004	1	TRPM2
MAX	0.0021546	-0.180544	0.489	0.558	1	MAX
AGFG1	0.00216267	0.43751	0.329	0.279	1	AGFG1
C1orf131	0.00216296	-0.417382	0.163	0.215	1	C1orf131
LYN	0.00216464	1.82934	0.018	0.004	1	LYN
TLCD1	0.0021737	1.6537	0.026	0.009	1	TLCD1
AMPD2	0.0021779	0.584023	0.133	0.092	1	AMPD2
GTPBP1	0.00219814	0.586068	0.14	0.098	1	GTPBP1
GRAMD1A	0.00220088	-0.282409	0.351	0.411	1	GRAMD1A
PCCA	0.00220281	0.707493	0.071	0.041	1	PCCA
HDAC1	0.00220701	-0.191158	0.431	0.504	1	HDAC1
LEO1	0.00221115	0.518771	0.176	0.13	1	LEO1
FAM219B	0.0022132	-0.460942	0.118	0.164	1	FAM219B
ARMC7	0.0022255	0.844315	0.073	0.043	1	ARMC7
KDELR1	0.00222911	-0.278059	0.345	0.404	1	KDELR1
SAMD9L	0.00223685	0.380696	0.395	0.347	1	SAMD9L
JMJD6	0.00223861	0.488424	0.157	0.113	1	JMJD6
ATP6V0D1-DT	0.00224135	-1.17637	0.015	0.036	1	ATP6V0D1-DT
VAV3	0.00224759	0.774481	0.142	0.101	1	VAV3
BORCS7	0.00224982	-0.352806	0.154	0.206	1	BORCS7
KAT8	0.00225355	-0.360008	0.193	0.248	1	KAT8
SKAP2	0.0022604	0.655026	0.084	0.051	1	SKAP2
ARNTL	0.00226092	0.438094	0.201	0.152	1	ARNTL
TESK1	0.00226134	0.578355	0.135	0.094	1	TESK1
GABPB2	0.00226988	-0.779953	0.05	0.083	1	GABPB2
DOT1L	0.00230915	0.866972	0.074	0.043	1	DOT1L
NKTR	0.00231457	0.31973	0.49	0.443	1	NKTR
CYB561	0.0023202	0.593125	0.09	0.056	1	CYB561
NCF4	0.00232255	0.38821	0.294	0.24	1	NCF4
URM1	0.00232771	-0.272158	0.25	0.312	1	URM1
H4C6	0.00232873	-1.24442	0.012	0.032	1	H4C6
LINC01003	0.00233861	-0.677414	0.068	0.105	1	LINC01003
NCOA4	0.00235005	-0.200265	0.33	0.397	1	NCOA4
ZBTB16	0.00235257	1.11313	0.036	0.015	1	ZBTB16
RSBN1L	0.00235618	0.240973	0.466	0.406	1	RSBN1L
PLEKHG2	0.00235796	0.585201	0.111	0.074	1	PLEKHG2
NRROS	0.00237867	0.594665	0.127	0.087	1	NRROS
TP73	0.00239923	2.31477	0.016	0.004	1	TP73
COQ10B	0.00240258	0.330307	0.286	0.23	1	COQ10B
ATP5F1D	0.00240302	-0.16323	0.715	0.766	1	ATP5F1D
CLN3	0.00240464	0.447868	0.173	0.126	1	CLN3
CENPS	0.00241849	2.03913	0.016	0.004	1	CENPS
AC024257.3	0.0024209	3.02002	0.011	0.001	1	AC024257.3
ANAPC16	0.00242172	0.183236	0.711	0.662	1	ANAPC16
FADS1	0.00242515	2.81357	0.011	0.001	1	FADS1
NCAM1	0.00242515	2.92049	0.011	0.001	1	NCAM1
AC007032.1	0.00242515	2.81357	0.011	0.001	1	AC007032.1
AC012615.6	0.00242531	1.96113	0.016	0.004	1	AC012615.6
MBNL1	0.00242555	0.20335	0.865	0.858	1	MBNL1
NRDC	0.00242665	0.311633	0.397	0.341	1	NRDC
AL603839.3	0.00242739	2.69809	0.011	0.001	1	AL603839.3
CCNT1	0.002434	0.448593	0.203	0.154	1	CCNT1
MFAP1	0.00244236	0.52108	0.174	0.129	1	MFAP1
ZDHHC14	0.00245846	1.32259	0.033	0.013	1	ZDHHC14
TRIM23	0.00246309	0.611383	0.103	0.067	1	TRIM23
IL12RB1	0.00246913	0.489377	0.248	0.199	1	IL12RB1
G0S2	0.0024736	2.97111	0.021	0.006	1	G0S2
DHX9	0.00247929	0.372999	0.289	0.234	1	DHX9
RARS1	0.00249614	-0.741017	0.045	0.076	1	RARS1
FOXO1	0.00250246	0.331133	0.449	0.399	1	FOXO1
STT3B	0.00250248	-0.209298	0.402	0.471	1	STT3B
SPG21	0.00251063	-0.317335	0.236	0.295	1	SPG21
SELENOW	0.00253168	-0.18811	0.562	0.626	1	SELENOW
SRGAP3	0.0025327	1.35414	0.04	0.019	1	SRGAP3
AC034102.6	0.00253317	1.69809	0.021	0.006	1	AC034102.6
LAPTM4B	0.00254048	1.19559	0.054	0.028	1	LAPTM4B
HHLA3	0.00254844	-0.910715	0.027	0.052	1	HHLA3
RALGAPA1	0.0025555	0.451548	0.256	0.206	1	RALGAPA1
DHRS13	0.00256264	-0.59015	0.071	0.108	1	DHRS13
ST6GALNAC6	0.00256896	0.388278	0.261	0.208	1	ST6GALNAC6
FKBP8	0.00257666	-0.165219	0.639	0.71	1	FKBP8
COTL1	0.00257754	0.218753	0.865	0.878	1	COTL1
MTFP1	0.00258484	0.518951	0.177	0.131	1	MTFP1
TRGV3	0.00258626	0.943207	0.053	0.028	1	TRGV3
AKAP9	0.00258691	0.260191	0.459	0.4	1	AKAP9
PCBP1	0.00259529	-0.108673	0.91	0.946	1	PCBP1
NT5DC1	0.00260759	-0.292661	0.223	0.28	1	NT5DC1
COPE	0.00260881	0.176973	0.662	0.628	1	COPE
TRAV9-2	0.00260896	0.627199	0.091	0.057	1	TRAV9-2
STIMATE	0.0026232	0.72695	0.09	0.057	1	STIMATE
DDIT3	0.00262617	0.613206	0.087	0.054	1	DDIT3
MAP11	0.00264064	0.738284	0.083	0.051	1	MAP11
MDH2	0.00264299	-0.178197	0.537	0.603	1	MDH2
CDKL2	0.00265853	2.52817	0.012	0.002	1	CDKL2
RPL39L	0.0026651	0.705957	0.083	0.051	1	RPL39L
AC091814.1	0.00266704	2.33552	0.012	0.002	1	AC091814.1
FOXN3	0.00267906	0.366165	0.337	0.285	1	FOXN3
GSTO1	0.00268301	0.236387	0.328	0.266	1	GSTO1
TOGARAM2	0.00268845	1.20624	0.03	0.012	1	TOGARAM2
AC016831.5	0.00270924	1.54609	0.024	0.008	1	AC016831.5
LSR	0.00271007	-0.454857	0.093	0.135	1	LSR
COA6-AS1	0.00271428	-0.589886	0.076	0.114	1	COA6-AS1
INPP4B	0.00271747	0.219149	0.566	0.507	1	INPP4B
CAPZA1	0.00272815	0.228481	0.582	0.541	1	CAPZA1
[truncated: 7,321 more rows]

## Sheet: CD8.cyto.DEGs.PL
row.names	p_val	avg_log2FC	pct.1	pct.2	p_val_adj	gene
DUSP4	4.47228e-108	6.08235	0.294	0.009	9.97632e-104	DUSP4
F5	1.74673e-84	8.74131	0.094	0	3.89644e-80	F5
SOCAR	9.43358e-80	8.06324	0.106	0.001	2.10435e-75	SOCAR
MYO7A	5.91629e-73	7.74131	0.082	0	1.31975e-68	MYO7A
PTPN13	1.32948e-70	6.61578	0.129	0.002	2.96568e-66	PTPN13
VDR	1.74112e-61	7.54866	0.071	0	3.88392e-57	VDR
IGHV1-24	3.63874e-60	12.6838	0.059	0	8.11694e-56	IGHV1-24
POU2AF1	3.54491e-58	7.11982	0.082	0.001	7.90764e-54	POU2AF1
FCRLA	4.37052e-50	7.32627	0.059	0	9.74931e-46	FCRLA
TCL1A	1.00448e-47	8.38516	0.071	0.001	2.24069e-43	TCL1A
ADAM19	1.46264e-45	4.59692	0.235	0.016	3.2627e-41	ADAM19
BASP1	1.64629e-44	6.27182	0.082	0.001	3.67238e-40	BASP1
VPREB3	6.48541e-43	7.91123	0.059	0	1.4467e-38	VPREB3
FCER2	6.6508e-43	7.61578	0.059	0	1.48359e-38	FCER2
IGHV3-15	6.87775e-43	7.47827	0.059	0	1.53422e-38	IGHV3-15
IL26	8.01557e-43	6.22674	0.071	0.001	1.78803e-38	IL26
CCR4	3.14154e-39	5.32627	0.094	0.002	7.00784e-35	CCR4
SMOX	8.46862e-39	7.32627	0.047	0	1.88909e-34	SMOX
CLEC17A	8.67477e-37	8.06324	0.035	0	1.93508e-32	CLEC17A
SLC2A5	8.67477e-37	8.06324	0.035	0	1.93508e-32	SLC2A5
IGHV5-78	8.67479e-37	7.74131	0.035	0	1.93509e-32	IGHV5-78
TLR10	8.67479e-37	7.74131	0.035	0	1.93509e-32	TLR10
CCN2	8.67479e-37	7.74131	0.035	0	1.93509e-32	CCN2
CD79A	8.73403e-36	6.41938	0.118	0.005	1.9483e-31	CD79A
GAS2L1	1.47658e-35	5.74131	0.071	0.001	3.2938e-31	GAS2L1
MYB	1.47658e-35	5.74131	0.071	0.001	3.2938e-31	MYB
LAYN	2.80205e-33	6.32627	0.059	0.001	6.25052e-29	LAYN
GPR15	1.4892e-32	4.22346	0.153	0.01	3.32196e-28	GPR15
ENTPD1	1.87791e-32	4.86684	0.188	0.015	4.18905e-28	ENTPD1
CYBB	2.41343e-32	7.15635	0.047	0	5.38365e-28	CYBB
FCRL5	2.41343e-32	7.15635	0.047	0	5.38365e-28	FCRL5
CD19	2.45152e-32	7.32627	0.047	0	5.4686e-28	CD19
PLAT	2.45152e-32	6.74131	0.047	0	5.4686e-28	PLAT
DAPK2	4.77023e-32	3.72571	0.212	0.019	1.06409e-27	DAPK2
SNX9	8.91922e-32	4.04893	0.318	0.045	1.98961e-27	SNX9
NKG7	2.11904e-31	-1.35396	0.8	0.999	4.72694e-27	NKG7
PLEK	4.88015e-31	-3.10685	0.165	0.818	1.08862e-26	PLEK
ADAM12	7.84931e-31	4.85679	0.106	0.005	1.75095e-26	ADAM12
IGLV3-1	1.96552e-30	6.65885	0.071	0.002	4.3845e-26	IGLV3-1
FGFBP2	2.0523e-30	-2.78168	0.235	0.851	4.57806e-26	FGFBP2
GPR183	3.43845e-30	2.86567	0.376	0.063	7.67016e-26	GPR183
TNFRSF13C	4.40827e-30	5.21079	0.082	0.003	9.83354e-26	TNFRSF13C
TNFRSF18	5.45479e-30	3.91931	0.271	0.034	1.2168e-25	TNFRSF18
B2M	5.72796e-29	-0.65769	1	1	1.27774e-24	B2M
FKBP5	5.45548e-28	2.56994	0.612	0.188	1.21695e-23	FKBP5
ZNRF1	7.56009e-28	4.03605	0.176	0.016	1.68643e-23	ZNRF1
LGALS3	9.41967e-28	2.96414	0.412	0.083	2.10125e-23	LGALS3
TSPAN13	1.00172e-27	6.74131	0.047	0.001	2.23453e-23	TSPAN13
MYBL2	1.04278e-27	6.06324	0.047	0.001	2.32612e-23	MYBL2
LINC02397	1.06808e-27	7.54866	0.035	0	2.38257e-23	LINC02397
PKHD1L1	1.07757e-27	7.06324	0.035	0	2.40373e-23	PKHD1L1
LINC02908	1.08715e-27	6.74131	0.035	0	2.42511e-23	LINC02908
RGS6	1.08715e-27	6.74131	0.035	0	2.42511e-23	RGS6
DUSP16	1.30077e-27	3.27499	0.294	0.043	2.90163e-23	DUSP16
GNA15	3.92027e-27	5.23881	0.082	0.003	8.74495e-23	GNA15
LINC00926	3.93869e-27	5.32627	0.059	0.001	8.78603e-23	LINC00926
BACH2	9.09732e-27	3.51101	0.212	0.023	2.02934e-22	BACH2
AMZ1	4.47917e-25	7.32627	0.024	0	9.99169e-21	AMZ1
CD22	4.47917e-25	8.54866	0.024	0	9.99169e-21	CD22
GLDC	4.47917e-25	7.32627	0.024	0	9.99169e-21	GLDC
KLHL14	4.47917e-25	7.32627	0.024	0	9.99169e-21	KLHL14
PAX5	4.47917e-25	8.32627	0.024	0	9.99169e-21	PAX5
TEAD3	4.47917e-25	7.32627	0.024	0	9.99169e-21	TEAD3
VWDE	4.47917e-25	7.32627	0.024	0	9.99169e-21	VWDE
AC019197.1	4.47917e-25	7.32627	0.024	0	9.99169e-21	AC019197.1
IGHV3-11	4.47917e-25	7.32627	0.024	0	9.99169e-21	IGHV3-11
AICDA	4.47917e-25	7.32627	0.024	0	9.99169e-21	AICDA
IL22	4.47917e-25	8.32627	0.024	0	9.99169e-21	IL22
ODAPH	4.47917e-25	7.74131	0.024	0	9.99169e-21	ODAPH
LINC01887	4.47917e-25	7.32627	0.024	0	9.99169e-21	LINC01887
CX3CR1	5.02003e-25	-3.42881	0.118	0.711	1.11982e-20	CX3CR1
LMO2	2.80165e-24	6.74131	0.047	0.001	6.24965e-20	LMO2
FCRL1	2.93561e-24	6.22674	0.047	0.001	6.54846e-20	FCRL1
ETV1	3.07601e-24	5.74131	0.047	0.001	6.86165e-20	ETV1
METTL27	3.07601e-24	5.74131	0.047	0.001	6.86165e-20	METTL27
PLXNB2	3.07601e-24	5.74131	0.047	0.001	6.86165e-20	PLXNB2
CXCR6	4.16734e-24	3.5824	0.306	0.054	9.29608e-20	CXCR6
LTB	6.36444e-24	1.5827	0.659	0.21	1.41972e-19	LTB
SLC27A2	6.90805e-24	4.20074	0.106	0.006	1.54098e-19	SLC27A2
ITGA1	1.41601e-23	4.90481	0.094	0.005	3.15869e-19	ITGA1
GRAMD1B	2.58889e-23	3.38376	0.2	0.024	5.77503e-19	GRAMD1B
CEBPD	4.98379e-23	3.19574	0.353	0.073	1.11173e-18	CEBPD
CCR7	5.01142e-23	4.31681	0.118	0.008	1.1179e-18	CCR7
CAPG	1.14964e-22	3.61203	0.176	0.019	2.5645e-18	CAPG
GPX1	2.19379e-22	2.61203	0.365	0.076	4.89369e-18	GPX1
IGHV3-48	2.82123e-22	6.83442	0.071	0.003	6.29332e-18	IGHV3-48
BLNK	3.17842e-22	6.32627	0.035	0	7.09009e-18	BLNK
PPARG	3.2009e-22	6.15635	0.035	0	7.14026e-18	PPARG
PFKFB3	4.77296e-22	3.02083	0.306	0.057	1.0647e-17	PFKFB3
RGS1	5.00629e-22	2.36563	0.553	0.174	1.11675e-17	RGS1
CST7	1.20115e-21	-1.11716	0.812	0.991	2.67941e-17	CST7
IL7R	1.42998e-21	2.53719	0.647	0.24	3.18986e-17	IL7R
GAB1	1.46818e-21	5.9637	0.047	0.001	3.27506e-17	GAB1
TCL6	1.50662e-21	5.74131	0.047	0.001	3.36082e-17	TCL6
HAVCR2	1.51726e-21	2.78711	0.353	0.077	3.38455e-17	HAVCR2
KLHL6	2.40942e-21	3.41938	0.165	0.018	5.3747e-17	KLHL6
ADCY3	7.44041e-21	3.85378	0.106	0.007	1.65973e-16	ADCY3
H1-10	1.21912e-20	2.3116	0.424	0.108	2.71949e-16	H1-10
SLC9A3R1	1.50827e-20	-1.63243	0.471	0.852	3.36451e-16	SLC9A3R1
EFHD2	1.72771e-20	-1.30222	0.682	0.937	3.854e-16	EFHD2
BBLN	3.07365e-20	2.17792	0.459	0.127	6.8564e-16	BBLN
MT-ATP8	4.48106e-20	1.54432	0.894	0.647	9.99589e-16	MT-ATP8
GK	1.07348e-19	3.67092	0.212	0.032	2.39461e-15	GK
PDCD1	1.58396e-19	2.48917	0.306	0.062	3.53334e-15	PDCD1
IL2RA	2.50232e-19	4.80271	0.082	0.005	5.58191e-15	IL2RA
CHASERR	2.83455e-19	1.92972	0.482	0.137	6.32304e-15	CHASERR
ADSS2	2.88266e-19	2.46423	0.353	0.082	6.43036e-15	ADSS2
RCAN3	3.11776e-19	2.79135	0.212	0.032	6.95479e-15	RCAN3
ITGB2	4.07703e-19	-1.1331	0.624	0.935	9.09463e-15	ITGB2
CD4	4.73595e-19	3.39081	0.212	0.033	1.05645e-14	CD4
ABCG1	5.10638e-19	3.47122	0.153	0.017	1.13908e-14	ABCG1
H3-3A	6.08321e-19	1.64603	0.6	0.206	1.35698e-14	H3-3A
IER2	6.89652e-19	-1.73905	0.494	0.856	1.53841e-14	IER2
IL12RB2	7.53754e-19	3.50684	0.141	0.015	1.6814e-14	IL12RB2
COBLL1	1.41334e-18	6.54866	0.035	0.001	3.15274e-14	COBLL1
LRRK2	1.43839e-18	5.74131	0.035	0.001	3.20862e-14	LRRK2
PKIG	1.43839e-18	5.74131	0.035	0.001	3.20862e-14	PKIG
MEF2C	1.50694e-18	5.15635	0.059	0.002	3.36154e-14	MEF2C
CD28	2.96817e-18	3.4101	0.2	0.031	6.6211e-14	CD28
PDE4B	5.02059e-18	2.22083	0.435	0.129	1.11994e-13	PDE4B
NCF1	5.6287e-18	3.27883	0.247	0.046	1.25559e-13	NCF1
ARL4C	6.33619e-18	-1.12386	0.729	0.958	1.41341e-13	ARL4C
CEACAM1	1.29042e-17	5.32627	0.047	0.002	2.87854e-13	CEACAM1
TRBV7-9	1.72937e-17	2.97577	0.129	0.014	3.85771e-13	TRBV7-9
IGKV3-20	1.91703e-17	3.99715	0.094	0.007	4.27633e-13	IGKV3-20
H3-3B	2.36231e-17	1.32312	0.624	0.211	5.26961e-13	H3-3B
PLA2G2C	2.44984e-17	4.08923	0.071	0.004	5.46486e-13	PLA2G2C
RPLP1	3.05857e-17	0.658621	1	1	6.82276e-13	RPLP1
ETS1	4.73256e-17	0.999729	0.965	0.832	1.05569e-12	ETS1
CD1C	5.84501e-17	6.74131	0.024	0	1.30385e-12	CD1C
CD80	5.84501e-17	6.74131	0.024	0	1.30385e-12	CD80
CCR3	5.89126e-17	6.32627	0.024	0	1.31416e-12	CCR3
CDK14	5.89126e-17	6.32627	0.024	0	1.31416e-12	CDK14
LINC01948	5.89126e-17	6.32627	0.024	0	1.31416e-12	LINC01948
MYG1-AS1	5.89126e-17	6.32627	0.024	0	1.31416e-12	MYG1-AS1
RASSF6	5.89126e-17	6.32627	0.024	0	1.31416e-12	RASSF6
HRH4	5.89126e-17	6.32627	0.024	0	1.31416e-12	HRH4
WDFY4	5.93787e-17	6.15635	0.024	0	1.32456e-12	WDFY4
H3F3B	7.48544e-17	-1.63885	0.365	0.784	1.66978e-12	H3F3B
GZMH	2.29359e-16	-1.10533	0.553	0.951	5.1163e-12	GZMH
BLK	3.95043e-16	4.04087	0.094	0.008	8.81223e-12	BLK
CLNK	4.05073e-16	4.74131	0.047	0.002	9.03597e-12	CLNK
IFNGR2	5.90878e-16	5.41938	0.035	0.001	1.31807e-11	IFNGR2
IGLV1-47	5.90878e-16	5.41938	0.035	0.001	1.31807e-11	IGLV1-47
NIBAN3	5.90878e-16	5.41938	0.035	0.001	1.31807e-11	NIBAN3
SCML1	5.90878e-16	5.41938	0.035	0.001	1.31807e-11	SCML1
HECW2-AS1	6.07552e-16	3.9637	0.071	0.004	1.35527e-11	HECW2-AS1
MS4A1	6.7548e-16	4.79253	0.129	0.015	1.50679e-11	MS4A1
MTRNR2L12	1.39628e-15	0.959408	1	0.999	3.11468e-11	MTRNR2L12
RAB3GAP1	2.14602e-15	2.47697	0.224	0.042	4.78712e-11	RAB3GAP1
IGHM	2.14652e-15	4.06888	0.094	0.008	4.78824e-11	IGHM
GRAMD1C	2.34984e-15	4.28188	0.071	0.005	5.24178e-11	GRAMD1C
CPNE7	2.51364e-15	4.0251	0.071	0.005	5.60718e-11	CPNE7
MAL	3.12759e-15	2.53967	0.141	0.018	6.97672e-11	MAL
FCGR3A	3.86475e-15	-1.31087	0.306	0.797	8.62111e-11	FCGR3A
CTLA4	4.13468e-15	2.86151	0.365	0.111	9.22322e-11	CTLA4
FHIP2A	5.36027e-15	3.07293	0.2	0.036	1.19572e-10	FHIP2A
H2AZ2	6.46462e-15	2.18019	0.376	0.113	1.44206e-10	H2AZ2
PLEKHN1	9.40319e-15	4.0251	0.071	0.005	2.09757e-10	PLEKHN1
IGHV3-23	1.01155e-14	4.4612	0.059	0.003	2.25647e-10	IGHV3-23
BICDL1	1.18002e-14	2.6163	0.235	0.049	2.63228e-10	BICDL1
SELL	1.78038e-14	2.47253	0.353	0.103	3.97149e-10	SELL
ABTB2	3.25653e-14	3.9637	0.071	0.005	7.26434e-10	ABTB2
FMNL1-DT	3.47971e-14	2.67419	0.188	0.033	7.76219e-10	FMNL1-DT
ADGRG1	3.76775e-14	-1.53502	0.259	0.703	8.40472e-10	ADGRG1
NR4A2	4.02681e-14	-1.89847	0.235	0.662	8.98261e-10	NR4A2
TNIP3	4.39655e-14	3.28188	0.129	0.017	9.80738e-10	TNIP3
PRSS23	4.44059e-14	-2.2126	0.165	0.588	9.90563e-10	PRSS23
ADAM28	5.07511e-14	4.65385	0.059	0.004	1.1321e-09	ADAM28
OSBPL10	5.20215e-14	5.74131	0.035	0.001	1.16044e-09	OSBPL10
IL9R	5.43379e-14	5.15635	0.035	0.001	1.21212e-09	IL9R
SLC7A5	5.98291e-14	2.12087	0.459	0.177	1.33461e-09	SLC7A5
TRBV5-1	8.50171e-14	4.55688	0.094	0.009	1.89648e-09	TRBV5-1
ITGB1	1.36237e-13	-1.17022	0.6	0.875	3.03904e-09	ITGB1
MAST4	1.42798e-13	2.87414	0.2	0.04	3.1854e-09	MAST4
FCRL6	1.44286e-13	-2.28844	0.106	0.536	3.2186e-09	FCRL6
PDE4D	1.5234e-13	2.08121	0.529	0.24	3.39826e-09	PDE4D
CCL4	1.82304e-13	-1.40712	0.694	0.955	4.06666e-09	CCL4
SMAP2	1.99113e-13	1.58855	0.729	0.438	4.44161e-09	SMAP2
ARHGEF10L	2.62493e-13	6.74131	0.012	0	5.85543e-09	ARHGEF10L
CA10	2.62493e-13	7.32627	0.012	0	5.85543e-09	CA10
CD163	2.62493e-13	6.74131	0.012	0	5.85543e-09	CD163
CEACAM4	2.62493e-13	6.74131	0.012	0	5.85543e-09	CEACAM4
CR2	2.62493e-13	6.74131	0.012	0	5.85543e-09	CR2
DBH-AS1	2.62493e-13	7.32627	0.012	0	5.85543e-09	DBH-AS1
DTNB-AS1	2.62493e-13	6.74131	0.012	0	5.85543e-09	DTNB-AS1
EDN3	2.62493e-13	6.74131	0.012	0	5.85543e-09	EDN3
EPB41L3	2.62493e-13	6.74131	0.012	0	5.85543e-09	EPB41L3
FAM114A1	2.62493e-13	6.74131	0.012	0	5.85543e-09	FAM114A1
GDF7	2.62493e-13	6.74131	0.012	0	5.85543e-09	GDF7
GPM6A	2.62493e-13	6.74131	0.012	0	5.85543e-09	GPM6A
HTR3A	2.62493e-13	6.74131	0.012	0	5.85543e-09	HTR3A
IGHV1-18	2.62493e-13	6.74131	0.012	0	5.85543e-09	IGHV1-18
IGHV6-1	2.62493e-13	6.74131	0.012	0	5.85543e-09	IGHV6-1
KCNH8	2.62493e-13	6.74131	0.012	0	5.85543e-09	KCNH8
LINC00865	2.62493e-13	7.32627	0.012	0	5.85543e-09	LINC00865
LINC00877	2.62493e-13	6.74131	0.012	0	5.85543e-09	LINC00877
LINC01781	2.62493e-13	6.74131	0.012	0	5.85543e-09	LINC01781
LINC02625	2.62493e-13	6.74131	0.012	0	5.85543e-09	LINC02625
LRRC2	2.62493e-13	6.74131	0.012	0	5.85543e-09	LRRC2
MARCO	2.62493e-13	6.74131	0.012	0	5.85543e-09	MARCO
MOXD1	2.62493e-13	6.74131	0.012	0	5.85543e-09	MOXD1
OLFML3	2.62493e-13	6.74131	0.012	0	5.85543e-09	OLFML3
P2RY12	2.62493e-13	6.74131	0.012	0	5.85543e-09	P2RY12
PARM1	2.62493e-13	6.74131	0.012	0	5.85543e-09	PARM1
PHEX	2.62493e-13	6.74131	0.012	0	5.85543e-09	PHEX
PLD4	2.62493e-13	6.74131	0.012	0	5.85543e-09	PLD4
PNOC	2.62493e-13	6.74131	0.012	0	5.85543e-09	PNOC
PRCD	2.62493e-13	6.74131	0.012	0	5.85543e-09	PRCD
PRSS3	2.62493e-13	6.74131	0.012	0	5.85543e-09	PRSS3
ROBO1	2.62493e-13	6.74131	0.012	0	5.85543e-09	ROBO1
SH3BGRL2	2.62493e-13	6.74131	0.012	0	5.85543e-09	SH3BGRL2
SH3PXD2B	2.62493e-13	6.74131	0.012	0	5.85543e-09	SH3PXD2B
SIGLEC14	2.62493e-13	6.74131	0.012	0	5.85543e-09	SIGLEC14
SLC7A4	2.62493e-13	6.74131	0.012	0	5.85543e-09	SLC7A4
SLC44A3	2.62493e-13	6.74131	0.012	0	5.85543e-09	SLC44A3
SLCO4A1	2.62493e-13	6.74131	0.012	0	5.85543e-09	SLCO4A1
SMIM43	2.62493e-13	6.74131	0.012	0	5.85543e-09	SMIM43
SSPN	2.62493e-13	6.74131	0.012	0	5.85543e-09	SSPN
THBS1-AS1	2.62493e-13	6.74131	0.012	0	5.85543e-09	THBS1-AS1
TNS3	2.62493e-13	6.74131	0.012	0	5.85543e-09	TNS3
TTC36	2.62493e-13	6.74131	0.012	0	5.85543e-09	TTC36
WNT16	2.62493e-13	7.32627	0.012	0	5.85543e-09	WNT16
ZNF608	2.62493e-13	6.74131	0.012	0	5.85543e-09	ZNF608
OR2L2	2.62493e-13	6.74131	0.012	0	5.85543e-09	OR2L2
AC012368.1	2.62493e-13	6.74131	0.012	0	5.85543e-09	AC012368.1
SLC9C1	2.62493e-13	6.74131	0.012	0	5.85543e-09	SLC9C1
MME	2.62493e-13	6.74131	0.012	0	5.85543e-09	MME
LINC02202	2.62493e-13	6.74131	0.012	0	5.85543e-09	LINC02202
CNR1	2.62493e-13	6.74131	0.012	0	5.85543e-09	CNR1
LINC01013	2.62493e-13	6.74131	0.012	0	5.85543e-09	LINC01013
RIMS2	2.62493e-13	6.74131	0.012	0	5.85543e-09	RIMS2
AC012236.1	2.62493e-13	6.74131	0.012	0	5.85543e-09	AC012236.1
AC126696.1	2.62493e-13	6.74131	0.012	0	5.85543e-09	AC126696.1
AL079338.1	2.62493e-13	6.74131	0.012	0	5.85543e-09	AL079338.1
CU638689.5	2.62493e-13	6.74131	0.012	0	5.85543e-09	CU638689.5
AP001059.2	2.62493e-13	6.74131	0.012	0	5.85543e-09	AP001059.2
XKRX	2.62493e-13	6.74131	0.012	0	5.85543e-09	XKRX
SEMA3G	2.62493e-13	6.74131	0.012	0	5.85543e-09	SEMA3G
C2CD4B	2.62493e-13	6.74131	0.012	0	5.85543e-09	C2CD4B
AC015712.1	2.62493e-13	6.74131	0.012	0	5.85543e-09	AC015712.1
AC234775.3	2.62493e-13	6.74131	0.012	0	5.85543e-09	AC234775.3
THEM5	2.62493e-13	6.74131	0.012	0	5.85543e-09	THEM5
SCG5	2.62493e-13	6.74131	0.012	0	5.85543e-09	SCG5
HCG20	2.62493e-13	6.74131	0.012	0	5.85543e-09	HCG20
AL132996.1	2.62493e-13	6.74131	0.012	0	5.85543e-09	AL132996.1
SLC16A9	2.62493e-13	6.74131	0.012	0	5.85543e-09	SLC16A9
RGMA	2.62493e-13	6.74131	0.012	0	5.85543e-09	RGMA
AC092068.3	2.62493e-13	6.74131	0.012	0	5.85543e-09	AC092068.3
KIAA1211	2.62493e-13	6.74131	0.012	0	5.85543e-09	KIAA1211
AC016168.1	2.62493e-13	7.32627	0.012	0	5.85543e-09	AC016168.1
LINC00907	2.62493e-13	6.74131	0.012	0	5.85543e-09	LINC00907
B4GALNT2	2.62493e-13	7.32627	0.012	0	5.85543e-09	B4GALNT2
MS4A2	2.62493e-13	6.74131	0.012	0	5.85543e-09	MS4A2
OLFM4	2.62493e-13	6.74131	0.012	0	5.85543e-09	OLFM4
RNF207-AS1	2.62493e-13	6.74131	0.012	0	5.85543e-09	RNF207-AS1
SIAH3	2.62493e-13	6.74131	0.012	0	5.85543e-09	SIAH3
SPINK1	2.62493e-13	6.74131	0.012	0	5.85543e-09	SPINK1
COL16A1	2.62493e-13	6.74131	0.012	0	5.85543e-09	COL16A1
OR2T2	2.62493e-13	6.74131	0.012	0	5.85543e-09	OR2T2
ANKRD30BL	2.62493e-13	6.74131	0.012	0	5.85543e-09	ANKRD30BL
MYRIP	2.62493e-13	6.74131	0.012	0	5.85543e-09	MYRIP
AC024560.1	2.62493e-13	6.74131	0.012	0	5.85543e-09	AC024560.1
TUBB2B	2.62493e-13	6.74131	0.012	0	5.85543e-09	TUBB2B
AC002480.1	2.62493e-13	6.74131	0.012	0	5.85543e-09	AC002480.1
AC036214.4	2.62493e-13	7.32627	0.012	0	5.85543e-09	AC036214.4
AL157895.1	2.62493e-13	6.74131	0.012	0	5.85543e-09	AL157895.1
IGHV2-70	2.62493e-13	6.74131	0.012	0	5.85543e-09	IGHV2-70
CTRB1	2.62493e-13	7.32627	0.012	0	5.85543e-09	CTRB1
ARHGAP27P1-BPTFP1-KPNA2P3	2.91083e-13	4.21079	0.071	0.005	6.49318e-09	ARHGAP27P1-BPTFP1-KPNA2P3
GADD45B	3.30433e-13	-2.09961	0.235	0.623	7.37097e-09	GADD45B
KLF6	3.5079e-13	-0.80963	0.8	0.96	7.82507e-09	KLF6
FURIN	5.42636e-13	3.11126	0.282	0.08	1.21046e-08	FURIN
MTRNR2L8	6.50837e-13	2.09893	0.318	0.092	1.45182e-08	MTRNR2L8
HLA-DOB	6.7984e-13	4.84822	0.047	0.002	1.51652e-08	HLA-DOB
GPR34	6.95217e-13	6.15635	0.024	0	1.55082e-08	GPR34
ADTRP	6.99322e-13	6.06324	0.024	0	1.55998e-08	ADTRP
ARHGAP24	7.03449e-13	5.74131	0.024	0	1.56918e-08	ARHGAP24
GNG11	7.03449e-13	5.74131	0.024	0	1.56918e-08	GNG11
KIAA1217	7.03449e-13	5.74131	0.024	0	1.56918e-08	KIAA1217
RAB31	7.03449e-13	5.74131	0.024	0	1.56918e-08	RAB31
SHISA8	7.03449e-13	5.74131	0.024	0	1.56918e-08	SHISA8
PRANCR	9.07676e-13	3.29652	0.094	0.01	2.02475e-08	PRANCR
GRK3	9.68995e-13	4.30074	0.059	0.004	2.16154e-08	GRK3
ANXA1	1.16884e-12	-1.0757	0.565	0.884	2.60733e-08	ANXA1
SCIMP	1.75722e-12	5.51892	0.035	0.001	3.91982e-08	SCIMP
IGLV3-25	1.79834e-12	5.25588	0.035	0.001	4.01157e-08	IGLV3-25
IGLC3	1.86183e-12	4.74131	0.035	0.001	4.15319e-08	IGLC3
NPDC1	1.99593e-12	2.59244	0.188	0.038	4.45232e-08	NPDC1
ZEB2	2.18187e-12	-1.18369	0.494	0.832	4.86709e-08	ZEB2
H2AC17	2.26348e-12	3.59447	0.071	0.006	5.04915e-08	H2AC17
BEX3	3.30802e-12	4.41938	0.059	0.004	7.37921e-08	BEX3
SUSD3	3.35322e-12	2.59692	0.176	0.034	7.48002e-08	SUSD3
AFF3	4.23549e-12	5.3628	0.047	0.003	9.44812e-08	AFF3
CTSW	5.02588e-12	-0.870076	0.706	0.952	1.12112e-07	CTSW
H3F3A	5.13274e-12	-1.25085	0.318	0.749	1.14496e-07	H3F3A
DPP4	5.79093e-12	2.49338	0.141	0.023	1.29178e-07	DPP4
ATP5MK	6.64093e-12	1.61137	0.412	0.144	1.48139e-07	ATP5MK
COTL1	6.99835e-12	1.57599	0.624	0.319	1.56112e-07	COTL1
GPR171	8.01606e-12	1.75073	0.4	0.144	1.78814e-07	GPR171
CAMK4	8.9277e-12	1.83099	0.412	0.156	1.9915e-07	CAMK4
FHIP2B	9.7672e-12	2.75196	0.153	0.027	2.17877e-07	FHIP2B
PASK	1.01682e-11	2.84968	0.153	0.027	2.26822e-07	PASK
NCF4	1.03391e-11	2.43919	0.2	0.044	2.30635e-07	NCF4
SYTL3	1.04702e-11	1.04849	0.847	0.603	2.33558e-07	SYTL3
TSPAN18	1.24301e-11	3.69691	0.071	0.006	2.77278e-07	TSPAN18
CENPM	1.26317e-11	2.97079	0.141	0.024	2.81775e-07	CENPM
ZNF683	1.27806e-11	-3.62907	0.059	0.43	2.85097e-07	ZNF683
TPT1	1.3274e-11	0.44372	1	1	2.96103e-07	TPT1
ITM2C	1.35767e-11	2.50725	0.188	0.04	3.02855e-07	ITM2C
DENND6B	1.70743e-11	2.99715	0.106	0.014	3.80876e-07	DENND6B
TGFBR3	1.75066e-11	-1.70725	0.224	0.606	3.90519e-07	TGFBR3
HLA-E	1.99639e-11	-0.480379	1	0.999	4.45334e-07	HLA-E
SRGAP3	2.37751e-11	4.51892	0.047	0.003	5.30351e-07	SRGAP3
CLIC5	2.38278e-11	3.11328	0.106	0.014	5.31528e-07	CLIC5
EMP3	4.2648e-11	-0.854079	0.753	0.939	9.51349e-07	EMP3
HIST1H4C	4.3456e-11	-1.7412	0.212	0.598	9.69372e-07	HIST1H4C
TBX21	4.77096e-11	-1.14961	0.376	0.728	1.06426e-06	TBX21
HLA-A	5.08752e-11	-0.36781	1	1	1.13487e-06	HLA-A
CRYBG1	5.19122e-11	1.76797	0.541	0.273	1.15801e-06	CRYBG1
CD8A	6.42943e-11	-0.888921	0.612	0.901	1.43421e-06	CD8A
ZFP36L2	6.51264e-11	0.957549	0.976	0.951	1.45277e-06	ZFP36L2
HLA-C	6.90714e-11	-0.419632	1	1	1.54078e-06	HLA-C
TRAT1	1.22475e-10	1.89331	0.247	0.067	2.73205e-06	TRAT1
LEPROTL1	1.25139e-10	1.36709	0.706	0.472	2.79149e-06	LEPROTL1
FXYD2	1.49911e-10	3.26132	0.094	0.012	3.34405e-06	FXYD2
IGHD	1.95645e-10	6.32627	0.024	0.001	4.36426e-06	IGHD
CSF1R	1.98416e-10	5.74131	0.024	0.001	4.42605e-06	CSF1R
CD200	2.01225e-10	5.32627	0.024	0.001	4.48874e-06	CD200
COL5A1	2.01225e-10	5.32627	0.024	0.001	4.48874e-06	COL5A1
HAVCR1	2.01225e-10	5.32627	0.024	0.001	4.48874e-06	HAVCR1
IFITM10	2.01225e-10	5.32627	0.024	0.001	4.48874e-06	IFITM10
PNMA5	2.01225e-10	5.32627	0.024	0.001	4.48874e-06	PNMA5
S100A12	2.01225e-10	5.32627	0.024	0.001	4.48874e-06	S100A12
ST6GALNAC1	2.01225e-10	5.32627	0.024	0.001	4.48874e-06	ST6GALNAC1
STAC3	2.01225e-10	5.32627	0.024	0.001	4.48874e-06	STAC3
TNFRSF10A-DT	2.01225e-10	5.32627	0.024	0.001	4.48874e-06	TNFRSF10A-DT
XACT	2.01225e-10	5.32627	0.024	0.001	4.48874e-06	XACT
IFITM1	2.21427e-10	-0.668613	0.906	0.998	4.93936e-06	IFITM1
JCHAIN	2.2641e-10	3.0873	0.106	0.016	5.05053e-06	JCHAIN
ATP5MJ	2.91494e-10	1.65385	0.341	0.12	6.50235e-06	ATP5MJ
RPS26	3.0698e-10	-0.457426	1	1	6.84781e-06	RPS26
COX10-DT	3.07471e-10	3.41938	0.082	0.01	6.85876e-06	COX10-DT
SHCBP1	3.12904e-10	4.57138	0.035	0.002	6.97996e-06	SHCBP1
H3F3C	3.12904e-10	4.57138	0.035	0.002	6.97996e-06	H3F3C
DDX5	3.18203e-10	-0.561103	0.976	0.996	7.09815e-06	DDX5
LINC02899	3.18826e-10	4.28188	0.035	0.002	7.11204e-06	LINC02899
KLRK1	3.42632e-10	-0.977982	0.471	0.796	7.64309e-06	KLRK1
TOLLIP-DT	3.88465e-10	4.32627	0.047	0.003	8.6655e-06	TOLLIP-DT
FRMD4B	4.02643e-10	2.69567	0.212	0.055	8.98175e-06	FRMD4B
PABIR2	4.28186e-10	2.36493	0.141	0.027	9.55154e-06	PABIR2
CYTIP	4.84069e-10	0.90875	0.847	0.723	1.07981e-05	CYTIP
S1PR5	5.20315e-10	-1.34646	0.259	0.61	1.16067e-05	S1PR5
PMEPA1	5.45695e-10	3.79378	0.059	0.005	1.21728e-05	PMEPA1
PRF1	7.47227e-10	-0.565348	0.835	0.976	1.66684e-05	PRF1
SATB1-AS1	9.94285e-10	2.67902	0.141	0.028	2.21795e-05	SATB1-AS1
IGKC	9.98223e-10	1.97123	0.129	0.024	2.22674e-05	IGKC
LINC01678	1.29819e-09	4.07834	0.047	0.004	2.89588e-05	LINC01678
CD99	1.31531e-09	-0.681496	0.776	0.954	2.93407e-05	CD99
SETD7	1.36441e-09	3.21079	0.082	0.011	3.04358e-05	SETD7
GZMM	1.49112e-09	-0.960241	0.494	0.791	3.32624e-05	GZMM
LINC00426	1.51386e-09	2.72339	0.153	0.033	3.37697e-05	LINC00426
FBXO10	1.57042e-09	3.26326	0.071	0.008	3.50313e-05	FBXO10
CD55	1.60666e-09	1.34736	0.553	0.299	3.58398e-05	CD55
H2AZ1	1.70042e-09	1.58854	0.341	0.122	3.79313e-05	H2AZ1
PRDM1	2.08309e-09	1.20565	0.753	0.54	4.64674e-05	PRDM1
MYO1E	2.12052e-09	4.6038	0.035	0.002	4.73024e-05	MYO1E
NCMAP-DT	2.15723e-09	4.41938	0.035	0.002	4.81214e-05	NCMAP-DT
RMI2	2.15723e-09	4.41938	0.035	0.002	4.81214e-05	RMI2
ELL3	2.17573e-09	4.15635	0.035	0.002	4.85339e-05	ELL3
RAP1B	2.20956e-09	-0.805784	0.647	0.876	4.92887e-05	RAP1B
AHI1	2.44413e-09	2.26132	0.259	0.082	5.45213e-05	AHI1
LINC01578	2.66974e-09	-1.4997	0.224	0.57	5.95539e-05	LINC01578
JUNB	2.88551e-09	-0.9772	0.776	0.919	6.43672e-05	JUNB
TMEM14C	3.11156e-09	1.87231	0.2	0.052	6.94097e-05	TMEM14C
LTK	3.26993e-09	3.12987	0.082	0.011	7.29424e-05	LTK
ACP5	3.35537e-09	2.36975	0.176	0.043	7.48483e-05	ACP5
EML4	4.34173e-09	0.905757	0.812	0.573	9.6851e-05	EML4
MARCHF5	4.42571e-09	2.51892	0.141	0.029	9.87243e-05	MARCHF5
MGAT5	5.08159e-09	2.14396	0.235	0.071	0.000113355	MGAT5
AQP3	6.04831e-09	2.17468	0.235	0.073	0.00013492	AQP3
HLA-DQA2	7.1417e-09	3.66386	0.176	0.045	0.00015931	HLA-DQA2
ADRB2	7.96049e-09	-1.65713	0.176	0.504	0.000177575	ADRB2
ABHD17A	8.04827e-09	-0.890057	0.565	0.817	0.000179533	ABHD17A
ZNF135	8.73446e-09	5.41938	0.024	0.001	0.00019484	ZNF135
LRRK1	8.80267e-09	5.15635	0.024	0.001	0.000196361	LRRK1
ANK1	8.8714e-09	5.00434	0.024	0.001	0.000197894	ANK1
CXCL16	8.8714e-09	5.00434	0.024	0.001	0.000197894	CXCL16
GRAPL	8.8714e-09	5.00434	0.024	0.001	0.000197894	GRAPL
LINC01725	8.8714e-09	5.00434	0.024	0.001	0.000197894	LINC01725
MACC1	8.8714e-09	5.00434	0.024	0.001	0.000197894	MACC1
PDE9A	8.8714e-09	5.00434	0.024	0.001	0.000197894	PDE9A
TICAM2-AS1	8.8714e-09	5.00434	0.024	0.001	0.000197894	TICAM2-AS1
IGLC1	8.8714e-09	5.00434	0.024	0.001	0.000197894	IGLC1
MARCH1	8.94057e-09	4.74131	0.024	0.001	0.000199437	MARCH1
S100A4	9.25641e-09	-0.429735	0.988	0.998	0.000206483	S100A4
H2AC20	9.5055e-09	2.28188	0.153	0.035	0.000212039	H2AC20
SPON2	9.58166e-09	-1.33889	0.188	0.543	0.000213738	SPON2
SBNO1-AS1	9.86413e-09	2.5003	0.118	0.022	0.000220039	SBNO1-AS1
E2F1	1.01168e-08	3.93395	0.047	0.004	0.000225676	E2F1
CBLB	1.04463e-08	1.08106	0.753	0.508	0.000233026	CBLB
KATNIP	1.0889e-08	3.37207	0.059	0.006	0.0002429	KATNIP
SRP14-DT	1.09796e-08	3.32627	0.059	0.006	0.000244921	SRP14-DT
CCL20	1.10783e-08	4.28188	0.035	0.002	0.000247123	CCL20
HELZ-AS1	1.10783e-08	4.28188	0.035	0.002	0.000247123	HELZ-AS1
SATB1	1.11074e-08	1.78256	0.353	0.142	0.000247772	SATB1
MYBL1	1.11108e-08	-1.36329	0.318	0.622	0.000247849	MYBL1
CXCR4	1.16806e-08	1.00291	0.918	0.789	0.00026056	CXCR4
RPS19	1.17981e-08	0.404479	1	1	0.00026318	RPS19
MIR23AHG	1.21611e-08	2.20526	0.2	0.055	0.000271277	MIR23AHG
SYNJ2	1.33701e-08	2.62157	0.118	0.022	0.000298247	SYNJ2
IL4R	1.40521e-08	2.1664	0.259	0.088	0.00031346	IL4R
TTC38	1.86192e-08	-2.06819	0.106	0.413	0.000415338	TTC38
SOCS1	1.86508e-08	1.78757	0.459	0.238	0.000416043	SOCS1
FUT8	1.93232e-08	1.93728	0.259	0.088	0.000431042	FUT8
RPL17	1.94065e-08	-0.613059	0.859	0.963	0.000432901	RPL17
C20orf204	1.96862e-08	3.61203	0.059	0.006	0.00043914	C20orf204
ATP5MD	2.25482e-08	-1.33615	0.224	0.547	0.000502983	ATP5MD
PELI1	2.28558e-08	2.09976	0.212	0.063	0.000509844	PELI1
HVCN1	2.52814e-08	2.62157	0.118	0.023	0.000563952	HVCN1
NEAT1	2.68753e-08	1.12985	0.8	0.652	0.000599508	NEAT1
HSPA8	2.73601e-08	-0.591429	0.882	0.966	0.000610321	HSPA8
SERINC5	2.97082e-08	2.26557	0.153	0.037	0.000662701	SERINC5
THBS1	3.0837e-08	3.26738	0.071	0.009	0.000687881	THBS1
IL6ST	3.0851e-08	2.009	0.247	0.083	0.000688193	IL6ST
SAMD3	3.31075e-08	-1.12582	0.329	0.633	0.00073853	SAMD3
FUT7	3.43686e-08	2.72141	0.082	0.012	0.00076666	FUT7
IGKV1-5	3.55635e-08	1.89803	0.235	0.073	0.000793314	IGKV1-5
PTPN4	3.68323e-08	-1.25773	0.306	0.6	0.000821618	PTPN4
CTSC	3.87175e-08	-0.846304	0.482	0.797	0.000863672	CTSC
GPAT3	4.5128e-08	4.15635	0.035	0.002	0.00100667	GPAT3
APMAP	4.84922e-08	-1.08977	0.341	0.632	0.00108172	APMAP
FOXO1	4.86083e-08	1.64219	0.4	0.188	0.00108431	FOXO1
CEP78	4.99335e-08	-1.87438	0.141	0.436	0.00111387	CEP78
ANAPC1P2	5.16762e-08	2.63088	0.106	0.02	0.00115274	ANAPC1P2
MBP	5.20431e-08	-0.946655	0.494	0.743	0.00116093	MBP
CCL3	6.28108e-08	-1.67858	0.212	0.511	0.00140112	CCL3
C5orf56	6.73325e-08	-2.05461	0.129	0.414	0.00150199	C5orf56
SLX9	6.97639e-08	2.49338	0.106	0.02	0.00155622	SLX9
OTUD1	7.05213e-08	2.14227	0.165	0.043	0.00157312	OTUD1
PDE3B	7.77082e-08	1.44569	0.482	0.267	0.00173344	PDE3B
KRBOX5	8.55111e-08	2.24654	0.118	0.024	0.0019075	KRBOX5
PIK3IP1	9.89606e-08	1.35198	0.553	0.332	0.00220751	PIK3IP1
PDE2A-AS2	9.95663e-08	3.61203	0.059	0.007	0.00222103	PDE2A-AS2
KLRG1	1.07545e-07	-1.05362	0.318	0.639	0.002399	KLRG1
HCST	1.14276e-07	-0.551628	0.918	0.985	0.00254915	HCST
PVT1	1.16819e-07	2.23229	0.129	0.029	0.00260587	PVT1
BRD1	1.2399e-07	1.78334	0.294	0.116	0.00276585	BRD1
SAMD4A	1.31815e-07	5.15635	0.024	0.001	0.0029404	SAMD4A
GPC2	1.3402e-07	4.74131	0.024	0.001	0.00298959	GPC2
PTGS1	1.3402e-07	4.74131	0.024	0.001	0.00298959	PTGS1
CTSL	1.34911e-07	4.51892	0.024	0.001	0.00300947	CTSL
IGHV5-51	1.34911e-07	3.51892	0.024	0.001	0.00300947	IGHV5-51
LINC02273	1.35698e-07	2.04829	0.153	0.039	0.00302702	LINC02273
HPGD	1.35901e-07	4.11422	0.176	0.051	0.00303155	HPGD
HLA-DMB	1.4055e-07	3.59447	0.129	0.03	0.00313525	HLA-DMB
C9orf16	1.45084e-07	-1.51561	0.141	0.445	0.00323638	C9orf16
ITGAD	1.51674e-07	4.06324	0.035	0.003	0.00338338	ITGAD
ALOX5	1.52707e-07	4.04087	0.035	0.003	0.00340644	ALOX5
FKBP1C	1.52707e-07	4.04087	0.035	0.003	0.00340644	FKBP1C
TSPAN33	1.52707e-07	4.04087	0.035	0.003	0.00340644	TSPAN33
PTPRN2	1.65715e-07	2.0842	0.141	0.034	0.0036966	PTPRN2
MZB1	1.66175e-07	2.76403	0.082	0.013	0.00370687	MZB1
CDC25B	1.68467e-07	-1.50538	0.224	0.501	0.003758	CDC25B
ATXN1-AS1	1.69729e-07	3.4612	0.059	0.007	0.00378615	ATXN1-AS1
ZDHHC12-DT	1.75865e-07	3.26326	0.059	0.007	0.00392302	ZDHHC12-DT
SPINT2	1.79111e-07	3.19699	0.059	0.007	0.00399543	SPINT2
BHLHE40	1.83668e-07	-1.22207	0.318	0.617	0.00409709	BHLHE40
GUSBP11	1.85592e-07	2.7578	0.094	0.017	0.00414001	GUSBP11
LITAF	2.0419e-07	-0.767915	0.741	0.863	0.00455486	LITAF
LINC01871	2.07731e-07	1.34572	0.671	0.542	0.00463387	LINC01871
UBB	2.15451e-07	-0.644405	0.776	0.918	0.00480606	UBB
CD40	2.16011e-07	3.56074	0.082	0.014	0.00481855	CD40
LINC02694	2.25665e-07	2.69691	0.082	0.014	0.00503391	LINC02694
LGALS3BP	2.35947e-07	3.49845	0.082	0.014	0.00526326	LGALS3BP
PFN1	2.37391e-07	-0.367319	0.988	1	0.00529548	PFN1
GPRIN3	2.42054e-07	1.32717	0.494	0.275	0.00539949	GPRIN3
CDC42	2.45263e-07	-0.958669	0.365	0.66	0.00547107	CDC42
NCK2	2.4805e-07	1.32474	0.459	0.238	0.00553326	NCK2
NETO2	2.48617e-07	3.41938	0.047	0.005	0.0055459	NETO2
CALM1	2.90385e-07	-0.51967	0.918	0.988	0.00647761	CALM1
ERN1	2.98608e-07	1.32995	0.518	0.316	0.00666104	ERN1
FAM153CP	2.99381e-07	2.67522	0.082	0.014	0.00667829	FAM153CP
CCDC122	3.08166e-07	2.59156	0.082	0.014	0.00687426	CCDC122
SARAF	3.09184e-07	0.706908	0.953	0.9	0.00689697	SARAF
RPL21	3.13588e-07	-0.338744	1	1	0.00699521	RPL21
CITED2	3.38399e-07	-1.37669	0.306	0.578	0.00754866	CITED2
DDIT4	3.4633e-07	0.794229	0.741	0.51	0.00772558	DDIT4
FGR	3.80452e-07	-2.07823	0.094	0.36	0.00848674	FGR
TLE5	3.80625e-07	-0.559993	0.859	0.947	0.00849061	TLE5
FPR1	3.86225e-07	6.32627	0.012	0	0.00861551	FPR1
KLK1	3.86225e-07	6.32627	0.012	0	0.00861551	KLK1
LINC00867	3.86225e-07	6.32627	0.012	0	0.00861551	LINC00867
LINC01480	3.86225e-07	6.32627	0.012	0	0.00861551	LINC01480
MARC2	3.86225e-07	6.74131	0.012	0	0.00861551	MARC2
AL132709.8	3.86225e-07	6.32627	0.012	0	0.00861551	AL132709.8
ARNTL2	3.88542e-07	5.74131	0.012	0	0.00866721	ARNTL2
BCAT1	3.88542e-07	5.74131	0.012	0	0.00866721	BCAT1
BEND4	3.88542e-07	5.74131	0.012	0	0.00866721	BEND4
BMS1P4	3.88542e-07	5.74131	0.012	0	0.00866721	BMS1P4
C5AR1	3.88542e-07	5.74131	0.012	0	0.00866721	C5AR1
CD1D	3.88542e-07	5.74131	0.012	0	0.00866721	CD1D
CEROX1	3.88542e-07	5.74131	0.012	0	0.00866721	CEROX1
CLEC4E	3.88542e-07	5.74131	0.012	0	0.00866721	CLEC4E
COPDA1	3.88542e-07	5.74131	0.012	0	0.00866721	COPDA1
FAM177B	3.88542e-07	5.74131	0.012	0	0.00866721	FAM177B
GSN-AS1	3.88542e-07	5.74131	0.012	0	0.00866721	GSN-AS1
IGHV4-31	3.88542e-07	5.74131	0.012	0	0.00866721	IGHV4-31
IGLV3-10	3.88542e-07	5.74131	0.012	0	0.00866721	IGLV3-10
IL13RA1	3.88542e-07	5.74131	0.012	0	0.00866721	IL13RA1
ITGA2	3.88542e-07	5.74131	0.012	0	0.00866721	ITGA2
ITGB5	3.88542e-07	5.74131	0.012	0	0.00866721	ITGB5
LINC00937	3.88542e-07	5.74131	0.012	0	0.00866721	LINC00937
LINC01281	3.88542e-07	5.74131	0.012	0	0.00866721	LINC01281
LINC01374	3.88542e-07	5.74131	0.012	0	0.00866721	LINC01374
LINC01424	3.88542e-07	5.74131	0.012	0	0.00866721	LINC01424
MAPK10	3.88542e-07	5.74131	0.012	0	0.00866721	MAPK10
MEF2C-AS1	3.88542e-07	5.74131	0.012	0	0.00866721	MEF2C-AS1
MEX3A	3.88542e-07	5.74131	0.012	0	0.00866721	MEX3A
NDUFC2-KCTD14	3.88542e-07	5.74131	0.012	0	0.00866721	NDUFC2-KCTD14
NXPH4	3.88542e-07	5.74131	0.012	0	0.00866721	NXPH4
OLR1	3.88542e-07	5.74131	0.012	0	0.00866721	OLR1
PNRC1-DT	3.88542e-07	5.74131	0.012	0	0.00866721	PNRC1-DT
PTPRO	3.88542e-07	5.74131	0.012	0	0.00866721	PTPRO
RAPGEF5	3.88542e-07	5.74131	0.012	0	0.00866721	RAPGEF5
RHOD	3.88542e-07	5.74131	0.012	0	0.00866721	RHOD
SNTG2-AS1	3.88542e-07	5.74131	0.012	0	0.00866721	SNTG2-AS1
SP2-AS1	3.88542e-07	5.74131	0.012	0	0.00866721	SP2-AS1
TFIP11-DT	3.88542e-07	5.74131	0.012	0	0.00866721	TFIP11-DT
TMEM45B	3.88542e-07	5.74131	0.012	0	0.00866721	TMEM45B
TMEM178B	3.88542e-07	5.74131	0.012	0	0.00866721	TMEM178B
TUB	3.88542e-07	5.74131	0.012	0	0.00866721	TUB
ZNF215	3.88542e-07	5.74131	0.012	0	0.00866721	ZNF215
ZNF730	3.88542e-07	5.74131	0.012	0	0.00866721	ZNF730
ZNF878	3.88542e-07	5.74131	0.012	0	0.00866721	ZNF878
AC006460.1	3.88542e-07	5.74131	0.012	0	0.00866721	AC006460.1
VSIG2	3.88542e-07	5.74131	0.012	0	0.00866721	VSIG2
AC016168.2	3.88542e-07	5.74131	0.012	0	0.00866721	AC016168.2
C22orf24	3.88542e-07	5.74131	0.012	0	0.00866721	C22orf24
AFF2	3.88542e-07	5.74131	0.012	0	0.00866721	AFF2
LINC02357	3.88542e-07	5.74131	0.012	0	0.00866721	LINC02357
CTNNA1-AS1	3.88542e-07	5.74131	0.012	0	0.00866721	CTNNA1-AS1
ERICD	3.88542e-07	5.74131	0.012	0	0.00866721	ERICD
TMEM11-DT	3.90873e-07	5.15635	0.012	0	0.00871921	TMEM11-DT
TNFRSF17	3.90873e-07	5.15635	0.012	0	0.00871921	TNFRSF17
LINC02562	3.90873e-07	5.15635	0.012	0	0.00871921	LINC02562
SP2-DT	3.94004e-07	2.65385	0.082	0.014	0.00878905	SP2-DT
SH3BGRL3	4.14216e-07	-0.37393	0.988	1	0.00923991	SH3BGRL3
PDIA3	4.17695e-07	-0.648202	0.576	0.806	0.00931753	PDIA3
PLEKHG1	4.35904e-07	3.06888	0.071	0.011	0.00972371	PLEKHG1
COL5A3	4.44381e-07	3.93395	0.035	0.003	0.00991281	COL5A3
MB21D2	4.44381e-07	3.93395	0.035	0.003	0.00991281	MB21D2
PGLS-DT	4.44381e-07	3.93395	0.035	0.003	0.00991281	PGLS-DT
H3C10	4.53875e-07	3.68241	0.047	0.005	0.0101246	H3C10
DHRS7	4.57674e-07	-0.942209	0.353	0.643	0.0102093	DHRS7
PRR13	4.64881e-07	-0.871492	0.353	0.643	0.0103701	PRR13
EDA	4.66593e-07	3.41938	0.047	0.005	0.0104083	EDA
TMPRSS3	4.68142e-07	3.47827	0.047	0.005	0.0104428	TMPRSS3
CYRIB	4.70544e-07	1.26844	0.294	0.113	0.0104964	CYRIB
KLRD1	4.79548e-07	-0.379644	0.494	0.853	0.0106973	KLRD1
FAM102A	5.26107e-07	2.18549	0.188	0.059	0.0117359	FAM102A
EIF1	5.49707e-07	-0.385232	0.976	0.999	0.0122623	EIF1
GNLY	5.50084e-07	2.01519	0.694	0.514	0.0122707	GNLY
PLAC8	5.94125e-07	-1.15277	0.212	0.503	0.0132532	PLAC8
MYG1	6.39509e-07	2.06888	0.129	0.031	0.0142655	MYG1
DNPH1	6.46292e-07	1.93808	0.212	0.071	0.0144168	DNPH1
CENATAC	6.47157e-07	2.30835	0.106	0.022	0.0144361	CENATAC
TACC3	6.71727e-07	1.76009	0.247	0.092	0.0149842	TACC3
CD82	6.72411e-07	1.85378	0.235	0.084	0.0149995	CD82
GAS5	7.08484e-07	0.85578	0.729	0.527	0.0158041	GAS5
ISG20	7.16262e-07	0.862531	0.753	0.621	0.0159777	ISG20
TSC22D3	7.30723e-07	0.714244	1	0.924	0.0163002	TSC22D3
POLR1H	7.96737e-07	1.64328	0.224	0.077	0.0177728	POLR1H
C1orf21	8.07027e-07	-1.27037	0.212	0.482	0.0180023	C1orf21
TRBV13	8.17096e-07	-2.47236	0.071	0.323	0.018227	TRBV13
EVA1B	8.33004e-07	2.64177	0.141	0.038	0.0185818	EVA1B
PCLAF	8.58572e-07	3.3628	0.047	0.005	0.0191522	PCLAF
CD7	8.69221e-07	1.12829	0.718	0.593	0.0193897	CD7
TNFAIP3	9.27981e-07	1.15023	0.835	0.669	0.0207005	TNFAIP3
GAPDH	9.65931e-07	0.620585	1	0.981	0.021547	GAPDH
NAP1L4	9.77796e-07	1.15533	0.612	0.449	0.0218117	NAP1L4
AC007298.1	1.01732e-06	4.93395	0.024	0.001	0.0226934	AC007298.1
VCAN	1.02322e-06	4.74131	0.024	0.001	0.0228251	VCAN
GALNT7-DT	1.03512e-06	4.51892	0.024	0.001	0.0230905	GALNT7-DT
NPIPB2	1.03512e-06	4.51892	0.024	0.001	0.0230905	NPIPB2
ZNF667-AS1	1.03512e-06	4.51892	0.024	0.001	0.0230905	ZNF667-AS1
CTXN2	1.03512e-06	4.51892	0.024	0.001	0.0230905	CTXN2
RAB36	1.04111e-06	4.32627	0.024	0.001	0.0232241	RAB36
YJU2B	1.0428e-06	1.78711	0.153	0.042	0.0232618	YJU2B
ANK3	1.04821e-06	2.11926	0.141	0.038	0.0233825	ANK3
INPP4B	1.09026e-06	1.26076	0.341	0.15	0.0243204	INPP4B
KANK1	1.14867e-06	3.74131	0.035	0.003	0.0256234	KANK1
MACROH2A2	1.14867e-06	3.74131	0.035	0.003	0.0256234	MACROH2A2
VAMP2	1.16602e-06	-0.767355	0.482	0.728	0.0260104	VAMP2
TNFSF8	1.19258e-06	1.92984	0.2	0.067	0.0266029	TNFSF8
RUNX2	1.27273e-06	1.87403	0.235	0.088	0.0283907	RUNX2
SMCHD1	1.37453e-06	0.727306	0.788	0.631	0.0306617	SMCHD1
SYNGAP1	1.44495e-06	1.80087	0.176	0.055	0.0322326	SYNGAP1
CD247	1.44998e-06	-0.773644	0.6	0.809	0.0323447	CD247
SNED1	1.49286e-06	3.3628	0.047	0.005	0.0333011	SNED1
CSF1	1.50256e-06	2.87881	0.082	0.015	0.0335176	CSF1
ZC2HC1A	1.51221e-06	2.95995	0.071	0.012	0.0337328	ZC2HC1A
MATK	1.68683e-06	-1.0863	0.318	0.566	0.037628	MATK
MYL12A	1.70073e-06	-0.39992	1	0.993	0.0379381	MYL12A
SSBP4	1.77311e-06	-0.875592	0.353	0.624	0.0395527	SSBP4
KARS1	1.84382e-06	1.98642	0.129	0.033	0.04113	KARS1
ANO9	1.84405e-06	2.44363	0.106	0.024	0.0411353	ANO9
RBPJ	1.97215e-06	1.82704	0.318	0.15	0.0439927	RBPJ
TXNIP	2.05386e-06	0.913552	0.929	0.938	0.0458154	TXNIP
HAPLN3	2.06369e-06	2.81057	0.071	0.012	0.0460348	HAPLN3
TAB2	2.13735e-06	1.37936	0.376	0.185	0.0476779	TAB2
TPST2	2.16513e-06	-0.933575	0.376	0.608	0.0482976	TPST2
ZNF561-AS1	2.23692e-06	2.45591	0.082	0.016	0.0498989	ZNF561-AS1
S100A9	2.36121e-06	3.69068	0.047	0.006	0.0526715	S100A9
RNASEK	2.4893e-06	-0.84781	0.388	0.654	0.0555289	RNASEK
LY96	2.51663e-06	3.30835	0.047	0.006	0.0561384	LY96
MCM6	2.53619e-06	1.53511	0.235	0.088	0.0565748	MCM6
HSP90B1	2.58342e-06	-0.732819	0.6	0.811	0.0576282	HSP90B1
GALM	2.6024e-06	1.89548	0.259	0.107	0.0580517	GALM
OXNAD1	2.64049e-06	1.45988	0.376	0.194	0.0589014	OXNAD1
EPHA1	2.6453e-06	3.74131	0.035	0.003	0.0590087	EPHA1
GREM2	2.6453e-06	3.74131	0.035	0.003	0.0590087	GREM2
TARS3	2.77987e-06	2.1404	0.129	0.034	0.0620107	TARS3
H1-3	2.85369e-06	1.65385	0.2	0.069	0.0636572	H1-3
CREM	2.88237e-06	1.212	0.529	0.331	0.0642971	CREM
CDC42EP3	3.04522e-06	-1.13521	0.294	0.534	0.0679296	CDC42EP3
GARS1-DT	3.0617e-06	2.21079	0.094	0.02	0.0682974	GARS1-DT
WDR86-AS1	3.12794e-06	2.79135	0.082	0.016	0.0697749	WDR86-AS1
TRAV17	3.22285e-06	-2.07224	0.082	0.32	0.0718921	TRAV17
RASSF2	3.27506e-06	2.01157	0.141	0.04	0.0730569	RASSF2
LINC02481	3.27544e-06	2.46332	0.094	0.02	0.0730652	LINC02481
NUP98	3.38838e-06	1.34303	0.376	0.19	0.0755845	NUP98
EIF4A1	3.47023e-06	-1.01545	0.424	0.631	0.0774105	EIF4A1
SUN2	3.49127e-06	-0.662672	0.647	0.83	0.0778798	SUN2
PPP1R3B	3.49916e-06	2.32627	0.094	0.02	0.0780558	PPP1R3B
LRRC8B	3.65631e-06	2.69068	0.071	0.012	0.0815613	LRRC8B
H2AFZ	3.70783e-06	-1.02149	0.188	0.463	0.0827106	H2AFZ
JUND	3.84548e-06	-0.408392	0.988	0.982	0.0857811	JUND
CTSH	4.09284e-06	2.24777	0.282	0.128	0.0912989	CTSH
SAMSN1	4.12304e-06	1.16938	0.518	0.351	0.0919726	SAMSN1
SIRPG	4.19457e-06	2.0818	0.165	0.052	0.0935683	SIRPG
CHURC1	4.24863e-06	-1.18213	0.224	0.483	0.0947742	CHURC1
LAIR2	4.41288e-06	-1.8416	0.047	0.281	0.0984382	LAIR2
RPS15A	4.45299e-06	0.276154	1	1	0.0993328	RPS15A
MAPRE2	4.65984e-06	-0.970973	0.365	0.612	0.103947	MAPRE2
RPL36A	4.66828e-06	-0.378822	0.918	0.989	0.104135	RPL36A
GFUS	4.67664e-06	1.75525	0.141	0.04	0.104322	GFUS
MYL6B	4.76755e-06	2.66331	0.082	0.016	0.10635	MYL6B
HSP90AA1	4.92774e-06	-0.557495	0.894	0.97	0.109923	HSP90AA1
DDX17	4.93712e-06	0.643595	0.847	0.67	0.110132	DDX17
IGKV2-30	5.01608e-06	4.74131	0.024	0.002	0.111894	IGKV2-30
THOC1-DT	5.04182e-06	4.57138	0.024	0.002	0.112468	THOC1-DT
TYMP	5.09719e-06	1.36574	0.294	0.128	0.113703	TYMP
ADAM23	5.10671e-06	4.32627	0.024	0.002	0.113915	ADAM23
ADAMTSL4	5.10671e-06	4.32627	0.024	0.002	0.113915	ADAMTSL4
ALPK1	5.10671e-06	4.32627	0.024	0.002	0.113915	ALPK1
LGR4	5.10671e-06	4.32627	0.024	0.002	0.113915	LGR4
PHACTR1	5.10671e-06	4.32627	0.024	0.002	0.113915	PHACTR1
BEX2	5.12644e-06	1.65385	0.153	0.046	0.114356	BEX2
ASAH2	5.13283e-06	4.15635	0.024	0.002	0.114498	ASAH2
AC007038.2	5.13283e-06	4.15635	0.024	0.002	0.114498	AC007038.2
FAM184A	5.48791e-06	3.89331	0.035	0.004	0.122419	FAM184A
PHLDA1-AS1	5.6441e-06	3.57138	0.035	0.004	0.125903	PHLDA1-AS1
NAMPT	5.73687e-06	1.79229	0.259	0.111	0.127972	NAMPT
DSTN	5.91399e-06	-0.955273	0.259	0.529	0.131923	DSTN
KIR2DL4	6.14346e-06	2.53185	0.071	0.013	0.137042	KIR2DL4
LINC01619	6.21839e-06	2.90001	0.059	0.009	0.138714	LINC01619
PSMA2	6.25555e-06	-1.21483	0.118	0.373	0.139543	PSMA2
TAP2	6.80009e-06	-1.64384	0.106	0.342	0.15169	TAP2
VSIR	6.91491e-06	-1.20227	0.188	0.438	0.154251	VSIR
CD8B	7.06124e-06	-0.696736	0.471	0.735	0.157515	CD8B
SINHCAF	7.21532e-06	1.44608	0.271	0.116	0.160952	SINHCAF
ERO1A	7.22254e-06	1.37274	0.318	0.149	0.161113	ERO1A
HIF1A	7.26628e-06	1.24693	0.494	0.299	0.162089	HIF1A
HLA-DRA	7.30059e-06	3.11965	0.318	0.149	0.162854	HLA-DRA
MARCHF6	7.48605e-06	1.9746	0.153	0.048	0.166991	MARCHF6
GOLGA8B	7.85424e-06	1.28337	0.365	0.188	0.175205	GOLGA8B
ETV7	8.24386e-06	2.99407	0.059	0.009	0.183896	ETV7
ARL6IP5	8.50835e-06	-0.614603	0.671	0.86	0.189796	ARL6IP5
QARS1	8.56657e-06	1.70028	0.141	0.041	0.191095	QARS1
CORO1A-AS1	8.68553e-06	2.74131	0.059	0.009	0.193748	CORO1A-AS1
ASCL2	8.83043e-06	-1.91054	0.059	0.281	0.19698	ASCL2
CFL1	9.06159e-06	-0.330362	0.965	0.998	0.202137	CFL1
MARCHF7	9.51131e-06	1.62729	0.176	0.06	0.212169	MARCHF7
HERPUD1	9.51605e-06	1.06676	0.553	0.378	0.212274	HERPUD1
SNRPD3	9.71219e-06	1.3129	0.353	0.181	0.21665	SNRPD3
TUBB4B	9.97261e-06	-1.83234	0.094	0.318	0.222459	TUBB4B
TCF25	1.01253e-05	-0.737539	0.553	0.726	0.225865	TCF25
NBL1	1.05018e-05	3.21775	0.059	0.01	0.234264	NBL1
PAK3	1.10632e-05	3.57138	0.035	0.004	0.246786	PAK3
SPIN3	1.11178e-05	3.49338	0.035	0.004	0.248004	SPIN3
UBASH3B	1.12385e-05	2.18951	0.106	0.027	0.250697	UBASH3B
ARPC4	1.14927e-05	-0.946628	0.282	0.533	0.256367	ARPC4
DSEL	1.16943e-05	2.64177	0.059	0.01	0.260865	DSEL
FAM49B	1.21879e-05	-1.03058	0.141	0.407	0.271875	FAM49B
TTN	1.2461e-05	1.99715	0.106	0.027	0.277968	TTN
KIAA0319L	1.28944e-05	1.91765	0.271	0.124	0.287634	KIAA0319L
TNFRSF4	1.29737e-05	2.76862	0.106	0.027	0.289405	TNFRSF4
TRGC1	1.42371e-05	-1.86535	0.094	0.311	0.317588	TRGC1
SWAP70	1.42542e-05	2.7673	0.094	0.023	0.317968	SWAP70
EPHA1-AS1	1.44742e-05	3.54866	0.047	0.007	0.322876	EPHA1-AS1
PERP	1.45836e-05	1.56668	0.176	0.061	0.325316	PERP
PTPN6	1.48956e-05	-1.41423	0.2	0.425	0.332277	PTPN6
RREB1	1.51124e-05	1.67953	0.188	0.068	0.337113	RREB1
RORC	1.51255e-05	3.01884	0.047	0.007	0.337406	RORC
NINJ2-AS1	1.53777e-05	2.77168	0.059	0.01	0.34303	NINJ2-AS1
STING1	1.54304e-05	1.91087	0.2	0.077	0.344206	STING1
PIK3R1	1.59969e-05	0.997217	0.647	0.524	0.356843	PIK3R1
SEL1L3	1.66605e-05	1.44141	0.282	0.13	0.371646	SEL1L3
ABCB10	1.67725e-05	1.6783	0.153	0.049	0.374144	ABCB10
RASSF1	1.76011e-05	-0.890179	0.329	0.57	0.392628	RASSF1
HLA-DQB1	1.79961e-05	3.13588	0.2	0.079	0.401438	HLA-DQB1
LINC01841	1.83958e-05	4.15635	0.024	0.002	0.410354	LINC01841
SLC9A7	1.83958e-05	4.15635	0.024	0.002	0.410354	SLC9A7
WASL-DT	1.83958e-05	4.15635	0.024	0.002	0.410354	WASL-DT
TP73	1.848e-05	4.00434	0.024	0.002	0.412233	TP73
LINC02195	1.848e-05	4.00434	0.024	0.002	0.412233	LINC02195
MRI1	1.8862e-05	1.27564	0.235	0.095	0.420754	MRI1
SRGN	1.90063e-05	0.5512	0.988	0.979	0.423974	SRGN
TRGV3	1.9087e-05	-1.71402	0.118	0.34	0.425774	TRGV3
MCF2L2	1.94505e-05	2.93395	0.059	0.01	0.433883	MCF2L2
RPL12	1.96304e-05	0.359349	1	1	0.437895	RPL12
RHOA	1.99056e-05	-0.506493	0.859	0.899	0.444034	RHOA
SARDH	1.99721e-05	3.74131	0.035	0.004	0.445519	SARDH
RAB37	2.02197e-05	-1.68952	0.106	0.322	0.451041	RAB37
SPDYE1	2.04505e-05	3.49338	0.035	0.004	0.456189	SPDYE1
TUBB	2.0976e-05	-0.802153	0.424	0.638	0.467912	TUBB
CSF2	2.15302e-05	3.26326	0.047	0.007	0.480275	CSF2
GABPB1-AS1	2.18006e-05	1.42862	0.329	0.17	0.486306	GABPB1-AS1
UBC	2.28716e-05	-0.343289	0.988	0.996	0.510197	UBC
DAPP1	2.36634e-05	2.4612	0.071	0.014	0.527859	DAPP1
RPL13	2.42736e-05	0.297648	1	1	0.541471	RPL13
PCBP1	2.60062e-05	-0.42047	0.824	0.895	0.580121	PCBP1
PPP1CA	2.62313e-05	-0.581892	0.541	0.765	0.585141	PPP1CA
ATF3	2.66114e-05	2.79879	0.082	0.019	0.59362	ATF3
CD274	2.69376e-05	2.24946	0.082	0.018	0.600896	CD274
H1-2	2.82463e-05	1.73132	0.153	0.051	0.630089	H1-2
CALR	2.83414e-05	-0.558296	0.671	0.795	0.632213	CALR
PYHIN1	3.07084e-05	-0.747088	0.471	0.67	0.685013	PYHIN1
LIMS1	3.09569e-05	1.58358	0.247	0.11	0.690557	LIMS1
S1PR1	3.28281e-05	-0.868838	0.306	0.541	0.732296	S1PR1
KMT2A	3.31346e-05	-0.785318	0.353	0.57	0.739133	KMT2A
CD3E	3.39952e-05	-0.354292	0.918	0.975	0.75833	CD3E
CLEC2D	3.41387e-05	-0.671119	0.459	0.663	0.761533	CLEC2D
RCL1	3.42193e-05	1.62757	0.165	0.058	0.76333	RCL1
GIMAP7	3.439e-05	-0.479047	0.694	0.876	0.767137	GIMAP7
TMEM131L	3.5168e-05	1.5091	0.271	0.128	0.784493	TMEM131L
IMP3	3.54824e-05	-1.04971	0.188	0.426	0.791507	IMP3
ZNF282	3.70613e-05	1.61719	0.165	0.058	0.826726	ZNF282
LGALS1	3.9122e-05	-0.365615	0.553	0.784	0.872694	LGALS1
BTG1	3.91676e-05	0.429667	0.976	0.985	0.873712	BTG1
MIR4453HG	4.00082e-05	3.04087	0.059	0.011	0.892462	MIR4453HG
HNRNPLL	4.15795e-05	1.32098	0.294	0.142	0.927514	HNRNPLL
MGST3	4.18361e-05	-1.16175	0.224	0.437	0.933239	MGST3
PPFIBP1	4.31101e-05	3.15635	0.047	0.007	0.961656	PPFIBP1
PRKCH-AS1	4.37039e-05	2.65385	0.059	0.011	0.974904	PRKCH-AS1
LSR	4.53403e-05	1.91242	0.153	0.053	1	LSR
CYBA	4.62735e-05	-0.346046	0.988	0.993	1	CYBA
THEMIS2	4.64624e-05	-1.1483	0.176	0.399	1	THEMIS2
CLDND1	4.68564e-05	1.26227	0.506	0.364	1	CLDND1
CCR9	4.76935e-05	5.74131	0.012	0	1	CCR9
LINC02576	4.76935e-05	5.74131	0.012	0	1	LINC02576
MILR1	4.76935e-05	5.74131	0.012	0	1	MILR1
IGKV1-27	4.76935e-05	6.15635	0.012	0	1	IGKV1-27
AC112721.2	4.76935e-05	5.74131	0.012	0	1	AC112721.2
AC008691.1	4.76935e-05	5.74131	0.012	0	1	AC008691.1
AC138028.4	4.76935e-05	5.74131	0.012	0	1	AC138028.4
IL17A	4.76935e-05	5.74131	0.012	0	1	IL17A
FCER1A	4.78838e-05	5.32627	0.012	0	1	FCER1A
IDH3B-DT	4.78838e-05	5.32627	0.012	0	1	IDH3B-DT
A2ML1-AS1	4.80749e-05	5.15635	0.012	0	1	A2ML1-AS1
ACY3	4.80749e-05	5.15635	0.012	0	1	ACY3
ADPRHL1	4.80749e-05	5.15635	0.012	0	1	ADPRHL1
ADSS1	4.80749e-05	5.15635	0.012	0	1	ADSS1
ALS2CL	4.80749e-05	5.15635	0.012	0	1	ALS2CL
CC2D2B	4.80749e-05	5.15635	0.012	0	1	CC2D2B
CELF2-AS1	4.80749e-05	5.15635	0.012	0	1	CELF2-AS1
CPLX1	4.80749e-05	5.15635	0.012	0	1	CPLX1
CSF3R	4.80749e-05	5.15635	0.012	0	1	CSF3R
DMC1	4.80749e-05	5.15635	0.012	0	1	DMC1
EGFL7	4.80749e-05	5.15635	0.012	0	1	EGFL7
HS3ST1	4.80749e-05	5.15635	0.012	0	1	HS3ST1
JAM2	4.80749e-05	5.15635	0.012	0	1	JAM2
KIF1C-AS1	4.80749e-05	5.15635	0.012	0	1	KIF1C-AS1
LHFPL2	4.80749e-05	5.15635	0.012	0	1	LHFPL2
MAP7	4.80749e-05	5.15635	0.012	0	1	MAP7
MIR34AHG	4.80749e-05	5.15635	0.012	0	1	MIR34AHG
OTUB2	4.80749e-05	5.15635	0.012	0	1	OTUB2
PP2D1	4.80749e-05	5.15635	0.012	0	1	PP2D1
RGS7	4.80749e-05	5.15635	0.012	0	1	RGS7
SCN11A	4.80749e-05	5.15635	0.012	0	1	SCN11A
SMG1-DT	4.80749e-05	5.15635	0.012	0	1	SMG1-DT
SPDYE18	4.80749e-05	5.15635	0.012	0	1	SPDYE18
STX5-DT	4.80749e-05	5.15635	0.012	0	1	STX5-DT
TG	4.80749e-05	5.15635	0.012	0	1	TG
TNFSF11	4.80749e-05	5.15635	0.012	0	1	TNFSF11
VSTM4	4.80749e-05	5.15635	0.012	0	1	VSTM4
AL390066.1	4.80749e-05	5.15635	0.012	0	1	AL390066.1
AC093535.1	4.80749e-05	5.15635	0.012	0	1	AC093535.1
NTRK2	4.80749e-05	5.15635	0.012	0	1	NTRK2
LINC00511	4.80749e-05	5.15635	0.012	0	1	LINC00511
AP001056.1	4.80749e-05	5.15635	0.012	0	1	AP001056.1
CEND1	4.80749e-05	5.15635	0.012	0	1	CEND1
AC092338.2	4.80749e-05	5.15635	0.012	0	1	AC092338.2
NPIPB6	4.80749e-05	5.15635	0.012	0	1	NPIPB6
SLC1A1	4.80749e-05	5.15635	0.012	0	1	SLC1A1
SLC41A3-AS1	4.82668e-05	4.74131	0.012	0	1	SLC41A3-AS1
AC023590.1	4.82668e-05	4.74131	0.012	0	1	AC023590.1
LARGE1	4.82668e-05	4.74131	0.012	0	1	LARGE1
PBX4	4.89547e-05	1.4714	0.224	0.095	1	PBX4
TRAV29DV5	4.93867e-05	3.03236	0.059	0.011	1	TRAV29DV5
TNFRSF25	5.00647e-05	1.47527	0.224	0.095	1	TNFRSF25
CSK	5.12801e-05	-0.799116	0.424	0.618	1	CSK
JAK3	5.14407e-05	1.25644	0.435	0.275	1	JAK3
NPIPA5	5.19333e-05	4.28188	0.024	0.002	1	NPIPA5
LIME1	5.23128e-05	-0.93697	0.329	0.547	1	LIME1
COPB2-DT	5.26927e-05	4.00434	0.024	0.002	1	COPB2-DT
KHDC1-AS1	5.26927e-05	4.00434	0.024	0.002	1	KHDC1-AS1
PIK3R6	5.29108e-05	3.86684	0.024	0.002	1	PIK3R6
BLOC1S1	5.31834e-05	-0.927254	0.271	0.503	1	BLOC1S1
LINC02384	5.41646e-05	-1.46163	0.094	0.299	1	LINC02384
SOX4	5.51325e-05	4.86684	0.047	0.007	1	SOX4
MUC20-OT1	5.53701e-05	2.17571	0.153	0.055	1	MUC20-OT1
ZBED4	5.55823e-05	1.97577	0.129	0.041	1	ZBED4
BAZ1A-AS1	5.61915e-05	2.51892	0.059	0.011	1	BAZ1A-AS1
NLRP3	5.63308e-05	3.93395	0.035	0.004	1	NLRP3
CARS1	5.63683e-05	1.98232	0.118	0.035	1	CARS1
EIF5A	5.72032e-05	-0.73177	0.435	0.649	1	EIF5A
RPLP0	5.7909e-05	0.350452	1	0.996	1	RPLP0
APOBEC3H	5.95454e-05	1.60709	0.212	0.088	1	APOBEC3H
CFAP54	5.96438e-05	3.34899	0.035	0.004	1	CFAP54
NBEAL1	6.27749e-05	1.22298	0.247	0.109	1	NBEAL1
RPS3A	6.34472e-05	-0.214532	1	1	1	RPS3A
ZDHHC14	6.65041e-05	1.65951	0.153	0.053	1	ZDHHC14
WARS1	6.77131e-05	1.94545	0.094	0.025	1	WARS1
GLIPR2	6.84072e-05	-1.43937	0.118	0.322	1	GLIPR2
IFNG	7.2164e-05	-1.44041	0.2	0.419	1	IFNG
RAB5C	7.34074e-05	-1.27714	0.176	0.38	1	RAB5C
SLC20A1	7.34715e-05	-1.03348	0.2	0.421	1	SLC20A1
ADPRH	7.34917e-05	2.33921	0.071	0.015	1	ADPRH
PRKCA	7.62513e-05	1.5754	0.188	0.075	1	PRKCA
ARL6IP1	7.88479e-05	-0.77742	0.388	0.607	1	ARL6IP1
SERPINB9P1	8.06018e-05	3.33921	0.047	0.008	1	SERPINB9P1
SSH2	8.11643e-05	0.969452	0.494	0.336	1	SSH2
ZBTB7A	8.14636e-05	-0.847781	0.353	0.545	1	ZBTB7A
NDFIP2	8.32058e-05	2.36049	0.094	0.025	1	NDFIP2
WHRN	8.3508e-05	1.97312	0.129	0.042	1	WHRN
PFN2	8.45157e-05	2.77783	0.047	0.008	1	PFN2
TET3	8.87419e-05	2.15635	0.082	0.02	1	TET3
HLA-DQA1	8.98411e-05	2.06888	0.165	0.064	1	HLA-DQA1
DARS1	9.23366e-05	1.83442	0.129	0.042	1	DARS1
C4orf48	9.3576e-05	1.05315	0.435	0.274	1	C4orf48
ZNF407-AS1	9.57069e-05	2.28188	0.082	0.02	1	ZNF407-AS1
ARPC4-TTLL3	9.57284e-05	3.21775	0.035	0.005	1	ARPC4-TTLL3
EPAS1	9.6514e-05	3.04087	0.035	0.005	1	EPAS1
TMEM161B-DT	9.65528e-05	2.26738	0.082	0.02	1	TMEM161B-DT
IRF1-AS1	9.76526e-05	1.11682	0.235	0.103	1	IRF1-AS1
AC004687.1	9.79029e-05	-2.35145	0.047	0.222	1	AC004687.1
TUBA1B	9.88507e-05	-0.770071	0.412	0.6	1	TUBA1B
GPR141	0.00010018	-2.4173	0.035	0.206	1	GPR141
TXK	0.000107831	1.54491	0.188	0.076	1	TXK
PAXIP1-DT	0.000108454	2.49338	0.059	0.012	1	PAXIP1-DT
CTSB	0.00011144	1.55878	0.271	0.135	1	CTSB
MAP1LC3B	0.000111937	-0.793411	0.341	0.558	1	MAP1LC3B
NCL	0.000112203	-0.533711	0.659	0.836	1	NCL
ZFP69B	0.000112218	2.81531	0.047	0.008	1	ZFP69B
IRS2	0.000113164	2.70568	0.047	0.008	1	IRS2
ZFP36L1	0.000114393	-0.699441	0.635	0.789	1	ZFP36L1
CD38	0.000115214	2.02249	0.153	0.056	1	CD38
CTBS	0.000116233	1.30008	0.259	0.124	1	CTBS
RPS8	0.00011804	0.262632	1	1	1	RPS8
FTL	0.000118735	-0.307708	0.988	0.994	1	FTL
CDKN2D	0.00011967	-1.24671	0.165	0.364	1	CDKN2D
FUT11	0.000121828	-2.0024	0.059	0.235	1	FUT11
ATP8B4	0.000123248	2.78711	0.059	0.012	1	ATP8B4
TRBV11-3	0.000124194	4.23881	0.024	0.002	1	TRBV11-3
GZMK	0.000124563	1.2097	0.294	0.15	1	GZMK
GTF3C2-AS2	0.000127046	3.86684	0.024	0.002	1	GTF3C2-AS2
PTPRK	0.000127046	3.86684	0.024	0.002	1	PTPRK
SPINT1-AS1	0.000127046	3.86684	0.024	0.002	1	SPINT1-AS1
ST20	0.000127046	3.86684	0.024	0.002	1	ST20
TMED2-DT	0.000127046	3.86684	0.024	0.002	1	TMED2-DT
ANXA6	0.000127147	-0.598744	0.553	0.757	1	ANXA6
CD86	0.000128008	3.62583	0.024	0.002	1	CD86
IFI30	0.000129456	1.8413	0.129	0.043	1	IFI30
IRAK2	0.000129551	1.80585	0.106	0.031	1	IRAK2
TRAV12-1	0.000130006	2.27316	0.059	0.012	1	TRAV12-1
GIMAP1	0.00013174	-1.08803	0.235	0.431	1	GIMAP1
IKZF1	0.000133079	0.702223	0.753	0.651	1	IKZF1
PRDX6-AS1	0.000135042	2.05481	0.082	0.021	1	PRDX6-AS1
MGAT4A	0.00013981	0.778412	0.576	0.407	1	MGAT4A
YARS1	0.000143508	1.65916	0.141	0.049	1	YARS1
LINC00861	0.000144229	-0.627735	0.365	0.602	1	LINC00861
RGS10	0.000146854	0.987927	0.494	0.336	1	RGS10
C1orf54	0.000147602	2.81531	0.047	0.008	1	C1orf54
IL4I1	0.000148592	2.98642	0.035	0.005	1	IL4I1
INF2	0.000148782	2.70568	0.047	0.008	1	INF2
RPS27	0.000149284	-0.20846	1	1	1	RPS27
MACROH2A1	0.000151231	1.64961	0.165	0.063	1	MACROH2A1
GAB2	0.000155206	2.66602	0.059	0.012	1	GAB2
ADAP1	0.000155734	-2.90974	0.012	0.164	1	ADAP1
CACNB3	0.000155855	2.47452	0.071	0.016	1	CACNB3
AKR1C3	0.000157322	-1.90074	0.082	0.259	1	AKR1C3
CHMP4B	0.000157775	1.0656	0.365	0.212	1	CHMP4B
POMT1	0.000157937	1.65385	0.153	0.057	1	POMT1
TRAF3IP2	0.000161169	2.49338	0.059	0.012	1	TRAF3IP2
NIBAN1	0.000161253	0.89885	0.459	0.293	1	NIBAN1
TUBA1A	0.000164432	-0.855627	0.306	0.523	1	TUBA1A
DOK2	0.00016957	-0.959998	0.306	0.496	1	DOK2
PLPP1	0.00016973	1.89485	0.118	0.038	1	PLPP1
LILRB1	0.000175269	-1.15427	0.118	0.312	1	LILRB1
PARP14	0.000180385	1.01339	0.4	0.241	1	PARP14
KLHL5	0.000183081	1.92255	0.094	0.027	1	KLHL5
CD81	0.000183825	-0.472637	0.694	0.839	1	CD81
TBC1D4	0.000187348	2.66602	0.059	0.012	1	TBC1D4
CCNG2	0.000189867	1.7673	0.129	0.044	1	CCNG2
PRR5L	0.00018993	-1.16346	0.141	0.341	1	PRR5L
TNF	0.000192462	-1.14205	0.235	0.432	1	TNF
XIST	0.000195034	1.06202	0.459	0.307	1	XIST
MIR3667HG	0.000195369	2.46829	0.059	0.012	1	MIR3667HG
KLRC1	0.000199994	1.84775	0.129	0.044	1	KLRC1
MED10	0.000203716	-1.00229	0.165	0.369	1	MED10
CMTM7	0.000210593	1.11033	0.271	0.133	1	CMTM7
MORF4L1	0.00021132	-0.553568	0.518	0.71	1	MORF4L1
ARHGAP30	0.000211743	-0.783299	0.376	0.575	1	ARHGAP30
FAM167B	0.000212739	3.47827	0.035	0.005	1	FAM167B
TCF4	0.000212739	3.47827	0.035	0.005	1	TCF4
SNX22	0.00021552	2.83442	0.059	0.013	1	SNX22
KPNB1	0.000216033	-0.8244	0.271	0.476	1	KPNB1
ITGAL	0.000218009	-0.701926	0.447	0.631	1	ITGAL
LMO7	0.000218874	2.71894	0.059	0.013	1	LMO7
NCDN	0.000223506	2.05015	0.106	0.033	1	NCDN
FAM50B	0.000223758	1.75946	0.106	0.033	1	FAM50B
ATP5PO	0.000224887	-0.84502	0.271	0.475	1	ATP5PO
JUN	0.000227063	-0.729433	0.776	0.867	1	JUN
SYNGR1	0.00022889	-2.73172	0.024	0.176	1	SYNGR1
CTSD	0.000231819	-0.902187	0.341	0.527	1	CTSD
CD27	0.000234865	0.984895	0.271	0.13	1	CD27
TRAV12-3	0.000235685	2.04087	0.082	0.022	1	TRAV12-3
EEA1	0.000236702	-2.20121	0.024	0.178	1	EEA1
CEMIP2	0.000240435	1.0046	0.459	0.306	1	CEMIP2
YWHAZ	0.000241566	-0.379435	0.918	0.945	1	YWHAZ
RETREG1	0.000247168	2.00434	0.106	0.033	1	RETREG1
OGT	0.000249299	0.793607	0.553	0.396	1	OGT
REEP3	0.00025112	1.57138	0.224	0.108	1	REEP3
FLNA	0.000257164	-0.394522	0.765	0.901	1	FLNA
GNG2	0.000257539	-0.44896	0.471	0.718	1	GNG2
ALG12	0.000259578	1.23669	0.212	0.094	1	ALG12
DGCR11	0.000263137	4.15635	0.024	0.002	1	DGCR11
GABPB1	0.000266862	1.52126	0.188	0.081	1	GABPB1
C18orf32	0.000267552	-0.921936	0.118	0.308	1	C18orf32
FAM167A	0.000268218	3.74131	0.024	0.002	1	FAM167A
GPT2	0.000268218	3.74131	0.024	0.002	1	GPT2
LRRN3	0.000268218	3.74131	0.024	0.002	1	LRRN3
UBR5-DT	0.000268218	3.74131	0.024	0.002	1	UBR5-DT
AL157402.2	0.000268218	3.74131	0.024	0.002	1	AL157402.2
SEC14L1	0.000268512	1.44048	0.247	0.123	1	SEC14L1
ACE	0.000269148	3.62583	0.024	0.002	1	ACE
SCRN1	0.000269148	3.62583	0.024	0.002	1	SCRN1
Z99716.2	0.000269148	3.62583	0.024	0.002	1	Z99716.2
IGHG3	0.000270085	3.51892	0.024	0.002	1	IGHG3
LY86	0.000270085	3.41938	0.024	0.002	1	LY86
TBC1D3L	0.000270085	3.51892	0.024	0.002	1	TBC1D3L
TNFRSF1A	0.000270549	-1.11122	0.129	0.324	1	TNFRSF1A
COX7C	0.000276122	0.372619	0.941	0.917	1	COX7C
LDOC1	0.000278312	1.83442	0.094	0.027	1	LDOC1
IL2RG	0.000279642	-0.361624	0.871	0.967	1	IL2RG
TRBV18	0.000282818	-1.53058	0.129	0.305	1	TRBV18
UBE2V1	0.000282832	-0.935014	0.235	0.438	1	UBE2V1
EBP	0.000283614	-2.1968	0.035	0.19	1	EBP
CDCA7L	0.000283642	3.31504	0.047	0.009	1	CDCA7L
TSPAN5	0.000284093	1.35624	0.188	0.08	1	TSPAN5
ARHGAP25	0.000284643	-0.783821	0.341	0.54	1	ARHGAP25
CCR2	0.000289359	2.07834	0.094	0.028	1	CCR2
MROH1	0.000290544	1.64615	0.118	0.039	1	MROH1
SMURF1	0.000292123	1.61203	0.153	0.059	1	SMURF1
D2HGDH	0.000301152	1.21775	0.212	0.095	1	D2HGDH
CD96	0.000301382	0.806143	0.588	0.45	1	CD96
CNST	0.000303023	1.06681	0.341	0.196	1	CNST
EPRS1	0.000307259	1.34518	0.165	0.066	1	EPRS1
TPTEP2-CSNK1E	0.000310221	3.30835	0.035	0.005	1	TPTEP2-CSNK1E
H2AFV	0.000311517	-0.892725	0.2	0.408	1	H2AFV
TSPAN2	0.000314894	-2.0282	0.047	0.204	1	TSPAN2
NR3C2	0.000315782	1.99535	0.106	0.034	1	NR3C2
SKIL	0.000316603	1.61478	0.141	0.053	1	SKIL
AC136475.3	0.000317517	2.63697	0.047	0.009	1	AC136475.3
H4C8	0.000319243	2.98642	0.035	0.005	1	H4C8
ZBTB32	0.00032039	2.93395	0.035	0.005	1	ZBTB32
MIR155HG	0.00032101	1.93395	0.106	0.034	1	MIR155HG
YWHAQ	0.000321485	-0.621831	0.494	0.674	1	YWHAQ
JAML	0.000325772	1.57521	0.176	0.074	1	JAML
PSME3IP1	0.000330903	1.89164	0.106	0.034	1	PSME3IP1
CD3G	0.00033639	-0.430667	0.776	0.886	1	CD3G
NDUFS5	0.00033806	0.588339	0.729	0.619	1	NDUFS5
CNBP	0.000339458	-0.480067	0.694	0.846	1	CNBP
KRT10-AS1	0.000339543	2.3039	0.059	0.013	1	KRT10-AS1
SARS1	0.000344568	1.35261	0.176	0.073	1	SARS1
AGTPBP1	0.000352527	-1.51608	0.082	0.252	1	AGTPBP1
MTHFD2	0.000352679	1.3022	0.235	0.112	1	MTHFD2
CES1	0.000356426	-1.35145	0.106	0.284	1	CES1
ZNF791	0.000357031	0.995663	0.282	0.144	1	ZNF791
AREG	0.000361077	2.07228	0.141	0.054	1	AREG
H2AJ	0.000368582	2.02021	0.118	0.04	1	H2AJ
LEF1	0.000375044	1.66331	0.176	0.076	1	LEF1
GPR155	0.00038472	1.6096	0.153	0.06	1	GPR155
NDUFA11	0.000392652	-0.739556	0.353	0.541	1	NDUFA11
NDUFC2	0.000393925	-0.794343	0.259	0.463	1	NDUFC2
MAZ	0.00039534	-0.858109	0.259	0.458	1	MAZ
TRGV9	0.000399694	-2.06024	0.059	0.222	1	TRGV9
GSTZ1	0.000399748	2.6038	0.047	0.009	1	GSTZ1
AGPAT5	0.000410768	1.63697	0.141	0.054	1	AGPAT5
MAP1LC3A	0.000415262	1.9443	0.094	0.029	1	MAP1LC3A
HNRNPF	0.000415666	-0.553057	0.518	0.704	1	HNRNPF
MYO1F	0.000419237	-0.718465	0.388	0.578	1	MYO1F
LINC-PINT	0.000420132	1.11899	0.259	0.129	1	LINC-PINT
FOS	0.000423337	-0.104648	0.647	0.819	1	FOS
LPIN1	0.000432969	1.0381	0.341	0.198	1	LPIN1
IGHA1	0.000439122	0.156346	0.059	0.013	1	IGHA1
GPR174	0.00044105	-1.07644	0.2	0.382	1	GPR174
TRAV8-1	0.000442911	-1.47224	0.082	0.249	1	TRAV8-1
SKI	0.000443273	1.90177	0.141	0.055	1	SKI
OXLD1	0.000448592	1.12928	0.294	0.159	1	OXLD1
LOXL1	0.000448622	2.98642	0.035	0.005	1	LOXL1
SYNGR3	0.000471816	2.3039	0.059	0.013	1	SYNGR3
AC022706.1	0.000472634	-3.62938	0	0.126	1	AC022706.1
ARRDC5	0.000478262	2.86684	0.047	0.009	1	ARRDC5
PRKX	0.000487963	0.983752	0.435	0.287	1	PRKX
MAPK11	0.000496498	2.6038	0.047	0.009	1	MAPK11
LUZP1	0.000497833	1.23784	0.212	0.098	1	LUZP1
SCP2	0.000498929	-0.639101	0.329	0.529	1	SCP2
SPI1	0.000501901	3.93395	0.024	0.003	1	SPI1
SLC7A6	0.000504005	1.67522	0.141	0.055	1	SLC7A6
ATF7IP2	0.000508981	1.23987	0.2	0.09	1	ATF7IP2
ABCA1	0.000510032	3.62583	0.024	0.003	1	ABCA1
MARCHF3	0.000510032	3.62583	0.024	0.003	1	MARCHF3
TTC21A	0.000510032	3.62583	0.024	0.003	1	TTC21A
NPIPB3	0.000511663	3.51892	0.024	0.003	1	NPIPB3
TSHZ2	0.00051331	3.32627	0.024	0.003	1	TSHZ2
TRAV38-1	0.000514139	2.78711	0.024	0.003	1	TRAV38-1
SIRT3	0.000514932	1.39385	0.153	0.061	1	SIRT3
TGFBR2	0.00052573	0.746955	0.541	0.379	1	TGFBR2
CD70	0.000539583	1.34006	0.188	0.084	1	CD70
ST3GAL1	0.000542649	1.08658	0.447	0.316	1	ST3GAL1
PLEKHG2	0.000548289	1.87624	0.118	0.042	1	PLEKHG2
GSPT1	0.000549482	1.07388	0.482	0.371	1	GSPT1
CDH20	0.000551061	5.32627	0.012	0.001	1	CDH20
SKA3	0.000551061	5.32627	0.012	0.001	1	SKA3
SMIM10	0.000551061	5.32627	0.012	0.001	1	SMIM10
ZNF652-AS1	0.000551061	5.32627	0.012	0.001	1	ZNF652-AS1
IGKV2D-29	0.000551061	5.74131	0.012	0.001	1	IGKV2D-29
AC007292.1	0.000551061	5.32627	0.012	0.001	1	AC007292.1
AC005400.1	0.000551061	5.32627	0.012	0.001	1	AC005400.1
KRT86	0.000552707	5.00434	0.012	0.001	1	KRT86
CDR2	0.000554362	1.33921	0.235	0.118	1	CDR2
ANKRD55	0.000556014	4.74131	0.012	0.001	1	ANKRD55
C3	0.000556014	4.74131	0.012	0.001	1	C3
CD180	0.000556014	4.74131	0.012	0.001	1	CD180
CEP170B	0.000556014	4.74131	0.012	0.001	1	CEP170B
CHMP1B-AS1	0.000556014	4.74131	0.012	0.001	1	CHMP1B-AS1
CLEC4A	0.000556014	4.74131	0.012	0.001	1	CLEC4A
EMID1	0.000556014	4.74131	0.012	0.001	1	EMID1
EXO5-DT	0.000556014	4.74131	0.012	0.001	1	EXO5-DT
FGD4	0.000556014	4.74131	0.012	0.001	1	FGD4
FRMD6	0.000556014	4.74131	0.012	0.001	1	FRMD6
H2BC14	0.000556014	4.74131	0.012	0.001	1	H2BC14
HSDL2-AS1	0.000556014	4.74131	0.012	0.001	1	HSDL2-AS1
IGHV3-53	0.000556014	4.74131	0.012	0.001	1	IGHV3-53
ILDR2	0.000556014	4.74131	0.012	0.001	1	ILDR2
ING2-DT	0.000556014	4.74131	0.012	0.001	1	ING2-DT
JAG1	0.000556014	4.74131	0.012	0.001	1	JAG1
LINC02754	0.000556014	4.74131	0.012	0.001	1	LINC02754
LNX1	0.000556014	4.74131	0.012	0.001	1	LNX1
PBK	0.000556014	4.74131	0.012	0.001	1	PBK
RAMACL	0.000556014	4.74131	0.012	0.001	1	RAMACL
RBM25-AS1	0.000556014	4.74131	0.012	0.001	1	RBM25-AS1
RPL34-DT	0.000556014	4.74131	0.012	0.001	1	RPL34-DT
SND1-DT	0.000556014	4.74131	0.012	0.001	1	SND1-DT
SOX6	0.000556014	4.74131	0.012	0.001	1	SOX6
TEAD1	0.000556014	4.74131	0.012	0.001	1	TEAD1
TMEM176B	0.000556014	4.74131	0.012	0.001	1	TMEM176B
TNFRSF13B	0.000556014	4.74131	0.012	0.001	1	TNFRSF13B
TP63	0.000556014	4.74131	0.012	0.001	1	TP63
ZNF404	0.000556014	4.74131	0.012	0.001	1	ZNF404
NR5A2	0.000556014	4.74131	0.012	0.001	1	NR5A2
AC009315.1	0.000556014	4.74131	0.012	0.001	1	AC009315.1
AC010996.1	0.000556014	4.74131	0.012	0.001	1	AC010996.1
AC021739.2	0.000556014	4.74131	0.012	0.001	1	AC021739.2
AEBP1	0.000557674	4.41938	0.012	0.001	1	AEBP1
ATP13A3-DT	0.000557674	4.41938	0.012	0.001	1	ATP13A3-DT
LINC00540	0.000557674	4.41938	0.012	0.001	1	LINC00540
SLC16A10	0.000557674	3.93395	0.012	0.001	1	SLC16A10
ZFTA	0.000557674	4.41938	0.012	0.001	1	ZFTA
FAM92A	0.000557674	4.41938	0.012	0.001	1	FAM92A
AC007342.4	0.000557674	4.41938	0.012	0.001	1	AC007342.4
CCR1	0.000559238	2.21775	0.059	0.014	1	CCR1
SPOCK2	0.000564433	0.704182	0.706	0.686	1	SPOCK2
TIFA	0.00057719	1.38767	0.176	0.076	1	TIFA
ADD3	0.00057724	-0.684956	0.306	0.512	1	ADD3
C16orf87	0.000585787	1.32065	0.212	0.099	1	C16orf87
BRD2	0.000589466	-0.636136	0.459	0.646	1	BRD2
BIRC3	0.000592924	1.22854	0.259	0.134	1	BIRC3
SSBP3	0.000596634	-1.14493	0.165	0.339	1	SSBP3
SP140	0.000600988	0.650254	0.529	0.343	1	SP140
RGS3	0.00060108	-1.78747	0.059	0.21	1	RGS3
TTC14	0.000601597	1.05099	0.4	0.256	1	TTC14
TRRAP	0.00060205	1.20148	0.224	0.108	1	TRRAP
PLCH2	0.000606668	2.29836	0.071	0.019	1	PLCH2
SLC1A7	0.000615443	-3.7263	0	0.122	1	SLC1A7
SLFN12L	0.000619929	0.99076	0.306	0.167	1	SLFN12L
SP140L	0.000621414	0.890286	0.388	0.232	1	SP140L
RPS15	0.000632716	0.21403	1	1	1	RPS15
WAKMAR2	0.000644763	1.13927	0.247	0.126	1	WAKMAR2
RPL37	0.000665743	0.277714	1	1	1	RPL37
HNRNPA0	0.000665846	-0.616558	0.459	0.629	1	HNRNPA0
CD44	0.000688281	0.761169	0.729	0.639	1	CD44
ADSS	0.000689386	-0.988879	0.129	0.314	1	ADSS
EPRS	0.000690192	-1.46693	0.059	0.214	1	EPRS
CCL5	0.00069286	-0.168548	0.953	0.997	1	CCL5
TENT4A	0.000695659	1.49338	0.129	0.048	1	TENT4A
SSB	0.00071262	-0.820934	0.235	0.424	1	SSB
GOLGA8A	0.000713002	1.08526	0.294	0.161	1	GOLGA8A
GIMAP5	0.00071668	-0.845486	0.353	0.517	1	GIMAP5
SLA	0.000717928	0.951601	0.541	0.405	1	SLA
H2AFX	0.000718777	-2.17457	0.035	0.174	1	H2AFX
TRGV8	0.000725033	-1.70319	0.071	0.227	1	TRGV8
TGFBR1	0.000725987	-1.52652	0.094	0.25	1	TGFBR1
GARRE1	0.00073058	2.71156	0.047	0.01	1	GARRE1
ACP6	0.000734398	2.0095	0.071	0.019	1	ACP6
CD300A	0.000742093	-1.02877	0.176	0.354	1	CD300A
CIITA	0.000746661	2.63088	0.071	0.019	1	CIITA
HHAT	0.000755755	2.44853	0.047	0.01	1	HHAT
ENC1	0.00075959	-1.71108	0.059	0.208	1	ENC1
SLC35E1	0.000761429	1.53391	0.165	0.071	1	SLC35E1
RAP2B	0.000770412	-1.02119	0.2	0.374	1	RAP2B
GLUD1	0.000794101	0.811387	0.459	0.308	1	GLUD1
SIRT6	0.000795028	1.56074	0.141	0.056	1	SIRT6
CHST12	0.000797984	-0.613308	0.376	0.568	1	CHST12
PLEKHG3	0.000801907	-1.31594	0.106	0.267	1	PLEKHG3
BIN2	0.00080967	-0.462779	0.541	0.737	1	BIN2
GPR82	0.000810179	3.20526	0.035	0.006	1	GPR82
MOB2	0.000815407	-1.01091	0.129	0.303	1	MOB2
CYCS	0.000816837	-0.777017	0.306	0.48	1	CYCS
CTNND1	0.000831159	2.93395	0.035	0.006	1	CTNND1
SLC3A1	0.000831159	2.93395	0.035	0.006	1	SLC3A1
PLSCR1	0.000832045	1.50184	0.247	0.132	1	PLSCR1
LILRB3	0.000836411	2.83442	0.035	0.006	1	LILRB3
GNPTAB	0.000854635	-0.764399	0.306	0.487	1	GNPTAB
DYNLT1	0.00085585	1.00966	0.388	0.25	1	DYNLT1
P2RX5	0.000858079	2.78711	0.082	0.025	1	P2RX5
CYB5D2	0.000866836	1.71746	0.129	0.05	1	CYB5D2
TAGLN2	0.000870414	-0.524139	0.706	0.834	1	TAGLN2
TRAV41	0.000873411	3.57138	0.024	0.003	1	TRAV41
AP001469.3	0.000874702	3.93395	0.024	0.003	1	AP001469.3
PDE4DIP	0.00088333	1.39648	0.212	0.103	1	PDE4DIP
MPHOSPH8	0.00089084	-0.706215	0.412	0.568	1	MPHOSPH8
LINC00886	0.000891848	3.51892	0.024	0.003	1	LINC00886
PRKAR1B-AS1	0.000891848	3.51892	0.024	0.003	1	PRKAR1B-AS1
CEP112	0.000894496	3.41938	0.024	0.003	1	CEP112
ABI3	0.000894503	-0.602265	0.318	0.52	1	ABI3
LYL1	0.000911378	2.47827	0.047	0.01	1	LYL1
GPRASP1	0.000917447	2.44853	0.047	0.01	1	GPRASP1
CES4A	0.00091822	2.57138	0.059	0.015	1	CES4A
RPL28	0.000920569	0.242277	1	1	1	RPL28
LDLRAD4	0.000952249	1.80047	0.118	0.044	1	LDLRAD4
HSH2D	0.000955798	1.84165	0.329	0.216	1	HSH2D
PAF1	0.000958476	0.945269	0.306	0.172	1	PAF1
MT-CO3	0.000959286	0.388212	1	1	1	MT-CO3
RBM27	0.000964824	-1.28721	0.059	0.211	1	RBM27
FLVCR1-DT	0.000971429	2.30074	0.059	0.015	1	FLVCR1-DT
IRAG2	0.000971776	1.82245	0.082	0.025	1	IRAG2
MYO1C	0.000974018	2.17145	0.071	0.02	1	MYO1C
NOSIP	0.000988054	0.720328	0.494	0.339	1	NOSIP
LST1	0.000993185	1.58032	0.094	0.031	1	LST1
MYSM1	0.000993188	1.23688	0.271	0.148	1	MYSM1
RAP1GAP2	0.000997858	-1.3646	0.059	0.208	1	RAP1GAP2
ELK1	0.00100252	1.3596	0.141	0.057	1	ELK1
GTF3C1	0.00101175	-0.940923	0.212	0.382	1	GTF3C1
SLC35E2B	0.00101583	1.22642	0.247	0.131	1	SLC35E2B
DBI	0.00102314	-0.524639	0.494	0.661	1	DBI
PSMA5	0.00104038	-0.721976	0.294	0.482	1	PSMA5
BZW2	0.00104044	1.50542	0.165	0.072	1	BZW2
HIST1H1E	0.00104052	-0.876343	0.165	0.351	1	HIST1H1E
TMED2	0.00104064	-0.730367	0.235	0.423	1	TMED2
ATP6V0E1	0.00105575	-0.467639	0.541	0.715	1	ATP6V0E1
SASH3	0.0010593	-0.61983	0.388	0.561	1	SASH3
TLE4	0.00106485	-1.01498	0.176	0.347	1	TLE4
RNF139	0.00107509	-1.50662	0.059	0.203	1	RNF139
SPNS3	0.00107919	1.45927	0.118	0.043	1	SPNS3
ATP6V0C	0.00109753	-0.601084	0.388	0.579	1	ATP6V0C
JAZF1	0.00109884	-1.09158	0.118	0.282	1	JAZF1
RPS27AP5	0.00110016	2.88333	0.035	0.006	1	RPS27AP5
RRAGD	0.00110345	2.83442	0.035	0.006	1	RRAGD
SBF1	0.00111978	0.837984	0.294	0.159	1	SBF1
ZBTB38	0.00113596	-0.667254	0.318	0.506	1	ZBTB38
SYNJ1	0.00113794	1.31086	0.165	0.072	1	SYNJ1
H1-4	0.00113817	0.888073	0.176	0.078	1	H1-4
ORAI1	0.00114746	-0.619661	0.294	0.479	1	ORAI1
BCAP31	0.00115548	-0.618242	0.376	0.554	1	BCAP31
TYROBP	0.0011696	-1.67081	0.165	0.316	1	TYROBP
FTH1	0.0011785	0.586043	0.988	0.993	1	FTH1
CCND3	0.00119078	-0.485519	0.506	0.724	1	CCND3
SNAP47	0.0012032	1.27876	0.2	0.097	1	SNAP47
AKAP13	0.00121183	0.557242	0.718	0.635	1	AKAP13
XRCC5	0.00121899	-0.598185	0.388	0.576	1	XRCC5
CASK	0.00124115	1.43319	0.176	0.081	1	CASK
MYEF2	0.00125111	2.37874	0.059	0.015	1	MYEF2
WDR59	0.00125241	1.1156	0.176	0.079	1	WDR59
LFNG	0.00126051	-0.904607	0.176	0.348	1	LFNG
CCR6	0.00127346	2.84822	0.047	0.01	1	CCR6
CCT4	0.00127659	-0.720853	0.259	0.436	1	CCT4
PRORP	0.00128359	1.0818	0.224	0.112	1	PRORP
MARCH7	0.0012886	-1.71539	0.059	0.197	1	MARCH7
PHF12	0.00129646	0.936987	0.318	0.186	1	PHF12
DGKZ	0.00129926	-0.599703	0.341	0.546	1	DGKZ
APLP2	0.00130181	-1.09644	0.106	0.262	1	APLP2
DLGAP1-AS1	0.00132309	1.28814	0.188	0.089	1	DLGAP1-AS1
PXN	0.00132985	-0.736225	0.329	0.496	1	PXN
SNRPA1	0.00134585	-1.24832	0.129	0.282	1	SNRPA1
AC044849.1	0.00135412	-2.77242	0.012	0.128	1	AC044849.1
H4C3	0.00135703	0.695822	0.282	0.15	1	H4C3
IPCEF1	0.00136065	1.24654	0.259	0.143	1	IPCEF1
AGTRAP	0.00136756	-1.00521	0.141	0.306	1	AGTRAP
THEM4	0.0013854	1.01427	0.282	0.159	1	THEM4
FAM118A	0.00138667	1.21039	0.176	0.08	1	FAM118A
DGCR6	0.00139072	3.15635	0.035	0.006	1	DGCR6
DGKH	0.00140199	1.6385	0.106	0.038	1	DGKH
SH3BGRL	0.00142023	-0.573667	0.388	0.578	1	SH3BGRL
BCL2L11	0.00143711	1.35637	0.212	0.107	1	BCL2L11
TRBV12-3	0.00144258	1.97192	0.035	0.006	1	TRBV12-3
CMIP	0.00144703	1.01745	0.353	0.226	1	CMIP
PPP1R15A	0.00144964	-0.615317	0.612	0.72	1	PPP1R15A
BEST4	0.00145658	3.41938	0.024	0.003	1	BEST4
PDIA5	0.00145658	3.41938	0.024	0.003	1	PDIA5
RNF144B	0.00145658	3.41938	0.024	0.003	1	RNF144B
TTC32-DT	0.00145658	3.41938	0.024	0.003	1	TTC32-DT
DGKA	0.00145987	0.920278	0.294	0.166	1	DGKA
ARHGEF35-AS1	0.00146061	3.32627	0.024	0.003	1	ARHGEF35-AS1
HMGA1	0.00147445	0.922954	0.282	0.156	1	HMGA1
SRP9	0.00148627	-0.656075	0.4	0.559	1	SRP9
TOX2	0.00151251	2.62583	0.047	0.011	1	TOX2
DCUN1D1	0.00151993	1.15969	0.188	0.089	1	DCUN1D1
VPS29	0.00152743	-0.814741	0.176	0.344	1	VPS29
NIPAL3	0.00155126	1.1414	0.224	0.115	1	NIPAL3
RPSAP58	0.00155985	2.41938	0.047	0.011	1	RPSAP58
ITGB7	0.0015633	-0.609263	0.376	0.554	1	ITGB7
RPS24	0.00157444	0.168103	1	1	1	RPS24
SPCS2	0.00158715	-0.607626	0.329	0.529	1	SPCS2
TBC1D2B	0.0015876	1.21775	0.282	0.165	1	TBC1D2B
DOCK11	0.00159101	-0.966913	0.129	0.289	1	DOCK11
FAM117A	0.00161985	-0.815552	0.247	0.413	1	FAM117A
KCNN4	0.00162252	2.05948	0.094	0.033	1	KCNN4
CALHM2	0.00162413	-1.35321	0.094	0.238	1	CALHM2
TTYH3	0.00162709	2.30074	0.059	0.015	1	TTYH3
SNTA1	0.00162802	1.79645	0.094	0.032	1	SNTA1
ZAP70	0.00164534	-0.408225	0.588	0.743	1	ZAP70
TCEAL4	0.00166305	2.49338	0.082	0.027	1	TCEAL4
TPM4	0.00168286	1.07515	0.459	0.349	1	TPM4
PLCB2	0.0016833	-1.04753	0.118	0.275	1	PLCB2
SHISA5	0.00171273	-0.566938	0.388	0.565	1	SHISA5
ZNF800	0.00171654	-0.908547	0.235	0.394	1	ZNF800
SERP1	0.00171927	0.514178	0.729	0.592	1	SERP1
C12orf75	0.00172611	-0.460609	0.518	0.694	1	C12orf75
R3HDM4	0.00172637	1.07342	0.365	0.246	1	R3HDM4
PSME1	0.00175348	-0.309487	0.824	0.911	1	PSME1
RPL18A	0.00175374	0.22837	1	1	1	RPL18A
TRAF3IP3	0.00175698	-0.574165	0.506	0.664	1	TRAF3IP3
HSD17B1-AS1	0.00177942	2.62583	0.047	0.011	1	HSD17B1-AS1
ATP5MPL	0.00180929	-0.622885	0.247	0.448	1	ATP5MPL
TOMM5	0.00181886	0.723508	0.518	0.405	1	TOMM5
MORN3	0.00182554	2.06888	0.071	0.021	1	MORN3
THADA	0.0018278	1.04087	0.212	0.106	1	THADA
DUSP1	0.00183008	-0.312853	0.824	0.93	1	DUSP1
HECTD3	0.00183189	1.27533	0.188	0.091	1	HECTD3
DOCK2	0.00184502	0.793915	0.412	0.267	1	DOCK2
ZNF276	0.00184858	-0.828547	0.2	0.364	1	ZNF276
ABLIM1	0.0018541	1.1664	0.247	0.136	1	ABLIM1
MTSS1	0.00186198	-0.617795	0.235	0.428	1	MTSS1
PSIP1	0.00188299	-0.632197	0.259	0.436	1	PSIP1
CREG1	0.00188323	1.6385	0.106	0.039	1	CREG1
SARS	0.00191396	-1.01001	0.129	0.286	1	SARS
ILRUN-AS1	0.00191791	2.07834	0.059	0.016	1	ILRUN-AS1
ZNF440	0.00192398	2.05948	0.059	0.016	1	ZNF440
AC245407.2	0.00193382	-2.24927	0.024	0.14	1	AC245407.2
H1FX	0.00193428	-0.643383	0.247	0.438	1	H1FX
LINC01943	0.00195337	2.08542	0.188	0.096	1	LINC01943
TOX	0.00195365	-0.602099	0.118	0.278	1	TOX
PTCH1	0.00196495	-3.24169	0	0.102	1	PTCH1
PLEKHF1	0.00196978	-0.739603	0.2	0.379	1	PLEKHF1
HSPA5	0.00198419	-0.430397	0.506	0.674	1	HSPA5
SLF1	0.00199234	0.94084	0.282	0.161	1	SLF1
AC006369.1	0.00199288	-2.19729	0.024	0.14	1	AC006369.1
FNDC3B	0.00199458	-1.66667	0.059	0.19	1	FNDC3B
SH3YL1	0.00199646	1.43256	0.118	0.046	1	SH3YL1
RUNX3	0.0020163	0.647896	0.635	0.543	1	RUNX3
FBXL5	0.00201808	-0.969763	0.106	0.256	1	FBXL5
GMNN	0.00204555	1.47827	0.106	0.039	1	GMNN
ARHGEF7	0.0020704	0.830576	0.271	0.147	1	ARHGEF7
GOLGA7	0.00209504	-0.805953	0.188	0.355	1	GOLGA7
TNFSF12	0.00210649	-0.945192	0.153	0.311	1	TNFSF12
MAGOHB	0.00210833	-2.48751	0.012	0.121	1	MAGOHB
AOAH	0.00213329	-0.465051	0.471	0.672	1	AOAH
RPS17	0.00214674	-0.426478	0.459	0.644	1	RPS17
SERTAD1	0.00215127	-1.38891	0.106	0.247	1	SERTAD1
PPARD	0.00215173	1.60745	0.094	0.033	1	PPARD
XYLT1	0.0021752	1.34899	0.129	0.053	1	XYLT1
CD48	0.00219401	-0.353864	0.706	0.823	1	CD48
RTL5	0.00220496	3.74131	0.024	0.003	1	RTL5
ZNF586	0.00221352	1.66158	0.106	0.04	1	ZNF586
VCAM1	0.00221652	3.57138	0.024	0.003	1	VCAM1
GEM	0.00221653	4.22674	0.024	0.003	1	GEM
TES	0.00221731	-0.753857	0.259	0.427	1	TES
TMEM71	0.00223374	-1.61184	0.059	0.188	1	TMEM71
LMAN2	0.00223476	-0.496662	0.318	0.514	1	LMAN2
HEBP2	0.00223575	1.05728	0.365	0.238	1	HEBP2
LAT	0.00224662	-0.563091	0.482	0.628	1	LAT
C3orf14	0.00224857	3.32627	0.024	0.003	1	C3orf14
CFAP298	0.00225499	-1.88805	0.035	0.155	1	CFAP298
MSI2	0.00225737	1.01339	0.259	0.144	1	MSI2
MIR3936HG	0.00226028	3.00434	0.024	0.003	1	MIR3936HG
PDCL3	0.00228763	1.22346	0.259	0.151	1	PDCL3
LBH	0.00229585	-0.558977	0.447	0.642	1	LBH
STARD10	0.00229704	2.05201	0.082	0.027	1	STARD10
PITPNB	0.00230102	-1.30172	0.071	0.206	1	PITPNB
TCAF2	0.00230576	1.5614	0.141	0.061	1	TCAF2
NCS1	0.00232	2.69691	0.035	0.007	1	NCS1
CYB561D2	0.00238131	-1.01453	0.129	0.28	1	CYB561D2
KLF2	0.00238181	-0.195414	0.812	0.962	1	KLF2
PNN	0.00238831	0.570188	0.529	0.389	1	PNN
MORC3	0.00239121	-0.820485	0.129	0.291	1	MORC3
TRPS1	0.00239965	1.39892	0.176	0.086	1	TRPS1
PLEC	0.002415	0.893606	0.294	0.174	1	PLEC
WDR7	0.00241571	1.25266	0.188	0.092	1	WDR7
PRKAR1B	0.00242035	1.63511	0.094	0.033	1	PRKAR1B
PPDPF	0.00244616	-0.283543	0.918	0.962	1	PPDPF
MARCKS	0.00244723	5.00434	0.012	0.001	1	MARCKS
MCTP1	0.00244723	5.00434	0.012	0.001	1	MCTP1
TNNI2	0.00244723	5.00434	0.012	0.001	1	TNNI2
ARHGEF38	0.00247065	4.41938	0.012	0.001	1	ARHGEF38
ASIC3	0.00247065	4.41938	0.012	0.001	1	ASIC3
BCL2L2	0.00247065	4.41938	0.012	0.001	1	BCL2L2
BTK	0.00247065	4.41938	0.012	0.001	1	BTK
C3orf52	0.00247065	4.41938	0.012	0.001	1	C3orf52
CELSR1	0.00247065	4.41938	0.012	0.001	1	CELSR1
CNKSR1	0.00247065	4.41938	0.012	0.001	1	CNKSR1
DOK3	0.00247065	4.41938	0.012	0.001	1	DOK3
DPY19L3-DT	0.00247065	4.41938	0.012	0.001	1	DPY19L3-DT
DTX4	0.00247065	4.41938	0.012	0.001	1	DTX4
FAM83F	0.00247065	4.41938	0.012	0.001	1	FAM83F
FAM153B	0.00247065	4.41938	0.012	0.001	1	FAM153B
G0S2	0.00247065	4.41938	0.012	0.001	1	G0S2
GAS6	0.00247065	4.41938	0.012	0.001	1	GAS6
JUP	0.00247065	4.41938	0.012	0.001	1	JUP
KIF4A	0.00247065	4.41938	0.012	0.001	1	KIF4A
KIF23	0.00247065	4.41938	0.012	0.001	1	KIF23
KRT81	0.00247065	4.41938	0.012	0.001	1	KRT81
LINC02029	0.00247065	4.41938	0.012	0.001	1	LINC02029
MDS2	0.00247065	4.41938	0.012	0.001	1	MDS2
MRC2	0.00247065	4.41938	0.012	0.001	1	MRC2
NKD1	0.00247065	4.41938	0.012	0.001	1	NKD1
PCDH9	0.00247065	4.41938	0.012	0.001	1	PCDH9
PFKFB4	0.00247065	4.41938	0.012	0.001	1	PFKFB4
PKD1L3	0.00247065	4.41938	0.012	0.001	1	PKD1L3
PRRG4	0.00247065	4.41938	0.012	0.001	1	PRRG4
PTGIS	0.00247065	4.41938	0.012	0.001	1	PTGIS
PTK2	0.00247065	4.41938	0.012	0.001	1	PTK2
PVR	0.00247065	4.41938	0.012	0.001	1	PVR
RFX5-AS1	0.00247065	4.41938	0.012	0.001	1	RFX5-AS1
RHOQ-AS1	0.00247065	4.41938	0.012	0.001	1	RHOQ-AS1
SLC7A7	0.00247065	4.41938	0.012	0.001	1	SLC7A7
SNHG28	0.00247065	4.41938	0.012	0.001	1	SNHG28
THRB	0.00247065	4.41938	0.012	0.001	1	THRB
WDR49	0.00247065	4.41938	0.012	0.001	1	WDR49
AL513327.1	0.00247065	4.41938	0.012	0.001	1	AL513327.1
AC091965.1	0.00247065	4.41938	0.012	0.001	1	AC091965.1
AC116337.3	0.00247065	4.41938	0.012	0.001	1	AC116337.3
NPIPA9	0.00247065	4.41938	0.012	0.001	1	NPIPA9
AC008761.1	0.00247065	4.41938	0.012	0.001	1	AC008761.1
AC107081.4	0.00247065	4.41938	0.012	0.001	1	AC107081.4
HARS	0.00247107	-1.7099	0.024	0.139	1	HARS
FRY-AS1	0.00247654	4.15635	0.012	0.001	1	FRY-AS1
KRT73-AS1	0.00247654	4.15635	0.012	0.001	1	KRT73-AS1
SMAD1	0.00247654	4.15635	0.012	0.001	1	SMAD1
UPK2	0.00247654	4.15635	0.012	0.001	1	UPK2
HOXB6	0.00247654	4.15635	0.012	0.001	1	HOXB6
MARCHF9	0.00248129	1.51424	0.106	0.04	1	MARCHF9
GARS	0.00249712	-1.74089	0.047	0.17	1	GARS
STX1A	0.00251103	2.3628	0.047	0.011	1	STX1A
PNRC1	0.00252054	-0.1997	0.941	0.981	1	PNRC1
ARPC2	0.00255319	-0.296723	0.906	0.953	1	ARPC2
TRMO	0.00259302	1.16344	0.176	0.084	1	TRMO
GIPC1	0.00259485	0.820459	0.271	0.15	1	GIPC1
DHRS4L2	0.00259995	1.39735	0.129	0.054	1	DHRS4L2
MYO1G	0.00260686	-0.526399	0.459	0.605	1	MYO1G
GPR25	0.00262305	2.30835	0.071	0.022	1	GPR25
ELOVL1	0.00262576	-1.12119	0.106	0.248	1	ELOVL1
FAM53B	0.00263357	-1.0418	0.141	0.289	1	FAM53B
TRBC1	0.00263684	-0.394491	0.494	0.7	1	TRBC1
RPTOR	0.00263762	-1.44604	0.082	0.215	1	RPTOR
PHLDA1	0.00265344	0.967463	0.294	0.177	1	PHLDA1
KLRF1	0.0026557	-2.09474	0.059	0.181	1	KLRF1
ST8SIA6	0.0026924	-2.19729	0.024	0.135	1	ST8SIA6
ANKHD1	0.00270388	-0.856124	0.141	0.297	1	ANKHD1
TMEM173	0.00270555	-0.887007	0.094	0.242	1	TMEM173
MT-CO1	0.00274433	0.275728	1	1	1	MT-CO1
IRF1	0.00276882	-0.537369	0.588	0.72	1	IRF1
CDK2AP2	0.00276992	-0.705955	0.376	0.54	1	CDK2AP2
PLP2	0.00277009	1.03644	0.341	0.224	1	PLP2
ICAM2	0.00277854	-0.617546	0.212	0.373	1	ICAM2
AXIN1	0.00279074	-0.992046	0.071	0.203	1	AXIN1
SH3BP5	0.00279286	-0.657293	0.247	0.415	1	SH3BP5
IER5	0.00279944	-1.13674	0.153	0.297	1	IER5
TMEM135	0.00281166	1.12464	0.165	0.076	1	TMEM135
IGFBP4	0.00282402	2.89331	0.035	0.007	1	IGFBP4
SETD1B	0.00282809	1.04087	0.176	0.084	1	SETD1B
CHRM3-AS2	0.00284162	1.70789	0.082	0.028	1	CHRM3-AS2
ATP5MG	0.00287868	0.386881	0.941	0.877	1	ATP5MG
STAG3L5P-PVRIG2P-PILRB	0.0028957	1.49338	0.094	0.034	1	STAG3L5P-PVRIG2P-PILRB
TMBIM1	0.00289638	-0.884208	0.176	0.331	1	TMBIM1
KLF10	0.00289649	-2.20316	0.024	0.133	1	KLF10
CYFIP1	0.00289794	2.61203	0.035	0.007	1	CYFIP1
APOM	0.00290571	2.53185	0.035	0.007	1	APOM
SEMA4A	0.00291226	2.33532	0.047	0.011	1	SEMA4A
GNB2	0.00291869	-0.468774	0.482	0.644	1	GNB2
CISH	0.00292376	-0.714019	0.094	0.235	1	CISH
SMCO4	0.00295307	2.1325	0.047	0.011	1	SMCO4
UQCRC1	0.00296387	-0.805132	0.141	0.298	1	UQCRC1
OCIAD1	0.00301499	-0.790939	0.259	0.412	1	OCIAD1
IQSEC1	0.00302579	-1.14977	0.129	0.27	1	IQSEC1
CCPG1	0.00302624	-0.99791	0.094	0.237	1	CCPG1
SEPTIN6	0.00303797	0.569843	0.635	0.519	1	SEPTIN6
ATXN7	0.00306514	0.888866	0.318	0.197	1	ATXN7
FAM241A	0.00308217	1.56523	0.118	0.048	1	FAM241A
PABPC1	0.00312852	0.532319	0.906	0.909	1	PABPC1
GIMAP4	0.00314726	-0.317906	0.635	0.818	1	GIMAP4
SH3KBP1	0.00314912	-0.520539	0.424	0.587	1	SH3KBP1
CD244	0.00315327	-1.86787	0.035	0.149	1	CD244
UHRF2	0.0031543	0.954712	0.306	0.188	1	UHRF2
LIG3	0.00317525	1.64328	0.129	0.056	1	LIG3
FASLG	0.00317821	-1.16886	0.094	0.231	1	FASLG
LCP1	0.00320357	-0.361125	0.824	0.881	1	LCP1
RPA2	0.00325491	-0.79515	0.224	0.378	1	RPA2
STMN1	0.00327981	-1.10523	0.094	0.231	1	STMN1
LTBP3	0.00328178	1.28918	0.165	0.079	1	LTBP3
SLC15A4	0.00330601	-0.701635	0.141	0.3	1	SLC15A4
NEIL3	0.00331163	3.23881	0.024	0.004	1	NEIL3
LRP1	0.00331969	3.15635	0.024	0.004	1	LRP1
ENDOD1	0.00335975	-2.4008	0.012	0.112	1	ENDOD1
SEPTIN7	0.00344316	-0.382166	0.647	0.832	1	SEPTIN7
S100A8	0.00346645	2.89331	0.035	0.007	1	S100A8
EIF4A2	0.00347037	-0.459004	0.6	0.746	1	EIF4A2
ARHGEF12	0.0034758	1.35227	0.176	0.089	1	ARHGEF12
RAC2	0.00348961	-0.291421	0.929	0.956	1	RAC2
PHACTR2	0.00351918	0.838431	0.235	0.126	1	PHACTR2
RAB4B	0.00352536	-0.993401	0.129	0.272	1	RAB4B
ZNF414	0.00353121	1.01196	0.2	0.102	1	ZNF414
NHEJ1	0.00353289	1.18908	0.141	0.062	1	NHEJ1
ADPGK-AS1	0.00354847	2.65385	0.035	0.007	1	ADPGK-AS1
ANKDD1A	0.00354847	2.65385	0.035	0.007	1	ANKDD1A
HNRNPAB	0.00356438	-0.867968	0.176	0.327	1	HNRNPAB
B3GAT2	0.00358442	1.82074	0.071	0.022	1	B3GAT2
RNPS1	0.00358879	-0.642851	0.353	0.506	1	RNPS1
TMEM59	0.00362324	-0.459999	0.447	0.626	1	TMEM59
AC020916.1	0.00364983	-1.2499	0.059	0.184	1	AC020916.1
ARPC1B	0.00366119	-0.367408	0.6	0.721	1	ARPC1B
PALLD	0.00366524	-3.15654	0	0.091	1	PALLD
HIST1H2AC	0.00366932	-1.97979	0.012	0.113	1	HIST1H2AC
ATP6AP1	0.00368989	-0.971955	0.141	0.283	1	ATP6AP1
DGKD	0.00369183	-1.07887	0.129	0.268	1	DGKD
PTGER4	0.00369279	-0.502871	0.459	0.595	1	PTGER4
ACSL6	0.00372739	1.87341	0.082	0.029	1	ACSL6
PROK2	0.00374832	-1.77123	0.047	0.162	1	PROK2
SDF2L1	0.00376251	-0.841774	0.129	0.272	1	SDF2L1
DCAF11	0.00378774	-1.13029	0.094	0.227	1	DCAF11
HSBP1L1	0.00379328	1.90001	0.059	0.017	1	HSBP1L1
MPRIP	0.00390102	1.24453	0.212	0.116	1	MPRIP
GOLIM4	0.00391815	1.61203	0.094	0.035	1	GOLIM4
CNPY2	0.00394744	-0.869716	0.141	0.288	1	CNPY2
PPP6R2	0.00395453	0.931894	0.247	0.139	1	PPP6R2
H2AW	0.00396898	1.71577	0.071	0.023	1	H2AW
TRIM25	0.00401049	1.18853	0.165	0.079	1	TRIM25
S100A6	0.00401264	-0.161131	0.976	0.983	1	S100A6
ATG5	0.00403027	-1.15791	0.118	0.25	1	ATG5
KHDC4	0.00404542	1.21406	0.165	0.08	1	KHDC4
TUBA4A	0.00406405	0.726179	0.529	0.427	1	TUBA4A
MARCHF2	0.00408684	1.64328	0.082	0.029	1	MARCHF2
COMMD7	0.00409243	-1.17158	0.129	0.262	1	COMMD7
CSNK2B	0.00411573	-0.464513	0.306	0.479	1	CSNK2B
RALGAPA2	0.00411854	1.0639	0.176	0.087	1	RALGAPA2
ZNF207	0.00414059	0.573778	0.529	0.391	1	ZNF207
AC007384.1	0.00416022	-1.64384	0.047	0.162	1	AC007384.1
AC009090.6	0.00419825	2.93395	0.035	0.007	1	AC009090.6
TNFSF9	0.00420369	-1.17278	0.165	0.303	1	TNFSF9
CFLAR	0.00420579	0.605817	0.624	0.537	1	CFLAR
GSTP1	0.00420972	-0.454009	0.565	0.693	1	GSTP1
IFITM3	0.00422616	-0.978423	0.176	0.318	1	IFITM3
VCL	0.00426869	-1.04566	0.129	0.267	1	VCL
PMM2	0.00427543	0.923685	0.212	0.112	1	PMM2
ILF2	0.00428179	-0.843654	0.176	0.322	1	ILF2
RPS27A	0.00431021	-0.14386	1	1	1	RPS27A
SLC19A1	0.00431978	2.61203	0.035	0.007	1	SLC19A1
HEG1	0.00433872	-1.9934	0.024	0.126	1	HEG1
EIF5	0.00434522	-0.549939	0.494	0.607	1	EIF5
LNPEP	0.00435401	-0.586618	0.365	0.527	1	LNPEP
[truncated: 9,686 more rows]

## Sheet: CD8.cyto.DEGs.PPB
row.names	p_val	avg_log2FC	pct.1	pct.2	p_val_adj	gene
[truncated: 11,142 more rows]

[truncated: 4 more sheets: CD8.cyto.DEGs.LPB, CD8.effector.DEGs.PL, CD8.effector.DEGs.PPB, CD8.effector.DEGs.LPB]
