# Supplementary material for: A platform for multisite immune profiling of premetastatic pancreatic cancer at single-cell resolution
Source: Cancer Immunol Immunother. 2025 Aug 23;74(9):291. doi: 10.1007/s00262-025-04146-5 (PMC12374926; doi:10.1007/s00262-025-04146-5)
Supplement: Supplementary file 12 — Supplementary file12 (XLSX 647 KB) [file 262_2025_4146_MOESM12_ESM.xlsx]

## Sheet: Sheet1
Supplementary Table S6. DEGs for comparison of liver macrophages versus tumor macrophages. The DEGs are depicted in a volcano plot in Figure 2D. Genes are ranked according to the adjusted p-value.
	p_val	avg_log2FC	pct.1	pct.2	p_val_adj
SLC16A10	4.63998e-93	8.88831	0.565	0.002	1.03504e-88
CST3	1.89577e-91	-1.58284	0.981	1	4.2289e-87
THBS1	7.91175e-87	6.32299	0.616	0.046	1.76487e-82
SLC11A1	3.15263e-74	3.83435	0.67	0.124	7.03256e-70
HLA-DPA1	5.29741e-63	-1.24758	0.997	1	1.18169e-58
FGL2	7.23712e-63	-1.43742	0.705	0.967	1.61439e-58
FPR1	6.20792e-62	3.56144	0.584	0.101	1.3848e-57
IFI44L	3.02985e-61	-2.41015	0.251	0.799	6.75869e-57
HLA-DRB5	3.30243e-59	-1.63264	0.914	0.995	7.36674e-55
HIF1A	1.35484e-55	2.31634	0.829	0.545	3.02224e-51
LY6E	2.64786e-55	-1.70774	0.514	0.891	5.90658e-51
TMEM176A	3.28309e-55	2.95813	0.625	0.158	7.32359e-51
TMEM176B	1.20087e-52	2.59517	0.692	0.227	2.67878e-48
OAS1	6.37841e-52	-2.31248	0.181	0.721	1.42283e-47
P2RY13	7.88718e-52	-2.91229	0.159	0.674	1.75939e-47
IFITM3	8.17157e-51	-1.31594	0.851	0.958	1.82283e-46
IFI6	8.72245e-51	-1.67404	0.454	0.887	1.94572e-46
CCL3L1	1.29434e-50	-2.69571	0.225	0.728	2.88729e-46
MARCKS	3.01943e-49	-1.14572	0.822	0.984	6.73544e-45
CALHM6	4.27467e-49	-1.36309	0.517	0.899	9.5355e-45
NCF1	5.07024e-49	-2.1794	0.321	0.777	1.13102e-44
PMP22	2.07306e-47	3.55622	0.498	0.095	4.62437e-43
CPVL	2.3222e-47	-1.32369	0.679	0.946	5.18014e-43
MX1	4.06181e-47	-1.84877	0.346	0.799	9.06067e-43
HLA-DPB1	5.68936e-47	-0.915285	0.99	1	1.26913e-42
XAF1	1.22258e-46	-1.83965	0.302	0.777	2.72721e-42
B2M	2.84514e-46	-0.627415	1	1	6.34666e-42
SH3PXD2B	3.45036e-46	2.91989	0.502	0.095	7.69671e-42
PID1	8.13968e-45	-2.10721	0.216	0.705	1.81572e-40
CCL4L2	1.40123e-44	-2.71664	0.263	0.703	3.12573e-40
FKBP5	1.84088e-44	1.70458	0.8	0.431	4.10646e-40
GLUL	3.72574e-44	2.07779	0.902	0.773	8.311e-40
PHC2	2.33812e-41	1.99119	0.648	0.233	5.21564e-37
HLA-DRA	3.43163e-41	-0.806735	0.997	1	7.65494e-37
SMIM3	3.52704e-41	3.32827	0.375	0.039	7.86778e-37
TNFSF10	8.71102e-41	-2.6731	0.171	0.618	1.94317e-36
AREG	2.98014e-40	3.59263	0.505	0.132	6.64779e-36
IFIT3	4.75003e-40	-2.79529	0.111	0.568	1.05959e-35
KIFC3	2.46339e-39	4.74189	0.292	0.011	5.49508e-35
CX3CR1	3.7006e-39	-3.90296	0.041	0.471	8.25493e-35
S100A8	4.53081e-39	4.03111	0.432	0.083	1.01069e-34
MEF2C	7.96251e-39	-1.4601	0.425	0.819	1.7762e-34
ISG15	2.33472e-38	-1.61639	0.356	0.772	5.20807e-34
IGSF6	2.813e-38	-1.2443	0.559	0.928	6.27496e-34
MMP19	6.8934e-38	4.16793	0.333	0.031	1.53771e-33
MPEG1	1.22055e-37	-1.31977	0.397	0.817	2.72269e-33
SLC2A3	2.72704e-37	2.33722	0.559	0.171	6.08321e-33
HLA-DQA2	1.15948e-36	-1.23837	0.686	0.912	2.58646e-32
IFIT1	1.1772e-36	-3.43969	0.06	0.478	2.62598e-32
SAMSN1	1.23964e-36	2.02838	0.657	0.274	2.76527e-32
SLC40A1	1.52628e-36	-2.6806	0.184	0.61	3.40467e-32
ITGA4	4.47046e-36	-1.59008	0.371	0.762	9.97225e-32
ACSL1	5.60709e-36	2.10762	0.6	0.232	1.25077e-31
P2RY6	5.77225e-36	-2.45687	0.102	0.527	1.28762e-31
CREM	1.36502e-35	2.09729	0.6	0.232	3.04496e-31
S100A9	1.64479e-35	2.69624	0.587	0.22	3.66904e-31
CTSB	5.57304e-35	1.3334	0.93	0.945	1.24318e-30
MNDA	8.77994e-35	-1.30122	0.543	0.866	1.95854e-30
PLAC8	1.3498e-34	-2.7362	0.083	0.486	3.011e-30
SAMHD1	1.63938e-34	-0.868544	0.822	0.985	3.65697e-30
RAB32	2.31519e-34	-1.7251	0.305	0.688	5.1645e-30
LMO2	4.47908e-34	-1.70083	0.235	0.651	9.99148e-30
AP1S2	4.78962e-34	-1.85532	0.34	0.708	1.06842e-29
CCL3	2.80428e-33	-1.61226	0.511	0.822	6.2555e-29
OLR1	1.59998e-32	2.70274	0.429	0.098	3.56907e-28
PLTP	2.90009e-32	3.17195	0.517	0.186	6.46922e-28
LHFPL2	3.16978e-32	2.87614	0.368	0.065	7.07082e-28
IFIT2	3.88827e-32	-2.4103	0.079	0.475	8.67356e-28
TFRC	6.37117e-32	3.09164	0.467	0.145	1.42122e-27
EPSTI1	6.66925e-32	-1.30499	0.432	0.78	1.48771e-27
LST1	6.00918e-31	-0.87142	0.762	0.964	1.34047e-26
LGALS9	9.56839e-31	-1.09026	0.581	0.866	2.13442e-26
LAP3	1.16305e-30	-1.12575	0.603	0.869	2.59441e-26
OAS3	1.23632e-30	-2.16162	0.156	0.538	2.75785e-26
IGSF21	1.39341e-30	-4.45563	0.022	0.37	3.10829e-26
MXD1	1.98082e-30	2.26381	0.463	0.135	4.41862e-26
GNAS	2.18145e-30	-0.626726	0.93	0.989	4.86616e-26
SRGN	1.11835e-29	0.974304	0.981	0.987	2.49471e-25
MX2	3.56465e-28	-1.67475	0.248	0.617	7.95166e-24
NAGK	4.04625e-28	-1.18585	0.473	0.804	9.02597e-24
PTPRE	4.29701e-28	-1.15528	0.562	0.837	9.58533e-24
ADA2	4.56052e-28	-1.1419	0.537	0.832	1.01731e-23
MARCH1	5.20778e-28	-1.68275	0.216	0.597	1.1617e-23
SPI1	5.45743e-28	-0.686602	0.902	0.979	1.21739e-23
PSMB9	7.10372e-28	-1.34863	0.371	0.711	1.58463e-23
MEF2A	7.52418e-28	-1.17906	0.451	0.783	1.67842e-23
CASP1	7.92618e-28	-1.43393	0.333	0.68	1.76809e-23
YBX1	1.09571e-27	-0.604829	0.952	0.985	2.44421e-23
RNASE1	1.20459e-27	3.30705	0.321	0.059	2.68708e-23
UPP1	2.80647e-27	2.15757	0.483	0.17	6.26039e-23
CD83	4.57014e-27	-1.01549	0.59	0.871	1.01946e-22
SYTL3	5.17729e-27	2.99028	0.292	0.044	1.1549e-22
POU2F2	6.73184e-27	-1.75189	0.171	0.546	1.50167e-22
HACD4	7.47034e-27	-1.5937	0.213	0.589	1.66641e-22
SPP1	8.86814e-27	6.77955	0.216	0.013	1.97822e-22
CORO1B	1.01388e-26	-1.12038	0.422	0.759	2.26167e-22
BTG1	1.2335e-26	1.1496	0.886	0.677	2.75157e-22
UVRAG	1.38485e-26	-1.53648	0.241	0.608	3.08918e-22
PAK1	1.67716e-26	-1.28014	0.406	0.723	3.74125e-22
SDC2	1.99949e-26	3.50243	0.241	0.023	4.46026e-22
LPAR6	2.19873e-26	-1.41242	0.41	0.71	4.9047e-22
AQP9	3.04544e-26	3.60099	0.219	0.015	6.79345e-22
VEGFA	3.22193e-26	1.91631	0.543	0.225	7.18715e-22
DUSP1	4.13011e-26	-0.705397	0.968	0.977	9.21305e-22
EIF2AK2	4.38238e-26	-1.66565	0.238	0.591	9.77577e-22
VCAN	4.5058e-26	2.9399	0.454	0.163	1.00511e-21
MYD88	6.65158e-26	-1.73664	0.181	0.54	1.48377e-21
APOE	6.65838e-26	1.92386	0.502	0.183	1.48529e-21
KCNE1	8.10407e-26	2.76199	0.292	0.047	1.80778e-21
PYCARD	9.57618e-26	-0.888786	0.619	0.883	2.13616e-21
TMEM163	1.15978e-25	6.13046	0.175	0.002	2.58711e-21
RNF145	1.4453e-25	1.80413	0.527	0.217	3.22403e-21
OAS2	1.45386e-25	-1.75051	0.184	0.535	3.24313e-21
PTPN1	1.80342e-25	1.60648	0.584	0.274	4.02289e-21
ARPC1B	2.213e-25	-0.932955	0.775	0.922	4.93654e-21
FOS	2.56564e-25	-0.669663	0.978	0.98	5.72318e-21
TREM2	2.70736e-25	1.75349	0.444	0.135	6.03931e-21
SLA	3.03945e-25	1.47221	0.629	0.333	6.7801e-21
BLNK	3.16427e-25	-2.09692	0.098	0.442	7.05853e-21
CSF1R	4.71272e-25	-0.826347	0.797	0.945	1.05127e-20
SGPL1	4.78439e-25	2.5455	0.311	0.06	1.06725e-20
CD1D	6.90046e-25	-1.72752	0.187	0.533	1.53929e-20
RGS10	8.06681e-25	-0.795822	0.67	0.92	1.79946e-20
NFKBIA	9.35397e-25	-0.797568	0.898	0.964	2.08659e-20
BST2	1.1893e-24	-0.894794	0.59	0.866	2.65297e-20
LAPTM5	1.83177e-24	0.762456	0.981	0.938	4.08613e-20
FRMD4B	2.01119e-24	-1.33697	0.33	0.672	4.48636e-20
FAM20A	2.30801e-24	2.96054	0.254	0.034	5.14848e-20
ACKR3	2.71199e-24	5.39794	0.181	0.007	6.04964e-20
SIPA1L1	3.70761e-24	1.94699	0.454	0.16	8.27057e-20
RALA	3.81978e-24	2.01237	0.473	0.184	8.52078e-20
MS4A6A	3.91438e-24	-0.765354	0.892	0.969	8.73181e-20
LGALS2	4.08249e-24	-1.952	0.146	0.489	9.10681e-20
SEMA6B	5.01117e-24	3.05569	0.248	0.033	1.11784e-19
HDAC9	5.36984e-24	-2.40549	0.076	0.395	1.19785e-19
C1QA	5.41059e-24	-1.49405	0.765	0.863	1.20694e-19
DOCK8	5.65994e-24	-1.18141	0.378	0.703	1.26256e-19
PLEKHO1	6.46941e-24	-1.00085	0.549	0.824	1.44313e-19
RPL36A	8.7959e-24	-0.566764	0.914	0.985	1.9621e-19
THBS1-AS1	1.18182e-23	7.06906	0.156	0	2.63628e-19
SDS	1.31804e-23	2.4763	0.489	0.199	2.94015e-19
EEF1A1	1.45614e-23	-0.452318	1	1	3.24822e-19
CCL4	1.49801e-23	-1.57984	0.46	0.736	3.34161e-19
RNF130	1.51075e-23	-0.689358	0.765	0.954	3.37002e-19
CLEC10A	2.1099e-23	-0.913934	0.397	0.75	4.70656e-19
STAT1	2.23314e-23	-1.05061	0.454	0.788	4.98146e-19
IL1B	2.49582e-23	-1.63877	0.244	0.579	5.56743e-19
IL7R	3.62912e-23	1.8922	0.39	0.109	8.09547e-19
THBS1-IT1	4.84829e-23	4.58503	0.178	0.008	1.08151e-18
CD44	1.20635e-22	1.47028	0.724	0.498	2.69102e-18
SATB1-AS1	1.6104e-22	3.2672	0.225	0.028	3.59231e-18
JAK2	2.45464e-22	-1.74487	0.197	0.515	5.47556e-18
TUBA1B	3.34017e-22	-0.994236	0.727	0.914	7.45091e-18
IRF7	5.81233e-22	-1.21061	0.295	0.628	1.29656e-17
CD74	8.06052e-22	-0.437677	1	1	1.79806e-17
STK17B	8.27998e-22	-1.10528	0.514	0.777	1.84702e-17
C1orf162	8.97572e-22	-0.731212	0.692	0.905	2.00221e-17
TAMALIN	9.46427e-22	2.93178	0.251	0.042	2.1112e-17
LGALS3BP	1.08229e-21	-1.52931	0.295	0.6	2.41427e-17
ARHGAP18	1.11531e-21	1.23	0.689	0.432	2.48793e-17
IFNGR1	1.29021e-21	-0.819797	0.74	0.897	2.87806e-17
ARID5B	1.51011e-21	2.31305	0.314	0.078	3.36861e-17
CAMK1	1.64512e-21	-1.6607	0.197	0.511	3.66976e-17
SOCS3	1.64606e-21	1.77967	0.581	0.312	3.67187e-17
OGFRL1	1.94949e-21	-0.866288	0.556	0.822	4.34873e-17
MTRNR2L12	2.46082e-21	0.913956	1	0.998	5.48934e-17
HLA-DMA	2.46416e-21	-0.57047	0.908	0.979	5.4968e-17
GK	2.72639e-21	1.52062	0.616	0.354	6.08176e-17
CALM2	3.1767e-21	-0.6775	0.813	0.948	7.08627e-17
CLEC4D	3.44363e-21	4.84318	0.156	0.005	7.68171e-17
ANKRD9	4.80286e-21	2.5928	0.257	0.047	1.07137e-16
CMPK2	5.47414e-21	-2.17332	0.102	0.396	1.22112e-16
HLA-C	5.94108e-21	-0.455563	0.994	0.998	1.32528e-16
GIMAP4	8.89287e-21	-1.16851	0.371	0.667	1.98373e-16
RNASET2	9.02109e-21	-0.733903	0.79	0.941	2.01233e-16
CYP27A1	9.22875e-21	2.28246	0.283	0.06	2.05866e-16
PRKCD	9.5463e-21	-1.39381	0.248	0.563	2.12949e-16
IL2RA	1.02157e-20	5.048	0.162	0.008	2.27881e-16
MPHOSPH6	1.03235e-20	2.17918	0.321	0.085	2.30286e-16
GRINA	2.21668e-20	1.12088	0.8	0.623	4.94475e-16
C1QC	2.62214e-20	-1.27138	0.822	0.848	5.8492e-16
CCDC50	3.77158e-20	-1.47804	0.21	0.515	8.41327e-16
TSPAN33	4.14778e-20	-1.59405	0.203	0.504	9.25244e-16
UBE2L6	4.42174e-20	-1.1492	0.368	0.669	9.86358e-16
ELL2	4.56088e-20	1.7654	0.476	0.209	1.01739e-15
H3-3A	6.57808e-20	1.6862	0.451	0.194	1.46737e-15
OTULINL	7.29517e-20	-1.42834	0.213	0.524	1.62733e-15
PARP9	9.54228e-20	-1.35791	0.203	0.52	2.1286e-15
CADM1	9.80521e-20	3.35743	0.19	0.021	2.18725e-15
TREM1	1.08511e-19	2.15072	0.39	0.14	2.42056e-15
MT1F	1.19176e-19	3.37292	0.238	0.044	2.65846e-15
CRTAP	1.43233e-19	-1.01621	0.384	0.697	3.1951e-15
SLC1A3	1.49135e-19	1.38979	0.584	0.305	3.32676e-15
CD79A	1.55648e-19	3.45086	0.156	0.008	3.47203e-15
ALB	1.86285e-19	-6.60932	0	0.222	4.15545e-15
ENPP2	1.99591e-19	3.25332	0.21	0.031	4.45227e-15
FZD1	2.45841e-19	-3.0127	0.044	0.299	5.48397e-15
IFI44	2.49614e-19	-1.27787	0.21	0.529	5.56813e-15
ID2	4.45589e-19	-1.3052	0.406	0.674	9.93975e-15
SP110	4.49499e-19	-1.09162	0.371	0.667	1.0027e-14
CAPG	5.56169e-19	1.19887	0.692	0.454	1.24065e-14
MT-ND1	6.39812e-19	0.494014	1	0.997	1.42723e-14
MT-CO1	6.69604e-19	0.430522	1	1	1.49369e-14
RNASE2	7.09678e-19	2.61476	0.298	0.083	1.58308e-14
KLF4	1.05144e-18	-0.770539	0.657	0.881	2.34546e-14
ATP1B1	1.18812e-18	-2.22869	0.095	0.362	2.65034e-14
ALOX15B	1.22802e-18	2.90991	0.216	0.036	2.73935e-14
IFITM1	1.33007e-18	-1.92591	0.257	0.524	2.967e-14
GLRX	1.56162e-18	-0.990855	0.381	0.679	3.4835e-14
SERPING1	1.75786e-18	-1.45159	0.34	0.607	3.92125e-14
C15orf48	1.89375e-18	1.85691	0.387	0.144	4.22439e-14
TMEM123	2.10875e-18	-0.826735	0.524	0.767	4.70398e-14
MT-ND4	2.25844e-18	0.554945	0.997	0.997	5.03789e-14
CPM	2.45778e-18	1.44903	0.575	0.308	5.48257e-14
SAMD9L	2.99457e-18	-1.48465	0.165	0.463	6.67998e-14
IRF5	4.06406e-18	-1.51806	0.197	0.48	9.0657e-14
SATB1	4.51893e-18	2.07757	0.333	0.109	1.00804e-13
TENT5A	5.30385e-18	-1.82374	0.121	0.392	1.18313e-13
CD33	5.34412e-18	-1.2444	0.244	0.54	1.19211e-13
C1QB	5.61603e-18	-1.25237	0.79	0.84	1.25277e-13
GBP1	6.00904e-18	-1.14799	0.235	0.53	1.34044e-13
SAMD9	6.4356e-18	-2.28477	0.086	0.343	1.43559e-13
HTRA1	6.47185e-18	2.6849	0.171	0.018	1.44368e-13
HVCN1	8.12315e-18	-1.68897	0.14	0.414	1.81203e-13
CLEC7A	9.6171e-18	-0.712865	0.749	0.892	2.14529e-13
EREG	9.93281e-18	2.26325	0.352	0.124	2.21571e-13
GPAT3	1.14724e-17	-1.90159	0.127	0.395	2.55914e-13
H3F3B	1.22901e-17	-0.736328	0.54	0.803	2.74156e-13
TMSB4X	1.24962e-17	-0.310765	1	1	2.78752e-13
EPS8	1.28014e-17	-1.65779	0.159	0.434	2.85561e-13
DUSP6	1.32019e-17	-1.60978	0.298	0.584	2.94496e-13
MIR23AHG	1.33388e-17	2.2869	0.337	0.116	2.97549e-13
CYRIB	1.61366e-17	1.92737	0.327	0.104	3.5996e-13
GIMAP8	1.62045e-17	-1.56957	0.178	0.455	3.61474e-13
ADAP2	1.69309e-17	-1.10156	0.463	0.718	3.77677e-13
AC253572.2	1.71607e-17	-2.24315	0.117	0.382	3.82804e-13
CYTH4	3.22802e-17	-1.46004	0.171	0.455	7.20075e-13
TMEM173	4.16106e-17	-2.18351	0.063	0.308	9.28207e-13
ATP2B1-AS1	4.17802e-17	-1.14495	0.425	0.684	9.31991e-13
MT-CO3	4.2978e-17	0.459139	0.997	0.998	9.58711e-13
FNDC3B	4.73069e-17	1.58569	0.406	0.166	1.05528e-12
CSK	5.22622e-17	-1.20174	0.263	0.545	1.16581e-12
NFIL3	5.39706e-17	1.50486	0.441	0.191	1.20392e-12
C3	5.459e-17	1.76182	0.314	0.098	1.21774e-12
FCGRT	5.48782e-17	-0.644416	0.86	0.979	1.22417e-12
RHOG	6.23601e-17	-0.692132	0.619	0.855	1.39107e-12
SLC16A3	6.37199e-17	1.23297	0.597	0.359	1.4214e-12
MS4A1	7.86394e-17	2.38584	0.146	0.011	1.75421e-12
MCTP1	7.90785e-17	-1.34245	0.232	0.511	1.764e-12
METRNL	8.88893e-17	1.03622	0.749	0.582	1.98285e-12
WSB1	9.92072e-17	-0.764387	0.66	0.843	2.21301e-12
H3-3B	1.13603e-16	1.46452	0.444	0.194	2.53414e-12
EDNRB	1.21164e-16	6.24594	0.108	0	2.70281e-12
IFI35	1.25144e-16	-1.37231	0.213	0.489	2.7916e-12
NAIP	1.28553e-16	-0.799566	0.546	0.78	2.86762e-12
RPL18A	1.34865e-16	-0.397547	0.965	0.989	3.00844e-12
BCL2L11	1.38892e-16	2.44596	0.232	0.052	3.09827e-12
LINC01094	1.48204e-16	2.65568	0.187	0.029	3.306e-12
ATP5MK	1.50213e-16	1.50368	0.403	0.162	3.3508e-12
AIF1	1.52071e-16	-0.437503	0.94	0.993	3.39224e-12
CYRIA	2.23966e-16	2.22357	0.254	0.065	4.99601e-12
GPX3	2.78875e-16	3.18293	0.162	0.02	6.22087e-12
ATP13A3	2.79794e-16	1.54235	0.441	0.204	6.24137e-12
LYN	3.29143e-16	-0.703761	0.619	0.835	7.3422e-12
SLC39A8	4.42076e-16	3.72921	0.206	0.042	9.8614e-12
IRAK3	4.60799e-16	1.19564	0.556	0.313	1.0279e-11
RTN1	4.99648e-16	-1.46617	0.219	0.476	1.11457e-11
PFKFB3	5.10645e-16	1.30968	0.527	0.272	1.1391e-11
PCBP1	5.84611e-16	-0.558105	0.79	0.93	1.30409e-11
NEAT1	5.92356e-16	0.921218	0.959	0.958	1.32137e-11
RSAD2	6.52455e-16	-2.37575	0.044	0.266	1.45543e-11
IER5	6.66508e-16	-0.989044	0.438	0.703	1.48678e-11
SDC4	6.6796e-16	3.5455	0.143	0.013	1.49002e-11
GNA13	6.68403e-16	1.08191	0.622	0.4	1.49101e-11
SCIMP	6.71196e-16	-1.18963	0.267	0.538	1.49724e-11
ADAMDEC1	8.02722e-16	3.66097	0.146	0.015	1.79063e-11
JAML	8.16958e-16	-0.777026	0.39	0.687	1.82239e-11
ATP6V1F	8.47983e-16	0.775523	0.835	0.667	1.89159e-11
SORL1	8.83769e-16	1.41997	0.4	0.165	1.97142e-11
SYK	9.00458e-16	-0.840336	0.511	0.729	2.00865e-11
CD68	9.84042e-16	-0.824857	0.683	0.869	2.1951e-11
ABL2	1.03434e-15	1.99676	0.295	0.095	2.3073e-11
NAPSA	1.08465e-15	-1.34158	0.149	0.414	2.41952e-11
GAL3ST4	1.19449e-15	2.58069	0.2	0.039	2.66456e-11
PGLS	1.29381e-15	-0.829282	0.441	0.721	2.88611e-11
GPBAR1	1.41396e-15	-3.62443	0.016	0.21	3.15411e-11
PTGER4	1.419e-15	-1.30972	0.21	0.47	3.16537e-11
RPL30	1.42902e-15	-0.380214	0.987	0.989	3.18771e-11
PDE4D	1.61266e-15	3.25822	0.152	0.018	3.59735e-11
CNPY3	1.65591e-15	-0.699689	0.625	0.84	3.69383e-11
PSMC4	2.02406e-15	-1.26927	0.257	0.519	4.51506e-11
CXCL12	2.05193e-15	-2.57617	0.067	0.289	4.57724e-11
TCF7L2	2.20093e-15	-2.63074	0.054	0.271	4.90962e-11
HLA-DMB	2.22669e-15	-0.552406	0.787	0.931	4.96707e-11
RPS13	2.41905e-15	-0.387294	0.984	0.993	5.39619e-11
FCGBP	2.46193e-15	-1.33192	0.063	0.299	5.49183e-11
GBP4	2.70621e-15	-1.66041	0.178	0.429	6.03674e-11
CCL20	2.82118e-15	4.13046	0.121	0.007	6.29321e-11
GIMAP7	2.87388e-15	-1.40465	0.21	0.467	6.41077e-11
MOB3B	2.91878e-15	2.06007	0.263	0.077	6.51092e-11
H2AZ2	2.93181e-15	2.02467	0.279	0.088	6.53999e-11
HRH2	3.70701e-15	1.36617	0.451	0.219	8.26924e-11
LIMD2	4.38522e-15	-0.825961	0.416	0.67	9.78211e-11
DOCK10	4.42723e-15	-1.12693	0.257	0.524	9.87583e-11
RPL11	4.94332e-15	-0.364153	0.987	0.992	1.10271e-10
MMP14	5.15516e-15	1.78807	0.305	0.104	1.14996e-10
ITM2B	5.78028e-15	-0.421592	0.994	1	1.28941e-10
VSIR	6.05902e-15	-0.652695	0.683	0.853	1.35159e-10
TSC22D1	6.88547e-15	2.86743	0.187	0.036	1.53594e-10
GRN	7.44295e-15	-0.540014	0.911	0.984	1.6603e-10
KLF6	7.49955e-15	-0.625774	0.927	0.969	1.67292e-10
SRGAP1	7.67795e-15	1.72027	0.346	0.137	1.71272e-10
ITSN2	7.6868e-15	-1.05382	0.321	0.576	1.71469e-10
ARHGAP17	7.77101e-15	-1.66396	0.124	0.364	1.73348e-10
MAFB	7.96097e-15	-0.923532	0.844	0.933	1.77585e-10
PLD4	8.00242e-15	-1.13828	0.222	0.486	1.7851e-10
LSP1	8.66023e-15	-0.747392	0.66	0.83	1.93184e-10
YWHAB	8.80186e-15	-0.535777	0.79	0.923	1.96343e-10
CLMN	9.66326e-15	2.84318	0.159	0.023	2.15558e-10
CXorf21	9.75927e-15	-1.87999	0.102	0.336	2.177e-10
HSPA8	1.01972e-14	-0.642884	0.673	0.852	2.27469e-10
TNFAIP8L2	1.06312e-14	-1.31184	0.229	0.475	2.37149e-10
MYO1G	1.0747e-14	2.01943	0.273	0.086	2.39734e-10
DHRS9	1.33102e-14	-4.60425	0.006	0.181	2.9691e-10
SIGLEC1	1.48045e-14	-1.05506	0.321	0.584	3.30243e-10
HERC5	1.60135e-14	-1.76948	0.133	0.372	3.57213e-10
H2AFY	1.62606e-14	-0.775294	0.375	0.685	3.62725e-10
PLAAT3	1.67372e-14	-1.59201	0.121	0.359	3.73356e-10
PCNX1	1.68422e-14	1.87127	0.311	0.114	3.75698e-10
AC007952.4	1.76787e-14	-1.59281	0.2	0.447	3.94359e-10
MT-ATP6	1.95063e-14	0.410258	0.997	0.998	4.35127e-10
SLC1A5	2.11446e-14	-1.44755	0.137	0.38	4.71672e-10
RALGDS	2.17902e-14	2.08707	0.276	0.09	4.86073e-10
CCL24	2.20678e-14	3.24526	0.197	0.042	4.92267e-10
MT1X	2.2153e-14	2.41057	0.365	0.165	4.94167e-10
GSTK1	2.25889e-14	-0.668821	0.559	0.799	5.03892e-10
LDLRAD3	2.34419e-14	3.35908	0.14	0.016	5.22918e-10
WARS	2.40725e-14	-1.80583	0.111	0.344	5.36984e-10
CTSL	2.68608e-14	2.28173	0.565	0.403	5.99183e-10
ACP5	2.84321e-14	1.97421	0.41	0.192	6.34236e-10
NLRP3	2.84326e-14	-1.22281	0.359	0.586	6.34247e-10
RNH1	3.13932e-14	-0.757102	0.549	0.773	7.00289e-10
LY86	3.49208e-14	-0.678107	0.527	0.788	7.78979e-10
C20orf27	3.5902e-14	-1.24557	0.2	0.45	8.00866e-10
CD302	3.6213e-14	-0.625858	0.565	0.809	8.07804e-10
GPNMB	4.13542e-14	0.965929	0.46	0.214	9.22488e-10
FN1	4.49906e-14	4.05942	0.133	0.015	1.00361e-09
RGS1	5.00329e-14	0.750437	0.86	0.685	1.11608e-09
PDE4A	5.32243e-14	1.5805	0.349	0.145	1.18727e-09
GFRA2	5.46239e-14	-2.6731	0.044	0.241	1.2185e-09
DNM2	5.71075e-14	1.1562	0.489	0.261	1.2739e-09
RPL29	5.71319e-14	-0.339505	0.975	0.993	1.27444e-09
LYVE1	6.31586e-14	2.11581	0.197	0.044	1.40888e-09
TCEAL9	8.12111e-14	3.01943	0.137	0.016	1.81158e-09
RPL17	8.19045e-14	-0.443597	0.759	0.93	1.82704e-09
ZBTB16	8.22044e-14	2.44928	0.184	0.039	1.83373e-09
UBXN2B	8.83303e-14	2.03454	0.222	0.059	1.97038e-09
AZI2	1.19358e-13	1.52313	0.4	0.192	2.66251e-09
APOC1	1.20217e-13	1.80031	0.495	0.285	2.68168e-09
IL1RAP	1.22504e-13	2.32094	0.216	0.057	2.73269e-09
CLEC9A	1.24153e-13	-4.24892	0.01	0.176	2.76949e-09
PLIN2	1.28694e-13	1.01483	0.67	0.444	2.87077e-09
SSH2	1.30912e-13	1.13562	0.508	0.282	2.92025e-09
HLA-DQB1	1.38611e-13	-0.491303	0.952	0.977	3.092e-09
IFI30	1.62866e-13	0.849048	0.956	0.966	3.63305e-09
WNT5A	1.68241e-13	5.048	0.092	0.002	3.75296e-09
AMPD3	1.75501e-13	1.73191	0.273	0.091	3.9149e-09
ADAM9	1.77976e-13	1.60013	0.343	0.145	3.9701e-09
PLCB2	1.79123e-13	-1.04613	0.273	0.524	3.9957e-09
NRROS	1.88083e-13	-1.64191	0.114	0.338	4.19557e-09
AXL	1.9051e-13	-0.961136	0.251	0.519	4.2497e-09
SPATS2L	2.16577e-13	-0.952153	0.346	0.586	4.83119e-09
RGS19	2.4797e-13	-0.911915	0.324	0.566	5.53146e-09
GIMAP1	2.68193e-13	-1.36139	0.175	0.409	5.98259e-09
PLA2G7	2.70337e-13	1.46258	0.375	0.166	6.03041e-09
NME2	2.75883e-13	-0.536384	0.752	0.91	6.15411e-09
LYL1	2.82009e-13	-1.38223	0.168	0.4	6.29076e-09
LIPA	2.83281e-13	-1.16065	0.429	0.674	6.31914e-09
PRCP	2.85176e-13	-1.03312	0.305	0.548	6.36141e-09
CST6	3.03046e-13	2.91989	0.102	0.005	6.76004e-09
TIMP1	3.33525e-13	1.66589	0.749	0.721	7.43995e-09
SAT1	3.37255e-13	0.513678	1	0.995	7.52315e-09
FCAR	3.89676e-13	3.25332	0.127	0.015	8.6925e-09
GABARAPL1	4.10554e-13	1.57197	0.337	0.135	9.15822e-09
SOD2	4.31081e-13	1.55164	0.717	0.626	9.61612e-09
MIF	4.52259e-13	0.75674	0.857	0.706	1.00886e-08
FKBP1A	4.80289e-13	-0.723319	0.502	0.744	1.07138e-08
KDM2B	5.58048e-13	-1.73632	0.086	0.295	1.24484e-08
IRF9	5.65012e-13	-0.988734	0.324	0.561	1.26037e-08
MARCHF2	5.78866e-13	1.84506	0.238	0.072	1.29128e-08
STON2	5.7924e-13	-3.11628	0.022	0.192	1.29211e-08
PABPC1	5.96609e-13	-0.398822	0.933	0.987	1.33086e-08
NCOA4	6.24465e-13	-0.688721	0.521	0.744	1.39299e-08
NAMPT	6.44532e-13	1.23442	0.81	0.812	1.43776e-08
GUCY1A1	6.66759e-13	-3.87235	0.01	0.168	1.48734e-08
TNFSF13B	6.95632e-13	-0.698601	0.527	0.762	1.55175e-08
OLFML2B	6.96873e-13	1.38822	0.41	0.207	1.55451e-08
TGFB1	7.04585e-13	-0.631852	0.622	0.801	1.57172e-08
CYSLTR1	7.63658e-13	-1.97304	0.073	0.272	1.70349e-08
CARD16	1.14742e-12	-0.731642	0.479	0.716	2.55956e-08
CAMK1D	1.16042e-12	-1.01929	0.232	0.476	2.58854e-08
ATP5MD	1.28589e-12	-0.810617	0.371	0.622	2.86844e-08
MMP9	1.41704e-12	4.47711	0.114	0.011	3.161e-08
CD163	1.437e-12	0.867234	0.816	0.777	3.20551e-08
GADD45B	1.57012e-12	-0.69168	0.644	0.825	3.50246e-08
IGHV3-15	1.59503e-12	6.31809	0.079	0	3.55804e-08
GPR65	1.72451e-12	-1.32532	0.213	0.437	3.84685e-08
GPX1	1.7805e-12	0.661837	0.451	0.194	3.97177e-08
YWHAZ	1.91067e-12	0.788924	0.759	0.574	4.26214e-08
ATP5PO	1.94356e-12	-0.840069	0.362	0.602	4.3355e-08
DPYSL2	2.1322e-12	-0.934495	0.289	0.532	4.7563e-08
RNASEK	2.5099e-12	-0.574624	0.679	0.83	5.59884e-08
HCK	2.58742e-12	-0.604919	0.524	0.765	5.77176e-08
H3F3A	2.88126e-12	-0.541317	0.524	0.788	6.42722e-08
CUL1	2.99209e-12	-1.32032	0.156	0.378	6.67446e-08
GATM	3.29726e-12	-1.20557	0.206	0.427	7.35521e-08
WIPI1	3.31322e-12	1.89015	0.222	0.067	7.39079e-08
LITAF	3.76377e-12	0.716347	0.711	0.517	8.39584e-08
DNMBP	3.81321e-12	2.5455	0.143	0.024	8.50613e-08
EIF3L	4.36372e-12	-0.782077	0.349	0.602	9.73416e-08
PARP14	4.504e-12	-0.77855	0.406	0.648	1.00471e-07
MDM2	4.76662e-12	1.64078	0.308	0.126	1.06329e-07
ZDHHC20	4.82993e-12	1.66508	0.241	0.078	1.07741e-07
ATP2B1	4.88941e-12	-1.00525	0.295	0.527	1.09068e-07
TUBA1A	5.11345e-12	-1.39063	0.257	0.476	1.14066e-07
LPCAT2	5.25837e-12	-0.871865	0.371	0.602	1.17299e-07
TMCC3	5.57379e-12	1.57351	0.276	0.103	1.24334e-07
NRG1	6.19238e-12	3.31103	0.114	0.013	1.38133e-07
PML	6.27092e-12	-1.20939	0.168	0.392	1.39885e-07
LYST	6.60077e-12	-1.71534	0.121	0.321	1.47243e-07
RHOH	8.10245e-12	1.81936	0.238	0.08	1.80741e-07
RPS6KA4	8.55157e-12	-1.3188	0.165	0.378	1.9076e-07
IFI16	8.57136e-12	-0.605191	0.622	0.78	1.91201e-07
UNC93B1	8.58779e-12	-0.728983	0.476	0.698	1.91568e-07
ANP32A	1.1136e-11	-0.687163	0.365	0.608	2.4841e-07
ARHGAP22	1.1659e-11	-1.61021	0.098	0.295	2.60078e-07
TBC1D14	1.28283e-11	1.28448	0.41	0.214	2.8616e-07
FGD2	1.32273e-11	-0.738922	0.448	0.664	2.95062e-07
RPL26	1.34311e-11	-0.296594	0.99	0.997	2.99608e-07
RETN	1.42428e-11	3.37557	0.165	0.039	3.17714e-07
IL4R	1.44035e-11	1.63591	0.273	0.104	3.21299e-07
LAT2	1.4736e-11	-0.978064	0.27	0.494	3.28715e-07
STAT4	1.537e-11	2.24742	0.156	0.033	3.42858e-07
TRIM69	1.55714e-11	-1.7867	0.086	0.274	3.47352e-07
NIBAN1	1.57506e-11	-1.2411	0.187	0.401	3.51349e-07
PDE4DIP	1.98157e-11	1.39547	0.33	0.147	4.4203e-07
JUNB	2.13352e-11	-0.612366	0.898	0.91	4.75924e-07
VDR	2.77644e-11	2.37557	0.152	0.033	6.1934e-07
ATG3	2.94206e-11	-0.799514	0.4	0.618	6.56286e-07
USP53	3.21582e-11	1.64335	0.276	0.111	7.17353e-07
SNX9	3.21625e-11	1.14171	0.552	0.369	7.1745e-07
ADAR	3.28579e-11	-0.810134	0.387	0.612	7.32961e-07
ZNF703	3.55174e-11	-3.36139	0.016	0.16	7.92286e-07
KIF1B	3.58106e-11	1.57525	0.257	0.095	7.98828e-07
RPL5	3.62289e-11	-0.352949	0.883	0.966	8.08157e-07
LNCAROD	3.64817e-11	5.76789	0.07	0	8.13796e-07
PILRA	3.80998e-11	-0.592115	0.575	0.772	8.49891e-07
CD63	3.83049e-11	0.743253	0.87	0.899	8.54467e-07
TCL1A	4.21922e-11	4.52125	0.086	0.005	9.4118e-07
ERRFI1	4.23271e-11	4.51512	0.086	0.005	9.44192e-07
SCN1B	4.37786e-11	-2.5387	0.038	0.197	9.76568e-07
TAGLN2	4.85107e-11	0.808532	0.768	0.62	1.08213e-06
BTF3	5.56988e-11	-0.391875	0.813	0.93	1.24247e-06
EIF4A1	5.59809e-11	-0.517576	0.73	0.866	1.24877e-06
UBASH3B	5.87004e-11	2.21927	0.168	0.042	1.30943e-06
CLEC5A	6.13718e-11	1.86386	0.206	0.064	1.36902e-06
RPS17	6.58739e-11	-0.554282	0.533	0.763	1.46945e-06
ATP5MJ	7.30991e-11	1.32666	0.311	0.132	1.63062e-06
CPED1	7.34528e-11	-1.89745	0.073	0.248	1.63851e-06
AOAH	7.49288e-11	-0.649934	0.575	0.765	1.67144e-06
ZEB2	7.6771e-11	-0.452891	0.784	0.905	1.71253e-06
C5AR1	7.68268e-11	0.776764	0.714	0.532	1.71378e-06
IER2	7.80538e-11	-0.625569	0.663	0.812	1.74115e-06
AKIRIN2	7.98193e-11	-0.995626	0.349	0.553	1.78053e-06
DUSP4	8.69014e-11	3.3452	0.102	0.011	1.93851e-06
NECTIN2	8.70609e-11	1.09951	0.454	0.261	1.94207e-06
CDK2AP1	8.7832e-11	-0.839595	0.359	0.576	1.95927e-06
PDXK	9.101e-11	1.12229	0.438	0.241	2.03016e-06
SH2B3	9.31478e-11	-0.907734	0.279	0.499	2.07785e-06
ETV6	9.66873e-11	-0.657283	0.543	0.736	2.1568e-06
MMP2	1.03223e-10	5.5455	0.067	0	2.3026e-06
RPL32	1.03233e-10	-0.265047	0.978	0.998	2.30282e-06
RFX2	1.03336e-10	5.76789	0.067	0	2.30511e-06
PELATON	1.11526e-10	1.87992	0.187	0.054	2.48781e-06
RAPGEF1	1.16998e-10	1.15036	0.457	0.268	2.60987e-06
TBC1D16	1.19989e-10	2.96054	0.105	0.013	2.6766e-06
CTSD	1.23321e-10	1.06132	0.768	0.648	2.75091e-06
NLRP1	1.33035e-10	-1.4545	0.108	0.297	2.96762e-06
APMAP	1.37562e-10	1.37196	0.317	0.144	3.0686e-06
FAM49B	1.43438e-10	-0.760422	0.289	0.533	3.19967e-06
ANPEP	1.45751e-10	2.16999	0.168	0.044	3.25128e-06
RAB8A	1.69087e-10	-0.948317	0.267	0.481	3.77182e-06
GNA12	1.74328e-10	1.63544	0.241	0.09	3.88873e-06
PALM2-AKAP2	1.77822e-10	-1.61021	0.083	0.261	3.96666e-06
PLEKHA7	1.79804e-10	2.09804	0.156	0.038	4.01088e-06
NFKBIZ	1.81396e-10	-0.683904	0.467	0.697	4.0464e-06
APOC3	1.81764e-10	-5.36139	0	0.119	4.05462e-06
PDK4	1.94947e-10	-1.96388	0.403	0.579	4.34868e-06
CD1C	1.99095e-10	-1.28944	0.102	0.287	4.44122e-06
PAPOLG	2.07586e-10	1.51693	0.263	0.106	4.63062e-06
MT-ATP8	2.2273e-10	0.894711	0.816	0.783	4.96844e-06
HLA-DRB1	2.36226e-10	-0.275167	1	0.998	5.2695e-06
DMXL2	2.40524e-10	1.01156	0.486	0.294	5.36538e-06
CRISPLD2	2.52125e-10	4.60439	0.07	0.002	5.62416e-06
CORO1A	2.62954e-10	-0.709316	0.552	0.732	5.8657e-06
ARPC3	2.6524e-10	-0.337145	0.946	0.992	5.91671e-06
CRIP1	2.75188e-10	1.72812	0.448	0.271	6.13862e-06
AC090559.1	2.78081e-10	-1.53488	0.102	0.282	6.20316e-06
ODF3B	2.78921e-10	-0.606961	0.556	0.75	6.22188e-06
C3AR1	2.94698e-10	-0.65436	0.584	0.741	6.57383e-06
CAT	3.07014e-10	-0.826404	0.311	0.524	6.84855e-06
YARS1	3.1112e-10	2.96054	0.102	0.013	6.94015e-06
CITED2	3.25593e-10	-1.41948	0.289	0.471	7.26299e-06
CLEC12A	3.27211e-10	-1.29959	0.171	0.362	7.29909e-06
PHACTR2	3.28776e-10	-0.961928	0.213	0.427	7.334e-06
SH3BP1	3.40445e-10	-1.28739	0.114	0.3	7.59432e-06
SSB	3.48725e-10	-0.782808	0.394	0.599	7.77901e-06
NUPR1	4.00807e-10	4.40348	0.092	0.01	8.94079e-06
ECHDC3	4.07707e-10	2.13741	0.149	0.036	9.09472e-06
PAPSS2	4.20823e-10	1.98802	0.219	0.08	9.38729e-06
ITPKC	4.23702e-10	2.22357	0.14	0.031	9.45152e-06
PTGER2	4.67055e-10	1.81717	0.165	0.044	1.04186e-05
AC245014.3	4.69463e-10	-1.24686	0.114	0.303	1.04723e-05
JUP	4.91447e-10	-1.84682	0.063	0.225	1.09627e-05
PSMB8	5.00949e-10	-0.793555	0.349	0.555	1.11747e-05
DNMT1	5.08395e-10	-0.84682	0.248	0.462	1.13408e-05
SLC25A37	5.29126e-10	1.46794	0.343	0.175	1.18032e-05
FTH1	5.46616e-10	0.734793	1	1	1.21934e-05
RXRA	5.99912e-10	-1.32562	0.137	0.323	1.33822e-05
TRAPPC5	6.07857e-10	-0.752183	0.346	0.563	1.35595e-05
H2AFZ	6.10139e-10	-1.22588	0.175	0.378	1.36104e-05
IFIH1	6.50304e-10	-1.38223	0.143	0.33	1.45063e-05
ASCL2	6.65573e-10	-1.74912	0.07	0.233	1.48469e-05
CCL18	6.87579e-10	8.35285	0.067	0.002	1.53378e-05
RABGAP1L	7.36865e-10	-1.0673	0.203	0.405	1.64373e-05
VAT1	7.47361e-10	1.56365	0.254	0.104	1.66714e-05
SNX18	7.64638e-10	-1.19147	0.152	0.343	1.70568e-05
AC020916.1	7.66326e-10	-0.62676	0.248	0.458	1.70944e-05
OSBPL11	7.83253e-10	-0.870588	0.225	0.432	1.7472e-05
TRIM34	8.33567e-10	-2.07094	0.051	0.202	1.85944e-05
SHTN1	8.46172e-10	-0.761278	0.34	0.551	1.88756e-05
TLR7	9.36055e-10	-1.81052	0.07	0.23	2.08806e-05
ABHD5	9.4958e-10	1.6849	0.26	0.113	2.11823e-05
TAP1	9.50626e-10	-1.26676	0.171	0.361	2.12056e-05
ADAM15	9.67545e-10	-1.36859	0.108	0.287	2.1583e-05
RHBDF2	1.0173e-09	0.982674	0.463	0.277	2.26929e-05
TRPV4	1.02743e-09	-2.59746	0.025	0.16	2.2919e-05
AC064805.1	1.1145e-09	-3.22533	0.006	0.124	2.48612e-05
ELAVL4	1.27279e-09	-4.39702	0.003	0.116	2.83922e-05
SLC11A2	1.30847e-09	1.5238	0.251	0.103	2.9188e-05
MYO1F	1.31563e-09	-0.620203	0.479	0.675	2.93477e-05
CFP	1.44013e-09	-1.70243	0.162	0.341	3.21249e-05
CLEC4F	1.5042e-09	-2.02882	0.032	0.171	3.35543e-05
GSTM1	1.50491e-09	-1.36139	0.133	0.312	3.357e-05
SERINC2	1.57284e-09	3.44596	0.079	0.007	3.50854e-05
IGHM	1.61413e-09	3.28246	0.092	0.011	3.60064e-05
PRKAG2-AS1	1.61675e-09	1.57721	0.229	0.088	3.60649e-05
FPR3	1.63895e-09	-0.595281	0.502	0.703	3.656e-05
CR1	1.65138e-09	1.38993	0.248	0.1	3.68374e-05
SGMS2	1.68349e-09	2.96054	0.092	0.011	3.75535e-05
ADAM28	1.70481e-09	1.13938	0.441	0.271	3.80291e-05
PADI2	1.8112e-09	2.4841	0.137	0.033	4.04025e-05
FCGR2B	1.83755e-09	-0.742747	0.632	0.755	4.09903e-05
RCAN1	1.85295e-09	1.78586	0.225	0.086	4.13338e-05
CLEC4E	1.89716e-09	1.29757	0.384	0.215	4.232e-05
LRRK1	1.9015e-09	-1.13032	0.127	0.308	4.24167e-05
JPT1	1.96831e-09	0.980808	0.467	0.285	4.39072e-05
FPR2	1.98361e-09	3.46304	0.095	0.013	4.42484e-05
RHBDD2	2.05072e-09	1.5455	0.26	0.113	4.57455e-05
OLFML3	2.06552e-09	3.28246	0.095	0.013	4.60756e-05
RAB13	2.12055e-09	1.36263	0.324	0.166	4.7303e-05
LINC01001	2.2079e-09	2.79061	0.095	0.013	4.92516e-05
BTG1-DT	2.27863e-09	2.28246	0.137	0.033	5.08295e-05
SECTM1	2.32155e-09	-0.774174	0.305	0.515	5.17868e-05
CD84	2.64109e-09	1.06382	0.502	0.334	5.89148e-05
NRIP1	2.70154e-09	-0.750507	0.327	0.535	6.02631e-05
PMAIP1	2.73414e-09	-1.36817	0.171	0.352	6.09905e-05
AP2A2	2.76024e-09	1.30039	0.356	0.189	6.15726e-05
BLVRA	2.87691e-09	-0.793246	0.362	0.56	6.41753e-05
CBR1	2.89933e-09	-1.09437	0.165	0.352	6.46755e-05
CAPZB	2.90672e-09	0.533364	0.822	0.781	6.48402e-05
OST4	2.91221e-09	0.576106	0.778	0.693	6.49627e-05
KLF3	3.07346e-09	-0.918875	0.244	0.444	6.85597e-05
CIITA	3.34666e-09	-0.579198	0.483	0.706	7.46539e-05
TNFSF13	3.43158e-09	0.930343	0.568	0.429	7.65483e-05
DGKD	3.45548e-09	1.71056	0.194	0.067	7.70815e-05
NIBAN2	3.48533e-09	1.7235	0.168	0.051	7.77472e-05
MACROH2A1	3.65235e-09	0.692394	0.371	0.181	8.14729e-05
APPL1	3.68128e-09	-0.771653	0.311	0.511	8.21183e-05
HLA-DQA1	3.85367e-09	-0.284602	0.87	0.972	8.59639e-05
WDR91	3.89058e-09	1.79343	0.162	0.047	8.67871e-05
SLC2A5	3.99006e-09	4.23355	0.067	0.003	8.90062e-05
HAMP	4.40568e-09	2.01787	0.089	0.011	9.82776e-05
MAPK13	4.49338e-09	2.86743	0.089	0.011	0.000100234
HEXA	4.87323e-09	0.734875	0.679	0.529	0.000108707
TNFRSF21	4.96069e-09	1.22357	0.298	0.14	0.000110658
RALGPS2	5.05969e-09	2.28246	0.111	0.021	0.000112867
ID3	5.08291e-09	-1.88546	0.187	0.359	0.000113384
AKAP13	5.41431e-09	0.65055	0.81	0.713	0.000120777
RPL19	5.52526e-09	-0.238459	0.984	0.995	0.000123252
PIK3R5	5.71177e-09	1.09317	0.371	0.204	0.000127412
LINC02207	5.78586e-09	2.13046	0.127	0.029	0.000129065
RNF213	5.93211e-09	-0.476621	0.613	0.777	0.000132328
ADAM8	6.0019e-09	1.78651	0.19	0.067	0.000133884
PPDPF	6.07159e-09	0.602081	0.765	0.595	0.000135439
LILRA5	6.10462e-09	1.7649	0.324	0.173	0.000136176
GDI2	6.11348e-09	-0.482936	0.61	0.78	0.000136373
GLIPR1	6.40526e-09	-0.574054	0.549	0.728	0.000142882
IGKV3-20	6.57176e-09	6.8794	0.07	0.005	0.000146596
IGKV2-30	6.58055e-09	6.00493	0.054	0	0.000146792
PDPN	6.5818e-09	5.4841	0.054	0	0.00014682
LRRC25	6.76434e-09	-0.744721	0.34	0.533	0.000150892
PIK3R1	6.91374e-09	0.869933	0.489	0.312	0.000154225
SLC66A3	7.04995e-09	-0.955807	0.2	0.387	0.000157263
CCR1	7.19874e-09	-0.762811	0.346	0.535	0.000160582
TNF	7.50684e-09	-1.11347	0.108	0.277	0.000167455
LMNA	7.703e-09	2.13665	0.308	0.16	0.000171831
FXYD5	7.84249e-09	-0.376893	0.816	0.918	0.000174942
RAP2A	7.92339e-09	-1.12827	0.184	0.362	0.000176747
ATP1B3	8.38608e-09	1.03814	0.549	0.398	0.000187068
RPL37	8.40126e-09	-0.218915	0.994	0.997	0.000187407
DNAJA1	8.69346e-09	-0.831121	0.327	0.52	0.000193925
ST3GAL5	8.88621e-09	-1.59528	0.073	0.223	0.000198225
ITGAV	9.14898e-09	1.35355	0.298	0.148	0.000204086
LPCAT1	9.42091e-09	1.5455	0.216	0.085	0.000210152
EBI3	9.6115e-09	-1.12693	0.146	0.321	0.000214404
IL16	9.95949e-09	-0.944724	0.127	0.303	0.000222166
BLVRB	1.00787e-08	-0.638151	0.511	0.698	0.000224826
PSME2	1.04543e-08	-0.473868	0.625	0.827	0.000233205
FAM110A	1.10556e-08	-1.60831	0.089	0.241	0.000246617
SESN2	1.17596e-08	1.93544	0.143	0.039	0.000262321
ATP5F1B	1.27412e-08	-0.483281	0.61	0.778	0.000284218
LTC4S	1.30115e-08	-0.994796	0.181	0.367	0.000290248
ITGB2-AS1	1.34602e-08	-1.17138	0.114	0.282	0.000300257
FURIN	1.36027e-08	1.57464	0.203	0.077	0.000303436
ZNF385A	1.36326e-08	-0.634901	0.416	0.608	0.000304102
RPL12	1.42158e-08	-0.200057	0.994	0.998	0.000317111
RGS18	1.44996e-08	-0.892169	0.235	0.424	0.000323443
SLC36A4	1.45554e-08	1.59797	0.213	0.085	0.000324688
LINC00937	1.51179e-08	1.57721	0.19	0.069	0.000337236
APP	1.75819e-08	1.08339	0.362	0.201	0.0003922
DOK2	1.76042e-08	-0.838683	0.327	0.509	0.000392697
PPT1	1.82009e-08	-0.455316	0.679	0.834	0.000406008
RHOC	1.85419e-08	-1.04293	0.26	0.431	0.000413615
KCNJ15	1.85461e-08	5.20846	0.051	0	0.000413708
RIPK2	2.02652e-08	-0.96124	0.225	0.408	0.000452056
SGPP1	2.02967e-08	-1.63401	0.076	0.222	0.000452759
CPD	2.06414e-08	1.65851	0.194	0.072	0.000460447
CLIP4	2.1246e-08	2.01712	0.14	0.039	0.000473934
MT-ND2	2.12567e-08	0.443029	0.99	0.982	0.000474173
MT1E	2.15148e-08	2.37018	0.175	0.062	0.00047993
SNX2	2.18748e-08	-0.539036	0.387	0.608	0.000487961
OFD1	2.21101e-08	-1.56472	0.095	0.248	0.000493209
STK38L	2.31723e-08	-1.10596	0.152	0.323	0.000516904
EPAS1	2.34508e-08	2.41997	0.098	0.018	0.000523117
TANC2	2.34596e-08	1.72238	0.187	0.069	0.000523313
AGFG1	2.34832e-08	1.1932	0.343	0.189	0.00052384
JUN	2.43557e-08	-0.772901	0.908	0.891	0.000543302
FGR	2.51815e-08	1.18073	0.41	0.259	0.000561723
PHLDA1	2.58336e-08	1.47637	0.238	0.104	0.000576271
CEACAM4	2.63892e-08	1.48728	0.219	0.09	0.000588665
RPL14	2.6436e-08	-0.264313	0.978	0.985	0.000589708
IGF2R	2.70439e-08	1.10702	0.317	0.163	0.000603267
PSME1	2.70513e-08	-0.472676	0.698	0.817	0.000603434
CD9	2.71786e-08	0.984514	0.403	0.235	0.000606273
APBB1IP	2.76104e-08	-0.529431	0.432	0.646	0.000615904
MAN2B1	2.83733e-08	-0.424972	0.67	0.83	0.000632922
ARHGAP27	2.92294e-08	-1.04567	0.168	0.339	0.000652021
PPP1R3B	2.99515e-08	2.20846	0.111	0.024	0.000668127
MB21D2	3.10487e-08	2.06487	0.121	0.029	0.000692604
AC004974.1	3.12476e-08	4.01943	0.06	0.003	0.000697041
NCF4	3.35437e-08	-0.615494	0.381	0.576	0.000748259
CREB5	3.38787e-08	-0.971078	0.203	0.38	0.000755732
DTX3L	3.43691e-08	-1.15897	0.156	0.323	0.000766673
CAMK2D	3.45543e-08	-1.2641	0.127	0.287	0.000770802
APOL6	3.53089e-08	-1.0047	0.225	0.4	0.000787635
GARS1	3.61648e-08	1.88653	0.114	0.026	0.000806729
GMPR	3.62135e-08	-2.92699	0.013	0.117	0.000807814
TOM1	3.66458e-08	1.12655	0.343	0.191	0.000817457
DOCK4	3.67783e-08	1.2739	0.387	0.238	0.000820413
PIK3CD	3.68396e-08	-1.59528	0.07	0.21	0.000821781
FAM110B	3.69896e-08	2.6975	0.086	0.013	0.000825127
CCNI	3.76463e-08	-0.408187	0.768	0.834	0.000839777
H1FX	4.12831e-08	-0.803112	0.286	0.476	0.000920902
ZYX	4.24391e-08	-0.471126	0.724	0.85	0.000946689
SLC25A6	4.29079e-08	-0.401144	0.829	0.912	0.000957146
FLOT1	4.30503e-08	0.805561	0.559	0.424	0.000960324
EIF3F	4.45801e-08	-0.508234	0.502	0.682	0.000994448
IRF1	4.98325e-08	-0.962952	0.257	0.426	0.00111161
TKT	5.06396e-08	-0.53203	0.619	0.785	0.00112962
UBL5	5.11076e-08	0.563678	0.797	0.729	0.00114006
AC037198.2	5.22795e-08	5.28246	0.048	0	0.0011662
RAP1B	5.36187e-08	0.829575	0.505	0.344	0.00119607
DSC2	5.39846e-08	1.09804	0.352	0.201	0.00120423
STAB1	5.47178e-08	0.902262	0.663	0.533	0.00122059
CDC42	5.58278e-08	-0.477941	0.527	0.69	0.00124535
IRF2BP2	5.65864e-08	-0.715114	0.349	0.533	0.00126227
SPTLC3	5.92169e-08	3.07601	0.063	0.005	0.00132095
LINC00623	5.98923e-08	1.6975	0.156	0.051	0.00133602
ZNF281	6.08815e-08	1.51447	0.194	0.075	0.00135808
RAB31	6.10631e-08	0.663679	0.733	0.701	0.00136214
WDR74	6.14696e-08	-1.18164	0.168	0.328	0.0013712
TRIM8	6.42901e-08	-1.15976	0.13	0.289	0.00143412
RIT1	6.43617e-08	1.15087	0.254	0.116	0.00143572
ZFP36L2	6.46062e-08	-0.447715	0.883	0.938	0.00144117
MT-CO2	6.78925e-08	0.291441	1	1	0.00151448
COTL1	7.13795e-08	-0.535609	0.863	0.899	0.00159226
ARRB1	7.22488e-08	-1.03334	0.168	0.334	0.00161165
ABI3	7.23029e-08	-0.689383	0.34	0.525	0.00161286
KCTD12	7.69892e-08	-0.360121	0.641	0.838	0.0017174
CCR2	7.90147e-08	-1.32897	0.092	0.238	0.00176258
ATG4C	7.92261e-08	-1.26488	0.089	0.235	0.0017673
CYSTM1	7.96871e-08	1.14741	0.276	0.135	0.00177758
LRMP	8.03048e-08	-1.69347	0.041	0.165	0.00179136
TCF25	8.14226e-08	0.621329	0.638	0.498	0.00181629
SLC39A10	8.15813e-08	-1.19651	0.143	0.299	0.00181983
SRSF7	8.20352e-08	-0.826152	0.429	0.595	0.00182996
TFEB	8.23884e-08	-1.16573	0.121	0.276	0.00183784
CDK6	8.48795e-08	-1.33959	0.095	0.243	0.00189341
AC103591.3	8.85099e-08	-1.15946	0.098	0.245	0.00197439
TXN	8.95761e-08	0.661432	0.543	0.387	0.00199817
FAM157C	9.22427e-08	2.6975	0.083	0.013	0.00205766
ATP5F1A	1.01347e-07	-0.605444	0.371	0.556	0.00226074
BHLHE41	1.04656e-07	1.29658	0.168	0.059	0.00233457
RNPEP	1.05874e-07	-0.885755	0.27	0.437	0.00236173
FKBP2	1.08146e-07	1.2614	0.238	0.108	0.00241242
AL034397.3	1.08987e-07	-1.70689	0.032	0.147	0.00243118
SH3BP5	1.09227e-07	0.924785	0.502	0.351	0.00243654
S100B	1.09719e-07	3.13046	0.121	0.033	0.00244749
Z93241.1	1.11596e-07	-2.81205	0.022	0.129	0.00248938
PLA1A	1.14247e-07	-2.12038	0.035	0.15	0.00254851
RETREG1	1.17566e-07	3.07601	0.07	0.008	0.00262254
CACNA2D4	1.18451e-07	1.21365	0.244	0.113	0.00264229
SLCO2B1	1.19327e-07	0.726461	0.603	0.458	0.00266184
CST7	1.19407e-07	1.50285	0.216	0.093	0.00266361
NPL	1.19781e-07	1.22873	0.27	0.134	0.00267196
TRABD	1.21102e-07	0.978683	0.387	0.232	0.00270142
PIK3IP1	1.22679e-07	1.41839	0.248	0.117	0.0027366
APOA2	1.23035e-07	-3.22929	0.01	0.104	0.00274454
CKLF	1.27403e-07	-0.749569	0.514	0.644	0.00284197
AC239799.2	1.33993e-07	-1.98542	0.029	0.14	0.00298899
PROCR	1.34534e-07	2.28246	0.089	0.016	0.00300105
IGKC	1.39772e-07	2.5654	0.102	0.023	0.00311789
ARHGAP10	1.41187e-07	1.26986	0.267	0.132	0.00314946
VPREB3	1.47365e-07	5.91473	0.044	0	0.00328726
MMP12	1.47366e-07	5.86743	0.044	0	0.00328729
ANTXR1	1.47386e-07	4.86743	0.044	0	0.00328773
SH3BGRL	1.47454e-07	-0.406417	0.635	0.811	0.00328925
UBE2E1	1.48479e-07	-0.785891	0.2	0.378	0.00331212
RB1	1.49167e-07	-0.484136	0.498	0.669	0.00332746
CHASERR	1.49492e-07	1.1039	0.283	0.142	0.00333472
BATF3	1.50503e-07	-1.61293	0.057	0.184	0.00335727
TTYH3	1.50853e-07	0.894647	0.463	0.307	0.00336508
BPNT2	1.50878e-07	2.19757	0.092	0.018	0.00336563
RPS23	1.53063e-07	-0.186004	0.987	0.992	0.00341437
PRR13	1.54442e-07	-0.482336	0.476	0.685	0.00344515
BNC2	1.55322e-07	2.90807	0.073	0.01	0.00346478
NCOA7	1.56882e-07	-1.22791	0.114	0.264	0.00349957
MAP3K5	1.6936e-07	-1.2567	0.114	0.261	0.00377792
PEX13	1.74134e-07	2.043	0.105	0.024	0.00388441
SLC7A8	1.75353e-07	1.79704	0.14	0.044	0.00391161
GFOD1	1.80186e-07	2.00006	0.105	0.024	0.00401942
CCND3	1.83953e-07	1.24156	0.257	0.124	0.00410343
RTRAF	1.86538e-07	-0.65785	0.337	0.519	0.00416109
CD109	1.90404e-07	1.75273	0.165	0.06	0.00424735
SMPDL3A	1.90878e-07	0.943048	0.222	0.095	0.00425792
ITGA5	1.91974e-07	1.26539	0.225	0.1	0.00428235
AC011603.2	1.93503e-07	-2.16875	0.035	0.147	0.00431648
PAQR8	1.95612e-07	-1.76739	0.044	0.163	0.00436351
LARS	2.10571e-07	-1.14289	0.095	0.24	0.0046972
NR3C1	2.10827e-07	-0.568625	0.267	0.46	0.00470292
ASPH	2.15776e-07	1.4107	0.229	0.104	0.00481332
KDM7A	2.16762e-07	-1.38905	0.092	0.23	0.0048353
JOSD1	2.19042e-07	1.23617	0.244	0.116	0.00488618
KYNU	2.20904e-07	1.04264	0.454	0.32	0.0049277
C1orf54	2.25475e-07	-0.709316	0.308	0.471	0.00502967
TUBB2A	2.2705e-07	3.09804	0.063	0.007	0.0050648
MRPL3	2.27428e-07	-1.07899	0.13	0.282	0.00507324
CXCL8	2.32919e-07	-0.348623	0.46	0.651	0.00519572
IFITM10	2.35466e-07	2.80853	0.079	0.013	0.00525253
AC011611.3	2.43638e-07	3.6235	0.054	0.003	0.00543482
MT2A	2.46522e-07	1.25732	0.73	0.679	0.00549918
DAGLB	2.46817e-07	1.10427	0.302	0.162	0.00550576
CEP68	2.47534e-07	1.34619	0.219	0.098	0.00552174
NDUFB5	2.4784e-07	-0.656745	0.26	0.445	0.00552856
GIMAP5	2.57608e-07	-1.15946	0.114	0.259	0.00574645
SOAT1	2.58988e-07	0.932338	0.378	0.227	0.00577725
PTGS2	2.59697e-07	-1.23467	0.146	0.29	0.00579306
ZNF124	2.65173e-07	-1.40203	0.086	0.22	0.00591521
RAB24	2.72857e-07	-0.928637	0.197	0.359	0.00608662
RHOB	2.75636e-07	-0.864862	0.698	0.767	0.0061486
DCK	2.8136e-07	-1.05411	0.14	0.292	0.0062763
AMPD2	2.83568e-07	1.06745	0.349	0.209	0.00632555
RPL34	2.8905e-07	-0.228787	0.994	0.998	0.00644783
SLC17A5	2.94863e-07	1.83047	0.14	0.046	0.0065775
JCHAIN	3.05483e-07	3.07601	0.067	0.008	0.00681442
AGO2	3.07074e-07	1.39349	0.213	0.095	0.00684989
ENTPD1	3.27591e-07	-0.516713	0.279	0.468	0.00730757
IGBP1	3.28834e-07	-0.928208	0.184	0.344	0.0073353
RASGRP3	3.30588e-07	2.32977	0.089	0.018	0.00737443
SERPINE1	3.4671e-07	4.66097	0.048	0.002	0.00773406
H2AJ	3.4938e-07	1.52758	0.187	0.077	0.00779361
CHST11	3.62588e-07	0.970185	0.359	0.21	0.00808824
RPL10	3.62688e-07	-0.243761	0.997	1	0.00809047
SMAP2	3.70333e-07	0.501324	0.803	0.728	0.00826102
PTGS1	3.81042e-07	-0.899489	0.197	0.357	0.00849991
HCST	3.87371e-07	-0.416131	0.721	0.85	0.00864108
CEP63	4.06046e-07	-1.45089	0.073	0.201	0.00905767
LUCAT1	4.13304e-07	2.25332	0.098	0.023	0.00921957
TNIP3	4.14102e-07	3.39349	0.057	0.005	0.00923738
MERTK	4.16163e-07	1.013	0.362	0.21	0.00928335
EEF2	4.18094e-07	-0.259802	0.886	0.94	0.00932642
LINC00926	4.19819e-07	3.23355	0.057	0.005	0.00936491
BISPR	4.28422e-07	-1.79154	0.057	0.176	0.00955682
ARFGAP3	4.33746e-07	1.09178	0.286	0.152	0.00967558
CEBPA	4.39808e-07	-1.06803	0.137	0.285	0.00981081
PDLIM2	4.68914e-07	-1.17332	0.095	0.233	0.0104601
GLA	4.70128e-07	0.875838	0.419	0.276	0.0104871
RPS15	4.71811e-07	-0.186003	0.987	0.998	0.0105247
DUSP5	4.78169e-07	-1.18191	0.083	0.21	0.0106665
HHEX	4.93333e-07	-1.12099	0.121	0.264	0.0110048
TSC22D3	4.96463e-07	0.339047	0.93	0.767	0.0110746
GOLM2	4.99853e-07	1.81468	0.127	0.039	0.0111502
XIST	5.01228e-07	0.623056	0.651	0.537	0.0111809
STK17A	5.06324e-07	1.27088	0.225	0.104	0.0112946
EIF3G	5.13138e-07	-0.507425	0.429	0.605	0.0114466
DBP	5.16945e-07	-1.35025	0.063	0.188	0.0115315
EZR	5.25477e-07	1.22357	0.387	0.248	0.0117218
CSNK1D	5.31473e-07	0.901296	0.403	0.259	0.0118556
DDX58	5.38259e-07	-1.21424	0.086	0.219	0.0120069
ENG	5.73197e-07	0.90764	0.483	0.356	0.0127863
FCER2	5.7605e-07	3.49659	0.06	0.007	0.0128499
NFATC2	6.39409e-07	-1.26186	0.092	0.225	0.0142633
IGHV3-23	6.65041e-07	4.07601	0.051	0.003	0.0148351
ACE	6.72337e-07	2.37557	0.079	0.015	0.0149978
KCNQ1	7.26324e-07	-1.18756	0.111	0.248	0.0162021
SUCNR1	7.30586e-07	-3.4989	0.006	0.088	0.0162972
PRKAB1	7.36764e-07	1.46143	0.187	0.08	0.016435
CCNH	7.4143e-07	-0.833604	0.394	0.548	0.0165391
ARHGAP6	7.41712e-07	1.5913	0.14	0.047	0.0165454
TUBB6	7.44281e-07	1.47511	0.143	0.049	0.0166027
HLA-A	7.49366e-07	-0.225079	1	1	0.0167161
RPS24	7.75666e-07	-0.170744	0.987	0.997	0.0173028
MAZ	7.99754e-07	-0.864891	0.175	0.331	0.0178401
CDC42SE1	8.09586e-07	0.861	0.413	0.269	0.0180594
FNDC3A	8.2878e-07	0.971104	0.337	0.199	0.0184876
TOP1	8.4952e-07	0.703563	0.606	0.483	0.0189502
KAT5	8.57826e-07	1.33668	0.178	0.072	0.0191355
RPL6	8.63785e-07	-0.240898	0.987	0.992	0.0192684
STAT2	8.82233e-07	-0.748163	0.33	0.491	0.01968
MYCL	8.91882e-07	-1.13379	0.095	0.227	0.0198952
TBC1D2	8.98485e-07	1.46096	0.162	0.062	0.0200425
SORBS3	9.01438e-07	-0.962843	0.168	0.315	0.0201084
PARP12	9.12004e-07	-1.07509	0.111	0.25	0.0203441
MYOF	9.87639e-07	-1.02497	0.216	0.361	0.0220313
GCHFR	1.07142e-06	1.8495	0.124	0.039	0.0239002
MPP1	1.07455e-06	0.888246	0.483	0.351	0.0239699
NCF2	1.07605e-06	-0.544557	0.457	0.62	0.0240034
BID	1.08159e-06	-0.752435	0.26	0.421	0.024127
RNASE2CP	1.09015e-06	3.35285	0.054	0.005	0.024318
LMO4	1.09583e-06	-1.1036	0.127	0.266	0.0244447
CCDC85B	1.11818e-06	-0.739904	0.229	0.392	0.0249432
IL10RA	1.12405e-06	-0.542963	0.533	0.69	0.0250742
RGCC	1.14889e-06	1.49276	0.273	0.148	0.0256282
LRRK2	1.15908e-06	1.14898	0.254	0.131	0.0258556
MAMLD1	1.16991e-06	4.76789	0.038	0	0.0260972
GRAMD4	1.20855e-06	1.5455	0.171	0.07	0.0269592
NDUFA12	1.22738e-06	-0.512534	0.33	0.511	0.0273791
HP	1.27548e-06	-3.76739	0.003	0.078	0.0284522
TRIM14	1.2851e-06	-1.00218	0.13	0.272	0.0286667
TMEM8B	1.28764e-06	-2.44156	0.019	0.109	0.0287234
SP2-DT	1.30084e-06	2.4841	0.07	0.011	0.0290179
DBNDD2	1.32345e-06	-0.620665	0.352	0.511	0.0295222
H1F0	1.34297e-06	-0.835106	0.178	0.33	0.0299576
MAGT1	1.42585e-06	1.09518	0.27	0.144	0.0318065
FOXN3	1.44742e-06	-0.497515	0.422	0.592	0.0322877
SLC31A1	1.46849e-06	0.960535	0.295	0.162	0.0327576
TTC7A	1.51739e-06	1.00448	0.267	0.139	0.0338485
KATNIP	1.60091e-06	2.96054	0.057	0.007	0.0357115
TRMT1	1.60703e-06	-0.729125	0.251	0.411	0.0358479
ACSL3	1.655e-06	1.08952	0.337	0.207	0.0369181
LCP2	1.68211e-06	-0.332964	0.644	0.794	0.0375228
DEGS1	1.7115e-06	-0.653574	0.251	0.418	0.0381785
AL021155.5	1.72615e-06	-1.96003	0.029	0.124	0.0385053
RBMS1	1.78011e-06	1.05073	0.352	0.222	0.039709
SERINC5	1.78411e-06	1.17204	0.26	0.139	0.0397982
SMOX	1.79686e-06	2.25599	0.079	0.016	0.0400825
VDAC2	1.83876e-06	-0.571686	0.33	0.498	0.0410171
KCNG2	1.84968e-06	3.46304	0.048	0.003	0.0412608
TMBIM6	1.86236e-06	0.388798	0.835	0.827	0.0415436
PMEPA1	1.87498e-06	2.19757	0.089	0.021	0.0418251
SIGLEC10	1.89988e-06	1.01919	0.435	0.305	0.0423805
SLC22A15	1.91846e-06	2.15318	0.089	0.021	0.0427951
SLC36A1	1.92573e-06	1.64503	0.127	0.042	0.0429572
HTR7	1.95664e-06	-1.91393	0.035	0.134	0.0436469
SIGLEC11	1.96709e-06	-1.91988	0.029	0.124	0.0438799
ZNF106	1.97257e-06	-0.692599	0.321	0.478	0.0440021
DLGAP1-AS1	1.97272e-06	2.11808	0.086	0.02	0.0440056
GOLGA8A	2.0082e-06	2.06007	0.089	0.021	0.044797
H1-0	2.01655e-06	1.38323	0.146	0.054	0.0449832
PGD	2.04318e-06	0.888799	0.492	0.359	0.0455773
GRK6	2.05903e-06	1.4262	0.156	0.06	0.0459308
STX6	2.1132e-06	0.932521	0.368	0.232	0.0471392
SCO2	2.169e-06	-0.825525	0.197	0.349	0.0483839
PKIB	2.17693e-06	-0.864891	0.162	0.312	0.0485607
ST3GAL6	2.22724e-06	-1.21937	0.089	0.212	0.0496831
STMN1	2.25381e-06	-1.05654	0.159	0.303	0.0502756
HSPA6	2.26234e-06	-0.498896	0.216	0.37	0.050466
DDX18	2.28123e-06	-0.638366	0.26	0.419	0.0508874
S100A10	2.2906e-06	0.621611	0.822	0.741	0.0510965
RTCB	2.38285e-06	-0.811049	0.194	0.344	0.0531543
AHNAK	2.4225e-06	-0.360788	0.556	0.747	0.0540388
P2RX4	2.42337e-06	1.01072	0.289	0.162	0.0540581
PIK3AP1	2.45412e-06	-0.541252	0.276	0.447	0.0547441
RIPOR1	2.46289e-06	-0.958545	0.152	0.294	0.0549397
MSN	2.51749e-06	-0.379624	0.632	0.78	0.0561576
RNF13	2.53192e-06	-0.465119	0.498	0.657	0.0564796
NARS1	2.54828e-06	1.48778	0.137	0.049	0.0568446
FAH	2.58317e-06	1.51512	0.137	0.049	0.0576228
B3GNTL1	2.60317e-06	1.6975	0.117	0.038	0.0580689
PPP4R1	2.63175e-06	1.23617	0.197	0.09	0.0587064
HSPD1	2.67712e-06	-0.603054	0.33	0.488	0.0597185
TCN2	2.693e-06	1.12465	0.232	0.116	0.0600727
TMEM14B	2.71948e-06	-0.695812	0.254	0.413	0.0606635
MARCO	2.74227e-06	0.428634	0.197	0.09	0.0611718
RNASE3	2.74891e-06	3.96054	0.041	0.002	0.0613199
SCAT1	2.76694e-06	3.76789	0.041	0.002	0.061722
CTSA	2.77525e-06	0.712395	0.584	0.496	0.0619075
GLT1D1	2.80071e-06	2.41997	0.063	0.01	0.0624755
MINK1	2.81533e-06	1.07837	0.257	0.137	0.0628016
DISC1	2.86013e-06	-1.07815	0.13	0.263	0.0638009
THBD	2.87067e-06	1.09576	0.283	0.157	0.064036
NACA	2.87486e-06	-0.238002	0.952	0.982	0.0641295
TPM4	2.98388e-06	0.792381	0.622	0.556	0.0665615
ACAA1	3.00353e-06	-0.624427	0.257	0.418	0.0669997
P2RY12	3.08201e-06	-1.51946	0.051	0.157	0.0687505
CEP85L	3.08929e-06	-1.36139	0.073	0.188	0.0689129
BBLN	3.18175e-06	1.2343	0.2	0.093	0.0709753
TGM2	3.25146e-06	1.71726	0.127	0.044	0.0725302
USB1	3.26305e-06	1.2601	0.184	0.082	0.072789
IGHV3-7	3.30103e-06	4.66097	0.035	0	0.0736361
GGT5	3.30139e-06	4.86743	0.035	0	0.0736441
NDST2	3.42257e-06	1.45086	0.162	0.067	0.0763473
ICAM2	3.45495e-06	-1.01626	0.127	0.258	0.0770697
PER1	3.55754e-06	0.616912	0.552	0.424	0.079358
DNAJB1	3.61254e-06	1.04319	0.444	0.33	0.0805849
FLI1	3.64954e-06	-0.614267	0.229	0.388	0.0814102
PLBD2	3.66198e-06	1.00586	0.26	0.139	0.0816877
TRIB1	3.78521e-06	-0.894267	0.203	0.344	0.0844366
SDHD	3.82168e-06	-0.647585	0.276	0.437	0.0852502
MTPN	3.93728e-06	-0.549659	0.416	0.568	0.0878289
ARRDC1	3.94069e-06	-0.808581	0.206	0.352	0.087905
CYTH1	4.06738e-06	0.908068	0.403	0.279	0.0907311
MRPL53	4.09781e-06	1.835	0.098	0.028	0.0914099
SEMA4C	4.11088e-06	2.08982	0.092	0.024	0.0917015
ZNF217	4.19835e-06	-0.800277	0.248	0.393	0.0936525
DNAJC25-GNG10	4.25712e-06	2.20154	0.076	0.016	0.0949637
FOSL2	4.32022e-06	0.865676	0.4	0.259	0.0963712
SPICE1	4.36742e-06	2.18293	0.076	0.016	0.097424
TRA2B	4.39751e-06	-0.589345	0.448	0.594	0.0980953
MIR22HG	4.49298e-06	1.80007	0.095	0.026	0.100225
GPR137B	4.49348e-06	1.01116	0.273	0.152	0.100236
LDHA	4.67277e-06	0.547596	0.613	0.48	0.104235
PSMB8-AS1	4.68659e-06	-0.923988	0.098	0.223	0.104544
TMCO3	4.68888e-06	1.47073	0.137	0.051	0.104595
ACVR1B	4.82113e-06	1.5455	0.121	0.041	0.107545
EIF3E	4.83406e-06	-0.476674	0.495	0.644	0.107833
LFNG	4.98241e-06	-0.900062	0.149	0.287	0.111143
JAG1	5.04797e-06	3.6975	0.044	0.003	0.112605
LINC01303	5.10717e-06	3.28246	0.044	0.003	0.113926
GCH1	5.13961e-06	-1.17697	0.086	0.201	0.114649
TUBA1C	5.32075e-06	1.02467	0.321	0.199	0.11869
SLC35E3	5.34014e-06	1.32008	0.181	0.082	0.119123
NDUFB1	5.47867e-06	0.63677	0.606	0.501	0.122213
C19orf38	5.56988e-06	-1.04696	0.146	0.276	0.124247
NMI	5.57234e-06	-0.685356	0.219	0.37	0.124302
THBS3	5.57982e-06	2.6235	0.057	0.008	0.124469
RPS27	5.71618e-06	-0.17726	0.984	0.99	0.127511
SNX10	5.82288e-06	-0.52885	0.403	0.569	0.129891
PIP4P2	5.93057e-06	-1.22588	0.083	0.197	0.132293
CD48	5.95689e-06	-0.587901	0.362	0.52	0.13288
ARHGDIA	6.02564e-06	0.521816	0.622	0.475	0.134414
ETS1	6.06976e-06	0.985626	0.206	0.098	0.135398
RPS18	6.29059e-06	-0.167867	0.987	0.995	0.140324
GPR132	6.48115e-06	1.48847	0.159	0.067	0.144575
CHCHD7	6.48174e-06	0.960535	0.298	0.176	0.144588
RABGEF1	6.57851e-06	1.3309	0.152	0.062	0.146747
BLOC1S1	6.58165e-06	-0.37716	0.562	0.71	0.146817
VMP1	6.59483e-06	0.681175	0.619	0.511	0.147111
AHI1	6.78422e-06	1.31103	0.152	0.062	0.151336
RNF216P1	6.84658e-06	2.47511	0.06	0.01	0.152727
H2AFV	6.93736e-06	-0.624427	0.254	0.419	0.154752
DRAM2	7.16343e-06	-0.608308	0.311	0.465	0.159795
PTK2B	7.19148e-06	1.06647	0.276	0.158	0.16042
RPS3A	7.53993e-06	-0.188981	0.984	0.985	0.168193
RPS5	7.59567e-06	-0.213246	0.863	0.943	0.169437
AATK	7.7113e-06	3.96054	0.038	0.002	0.172016
LINC02397	7.7113e-06	3.76789	0.038	0.002	0.172016
HSP90AB1	7.73123e-06	-0.279005	0.848	0.899	0.172461
COL9A2	7.77702e-06	-1.82796	0.029	0.116	0.173482
DR1	7.80089e-06	-1.14055	0.086	0.201	0.174014
RPL35A	7.8033e-06	-0.201677	0.968	0.984	0.174068
RPS4X	7.81771e-06	-0.19377	0.984	0.997	0.17439
MT1G	7.95611e-06	3.56801	0.14	0.057	0.177477
EMP1	7.97604e-06	3.03854	0.067	0.013	0.177922
BOLA2-SMG1P6	8.16365e-06	2.31417	0.063	0.011	0.182107
RPL39	8.1965e-06	-0.177949	0.994	0.998	0.182839
COMMD6	8.29295e-06	-0.365135	0.698	0.801	0.184991
BCOR	8.35986e-06	-1.48425	0.051	0.15	0.186483
RPL22	8.38921e-06	-0.206248	0.971	0.985	0.187138
SERTAD2	8.42447e-06	-0.972351	0.124	0.25	0.187925
AL355881.1	8.66346e-06	-2.17697	0.025	0.109	0.193256
OASL	8.67818e-06	-1.17273	0.083	0.196	0.193584
APOA1	8.70958e-06	-4.39702	0	0.06	0.194285
TBC1D22A	8.84689e-06	-0.706528	0.197	0.343	0.197348
NPC2	8.95959e-06	0.314009	0.949	0.982	0.199861
S100A11	9.0342e-06	0.362397	0.978	0.985	0.201526
SPTAN1	9.18253e-06	1.15087	0.216	0.109	0.204835
PRDX1	9.21199e-06	0.603702	0.705	0.607	0.205492
GIT2	9.25804e-06	-0.614048	0.241	0.393	0.206519
DEPTOR	9.30008e-06	-1.19597	0.063	0.168	0.207457
ANOS1	9.32991e-06	4.41997	0.032	0	0.208122
ANXA5	9.48584e-06	-0.248025	0.876	0.974	0.211601
CACNA2D3	9.57898e-06	-1.52489	0.054	0.153	0.213678
YJU2B	9.71842e-06	1.87307	0.089	0.024	0.216789
ID1	9.82471e-06	-3.89745	0.003	0.067	0.21916
PRELID1	9.82849e-06	-0.433744	0.502	0.666	0.219244
SLC16A6	9.88679e-06	2.28246	0.079	0.02	0.220545
GM2A	9.96345e-06	1.0446	0.321	0.202	0.222255
PCSK5	9.96977e-06	2.14496	0.073	0.016	0.222396
RNF125	1.02174e-05	-1.77643	0.035	0.124	0.227921
MHENCR	1.03496e-05	2.01498	0.079	0.02	0.230869
ARF1	1.03747e-05	0.569808	0.673	0.626	0.231429
RAB8B	1.04566e-05	0.917034	0.267	0.15	0.233255
OXA1L	1.05165e-05	-0.55764	0.362	0.507	0.234591
DYRK4	1.0519e-05	1.12403	0.175	0.078	0.234648
OTUD1	1.05654e-05	-1.07315	0.238	0.367	0.235682
CEBPD	1.06027e-05	-0.329501	0.965	0.967	0.236515
APEX1	1.06366e-05	-0.640502	0.314	0.455	0.237271
PPFIBP2	1.07929e-05	1.40984	0.171	0.078	0.240757
MED26	1.08411e-05	1.46304	0.14	0.055	0.241832
CD59	1.08941e-05	1.07243	0.178	0.08	0.243014
CCDC159	1.09809e-05	1.27541	0.152	0.064	0.244952
SCLT1	1.11455e-05	-0.957851	0.146	0.272	0.248623
HSD3B7	1.14299e-05	1.74294	0.108	0.036	0.254966
CAVIN2	1.19605e-05	-2.89121	0.038	0.126	0.266803
TCF4	1.20779e-05	-0.527625	0.273	0.429	0.269422
AIP	1.23911e-05	-0.683321	0.159	0.297	0.276408
CHPT1	1.24701e-05	-0.568932	0.263	0.414	0.278171
MAP3K1	1.24821e-05	-0.723963	0.225	0.365	0.278439
TLR1	1.25072e-05	-0.738657	0.254	0.387	0.278998
LIMK2	1.25105e-05	1.6069	0.108	0.036	0.279072
SMAD3	1.28227e-05	-1.84682	0.032	0.117	0.286035
DGKA	1.29768e-05	1.28859	0.165	0.073	0.289473
FRMD4A	1.29821e-05	-0.624427	0.181	0.32	0.289592
CNIH4	1.3155e-05	0.942833	0.235	0.124	0.293448
SUMO2	1.35061e-05	-0.277821	0.705	0.855	0.301281
PPARGC1B	1.3577e-05	-1.6415	0.041	0.132	0.302862
SFXN3	1.37859e-05	0.921007	0.219	0.111	0.307522
ITGAM	1.37918e-05	-0.718447	0.257	0.393	0.307654
RPL35	1.40462e-05	-0.175992	0.975	0.99	0.313329
EIF3H	1.40642e-05	-0.364706	0.543	0.711	0.313731
SURF4	1.40976e-05	1.01365	0.229	0.121	0.314476
OGFR	1.41713e-05	-0.583007	0.283	0.436	0.316119
MTMR14	1.43854e-05	-0.634732	0.248	0.393	0.320894
PLEKHG2	1.4532e-05	1.16948	0.206	0.104	0.324166
CC2D1B	1.48445e-05	1.63191	0.117	0.042	0.331137
SNX29	1.48571e-05	-0.522548	0.324	0.48	0.331418
CDK16	1.48651e-05	1.13832	0.194	0.095	0.331596
SHISA5	1.49494e-05	-0.648274	0.267	0.406	0.333477
PALLD	1.49516e-05	1.16699	0.248	0.139	0.333525
GPR183	1.5077e-05	0.363752	0.835	0.697	0.336322
EPN1	1.52548e-05	-0.595614	0.327	0.47	0.340289
CCT8	1.57257e-05	-0.747284	0.216	0.352	0.350793
SELENOS	1.58248e-05	0.80699	0.397	0.272	0.353004
UBE2R2	1.59207e-05	-0.503176	0.371	0.524	0.355143
CBFA2T3	1.60536e-05	-2.065	0.016	0.09	0.358108
USP36	1.61523e-05	1.03925	0.263	0.15	0.360308
SSR3	1.62384e-05	-0.36011	0.495	0.654	0.362231
CD200R1	1.64239e-05	-2.52489	0.013	0.083	0.366368
SENP6	1.65872e-05	-0.684662	0.232	0.374	0.37001
TAP2	1.66294e-05	-0.825758	0.184	0.315	0.370952
ATG16L2	1.66732e-05	-0.432946	0.257	0.413	0.371929
TLR10	1.68919e-05	-2.16285	0.019	0.095	0.376807
ADSS2	1.69906e-05	1.46011	0.117	0.042	0.379009
MYO7A	1.70505e-05	1.61261	0.098	0.031	0.380346
LIMS1	1.72085e-05	0.607175	0.676	0.61	0.38387
PABPN1	1.7823e-05	-0.414756	0.479	0.635	0.397578
PPP1R9B	1.7916e-05	-0.952481	0.133	0.254	0.399653
WBP1L	1.83274e-05	0.977609	0.235	0.127	0.40883
CD19	1.83595e-05	2.5455	0.06	0.011	0.409546
GIGYF1	1.84117e-05	1.19083	0.168	0.077	0.410711
LINC02723	1.87014e-05	-2.91393	0.006	0.07	0.417171
TMBIM1	1.91448e-05	1.00043	0.283	0.17	0.427064
GFUS	1.95415e-05	1.82727	0.089	0.026	0.435912
SLC41A2	1.96091e-05	1.96054	0.086	0.024	0.43742
CD4	1.96293e-05	-0.36228	0.629	0.76	0.437871
PSMD10	1.96655e-05	1.39866	0.127	0.049	0.438679
SUPT4H1	1.97417e-05	-0.572096	0.349	0.486	0.440378
PLAUR	1.97872e-05	0.681891	0.644	0.546	0.441393
MRC2	1.98093e-05	-1.25789	0.073	0.176	0.441886
H2AZ1	1.98606e-05	1.07872	0.2	0.098	0.44303
RBCK1	1.98796e-05	-0.729509	0.203	0.339	0.443454
RSL1D1	1.99197e-05	-0.415969	0.371	0.535	0.44435
ITGAE	2.00174e-05	1.51308	0.124	0.047	0.446528
FCHO2	2.00264e-05	0.751307	0.387	0.253	0.446729
MARS1	2.00304e-05	1.77996	0.089	0.026	0.446817
CIDEB	2.01281e-05	-1.03105	0.133	0.251	0.448997
MARS	2.01516e-05	-1.20939	0.063	0.163	0.449521
TRPS1	2.09402e-05	-0.730948	0.222	0.359	0.467113
CTDP1	2.09848e-05	1.16335	0.175	0.082	0.468108
CARM1	2.10775e-05	1.13046	0.2	0.101	0.470176
TMEM39A	2.11497e-05	1.21769	0.149	0.064	0.471786
PPP1CC	2.13849e-05	-0.772678	0.225	0.357	0.477033
PDE2A-AS2	2.15645e-05	3.66097	0.035	0.002	0.481038
APBB2	2.1637e-05	3.5455	0.035	0.002	0.482656
ATOH8	2.1637e-05	3.5455	0.035	0.002	0.482656
NSUN7	2.18507e-05	2.06007	0.079	0.021	0.487424
BCL2	2.19735e-05	-0.91861	0.156	0.279	0.490164
SLC8A1	2.20219e-05	-0.300264	0.603	0.739	0.491243
MPZL1	2.22035e-05	1.05073	0.19	0.093	0.495294
RAB7B	2.23463e-05	2.02467	0.063	0.013	0.498478
MAML3	2.24073e-05	-0.894267	0.133	0.254	0.499839
BANK1	2.24108e-05	2.2631	0.067	0.015	0.499917
LCP1	2.25938e-05	-0.347638	0.803	0.861	0.504
RARS1	2.26016e-05	1.68043	0.086	0.024	0.504173
TRIM22	2.30003e-05	-0.383052	0.463	0.625	0.513067
SNAI3	2.30896e-05	-1.11964	0.102	0.212	0.51506
ATP5MPL	2.31556e-05	-0.295363	0.283	0.452	0.516533
DNAJC14	2.32179e-05	1.39663	0.133	0.054	0.517921
MOSPD3	2.32498e-05	1.52613	0.108	0.038	0.518633
PGAP6	2.32606e-05	1.96054	0.076	0.02	0.518873
DLEU1	2.33903e-05	2.06745	0.073	0.018	0.521766
HS3ST3B1	2.34317e-05	2.01498	0.073	0.018	0.52269
HBEGF	2.35807e-05	0.79061	0.435	0.312	0.526014
RRAGD	2.3583e-05	1.27656	0.162	0.073	0.526067
TNIP2	2.36458e-05	1.18293	0.171	0.08	0.527466
CSF2RA	2.41456e-05	0.821559	0.489	0.411	0.538617
TMEM243	2.45061e-05	-0.61639	0.133	0.261	0.546658
IL13RA1	2.45952e-05	-0.403103	0.47	0.62	0.548644
CALCOCO2	2.53554e-05	-0.691541	0.194	0.328	0.565603
FCHSD2	2.5658e-05	-0.664366	0.244	0.382	0.572352
ZFHX3	2.57972e-05	-0.522548	0.321	0.465	0.575457
PHACTR1	2.58693e-05	-0.433013	0.429	0.574	0.577066
NSUN5	2.60695e-05	-1.08253	0.095	0.204	0.581532
IGLV1-47	2.64098e-05	4.41997	0.029	0	0.589123
FGD5	2.64116e-05	4.5455	0.029	0	0.589163
HS3ST2	2.64116e-05	4.86743	0.029	0	0.589163
REG1A	2.64129e-05	5.13046	0.029	0	0.589192
PRSS2	2.64136e-05	5.13046	0.029	0	0.589209
PPARA	2.7002e-05	1.4866	0.105	0.036	0.602333
PSMA2	2.75561e-05	-0.630741	0.187	0.326	0.614694
ALPK3	2.77381e-05	3.16217	0.048	0.007	0.618754
FEZ2	2.77478e-05	-0.551915	0.27	0.413	0.61897
ORM1	2.785e-05	-4.20939	0	0.054	0.62125
LINC02185	2.78668e-05	-4.32487	0	0.054	0.621625
LRPAP1	2.81684e-05	0.78177	0.473	0.372	0.628351
BEX2	2.85086e-05	2.72607	0.048	0.007	0.635942
CENPM	2.87247e-05	2.6975	0.048	0.007	0.640763
FHIP2A	2.88065e-05	2.63861	0.048	0.007	0.642586
LTBP2	2.88065e-05	2.63861	0.048	0.007	0.642586
S100A4	2.89222e-05	-0.717462	0.771	0.757	0.645168
ABCC3	2.89919e-05	1.31899	0.14	0.059	0.646722
QSOX1	2.92228e-05	0.922061	0.286	0.175	0.651872
SETBP1	2.96475e-05	-1.70243	0.029	0.108	0.661347
LPL	2.99515e-05	2.44596	0.048	0.007	0.668127
RPS19BP1	3.02149e-05	0.860133	0.292	0.178	0.674004
ELMSAN1	3.0815e-05	-1.06053	0.092	0.199	0.687391
RNF166	3.10203e-05	-0.7123	0.19	0.32	0.691971
XRCC6	3.12458e-05	-0.537176	0.365	0.509	0.697
KIF17	3.14579e-05	-1.94636	0.019	0.091	0.701731
PLEKHM2	3.1889e-05	-0.50895	0.267	0.416	0.711349
MRPS18B	3.19878e-05	-0.902728	0.137	0.254	0.713551
CD300C	3.22337e-05	-0.840156	0.171	0.295	0.719037
SNX5	3.22442e-05	-0.515614	0.4	0.537	0.719272
NAAA	3.26041e-05	-0.557148	0.343	0.481	0.727301
EXOSC5	3.29565e-05	-1.1794	0.079	0.181	0.73516
SERF2	3.32849e-05	0.240481	0.997	0.992	0.742487
CKAP4	3.32867e-05	1.65568	0.095	0.031	0.742525
KRT10	3.42004e-05	0.997372	0.283	0.171	0.762908
ADM	3.48144e-05	1.98653	0.124	0.049	0.776605
HSD17B11	3.4939e-05	-0.541172	0.273	0.421	0.779385
SLC26A2	3.56307e-05	1.71261	0.092	0.029	0.794814
POLR1H	3.57477e-05	1.5455	0.095	0.031	0.797424
KDM1B	3.66494e-05	-1.15494	0.083	0.184	0.817537
HEXIM1	3.67261e-05	1.49105	0.111	0.041	0.819249
GCLC	3.71356e-05	1.02327	0.232	0.129	0.828385
ADI1	3.71739e-05	-0.85504	0.14	0.258	0.829238
TPM3	3.73691e-05	0.352133	0.876	0.861	0.833592
NEXN	3.73904e-05	-2.25448	0.019	0.09	0.834069
RPL22L1	3.75416e-05	0.659454	0.476	0.362	0.837441
SPARC	3.76316e-05	3.28246	0.038	0.003	0.839448
MAP3K8	3.77474e-05	-0.396621	0.549	0.687	0.842032
ACTN4	3.80105e-05	1.07265	0.248	0.145	0.847899
PDE2A	3.80503e-05	3.07601	0.038	0.003	0.848788
MAP1LC3B	3.80633e-05	0.588566	0.514	0.39	0.849078
ALDH2	3.81783e-05	-0.37888	0.594	0.728	0.851644
TAFAZZIN	3.92367e-05	1.71261	0.089	0.028	0.875252
FAM177A1	3.92446e-05	0.960535	0.203	0.104	0.87543
CNOT7	3.93747e-05	-1.06766	0.117	0.227	0.878332
RPS6KA5	4.00643e-05	-1.48425	0.054	0.144	0.893715
SRGAP2C	4.09013e-05	0.993702	0.235	0.132	0.912386
ATIC	4.10569e-05	-1.10985	0.067	0.163	0.915857
DDOST	4.13228e-05	-0.488505	0.368	0.517	0.921788
TMEM14A	4.14314e-05	2.40111	0.054	0.01	0.924211
AAMP	4.21997e-05	-0.818251	0.146	0.266	0.941349
SELENBP1	4.33737e-05	-3.03946	0.006	0.065	0.967538
KCNK6	4.36292e-05	-0.561162	0.248	0.387	0.973237
LGMN	4.44006e-05	0.180925	0.498	0.37	0.990443
CHSY1	4.48676e-05	1.18609	0.19	0.098	1
TNFAIP2	4.51809e-05	-0.416379	0.432	0.581	1
CALM3	4.54166e-05	0.55702	0.451	0.326	1
COMMD3	4.55463e-05	-0.936705	0.114	0.225	1
BTBD19	4.61756e-05	2.35285	0.057	0.011	1
MBP	4.67054e-05	-0.575061	0.273	0.413	1
ASAH1	4.69356e-05	0.36758	0.787	0.724	1
CDC123	4.73938e-05	-0.739904	0.137	0.256	1
USP10	4.77296e-05	-0.796194	0.165	0.287	1
QARS	4.78762e-05	-1.08527	0.086	0.188	1
MTURN	4.80024e-05	-1.7399	0.035	0.114	1
PRDX6	4.80389e-05	0.657801	0.502	0.395	1
LAMP1	4.87878e-05	0.602876	0.575	0.468	1
APH1A	4.92203e-05	-0.514914	0.298	0.44	1
NEURL2	4.95893e-05	2.18293	0.06	0.013	1
IGLV7-46	4.9796e-05	-4.32487	0	0.051	1
FYB1	4.99437e-05	-0.261857	0.733	0.887	1
ARHGAP4	5.02652e-05	-0.426244	0.406	0.564	1
VASP	5.03002e-05	-0.45139	0.381	0.533	1
U62317.4	5.0685e-05	-1.68856	0.025	0.1	1
TMEM120A	5.13864e-05	1.0298	0.187	0.095	1
RPS7	5.15129e-05	-0.193178	0.959	0.992	1
DDX60	5.1778e-05	-0.951409	0.108	0.215	1
AC004687.1	5.18014e-05	-0.998823	0.114	0.223	1
TRAPPC14	5.19325e-05	1.75408	0.076	0.021	1
EIF2AK3	5.21287e-05	1.10738	0.171	0.083	1
TMA7	5.25401e-05	0.36382	0.87	0.806	1
RPS15A	5.25637e-05	-0.134954	0.987	0.99	1
NAV1	5.2569e-05	-1.22588	0.086	0.184	1
TNFSF12	5.28535e-05	-0.493555	0.302	0.444	1
NDUFS5	5.37002e-05	0.527885	0.644	0.595	1
PPM1M	5.46252e-05	-0.741784	0.162	0.282	1
KLF10	5.51615e-05	-0.752183	0.289	0.408	1
PSMA6	5.51922e-05	-0.387388	0.483	0.631	1
NCEH1	5.5235e-05	0.960535	0.206	0.109	1
H1-4	5.53687e-05	1.4262	0.127	0.052	1
STAT3	5.55044e-05	0.638607	0.537	0.434	1
H1-10	5.60512e-05	0.822015	0.203	0.104	1
TWF2	5.63849e-05	-0.477692	0.394	0.53	1
GNAI1	5.64256e-05	-2.53132	0.01	0.07	1
KLHL6	5.64336e-05	0.993702	0.298	0.189	1
PYURF	5.66367e-05	-0.672522	0.152	0.276	1
CCR6	5.70158e-05	1.66097	0.07	0.018	1
NT5DC1	5.76317e-05	-1.46093	0.035	0.114	1
MT-CYB	5.77272e-05	0.272686	0.997	0.998	1
SLC25A5	5.86179e-05	-0.313735	0.686	0.801	1
SH3RF1	5.90824e-05	-1.37575	0.06	0.15	1
UBE2J1	5.93825e-05	-0.479164	0.197	0.326	1
IGHV4-39	5.9787e-05	4.20846	0.032	0.002	1
BNIP3L	5.99285e-05	-0.376729	0.546	0.672	1
HDAC5	6.00766e-05	-1.0063	0.098	0.202	1
FCRL1	6.01307e-05	3.76789	0.032	0.002	1
GATD3	6.04964e-05	3.41997	0.032	0.002	1
LINC02649	6.04964e-05	3.41997	0.032	0.002	1
RACK1	6.12935e-05	-0.185106	0.975	0.985	1
CTSC	6.16306e-05	0.56449	0.822	0.835	1
MTRNR2L8	6.20224e-05	0.464302	0.21	0.116	1
APOL3	6.22131e-05	-1.10985	0.092	0.192	1
HTRA4	6.22703e-05	2.835	0.032	0.002	1
SNAP23	6.28141e-05	-0.54883	0.279	0.418	1
WWP1	6.52557e-05	-1.20598	0.137	0.243	1
GSTO1	6.58784e-05	0.581433	0.622	0.545	1
FABP1	6.66116e-05	-3.99366	0	0.049	1
MIF4GD	6.73112e-05	-0.683321	0.194	0.32	1
SMIM26	6.73462e-05	-0.533519	0.356	0.488	1
SPRED1	6.73727e-05	-0.842926	0.143	0.258	1
CBWD2	6.83669e-05	-1.00525	0.095	0.197	1
CLCN7	6.85849e-05	1.05466	0.238	0.139	1
ORMDL1	6.85882e-05	0.918715	0.27	0.166	1
CAPRIN1	6.97513e-05	-0.535891	0.292	0.427	1
DHRS7	7.06714e-05	0.758042	0.362	0.25	1
ERP29	7.09407e-05	-0.436681	0.527	0.648	1
CLEC4A	7.09792e-05	-0.585953	0.292	0.419	1
AC037198.1	7.25834e-05	2.80853	0.044	0.007	1
DHX58	7.26678e-05	-1.291	0.063	0.153	1
IGKV1-5	7.29273e-05	1.81615	0.089	0.029	1
MAP3K11	7.30233e-05	-0.69551	0.181	0.302	1
CLECL1	7.31186e-05	-1.50895	0.032	0.108	1
EGR2	7.32734e-05	-0.893075	0.175	0.292	1
ANGPTL4	7.5006e-05	4.66097	0.025	0	1
CD24	7.50098e-05	4.41997	0.025	0	1
IGLV3-1	7.50125e-05	4.96054	0.025	0	1
IGKV1-17	7.50152e-05	7.08982	0.025	0	1
RNASEK-C17orf49	7.50161e-05	4.13046	0.025	0	1
SHROOM1	7.50161e-05	4.13046	0.025	0	1
LINC00189	7.50161e-05	4.13046	0.025	0	1
SCIRT	7.50161e-05	4.13046	0.025	0	1
RANBP2	7.53917e-05	0.711791	0.406	0.285	1
NDE1	7.5499e-05	-0.963516	0.114	0.22	1
TM6SF1	7.63101e-05	-0.57196	0.283	0.418	1
A2M	7.69082e-05	1.02821	0.416	0.307	1
MS4A4A	7.70561e-05	0.564256	0.533	0.405	1
NPC1	7.81925e-05	1.38503	0.137	0.06	1
PEBP1	7.8279e-05	-0.460541	0.368	0.502	1
ARPC2	7.83743e-05	-0.234914	0.911	0.953	1
CYBB	7.87619e-05	-0.291041	0.749	0.892	1
RND3	7.883e-05	3.96054	0.048	0.008	1
ADGRG6	7.90288e-05	-1.80885	0.032	0.106	1
MRPS24	7.94618e-05	-0.744009	0.146	0.261	1
HEATR3	7.97046e-05	1.0629	0.2	0.108	1
KCNMB4	8.05039e-05	-1.76193	0.029	0.101	1
SCNM1	8.08093e-05	-0.563673	0.26	0.395	1
TOR1AIP2	8.11304e-05	1.14609	0.156	0.073	1
MT-ND5	8.11742e-05	0.228204	0.987	0.995	1
MEF2D	8.17881e-05	1.0298	0.184	0.095	1
ST18	8.18603e-05	1.64859	0.086	0.028	1
NAXD	8.27803e-05	1.38938	0.105	0.039	1
ETHE1	8.51295e-05	-0.578134	0.238	0.367	1
SDCBP	8.52096e-05	0.407994	0.771	0.76	1
UNC119	8.61632e-05	-0.770278	0.127	0.238	1
EVI2B	8.69427e-05	-0.358561	0.419	0.563	1
PRDX3	8.70163e-05	-0.446335	0.378	0.515	1
ATP5F1C	8.75053e-05	-0.375748	0.476	0.613	1
LONRF3	8.76619e-05	2.5455	0.048	0.008	1
PTPN18	8.87741e-05	-0.413589	0.362	0.506	1
ATP5MC2	8.96661e-05	-0.21955	0.914	0.966	1
FCGR1B	8.98276e-05	-0.722275	0.2	0.323	1
CTNND1	9.0267e-05	-0.609891	0.349	0.471	1
PHF1	9.04662e-05	1.22357	0.127	0.054	1
PARP8	9.14729e-05	1.16699	0.175	0.09	1
RAB20	9.27331e-05	0.562904	0.54	0.423	1
GNAI2	9.29423e-05	-0.245861	0.879	0.951	1
PGS1	9.43994e-05	1.02662	0.194	0.103	1
BCAT1	9.46898e-05	0.671029	0.337	0.22	1
SLCO3A1	9.49225e-05	0.884586	0.216	0.119	1
DTNA	9.54082e-05	-1.24706	0.063	0.152	1
WASH6P	9.59958e-05	1.16489	0.143	0.065	1
CRTC3	9.82951e-05	1.00863	0.175	0.088	1
THEMIS2	9.84186e-05	0.475647	0.679	0.607	1
MUC20-OT1	0.000100036	1.4112	0.111	0.044	1
STK10	0.000100327	-0.659617	0.206	0.33	1
MTSS1	0.000100491	0.840241	0.219	0.121	1
GPR155	0.000100726	-0.971649	0.137	0.243	1
IDH1	0.000102068	0.867426	0.308	0.204	1
DERL3	0.000102168	3.18293	0.035	0.003	1
PNN	0.000102888	-0.618759	0.216	0.341	1
CES1	0.000102964	3.06745	0.067	0.018	1
CARMIL1	0.000103275	2.96054	0.035	0.003	1
SLC8B1	0.000103898	0.994887	0.222	0.127	1
UBAP1	0.000104572	0.924911	0.222	0.126	1
PHF11	0.000105057	-0.666553	0.248	0.37	1
HPS3	0.000105244	-0.73184	0.181	0.3	1
SH3BP5-AS1	0.000105455	1.63039	0.095	0.034	1
SPTLC1	0.000105887	0.904682	0.222	0.126	1
GCNT1	0.000105981	-1.26597	0.073	0.163	1
AMD1	0.000107065	-0.74156	0.197	0.313	1
S100A12	0.000107545	1.87307	0.073	0.021	1
FCMR	0.000109346	1.70973	0.146	0.07	1
UBE2E2	0.000109896	-0.495144	0.283	0.416	1
PLXND1	0.000111547	0.789423	0.34	0.227	1
CTBS	0.0001117	-0.753904	0.203	0.32	1
RBIS	0.000113047	-0.464674	0.406	0.54	1
ACIN1	0.000114001	-0.547068	0.216	0.347	1
BTK	0.000115738	-0.586459	0.2	0.326	1
NIPSNAP3A	0.000117002	-0.92082	0.111	0.214	1
HMGB3	0.000117123	1.33493	0.095	0.034	1
CLIC2	0.000117245	-0.893075	0.159	0.268	1
SAMD4A	0.000117947	-1.48004	0.035	0.109	1
TTR	0.00011855	-3.99366	0	0.046	1
LINC01503	0.000118991	1.63039	0.092	0.033	1
ECHDC1	0.000119193	-0.794352	0.137	0.246	1
SULT1A1	0.000119198	-0.921202	0.152	0.259	1
SNHG17	0.000120037	1.36263	0.108	0.042	1
SFMBT2	0.000121221	0.901642	0.241	0.142	1
DYNLL1	0.000121424	-0.330491	0.578	0.708	1
GIMAP6	0.000122552	-1.05105	0.089	0.184	1
SLIRP	0.00012349	-0.431295	0.356	0.494	1
MYL6B	0.000123971	1.33493	0.108	0.042	1
CD22	0.000124275	1.90395	0.06	0.015	1
SCRN1	0.000125564	-1.2567	0.054	0.137	1
BSG	0.000125797	0.479195	0.495	0.367	1
ATP2B4	0.000126697	1.24684	0.137	0.062	1
CNPPD1	0.000127384	-0.794352	0.137	0.245	1
SOGA1	0.000129853	-1.05276	0.076	0.168	1
CTNNB1	0.000131564	0.719527	0.489	0.406	1
HMGA1	0.000131593	-0.570416	0.317	0.442	1
RUNX1	0.000131813	-0.517767	0.346	0.471	1
AC023157.3	0.000132058	-1.99366	0.029	0.098	1
H4C3	0.000132558	1.04146	0.137	0.06	1
SRGAP2	0.000133225	-0.475939	0.387	0.514	1
RPL36	0.000136265	-0.127452	0.981	0.997	1
EFNB1	0.000136764	-2.09836	0.016	0.077	1
APEH	0.00013854	-0.900062	0.108	0.209	1
CHST15	0.000140583	0.942388	0.21	0.117	1
MACF1	0.000142289	0.587583	0.432	0.315	1
MAF	0.000144076	-0.645551	0.251	0.372	1
CCDC88A	0.00014417	-0.30135	0.571	0.71	1
VAPA	0.000146026	0.535548	0.594	0.499	1
SLC19A2	0.000146215	1.37557	0.13	0.059	1
CD82	0.000146353	1.08083	0.19	0.103	1
AF117829.1	0.000148744	-1.14909	0.048	0.127	1
ACTR3	0.000149921	-0.397227	0.648	0.737	1
HADH	0.000150878	-0.970202	0.092	0.188	1
TMEM256	0.000152284	0.580687	0.41	0.295	1
WTAP	0.000152424	0.819673	0.359	0.256	1
MPRIP	0.000152952	1.22357	0.133	0.06	1
DPYD	0.000153177	0.512736	0.578	0.483	1
AC008945.1	0.000154096	2.41997	0.038	0.005	1
LILRB4	0.000155089	0.656201	0.61	0.537	1
CKAP2	0.000155267	-1.24382	0.07	0.157	1
C1orf43	0.000156184	-0.414007	0.346	0.485	1
ADCY7	0.000156669	-0.680735	0.175	0.292	1
FGB	0.0001586	-3.84682	0	0.044	1
GPRIN3	0.000158704	0.590664	0.47	0.356	1
MAP1S	0.000158828	-0.834645	0.152	0.259	1
MCMBP	0.000158866	-0.793304	0.146	0.254	1
P3H2	0.00015912	-1.84682	0.019	0.082	1
TMBIM4	0.000160203	-0.322574	0.514	0.644	1
COLGALT1	0.000160637	0.749968	0.34	0.233	1
RARA-AS1	0.000161752	1.44596	0.086	0.029	1
N4BP1	0.000162247	0.861	0.232	0.135	1
CEBPB	0.000162645	0.482358	0.829	0.848	1
TMEM219	0.000162852	-0.386484	0.521	0.646	1
WDFY2	0.000164068	-0.755672	0.152	0.263	1
UQCR11	0.000166009	0.374125	0.816	0.855	1
TIAM1	0.00016679	-0.84682	0.124	0.227	1
MAFK	0.00016712	1.46304	0.098	0.038	1
PSME3IP1	0.000167307	1.33905	0.111	0.046	1
RNFT1-DT	0.000168664	3.41997	0.029	0.002	1
ACBD3	0.000168686	0.813194	0.26	0.16	1
SLC27A3	0.000170147	-1.00413	0.092	0.186	1
GYPC	0.000170154	0.94117	0.178	0.093	1
CELF2	0.000171559	0.560515	0.59	0.501	1
IL6R	0.00017169	-0.701296	0.194	0.308	1
PEPD	0.000174778	-0.476674	0.292	0.426	1
RAB5C	0.000176055	-0.430656	0.473	0.584	1
SBNO2	0.000177173	0.86977	0.219	0.126	1
IRF8	0.000177235	-0.727965	0.289	0.405	1
AC007032.1	0.000177477	-1.05105	0.089	0.181	1
CACYBP	0.000178862	-0.663316	0.168	0.282	1
NDUFA11	0.000181706	-0.277948	0.546	0.692	1
POU2AF1	0.00018303	2.88653	0.041	0.007	1
THAP5	0.000184502	1.22357	0.111	0.046	1
DRAP1	0.000185176	-0.269917	0.61	0.76	1
MRPL23	0.000185639	0.721528	0.289	0.184	1
SEC11A	0.00018653	-0.320533	0.552	0.692	1
SLC22A4	0.000188046	2.44596	0.041	0.007	1
SPECC1	0.000189434	-0.678583	0.165	0.277	1
SEPTIN7	0.000190262	0.606039	0.476	0.372	1
TXLNA	0.000190584	1.21769	0.137	0.064	1
ATXN10	0.000190628	-0.812872	0.124	0.227	1
PPP1R10	0.000191443	-0.581359	0.254	0.377	1
CLN8-AS1	0.000193336	1.25332	0.127	0.057	1
HSD17B14	0.000193861	1.71542	0.076	0.024	1
RPLP0	0.000195698	-0.134108	0.968	0.989	1
RPL21	0.000195942	-0.145122	0.952	0.972	1
ARRB2	0.00019864	-0.26449	0.663	0.835	1
NDUFA13	0.000200459	-0.282993	0.508	0.648	1
ANKRD54	0.000200824	1.39117	0.095	0.036	1
LONP1	0.000201607	1.13046	0.152	0.075	1
MT-ND3	0.000202581	0.236754	1	0.998	1
C1QBP	0.000202949	-0.558194	0.286	0.408	1
LINC01852	0.000204369	-2.4989	0.013	0.069	1
LYZ	0.000205089	0.211348	0.87	0.876	1
LINC01480	0.000206811	2.16489	0.089	0.033	1
EID1	0.000209675	-0.374813	0.505	0.626	1
IGLON5	0.000213943	4.13046	0.022	0	1
DNAH17	0.000213943	4.13046	0.022	0	1
MLPH	0.000213943	4.13046	0.022	0	1
SIGLEC8	0.000213951	4.28246	0.022	0	1
SPINK1	0.000213957	5.60439	0.022	0	1
IGHV3-11	0.00021396	5.4841	0.022	0	1
ASIP	0.000213962	3.96054	0.022	0	1
METTL13	0.000213962	3.96054	0.022	0	1
SYN1	0.000213962	3.96054	0.022	0	1
CDR2L	0.000213962	3.96054	0.022	0	1
ARL5A	0.000214215	-0.526731	0.289	0.414	1
RHOBTB3	0.000214886	1.03997	0.159	0.08	1
CD79B	0.000221334	2.61765	0.063	0.018	1
AC067930.8	0.000221348	-1.34879	0.048	0.124	1
NDUFV2	0.000221895	-0.440194	0.273	0.405	1
RASA2	0.000221995	1.06487	0.206	0.119	1
GRSF1	0.000222606	-0.52979	0.222	0.343	1
EPRS	0.000223732	-0.633826	0.121	0.222	1
ILF2	0.000223814	-0.575518	0.225	0.344	1
CD180	0.00022639	-0.841784	0.114	0.214	1
DENND1A	0.000226434	-0.654547	0.229	0.341	1
DIPK2A	0.0002273	-0.959294	0.108	0.204	1
DDX27	0.00022823	-0.791537	0.175	0.281	1
SNX3	0.000228574	-0.309186	0.6	0.752	1
NUP62	0.000231929	-0.767385	0.181	0.289	1
DCAF12	0.000232809	-0.937585	0.102	0.196	1
SRSF9	0.000235736	-0.326346	0.41	0.555	1
SIGLEC14	0.000238419	0.916141	0.184	0.1	1
ZNF787	0.000238638	-0.929282	0.102	0.196	1
CLN8	0.000238808	0.824214	0.286	0.188	1
RNF144B	0.000239909	0.425112	0.552	0.432	1
PPP2R5C	0.000240496	0.990283	0.235	0.144	1
SMCO4	0.000241048	-0.587433	0.216	0.334	1
FAM117B	0.000241847	-1.05327	0.07	0.155	1
RGS2	0.000242356	0.572199	0.73	0.666	1
RPS6KA2	0.000242653	2.24064	0.048	0.01	1
TP53INP2	0.000242653	2.24064	0.048	0.01	1
AL662844.4	0.000243089	-2.77643	0.006	0.055	1
NOPCHAP1	0.000243133	1.50486	0.089	0.033	1
UBXN1	0.000244435	-0.361393	0.514	0.628	1
KRBOX5	0.000245793	2.15318	0.048	0.01	1
IL15	0.000248494	-1.08211	0.073	0.158	1
MARCHF5	0.000249557	1.4841	0.07	0.021	1
DUT	0.000249942	-0.56421	0.276	0.392	1
AL138963.4	0.000250012	1.2354	0.33	0.25	1
CPPED1	0.000250319	-0.676189	0.206	0.32	1
C5AR2	0.000252208	1.70376	0.127	0.059	1
CYP1B1	0.000254951	1.74903	0.048	0.01	1
SCCPDH	0.000256308	1.23617	0.13	0.06	1
GBGT1	0.000257712	1.19869	0.13	0.06	1
PXN	0.000258401	1.0446	0.149	0.073	1
TES	0.000259665	0.719527	0.349	0.243	1
HERPUD1	0.000260479	-0.326522	0.794	0.881	1
CCDC112	0.000261697	-0.855753	0.13	0.23	1
FLVCR2	0.000262083	1.02373	0.19	0.106	1
ELMO1	0.000262362	-0.429411	0.349	0.473	1
P2RX7	0.000263028	-0.842773	0.13	0.232	1
CRADD	0.000265902	1.96054	0.051	0.011	1
E2F4	0.000267801	-0.744009	0.149	0.254	1
GTF2B	0.000270406	-0.669942	0.14	0.245	1
RUSF1	0.000271278	1.88653	0.057	0.015	1
IKBIP	0.000272122	-0.739904	0.14	0.243	1
FHAD1	0.000272204	1.4866	0.098	0.039	1
CS	0.000274515	-0.866316	0.127	0.225	1
YWHAH	0.000275344	-0.433615	0.603	0.731	1
TSPAN13	0.000276127	3.07601	0.032	0.003	1
MBNL1	0.000277257	-0.259553	0.657	0.763	1
FSIP1	0.000279037	2.835	0.032	0.003	1
P4HA2	0.000279037	2.835	0.032	0.003	1
PALS1	0.000279037	2.835	0.032	0.003	1
SEC14L1	0.000279488	0.613264	0.562	0.494	1
BDH2	0.000281656	1.47511	0.086	0.031	1
NFKB1	0.000283803	-0.592173	0.378	0.502	1
CHCHD10	0.000284358	-0.266773	0.549	0.68	1
STX10	0.000285365	-0.668821	0.181	0.292	1
RING1	0.000287072	0.960535	0.162	0.083	1
MRPS18C	0.000292246	-0.670231	0.181	0.29	1
C4orf3	0.000299651	0.515124	0.59	0.517	1
EIF4A3	0.000302481	0.43819	0.549	0.457	1
MVB12B	0.000302657	-0.744721	0.13	0.232	1
SNRPD3	0.000303895	0.736218	0.276	0.178	1
QPRT	0.000306934	-1.54197	0.032	0.098	1
ANKLE2	0.000307158	0.981909	0.184	0.101	1
AC084871.1	0.00030987	-1.11414	0.121	0.217	1
ZNF445	0.000311403	1.09804	0.156	0.08	1
CZIB	0.000312012	-0.779945	0.117	0.215	1
TIFA	0.000316977	-1.4545	0.032	0.098	1
BAG1	0.000317693	-0.573202	0.229	0.346	1
HRH1	0.000320046	-3.12693	0.003	0.047	1
RIC1	0.000320407	-0.68253	0.206	0.315	1
PSMA4	0.000321456	-0.47199	0.298	0.427	1
METTL9	0.000324306	-0.688203	0.168	0.276	1
HLA-E	0.000324379	-0.295082	0.981	0.967	1
CSTB	0.000327712	0.709112	0.8	0.772	1
DARS	0.000329266	-0.560702	0.127	0.23	1
PMVK	0.000333316	-0.715768	0.146	0.25	1
GBP3	0.000335516	-0.853453	0.079	0.166	1
NCK1-DT	0.000335876	-1.30625	0.048	0.121	1
ANKRD13A	0.000338954	-0.783125	0.124	0.222	1
METTL22	0.000339098	1.06241	0.127	0.059	1
CAP1	0.000339326	-0.272442	0.686	0.786	1
GABARAP	0.000340103	-0.189094	0.952	0.984	1
MTMR3	0.000341204	1.043	0.156	0.08	1
SPIDR	0.00034441	-0.628957	0.257	0.375	1
BCKDHA	0.000348069	-0.865435	0.095	0.186	1
CAPN2	0.000351479	-0.745352	0.168	0.272	1
RPS27A	0.000354638	-0.131824	0.962	0.98	1
HS1BP3	0.000357047	1.11923	0.14	0.069	1
LINC01128	0.000360322	1.43697	0.092	0.036	1
PRKAG2	0.000361765	0.852895	0.317	0.225	1
COA4	0.000365098	-0.667496	0.152	0.258	1
RHOQ	0.000366359	0.509382	0.549	0.463	1
APH1B	0.000366565	0.677805	0.27	0.171	1
OSGEP	0.000368518	-0.645489	0.187	0.297	1
FADS3	0.000369158	1.57351	0.076	0.026	1
PSAP	0.000369511	0.262109	0.968	0.99	1
ODC1	0.000375549	-1.08253	0.089	0.175	1
ARHGAP45	0.000375689	-0.542897	0.235	0.352	1
MTAP	0.000376687	-0.986997	0.083	0.168	1
CD5L	0.00037751	-7.96428	0	0.039	1
RNF7	0.000379785	0.574067	0.394	0.287	1
AC025423.4	0.000381496	2.76789	0.035	0.005	1
TMEM107	0.000382757	-0.854576	0.248	0.349	1
H2BC18	0.000384328	2.5455	0.035	0.005	1
PRKX	0.000390414	-0.67097	0.178	0.284	1
IDH3A	0.000391068	-1.20093	0.054	0.129	1
SCAMP2	0.000393513	-0.345978	0.479	0.612	1
GSTM3	0.000399638	1.39349	0.076	0.026	1
PRKCH	0.000402532	1.14496	0.137	0.067	1
IKBKE	0.000403286	1.07016	0.124	0.057	1
PTPN22	0.000404131	1.30846	0.133	0.065	1
RAB11FIP1	0.000423079	-0.687621	0.187	0.292	1
RANBP3	0.000431221	1.06487	0.13	0.062	1
DNAJB6	0.000431256	0.582024	0.378	0.269	1
ADCY3	0.000432277	1.75408	0.07	0.023	1
MAP7	0.000433087	-2.54197	0.006	0.052	1
LIMK1	0.000435631	-0.693968	0.152	0.254	1
CSGALNACT2	0.000436263	0.740035	0.286	0.188	1
AC243829.1	0.000436377	-1.90454	0.019	0.075	1
SAR1A	0.00044235	1.06146	0.19	0.111	1
WASF2	0.000443467	-0.245537	0.498	0.643	1
VEZF1	0.000444023	-0.809345	0.111	0.204	1
BRK1	0.000451437	-0.324867	0.514	0.649	1
SLC7A5	0.000454384	1.06859	0.219	0.134	1
EIF4E2	0.000457419	-0.484604	0.225	0.344	1
MPPE1	0.000457469	-0.879	0.111	0.202	1
TNS1	0.000459309	1.90807	0.067	0.021	1
IGLV2-23	0.000464048	5.45239	0.025	0.002	1
ATP13A1	0.000464769	-0.666738	0.149	0.251	1
UBA7	0.000465499	-0.714064	0.146	0.246	1
RPS2	0.000466214	-0.155782	0.984	0.997	1
SPTLC2	0.000467139	-0.328971	0.302	0.437	1
TPRG1	0.000468309	2.44596	0.038	0.007	1
IGHV5-78	0.000469355	4.048	0.025	0.002	1
DNAAF4	0.000472005	3.28246	0.025	0.002	1
SPSB2	0.00047261	2.33905	0.038	0.007	1
PRDM1	0.000476812	-0.668717	0.267	0.378	1
NFAM1	0.000480945	0.838051	0.219	0.132	1
EOGT	0.000485634	1.37557	0.086	0.033	1
ARHGEF1	0.000486548	-0.501369	0.257	0.375	1
ZNRD1	0.000487675	-1.15494	0.044	0.114	1
MCEMP1	0.000492184	2.03854	0.063	0.02	1
CINP	0.000499483	0.936689	0.175	0.096	1
PITPNB	0.000507402	0.883914	0.165	0.088	1
PDE7A	0.000510896	0.751082	0.232	0.144	1
ZNF346	0.000512054	1.71953	0.063	0.02	1
SF3A3	0.000513926	-0.711232	0.114	0.209	1
MSR1	0.000517706	-0.204424	0.568	0.724	1
FZD2	0.000519842	-1.0125	0.083	0.165	1
MYO9B	0.000520332	0.505453	0.571	0.481	1
UBTD2	0.000522762	1.65241	0.063	0.02	1
SIPA1L2	0.000526545	0.886535	0.206	0.122	1
RFLNB	0.000528016	1.61261	0.063	0.02	1
CD300E	0.000530046	1.00944	0.27	0.181	1
RNF135	0.000532727	-0.675308	0.187	0.29	1
FRRS1	0.000532848	2.28246	0.041	0.008	1
BAZ1A	0.00053411	-0.531318	0.324	0.432	1
CREB1	0.000539627	-0.657786	0.159	0.261	1
MIER2	0.000543461	1.16217	0.13	0.064	1
ROMO1	0.000544306	0.57204	0.543	0.478	1
TEX2	0.000544613	1.39349	0.083	0.031	1
CAST	0.00054511	-0.295075	0.552	0.67	1
TXN2	0.000551454	-0.452404	0.229	0.347	1
STX11	0.000551487	-0.566712	0.251	0.357	1
ERP44	0.000552295	-0.359402	0.368	0.498	1
SNX20	0.000552586	-1.01145	0.076	0.157	1
CCT4	0.000552589	-0.553236	0.267	0.377	1
SNAPC1	0.00055535	1.23807	0.114	0.052	1
MOB1B	0.00055671	-0.688203	0.178	0.279	1
TRPC6	0.000557215	-1.7867	0.016	0.069	1
ASAP1	0.000557757	-0.524892	0.229	0.341	1
APLP2	0.000562755	0.392599	0.717	0.693	1
TMEM263	0.000565099	1.6195	0.079	0.029	1
ARRDC4	0.000569132	0.960535	0.124	0.059	1
PLPP3	0.000569519	2.28246	0.044	0.01	1
HMGB2	0.000570661	0.282463	0.552	0.432	1
KRAS	0.000571172	0.679634	0.283	0.184	1
CIB1	0.000574422	0.509074	0.543	0.455	1
SAP30	0.000576306	0.418741	0.629	0.522	1
EMILIN1	0.000581804	2.06007	0.044	0.01	1
SAMD1	0.000590556	-0.742079	0.146	0.243	1
SLCO4A1	0.000590796	1.88653	0.054	0.015	1
RPS11	0.000590933	-0.144477	0.902	0.959	1
TNPO2	0.000592088	1.4675	0.079	0.029	1
TPCN2	0.000592088	1.4675	0.079	0.029	1
VPS37A	0.000593225	0.989104	0.146	0.075	1
ABLIM1	0.000598938	1.82303	0.054	0.015	1
ITGA6	0.00059956	1.96054	0.048	0.011	1
PNPT1	0.000600585	-0.952753	0.083	0.165	1
ELOB	0.000604061	0.414567	0.74	0.746	1
C1orf21	0.000604315	1.96054	0.048	0.011	1
RITA1	0.000604315	1.96054	0.048	0.011	1
ZC3H3	0.00060863	1.06487	0.13	0.064	1
CIAO2A	0.000613742	-0.389154	0.441	0.56	1
AKR1C1	0.000613996	3.96054	0.019	0	1
UCHL1	0.000613996	4.13046	0.019	0	1
CHI3L1	0.000613996	4.13046	0.019	0	1
AL078590.2	0.000613996	3.96054	0.019	0	1
CTRB2	0.000614011	4.28246	0.019	0	1
IGHV1-2	0.00061402	5.91473	0.019	0	1
CPB1	0.000614023	4.66097	0.019	0	1
PRSS1	0.000614023	5.41997	0.019	0	1
NCS1	0.000614026	3.76789	0.019	0	1
SLC20A1-DT	0.000614026	3.76789	0.019	0	1
SND1-DT	0.000614026	3.76789	0.019	0	1
WNT5A-AS1	0.000614026	3.76789	0.019	0	1
HMGN3	0.00061905	-0.403659	0.356	0.483	1
EIF3M	0.000626862	-0.413108	0.343	0.463	1
WDFY3	0.000633017	0.816944	0.229	0.142	1
FAM193B	0.00063978	1.27248	0.102	0.044	1
NDUFS2	0.000643354	-0.571768	0.273	0.378	1
ADRB2	0.000644901	-1.65837	0.041	0.106	1
KLHL2	0.000645379	0.85362	0.194	0.113	1
FAM192A	0.000647125	-0.76529	0.105	0.194	1
MARCHF6	0.000647303	1.26866	0.079	0.029	1
TNRC6A	0.000649378	0.898251	0.187	0.108	1
IVNS1ABP	0.000662636	0.709351	0.362	0.269	1
MARCH2	0.000663031	-0.605062	0.127	0.222	1
PLK3	0.000664431	0.770711	0.298	0.204	1
ADH1B	0.0006733	-3.56303	0	0.036	1
GSAP	0.000679624	0.709992	0.283	0.189	1
MED13L	0.000680494	-0.473361	0.289	0.401	1
CDK5RAP3	0.000684679	-0.569286	0.213	0.32	1
NDRG2	0.000687325	-0.67082	0.13	0.225	1
IGFBP4	0.000687611	-1.36139	0.044	0.111	1
HIGD2A	0.000689024	-0.304101	0.695	0.794	1
MRPL18	0.000693105	-0.692907	0.133	0.228	1
DENND4C	0.000695629	0.871268	0.232	0.147	1
ATP5PB	0.000696624	-0.340749	0.425	0.546	1
ABCA1	0.000699054	0.77498	0.505	0.437	1
UTRN	0.000702183	-0.575518	0.289	0.396	1
HIVEP2	0.000703832	0.880808	0.216	0.132	1
TMIGD3	0.000704594	1.6235	0.086	0.034	1
HESX1	0.000706647	-2.24892	0.01	0.055	1
CCND2	0.000706822	-1.09193	0.076	0.153	1
FGFR1OP2	0.00071388	0.760766	0.267	0.176	1
C12orf45	0.000716219	-0.687163	0.108	0.197	1
UPK3BL1	0.000718998	1.29495	0.089	0.036	1
TRAF6	0.000722098	1.15318	0.117	0.055	1
HNRNPR	0.000729186	-0.522129	0.305	0.413	1
TMEM70	0.000731842	0.766363	0.289	0.197	1
RPA2	0.000735262	1.05364	0.133	0.067	1
RPS9	0.00073556	0.206866	0.994	0.993	1
IFI27	0.000742941	-0.484793	0.089	0.171	1
CLEC2B	0.000743402	-0.443257	0.39	0.496	1
C1orf122	0.000743884	0.903952	0.248	0.16	1
NOL3	0.000745941	2.835	0.029	0.003	1
PDCD1	0.000745941	2.835	0.029	0.003	1
CCL23	0.000749849	2.6975	0.029	0.003	1
MIR497HG	0.000749849	2.6975	0.029	0.003	1
TFAP2E-AS1	0.000749849	2.6975	0.029	0.003	1
TM4SF19	0.000749849	2.6975	0.029	0.003	1
FP565260.3	0.000749849	2.6975	0.029	0.003	1
DDX24	0.000750685	0.610151	0.483	0.4	1
YPEL3	0.000757035	-0.401063	0.381	0.488	1
TFPI	0.000759208	2.5455	0.029	0.003	1
PANK3	0.000763906	1.13887	0.124	0.06	1
MBD4	0.000765181	0.960535	0.241	0.158	1
TGOLN2	0.000786665	0.449485	0.59	0.502	1
AL135905.2	0.000806588	-1.2982	0.038	0.101	1
GOLGA2	0.000807229	0.981909	0.181	0.104	1
OPTN	0.000819592	1.62796	0.07	0.024	1
PPM1K	0.000822436	-0.834645	0.092	0.175	1
MALAT1	0.000822897	0.278336	1	0.985	1
PPP2R5E	0.000829823	-0.822653	0.124	0.212	1
EIF2A	0.00083866	-0.670231	0.181	0.279	1
FAM53B	0.000842246	1.06947	0.149	0.08	1
MORF4L2	0.000842897	0.765719	0.235	0.148	1
ME1	0.000846652	1.23062	0.105	0.047	1
SERINC1	0.000851969	0.496588	0.46	0.361	1
TESC	0.00086014	1.048	0.143	0.075	1
MFSD14C	0.000861128	-1.06803	0.073	0.148	1
STOM	0.000862098	0.523895	0.292	0.194	1
TDP2	0.000862562	1.15693	0.137	0.07	1
HMGN2	0.000870328	-0.40389	0.689	0.804	1
EPB41L3	0.000872873	0.595621	0.629	0.597	1
GK5	0.000872911	1.47511	0.083	0.033	1
ANKRD22	0.00087406	1.08886	0.19	0.114	1
MCTS1	0.000882609	-0.616253	0.165	0.264	1
CNBP	0.000882757	-0.205475	0.632	0.744	1
LINC02611	0.00089431	1.57721	0.067	0.023	1
MCF2L2	0.00089431	1.57721	0.067	0.023	1
AFMID	0.000897212	1.02467	0.137	0.07	1
ZNF467	0.000898089	-0.897446	0.114	0.199	1
TSEN54	0.000901627	1.35908	0.083	0.033	1
OCIAD2	0.00090864	1.85362	0.063	0.021	1
SPATA13	0.000914297	1.38938	0.092	0.039	1
NDST1	0.000914501	1.51308	0.067	0.023	1
CYC1	0.000930958	-0.41386	0.298	0.413	1
GGA1	0.000934791	0.588566	0.292	0.196	1
PLEKHA1	0.000938088	1.20154	0.111	0.052	1
DNAJC25	0.000939288	1.41997	0.067	0.023	1
PSMG2	0.000942045	-0.46573	0.302	0.411	1
CSNK2B	0.000963423	-0.259825	0.438	0.577	1
HEXB	0.000964186	0.42052	0.622	0.573	1
GRK2	0.000967529	-0.385915	0.352	0.467	1
TMEM94	0.000969044	1.16407	0.111	0.052	1
MGAT1	0.00096956	-0.196907	0.74	0.845	1
SET	0.000975678	-0.241728	0.575	0.701	1
GUCY1B1	0.00097663	-1.88746	0.01	0.054	1
LINC02728	0.000976842	2.66097	0.032	0.005	1
CNN2	0.00098977	-0.37888	0.378	0.486	1
TSHZ3	0.000990414	2.41997	0.032	0.005	1
TMSB10	0.000992005	0.193522	1	1	1
GALE	0.000995164	1.4262	0.079	0.031	1
CH17-340M24.3	0.000999229	1.5455	0.063	0.021	1
ABRACL	0.00100049	-0.45119	0.267	0.377	1
SFT2D2	0.00100515	-0.594433	0.229	0.333	1
TMEM268	0.00101368	-0.796894	0.121	0.207	1
PCF11	0.00101571	-0.527566	0.203	0.305	1
SEC62	0.0010165	0.503062	0.543	0.47	1
RAB40B	0.00101767	-2.79435	0.003	0.041	1
CFB	0.00101914	-2.36139	0.006	0.047	1
ARMCX6	0.00101989	0.824652	0.225	0.144	1
XCL1	0.00102054	-3.42029	0.006	0.047	1
JMJD6	0.00102124	1.11526	0.149	0.082	1
LAG3	0.00102527	-1.6024	0.029	0.085	1
FXN	0.00103406	-1.15494	0.051	0.117	1
TSPYL1	0.00103453	-0.788403	0.102	0.184	1
MEMO1	0.00103761	-0.972351	0.063	0.135	1
CEMIP2	0.00103808	1.07157	0.14	0.073	1
LILRA6	0.00104437	-0.495843	0.219	0.326	1
THAP11	0.00104886	-1.05577	0.067	0.139	1
TYK2	0.00105381	-0.779497	0.143	0.232	1
SAMD4B	0.00105803	0.817577	0.143	0.075	1
CMC1	0.00106488	0.573512	0.171	0.096	1
ANKRD52	0.00106924	1.37557	0.089	0.038	1
DIP2B	0.00106976	-0.531318	0.159	0.258	1
BBS9	0.0010744	1.61261	0.06	0.02	1
LINC01504	0.00108937	-1.0237	0.067	0.139	1
APOC2	0.00109589	2.53544	0.098	0.046	1
CFL1	0.00109754	0.164323	0.984	0.979	1
VPS8	0.00110455	0.740754	0.225	0.142	1
DEDD2	0.00110465	1.28246	0.098	0.044	1
HNRNPH1	0.00111285	0.545498	0.419	0.318	1
CYP2U1	0.00111773	-1.36139	0.025	0.08	1
P2RX1	0.00112437	1.44596	0.06	0.02	1
SNTB1	0.0011269	1.28246	0.089	0.038	1
SP100	0.00112968	-0.351849	0.406	0.529	1
RPS27L	0.00113225	0.536037	0.511	0.429	1
FRAT2	0.00114146	-0.852379	0.111	0.194	1
LINC00900	0.00114507	1.6975	0.057	0.018	1
LAIR1	0.00115341	0.338402	0.711	0.667	1
CTTNBP2	0.00115904	-0.802426	0.089	0.168	1
TUBGCP2	0.00116591	0.609628	0.356	0.263	1
H2AX	0.00116624	1.6235	0.057	0.018	1
ADGRE5	0.00116891	0.731053	0.356	0.254	1
CDC42BPA	0.00117209	2.22357	0.035	0.007	1
AL031595.3	0.00117209	2.22357	0.035	0.007	1
LYSMD2	0.00118502	-0.662098	0.184	0.279	1
IGLC3	0.00118888	2.07601	0.035	0.007	1
PTPN2	0.00119013	0.534476	0.39	0.295	1
CRLF3	0.00119043	-0.654801	0.13	0.22	1
BX284668.5	0.00119441	-0.957003	0.083	0.158	1
NCKAP1L	0.00120023	-0.355241	0.448	0.555	1
SAA1	0.001201	-3.4989	0	0.033	1
LINC02206	0.00120113	-3.56303	0	0.033	1
AC010654.1	0.00120113	-3.56303	0	0.033	1
EMD	0.00120367	0.679726	0.311	0.22	1
IGLV2-14	0.00121894	1.66097	0.035	0.007	1
ZNF331	0.00122306	0.521513	0.394	0.297	1
AFF4	0.00123026	0.377521	0.559	0.444	1
SPRY2	0.00123166	-1.20385	0.076	0.148	1
INSIG1-DT	0.00124181	1.67103	0.054	0.016	1
POLR2J2	0.00124181	1.67103	0.054	0.016	1
MAPRE2	0.00124288	-0.631185	0.162	0.253	1
SUN2	0.00124433	0.960535	0.152	0.083	1
ASGR1	0.00124628	0.663149	0.216	0.132	1
TMEM14C	0.00125065	-0.267343	0.498	0.639	1
HPGD	0.00125374	2.89913	0.038	0.008	1
UQCRC2	0.00125745	-0.398546	0.232	0.336	1
TMEM41B	0.00125818	1.21579	0.105	0.049	1
UQCRQ	0.00125829	0.393885	0.686	0.608	1
MEI1	0.00126706	1.88653	0.051	0.015	1
PTTG1IP	0.00126821	-0.301612	0.559	0.67	1
IGHG1	0.00127813	2.18293	0.038	0.008	1
SHISAL2A	0.00127813	2.18293	0.038	0.008	1
C2CD3	0.00128006	1.43447	0.073	0.028	1
SRRM1	0.00128113	-0.255932	0.514	0.643	1
PRMT9	0.00128489	0.839681	0.235	0.152	1
RARRES1	0.00128841	2.048	0.038	0.008	1
DCHS1	0.00129128	2.07601	0.038	0.008	1
TNS3	0.00129308	0.769852	0.251	0.168	1
PSMC2	0.00130006	-0.572897	0.162	0.258	1
KCNK13	0.00130371	-1.33715	0.035	0.093	1
AC016831.5	0.00131456	1.96054	0.048	0.013	1
CD200	0.0013184	3.28246	0.022	0.002	1
AMZ1	0.00132591	2.96054	0.022	0.002	1
GK-IT1	0.00132591	2.96054	0.022	0.002	1
RPS27AP5	0.00132591	2.96054	0.022	0.002	1
SLC41A1	0.00132591	2.96054	0.022	0.002	1
SLAMF9	0.00132591	2.96054	0.022	0.002	1
MRO	0.00132591	2.96054	0.022	0.002	1
PCMT1	0.001326	-0.710157	0.146	0.235	1
MEGF9	0.00132627	0.685675	0.238	0.153	1
PGM2	0.00132702	-0.913934	0.092	0.17	1
EIF1AD	0.00132799	1.23355	0.086	0.036	1
PTMS	0.00133069	-0.301521	0.448	0.571	1
CD160	0.00133715	-3.4989	0.003	0.039	1
AC026785.2	0.00133848	2.06007	0.041	0.01	1
RBM47	0.00134924	0.575245	0.625	0.597	1
VARS1	0.00135136	1.79061	0.048	0.013	1
IGLC2	0.0013521	1.96054	0.022	0.002	1
ELOVL1	0.00135211	-0.420172	0.257	0.37	1
FCRLA	0.00135218	2.28246	0.022	0.002	1
AP4S1	0.00135296	1.96054	0.044	0.011	1
IRF2-DT	0.00135418	1.96054	0.041	0.01	1
PARD6A	0.00135418	1.96054	0.041	0.01	1
RMI2	0.00135964	1.82303	0.048	0.013	1
FTX	0.0013671	0.826234	0.213	0.134	1
EME2	0.00137071	1.86743	0.044	0.011	1
GPR157	0.00137071	1.86743	0.044	0.011	1
GPX4	0.00137073	0.380959	0.86	0.83	1
CALCRL	0.00137087	1.86743	0.041	0.01	1
PRLR	0.00138412	1.87807	0.044	0.011	1
LINC01002	0.00138416	1.63861	0.048	0.013	1
IL1R2	0.00139818	1.47225	0.178	0.108	1
ELOC	0.00140093	0.563776	0.359	0.263	1
PJA1	0.00140474	1.51693	0.07	0.026	1
AC027097.1	0.00141712	-1.92699	0.013	0.057	1
BRI3BP	0.0014232	-0.73461	0.124	0.209	1
RUFY3	0.00143293	-0.540942	0.225	0.326	1
PRAM1	0.00144069	-0.612201	0.216	0.312	1
FNBP4	0.00144174	-0.373884	0.225	0.334	1
C4orf48	0.00145121	0.532322	0.59	0.556	1
CFDP1	0.00145577	0.638607	0.26	0.173	1
PPARD	0.0014566	0.990909	0.14	0.075	1
SHB	0.00145838	1.32827	0.102	0.047	1
DTX2	0.00145867	0.913993	0.168	0.098	1
TOP1MT	0.00146664	1.30846	0.083	0.034	1
NEU3	0.00146853	1.39663	0.07	0.026	1
NCK2	0.00147134	0.992957	0.127	0.065	1
PYM1	0.00147291	0.786038	0.203	0.126	1
LAMP2	0.00147387	0.508023	0.489	0.408	1
HLA-F	0.00147714	0.358499	0.521	0.413	1
GARS1-DT	0.00147717	1.36263	0.092	0.041	1
AL132709.8	0.00147733	-1.17192	0.032	0.088	1
HK2	0.0014787	1.22357	0.124	0.064	1
COPS9	0.00148984	0.531491	0.46	0.377	1
RNF149	0.00150429	0.349409	0.73	0.701	1
POGK	0.0015049	-0.717537	0.111	0.194	1
EMB	0.00150655	0.892364	0.159	0.09	1
SLC7A7	0.00151723	-0.383646	0.46	0.553	1
KCNC3	0.00153195	-0.874041	0.089	0.165	1
RPP25	0.00154595	-1.81205	0.016	0.062	1
CAPZA2	0.00154685	-0.271546	0.479	0.605	1
CYB561D2	0.00154963	-0.794352	0.092	0.17	1
TCF3	0.00155242	1.10863	0.117	0.059	1
COMMD8	0.00155512	-0.607749	0.165	0.258	1
ZNF513	0.00155525	1.20565	0.092	0.041	1
DBT	0.00156945	1.5455	0.067	0.024	1
PLEKHO2	0.00157079	0.700146	0.248	0.163	1
SKAP2	0.00157805	-0.38836	0.397	0.506	1
SLC9A8	0.00158786	1.09804	0.124	0.064	1
SPIC	0.00160597	-3.56303	0	0.031	1
PDCD6	0.0016095	-0.465391	0.273	0.38	1
ENOSF1	0.00162479	1.08791	0.171	0.103	1
CMIP	0.00162506	0.496968	0.451	0.364	1
ZSWIM6	0.00163242	-0.490844	0.26	0.365	1
RAB11FIP2	0.00163292	0.796148	0.171	0.1	1
ANAPC16	0.00163527	0.572978	0.381	0.29	1
TTC33	0.00163698	1.41997	0.067	0.024	1
ERLIN1	0.00164108	1.35908	0.079	0.033	1
SIL1	0.00164364	0.691349	0.229	0.147	1
SMARCA4	0.00165317	-0.708259	0.111	0.192	1
ORAI2	0.00165633	0.886535	0.156	0.088	1
MARCHF1	0.00165762	0.46521	0.21	0.126	1
NHP2	0.00165777	-0.441153	0.263	0.37	1
RYBP	0.00166026	0.865898	0.168	0.098	1
MRPL12	0.00168836	-0.681571	0.086	0.162	1
DHRS4	0.00169584	-0.50895	0.222	0.323	1
SESN3	0.00170025	-0.64888	0.092	0.17	1
TMEM220	0.00170121	1.00493	0.102	0.047	1
SLC25A16	0.0017164	1.26866	0.079	0.033	1
MALT1	0.00172008	0.773767	0.273	0.192	1
SIRPB2	0.00172266	0.960535	0.143	0.078	1
RAB1A	0.00173506	0.530722	0.419	0.326	1
HNRNPF	0.00174049	-0.321295	0.451	0.569	1
TIMM22	0.00176071	1.20154	0.079	0.033	1
STX3	0.00176283	0.960535	0.137	0.073	1
PEG10	0.00177778	3.76789	0.016	0	1
PNOC	0.00177778	3.76789	0.016	0	1
CCL13	0.00177778	3.76789	0.016	0	1
DNAH17-AS1	0.00177778	3.76789	0.016	0	1
AC131944.1	0.00177778	5.35285	0.016	0	1
CR2	0.00177781	3.96054	0.016	0	1
CELA3B	0.00177781	4.13046	0.016	0	1
CELA3A	0.00177782	4.96054	0.016	0	1
SUGCT	0.00177782	4.66097	0.016	0	1
IGKV1D-13	0.00177782	4.96054	0.016	0	1
CLPS	0.00177782	4.96054	0.016	0	1
BFSP2	0.00177782	3.5455	0.016	0	1
GLIS3	0.00177782	3.5455	0.016	0	1
H4C6	0.00177782	3.5455	0.016	0	1
HMGN3-AS1	0.00177782	3.5455	0.016	0	1
IGLV3-10	0.00177782	3.5455	0.016	0	1
OGN	0.00177782	3.5455	0.016	0	1
STAC	0.00177782	3.5455	0.016	0	1
AC025257.1	0.00177782	3.5455	0.016	0	1
PTPRF	0.00177782	3.5455	0.016	0	1
COL3A1	0.00177782	3.5455	0.016	0	1
EEF2K	0.00179056	0.931389	0.143	0.078	1
YTHDF2	0.0017913	-0.633646	0.143	0.23	1
FAM107B	0.00179764	0.806025	0.251	0.171	1
CREBRF	0.0018279	0.6235	0.33	0.238	1
SEMA4B	0.00182814	1.41997	0.063	0.023	1
MAP2K1	0.00183279	0.566457	0.387	0.297	1
RCBTB1	0.00183668	-1.3025	0.025	0.077	1
PLXNC1	0.00183728	0.617461	0.356	0.264	1
PRPF38B	0.00184601	-0.37666	0.4	0.511	1
ZNF226	0.00184925	1.10255	0.098	0.046	1
VAV1	0.00185277	-0.768817	0.111	0.191	1
RACGAP1	0.00186257	1.35285	0.063	0.023	1
[truncated: 9,675 more rows]
