# Supplementary material for: A platform for multisite immune profiling of premetastatic pancreatic cancer at single-cell resolution
Source: Cancer Immunol Immunother. 2025 Aug 23;74(9):291. doi: 10.1007/s00262-025-04146-5 (PMC12374926; doi:10.1007/s00262-025-04146-5)
Supplement: Supplementary file 13 — Supplementary file13 (XLSX 40 KB) [file 262_2025_4146_MOESM13_ESM.xlsx]

## Sheet: vdjdb
Supplementary Table S7. Public viral CDR3 sequences found within scTCR-seq dataset. The CDR3a/b sequences within our dataset known to recognize viral epitopes. Annotations derived from the publicly available database VDJDB [30].
	CDR3.aa	Gene	Epitope	Epitope gene	Epitope species	Pathology	Samples	PT1_Livers	PT1_Panc	PT1_PBMC	PT2_Livers	PT2_Panc	PT2_PBMC	PT3_Livers	PT3_Panc	PT3_PBMC
1	CAADRGSTLGRLYF	TRA	NLVPMVATV	pp65	CMV	CMV	1	0	0	0	0	0	0	1	0	0
2	CAAFTGGFKTIF	TRA	GILGFVFTL	M	InfluenzaA	InfluenzaA	1	0	0	0	1	0	0	0	0	0
3	CAAGGGADGLTF	TRA	ELAGIGILTV	MLANA	HomoSapiens	HomoSapiens	1	0	0	0	1	0	0	0	0	0
4	CAAGGTSYGKLTF	TRA	KLGGALQAK	IE1	CMV	CMV	1	0	0	0	1	0	0	0	0	0
5	CAAGTASKLTF	TRA	ELAGIGILTV	MLANA	HomoSapiens	HomoSapiens	1	0	0	0	1	0	0	0	0	0
6	CAAIQGAQKLVF	TRA	KLGGALQAK	IE1	CMV	CMV	1	0	1	0	0	0	0	0	0	0
7	CAALDSNYQLIW	TRA	IVTDFSVIK	EBNA4	EBV	EBV	3	12	0	2	8	0	0	0	0	0
8	CAAMDSNYQLIW	TRA	AVFDRKSDAK	EBNA4	EBV	EBV	3	20	0	4	14	0	0	0	0	0
9	CAAMEYGNKLVF	TRA	KLGGALQAK	IE1	CMV	CMV	1	0	0	0	1	0	0	0	0	0
10	CAAMNTGFQKLVF	TRA	KLGGALQAK	IE1	CMV	CMV	1	0	0	0	1	0	0	0	0	0
11	CAAMNYGGSQGNLIF	TRA	TFEYVSQPFLMDLE	Spike	SARS-CoV-2	SARS-CoV-2	1	0	0	0	1	0	0	0	0	0
12	CAANAGNNRKLIW	TRA	SPRWYFYYL	Nucleocapsid	SARS-CoV-2	SARS-CoV-2	1	0	0	0	0	0	0	1	0	0
13	CAANQAGTALIF	TRA	ELAGIGILTV	MLANA	HomoSapiens	HomoSapiens	1	0	0	0	1	0	0	0	0	0
14	CAANYGGSQGNLIF	TRA	GILGFVFTL	M	InfluenzaA	InfluenzaA	1	0	0	0	0	0	1	0	0	0
15	CAAQGGSEKLVF	TRA	KLGGALQAK	IE1	CMV	CMV	1	0	0	0	1	0	0	0	0	0
16	CAARAGGTSYGKLTF	TRA	KLGGALQAK	IE1	CMV	CMV	3	1	0	2	6	0	0	0	0	0
17	CAASAGNQFYF	TRA	KLGGALQAK	IE1	CMV	CMV	1	0	0	0	1	0	0	0	0	0
18	CAASAKDDKIIF	TRA	KLGGALQAK	IE1	CMV	CMV	1	0	0	0	0	0	0	0	1	0
19	CAASDRGSTLGRLYF	TRA	KLGGALQAK	IE1	CMV	CMV	1	0	0	0	1	0	0	0	0	0
20	CAASEYGNKLVF	TRA	RAKFKQLL	BZLF1	EBV	EBV	1	0	0	0	1	0	0	0	0	0
21	CAASGGSNYKLTF	TRA	AVFDRKSDAK	EBNA4	EBV	EBV	1	0	0	0	1	0	0	0	0	0
22	CAASGGSYIPTF	TRA	LLWNGPMAV	NS4B	YFV	YFV	2	1	0	0	0	0	0	0	2	0
23	CAASGTYKYIF	TRA	NLVPMVATV	pp65	CMV	CMV	1	1	0	0	0	0	0	0	0	0
24	CAASISFGNEKLTF	TRA	RLRAEAQVK	EBNA3A	EBV	EBV	1	0	0	1	0	0	0	0	0	0
25	CAASNAGGTSYGKLTF	TRA	KLGGALQAK	IE1	CMV	CMV	1	0	0	0	2	0	0	0	0	0
26	CAASNSGGGADGLTF	TRA	GILGFVFTL	M	InfluenzaA	InfluenzaA	1	0	0	0	0	0	1	0	0	0
27	CAASPGNQFYF	TRA	KLGGALQAK	IE1	CMV	CMV	1	0	1	0	0	0	0	0	0	0
28	CAASTTSGTYKYIF	TRA	KLGGALQAK	IE1	CMV	CMV	1	0	0	0	1	0	0	0	0	0
29	CAATDSNYQLIW	TRA	NLVPMVATV	pp65	CMV	CMV	2	1	0	0	2	0	0	0	0	0
30	CAATGTASKLTF	TRA	GILGFVFTL	M	InfluenzaA	InfluenzaA	1	0	0	0	1	0	0	0	0	0
31	CAATNQAGTALIF	TRA	KLGGALQAK	IE1	CMV	CMV	1	0	0	0	1	0	0	0	0	0
32	CAATTSGTYKYIF	TRA	KLGGALQAK	IE1	CMV	CMV	1	0	0	0	1	0	0	0	0	0
33	CAAVDSNYQLIW	TRA	NLVPMVATV	pp65	CMV	CMV	1	0	0	0	3	0	0	0	0	0
34	CACMDSNYQLIW	TRA	KLGGALQAK	IE1	CMV	CMV	1	0	0	0	1	0	0	0	0	0
35	CAEDNNARLMF	TRA	GLCTLVAML	BMLF1	EBV	EBV	1	0	0	0	1	0	0	0	0	0
36	CAEDRNARLMF	TRA	GLCTLVAML	BMLF1	EBV	EBV	1	1	0	0	0	0	0	0	0	0
37	CAEDSNARLMF	TRA	GLCTLVAML	BMLF1	EBV	EBV	2	0	0	0	2	0	1	0	0	0
38	CAEGDTGRRALTF	TRA	ESITGSLGPLL	gp100	HomoSapiens	HomoSapiens	1	0	0	0	1	0	0	0	0	0
39	CAENGAGGYNKLIF	TRA	NLVPMVATV	pp65	CMV	CMV	1	0	0	0	1	0	0	0	0	0
40	CAENSGYSTLTF	TRA	KLGGALQAK	IE1	CMV	CMV	1	0	0	0	1	0	0	0	0	0
41	CAENTGGFKTIF	TRA	KLGGALQAK	IE1	CMV	CMV	1	0	0	0	1	0	0	0	0	0
42	CAERTGGFKTIF	TRA	KLGGALQAK	IE1	CMV	CMV	2	1	0	0	1	0	0	0	0	0
43	CAESKGGSQGNLIF	TRA	QELIRQGTDY	Nucleocapsid	SARS-CoV-2	SARS-CoV-2	1	0	0	0	0	0	0	1	0	0
44	CAESSNDYKLSF	TRA	KLGGALQAK	IE1	CMV	CMV	1	0	0	0	0	0	0	1	0	0
45	CAESTGKLIF	TRA	GLCTLVAML	BMLF1	EBV	EBV	2	1	0	0	1	0	0	0	0	0
46	CAFPGGGADGLTF	TRA	KLGGALQAK	IE1	CMV	CMV	1	0	0	0	6	0	0	0	0	0
47	CAFSGAGSYQLTF	TRA	KLGGALQAK	IE1	CMV	CMV	1	0	0	0	1	0	0	0	0	0
48	CAFYGGSQGNLIF	TRA	KLGGALQAK	IE1	CMV	CMV	1	0	0	0	1	0	0	0	0	0
49	CAGANDYKLSF	TRA	AVFDRKSDAK	EBNA4	EBV	EBV	1	0	0	0	1	0	0	0	0	0
50	CAGGSARQLTF	TRA	KLGGALQAK	IE1	CMV	CMV	1	0	0	0	1	0	0	0	0	0
51	CAGGSSNTGKLIF	TRA	AVFDRKSDAK	EBNA4	EBV	EBV	1	0	1	0	0	0	0	0	0	0
52	CAGLILTGGGNKLTF	TRA	RTLNAWVKV	Gag	HIV-1	HIV-1	1	0	0	0	2	0	0	0	0	0
53	CAGMDSNYQLIW	TRA	LLLGIGILV	BST2	HomoSapiens	HomoSapiens	3	20	0	1	12	0	0	0	0	0
54	CAGNTGTASKLTF	TRA	ALHGGWTTK	PIK3CA	Homo sapiens	Homo sapiens	1	0	0	0	1	0	0	0	0	0
55	CAGPPSNTGKLIF	TRA	GILGFVFTL	M	InfluenzaA	InfluenzaA	1	0	0	0	1	0	0	0	0	0
56	CAGQNTGGFKTIF	TRA	SPRWYFYYL	Nucleocapsid	SARS-CoV-2	SARS-CoV-2	1	0	0	0	1	0	0	0	0	0
57	CAGRNTGNQFYF	TRA	AVFDRKSDAK	EBNA4	EBV	EBV	1	0	0	0	1	0	0	0	0	0
58	CAGRTGANNLFF	TRA	KLGGALQAK	IE1	CMV	CMV	1	1	0	0	0	0	0	0	0	0
59	CAGSGAGSYQLTF	TRA	KLGGALQAK	IE1	CMV	CMV	1	0	0	0	1	0	0	0	0	0
60	CAGTQGGSEKLVF	TRA	PGVLLKEFTVSGNIL	NY-ESO-1	HomoSapiens	HomoSapiens	1	0	0	0	0	0	1	0	0	0
61	CAGTTSGTYKYIF	TRA	KLGGALQAK	IE1	CMV	CMV	1	0	0	0	1	0	0	0	0	0
62	CAGVDSNYQLIW	TRA	NLVPMVATV	pp65	CMV	CMV	1	0	0	0	1	0	0	0	0	0
63	CAISESSSGANVLTF	TRB	ATDALMTGY	NS3	HCV	HCV	1	0	0	0	1	0	0	0	0	0
64	CALANQAGTALIF	TRA	KLGGALQAK	IE1	CMV	CMV	1	0	0	0	0	0	0	1	0	0
65	CALDTGNQFYF	TRA	NLVPMVATV	pp65	CMV	CMV	1	0	0	0	1	0	0	0	0	0
66	CALFTGGGNKLTF	TRA	NLVPMVATV	pp65	CMV	CMV	1	0	0	0	1	0	0	0	0	0
67	CALGRDDKIIF	TRA	KLGGALQAK	IE1	CMV	CMV	1	0	0	0	1	0	0	0	0	0
68	CALLMDSNYQLIW	TRA	GILGFVFTL	M	InfluenzaA	InfluenzaA	1	0	0	0	1	0	0	0	0	0
69	CALNTNAGKSTF	TRA	KLGGALQAK	IE1	CMV	CMV	1	0	0	0	1	0	0	0	0	0
70	CALRDSGGSNYKLTF	TRA	ALSKGVHFV	ORF3	SARS-CoV-2	SARS-CoV-2	1	0	0	0	1	0	0	0	0	0
71	CALRDSSYKLIF	TRA	KLGGALQAK	IE1	CMV	CMV	1	0	0	0	1	0	0	0	0	0
72	CALRRAGGTSYGKLTF	TRA	TYASALWEI	ORF1ab	SARS-CoV-2	SARS-CoV-2	1	0	0	0	1	0	0	0	0	0
73	CALSDQTGANNLFF	TRA	MLAKALRKV	NSP3	SARS-CoV-2	SARS-CoV-2	1	1	0	0	0	0	0	0	0	0
74	CALSEARNAGNMLTF	TRA	KLGGALQAK	IE1	CMV	CMV	1	0	0	0	0	0	0	1	0	0
75	CALSEENYGQNFVF	TRA	YLQPRTFLL	Spike	SARS-CoV-2	SARS-CoV-2	1	0	0	0	1	0	0	0	0	0
76	CALSEETSGSRLTF	TRA	NLVPMVATV	pp65	CMV	CMV	1	0	0	0	1	0	0	0	0	0
77	CALSGGSYIPTF	TRA	GILGFVFTL	M	InfluenzaA	InfluenzaA	1	0	0	0	0	0	0	0	0	1
78	CALSGGYNKLIF	TRA	LLWNGPMAV	NS4B	YFV	YFV	1	0	0	0	1	0	0	0	0	0
79	CALSRETSGSRLTF	TRA	RLRAEAQVK	EBNA3A	EBV	EBV	1	0	0	0	0	0	0	1	0	0
80	CALTTSGTYKYIF	TRA	KLGGALQAK	IE1	CMV	CMV	1	0	0	0	1	0	0	0	0	0
81	CALYNTDKLIF	TRA	GLCTLVAML	BMLF1	EBV	EBV	2	1	0	0	13	0	0	0	0	0
82	CAMREGNFGNEKLTF	TRA	KLGGALQAK	IE1	CMV	CMV	1	0	0	0	0	0	0	0	0	1
83	CAMREGRGAGGTSYGKLTF	TRA	KLGGALQAK	IE1	CMV	CMV	1	0	0	0	0	0	1	0	0	0
84	CAMREPYSGGGADGLTF	TRA	IVTDFSVIK	EBNA4	EBV	EBV	1	0	1	0	0	0	0	0	0	0
85	CAMRGPFSSNTGKLIF	TRA	KLGGALQAK	IE1	CMV	CMV	2	8	0	1	0	0	0	0	0	0
86	CAMRGPMDSNYQLIW	TRA	SPRWYFYYL	Nucleocapsid	SARS-CoV-2	SARS-CoV-2	1	0	0	0	1	0	0	0	0	0
87	CAMRRPSGGYNKLIF	TRA	AVFDRKSDAK	EBNA4	EBV	EBV	1	0	0	0	1	0	0	0	0	0
88	CAMSDSNYQLIW	TRA	GILGFVFTL	M	InfluenzaA	InfluenzaA	1	0	0	0	0	0	1	0	0	0
89	CAMSPYSGGGADGLTF	TRA	KLGGALQAK	IE1	CMV	CMV	1	0	0	0	1	0	0	0	0	0
90	CAPMDSNYQLIW	TRA	CVNGSCFTV	#N/A	InfluenzaA	InfluenzaA	2	0	0	0	1	0	0	1	0	0
91	CAPRSSGGYNKLIF	TRA	KLSALGINAV	NS3	HCV	HCV	1	0	0	0	1	0	0	0	0	0
92	CASAGGTSYGKLTF	TRA	QYIKWPWYI	Spike	SARS-CoV-2	SARS-CoV-2	1	0	0	0	0	0	0	0	1	0
93	CASLNDYKLSF	TRA	KLGGALQAK	IE1	CMV	CMV	1	0	0	0	1	0	0	0	0	0
94	CASLSGSARQLTF	TRA	CVNGSCFTV	#N/A	InfluenzaA	InfluenzaA	1	0	0	0	1	0	0	0	0	0
95	CASMDSNYQLIW	TRA	KLGGALQAK	IE1	CMV	CMV	2	4	0	0	5	0	0	0	0	0
96	CASRAGAQETQYF	TRB	RYLALYNKY	ORF1ab	SARS-CoV-2	SARS-CoV-2	1	0	0	0	1	0	0	0	0	0
97	CASRPGQGVYEQYF	TRB	GLCTLVAML	BMLF1	EBV	EBV	1	0	0	0	1	0	0	0	0	0
98	CASSANEQFF	TRB	SPRWYFYYL	Nucleocapsid	SARS-CoV-2	SARS-CoV-2	1	1	0	0	0	0	0	0	0	0
99	CASSDPGGTGELFF	TRB	NLVPMVATV	pp65	CMV	CMV	1	1	0	0	0	0	0	0	0	0
100	CASSDRDTGELFF	TRB	KLGGALQAK	IE1	CMV	CMV	1	0	0	0	1	0	0	0	0	0
101	CASSEGSYGYTF	TRB	GILGFVFTL	M	InfluenzaA	InfluenzaA	1	0	1	0	0	0	0	0	0	0
102	CASSFAGSYEQYF	TRB	KLGGALQAK	IE1	CMV	CMV	1	0	0	1	0	0	0	0	0	0
103	CASSFGGAETQYF	TRB	ELAGIGILTV	MLANA	HomoSapiens	HomoSapiens	1	0	0	0	1	0	0	0	0	0
104	CASSFGRGSYEQYF	TRB	GILGFVFTL	M	InfluenzaA	InfluenzaA	1	0	0	0	25	0	0	0	0	0
105	CASSFNNQPQHF	TRB	FLYNLLTRV	SEC24A	HomoSapiens	HomoSapiens	2	2	0	0	2	0	0	0	0	0
106	CASSFSGSTDTQYF	TRB	GLCTLVAML	BMLF1	EBV	EBV	1	1	0	0	0	0	0	0	0	0
107	CASSGGGNTEAFF	TRB	KLGGALQAK	IE1	CMV	CMV	1	0	0	1	0	0	0	0	0	0
108	CASSGGQAYEQYF	TRB	LLWNGPMAV	NS4B	YFV	YFV	1	0	0	0	0	0	0	0	4	0
109	CASSGQGAYEQYF	TRB	LLWNGPMAV	NS4B	YFV	YFV	1	1	0	0	0	0	0	0	0	0
110	CASSGQGGTEAFF	TRB	GILGFVFTL	M	InfluenzaA	InfluenzaA	1	0	0	0	0	0	0	1	0	0
111	CASSIRSAYEQYF	TRB	GILGFVFTL	M	InfluenzaA	InfluenzaA	1	0	1	0	0	0	0	0	0	0
112	CASSIYNEQFF	TRB	KLGGALQAK	IE1	CMV	CMV	1	0	0	0	0	0	0	0	1	0
113	CASSLAGGSNQPQHF	TRB	GILGFVFTL	M	InfluenzaA	InfluenzaA	1	0	0	0	1	0	0	0	0	0
114	CASSLAGGYEQYF	TRB	NLVPMVATV	pp65	CMV	CMV	1	0	0	0	0	0	0	0	0	1
115	CASSLAGNYGYTF	TRB	GILGFVFTL	M	InfluenzaA	InfluenzaA	1	0	0	0	0	0	0	0	4	0
116	CASSLAGSSYEQYF	TRB	LLWNGPMAV	NS4B	YFV	YFV	1	0	0	0	0	0	0	1	0	0
117	CASSLASDTQYF	TRB	TPGPGVRYPL	Nef	HIV-1	HIV-1	1	1	0	0	0	0	0	0	0	0
118	CASSLAYNEQFF	TRB	GLCTLVAML	BMLF1	EBV	EBV	1	0	0	0	1	0	0	0	0	0
119	CASSLDGNQPQHF	TRB	KLGGALQAK	IE1	CMV	CMV	1	0	0	0	1	0	0	0	0	0
120	CASSLEGQASSYEQYF	TRB	GLCTLVAML	BMLF1	EBV	EBV	1	0	2	0	0	0	0	0	0	0
121	CASSLFSDTQYF	TRB	AVFDRKSDAK	EBNA4	EBV	EBV	1	0	0	0	1	0	0	0	0	0
122	CASSLGAYGYTF	TRB	GILGFVFTL	M	InfluenzaA	InfluenzaA	1	0	0	0	0	0	0	0	1	0
123	CASSLGEQYF	TRB	IPARARVEC	ORF1ab	SARS-CoV-2	SARS-CoV-2	2	2	0	0	6	0	0	0	0	0
124	CASSLGETQYF	TRB	LLQTGIHVRVSQPSL	pp65	CMV	CMV	1	0	0	0	0	0	0	4	0	0
125	CASSLGFYNEQFF	TRB	KLGGALQAK	IE1	CMV	CMV	1	0	0	0	0	0	0	0	2	0
126	CASSLGGELFF	TRB	ELAGIGILTV	MLANA	HomoSapiens	HomoSapiens	1	1	0	0	0	0	0	0	0	0
127	CASSLGGEQFF	TRB	VTEHDTLLY	pp50	CMV	CMV	2	0	0	0	1	1	0	0	0	0
128	CASSLGGEQYF	TRB	TMADLVYAL	ORF1ab	SARS-CoV-2	SARS-CoV-2	1	2	0	0	0	0	0	0	0	0
129	CASSLGGGMNTEAFF	TRB	KLGGALQAK	IE1	CMV	CMV	1	0	1	0	0	0	0	0	0	0
130	CASSLGGNTIYF	TRB	KLGGALQAK	IE1	CMV	CMV	1	1	0	0	0	0	0	0	0	0
131	CASSLGGQNYGYTF	TRB	KLGGALQAK	IE1	CMV	CMV	1	0	0	0	0	0	0	1	0	0
132	CASSLGGSTDTQYF	TRB	LQPFPQPELPYPQPQ	Gliadin	TriticumAestivum	TriticumAestivum	2	1	0	0	1	0	0	0	0	0
133	CASSLGGYTDTQYF	TRB	KLGGALQAK	IE1	CMV	CMV	1	0	0	1	0	0	0	0	0	0
134	CASSLGIAKNIQYF	TRB	YLQPRTFLL	Spike	SARS-CoV-2	SARS-CoV-2	1	0	0	0	0	0	0	1	0	0
135	CASSLGNTEAFF	TRB	GLCTLVAML	BMLF1	EBV	EBV	1	0	0	0	0	0	0	0	1	0
136	CASSLGPGEQFF	TRB	KLGGALQAK	IE1	CMV	CMV	1	0	0	0	0	0	0	1	0	0
137	CASSLGPNTEAFF	TRB	KLGGALQAK	IE1	CMV	CMV	1	0	0	0	1	0	0	0	0	0
138	CASSLGPSNQPQHF	TRB	KLGGALQAK	IE1	CMV	CMV	1	0	0	0	0	0	0	1	0	0
139	CASSLGQGVGYTF	TRB	KLGGALQAK	IE1	CMV	CMV	1	0	0	0	0	1	0	0	0	0
140	CASSLGQSYEQYF	TRB	YLQPRTFLL	Spike	SARS-CoV-2	SARS-CoV-2	1	0	0	1	0	0	0	0	0	0
141	CASSLGTYEQYF	TRB	NLVPMVATV	pp65	CMV	CMV	1	0	0	0	0	0	0	1	0	0
142	CASSLGYEQYF	TRB	ELAGIGILTV	MLANA	HomoSapiens	HomoSapiens	2	0	0	0	0	0	0	0	1	1
143	CASSLNTEAFF	TRB	GILGFVFTL	M	InfluenzaA	InfluenzaA	1	0	1	0	0	0	0	0	0	0
144	CASSLSGSTDTQYF	TRB	LPRRSGAAGA	NP	InfluenzaA	InfluenzaA	2	1	0	0	2	0	0	0	0	0
145	CASSLSRNQPQHF	TRB	NLVPMVATV	pp65	CMV	CMV	1	0	0	0	1	0	0	0	0	0
146	CASSLTGEKLFF	TRB	KLGGALQAK	IE1	CMV	CMV	1	0	0	0	2	0	0	0	0	0
147	CASSLTSGAYNEQFF	TRB	NQKLIANQF	Spike	SARS-CoV-2	SARS-CoV-2	2	1	0	0	4	0	0	0	0	0
148	CASSLTSGPYNEQFF	TRB	KLGGALQAK	IE1	CMV	CMV	1	0	0	0	0	0	0	0	6	0
149	CASSLVQGLNTEAFF	TRB	KLGGALQAK	IE1	CMV	CMV	1	0	0	0	0	1	0	0	0	0
150	CASSLVQGYEQYF	TRB	GLCTLVAML	BMLF1	EBV	EBV	1	0	1	0	0	0	0	0	0	0
151	CASSPGALNTEAFF	TRB	ELAGIGILTV	MLANA	HomoSapiens	HomoSapiens	1	0	1	0	0	0	0	0	0	0
152	CASSPGGGAYEQYF	TRB	LLEFYLAMPFATP	NY-ESO-1	HomoSapiens	HomoSapiens	1	1	0	0	0	0	0	0	0	0
153	CASSPGGYEQYF	TRB	NLVPMVATV	pp65	CMV	CMV	2	1	0	0	4	0	0	0	0	0
154	CASSPGTGGFTDTQYF	TRB	KLGGALQAK	IE1	CMV	CMV	1	0	0	0	1	0	0	0	0	0
155	CASSPLGGSYNEQFF	TRB	NLSALGIFST	IGF2BP2	HomoSapiens	HomoSapiens	1	0	0	0	1	0	0	0	0	0
156	CASSPPGSYNEQFF	TRB	RLQSLQTYV	Spike	SARS-CoV-2	SARS-CoV-2	1	0	0	1	0	0	0	0	0	0
157	CASSPTATGELFF	TRB	GILGFVFTL	M	InfluenzaA	InfluenzaA	1	1	0	0	0	0	0	0	0	0
158	CASSPTGVGQPQHF	TRB	ELAGIGILTV	MLANA	HomoSapiens	HomoSapiens	1	0	0	0	1	0	0	0	0	0
159	CASSPTSGSIYEQYF	TRB	GLCTLVAML	BMLF1	EBV	EBV	4	154	9	18	108	0	0	0	0	0
160	CASSQGQNQETQYF	TRB	KLGGALQAK	IE1	CMV	CMV	1	1	0	0	0	0	0	0	0	0
161	CASSQGTDTQYF	TRB	KLGGALQAK	IE1	CMV	CMV	2	1	0	0	2	0	0	0	0	0
162	CASSQNTEAFF	TRB	ILDTAGKEEY	NRAS	HomoSapiens	HomoSapiens	1	0	1	0	0	0	0	0	0	0
163	CASSQQGGYEQYF	TRB	KLGGALQAK	IE1	CMV	CMV	1	0	1	0	0	0	0	0	0	0
164	CASSRGLAGGYNEQFF	TRB	NLVPMVATV	pp65	CMV	CMV	1	0	0	1	0	0	0	0	0	0
165	CASSRLADQETQYF	TRB	CINGVCWTV	NS3	HCV	HCV	1	1	0	0	0	0	0	0	0	0
166	CASSRLAGGDEQFF	TRB	NLSALGIFST	IGF2BP2	HomoSapiens	HomoSapiens	1	1	0	0	0	0	0	0	0	0
167	CASSRQGGNYGYTF	TRB	FLYALALLL	LMP2A	EBV	EBV	1	0	0	1	0	0	0	0	0	0
168	CASSRTENTEAFF	TRB	KLGGALQAK	IE1	CMV	CMV	2	0	0	1	1	0	0	0	0	0
169	CASSSDSYEQYF	TRB	GLCTLVAML	BMLF1	EBV	EBV	1	0	0	0	0	0	0	1	0	0
170	CASSSGESGANVLTF	TRB	AVFDRKSDAK	EBNA4	EBV	EBV	1	1	0	0	0	0	0	0	0	0
171	CASSSGGGADGLTF	TRA	KLGGALQAK	IE1	CMV	CMV	1	0	0	0	0	0	0	1	0	0
172	CASSSGQEAFF	TRB	TPRVTGGGAM	pp65	CMV	CMV	1	0	0	0	1	0	0	0	0	0
173	CASSSGQGGTDTQYF	TRB	KLGGALQAK	IE1	CMV	CMV	1	0	0	0	0	0	0	0	1	0
174	CASSSGQGYEQYF	TRB	FLNGSCGSV	ORF1ab	SARS-CoV-2	SARS-CoV-2	1	2	0	0	0	0	0	0	0	0
175	CASSSGSSYEQYF	TRB	KLGGALQAK	IE1	CMV	CMV	1	0	0	0	0	0	0	0	2	0
176	CASSSQGNTIYF	TRB	QARQMVQAMRTIGTHP	M1	InfluenzaA	InfluenzaA	1	0	0	0	0	0	0	0	2	0
177	CASSSRDRGYEQYF	TRB	KLGGALQAK	IE1	CMV	CMV	1	0	0	0	0	0	1	0	0	0
178	CASSSTGIGANVLTF	TRB	KLGGALQAK	IE1	CMV	CMV	1	0	0	1	0	0	0	0	0	0
179	CASSTGNYGYTF	TRB	GILGFVFTL	M	InfluenzaA	InfluenzaA	1	0	0	0	0	0	0	0	2	0
180	CASSVDRSTDTQYF	TRB	KLGGALQAK	IE1	CMV	CMV	2	1	0	0	1	0	0	0	0	0
181	CASSVGGGTEAFF	TRB	KLGGALQAK	IE1	CMV	CMV	1	1	0	0	0	0	0	0	0	0
182	CASSVRSTDTQYF	TRB	APQPELPYPQPG	#N/A	TriticumAestivum	TriticumAestivum	1	0	4	0	0	0	0	0	0	0
183	CASSWGETQYF	TRB	KLGGALQAK	IE1	CMV	CMV	1	0	0	0	1	0	0	0	0	0
184	CASSWTANYGYTF	TRB	GILGFVFTL	M	InfluenzaA	InfluenzaA	1	0	0	1	0	0	0	0	0	0
185	CASSYGEKLFF	TRB	KLGGALQAK	IE1	CMV	CMV	1	1	0	0	0	0	0	0	0	0
186	CASSYGGNEQFF	TRB	NLVPMVATV	pp65	CMV	CMV	1	0	0	1	0	0	0	0	0	0
187	CASSYLNTIYF	TRB	KAFSPEVIPMF	Gag	HIV-1	HIV-1	1	1	0	0	0	0	0	0	0	0
188	CATDLNNNDMRF	TRA	KLGGALQAK	IE1	CMV	CMV	2	0	0	0	41	0	1	0	0	0
189	CATGGSQGNLIF	TRA	GILGFVFTL	M	InfluenzaA	InfluenzaA	1	0	0	0	0	0	0	0	1	0
190	CATGYNNAGNMLTF	TRA	KLGGALQAK	IE1	CMV	CMV	1	0	0	0	0	0	0	1	0	0
191	CAVADSNYQLIW	TRA	AVFDRKSDAK	EBNA4	EBV	EBV	1	0	0	0	0	0	0	1	0	0
192	CAVAGGTSYGKLTF	TRA	GILGFVFTL	M	InfluenzaA	InfluenzaA	1	0	0	0	1	0	0	0	0	0
193	CAVANTGNQFYF	TRA	DPFRLLQNSQVFS	NP	InfluenzaA	InfluenzaA	1	0	0	0	1	0	0	0	0	0
194	CAVDDYKLSF	TRA	KLGGALQAK	IE1	CMV	CMV	2	2	0	0	2	0	0	0	0	0
195	CAVDMDSNYQLIW	TRA	KLGGALQAK	IE1	CMV	CMV	1	0	0	0	1	0	0	0	0	0
196	CAVDMRF	TRA	LLLGIGILV	BST2	HomoSapiens	HomoSapiens	1	0	0	0	1	0	0	0	0	0
197	CAVDNTNAGKSTF	TRA	NLVPMVATV	pp65	CMV	CMV	1	0	0	0	1	0	0	0	0	0
198	CAVDSGNTPLVF	TRA	LLWNGPMAV	NS4B	YFV	YFV	1	0	0	0	1	0	0	0	0	0
199	CAVDSNYQLIW	TRA	NEGVKAAW	IE2	CMV	CMV	1	0	0	0	1	0	0	0	0	0
200	CAVDTDKLIF	TRA	KLGGALQAK	IE1	CMV	CMV	1	0	0	0	1	0	0	0	0	0
201	CAVEDSNYQLIW	TRA	KLGGALQAK	IE1	CMV	CMV	2	1	0	0	1	0	0	0	0	0
202	CAVETGANNLFF	TRA	KLGGALQAK	IE1	CMV	CMV	1	1	0	0	0	0	0	0	0	0
203	CAVGAGGGNKLTF	TRA	LLLGIGILV	BST2	HomoSapiens	HomoSapiens	1	0	3	0	0	0	0	0	0	0
204	CAVGATNDYKLSF	TRA	GILGFVFTL	M	InfluenzaA	InfluenzaA	1	0	1	0	0	0	0	0	0	0
205	CAVGEAAGNKLTF	TRA	NQKLIANQF	Spike	SARS-CoV-2	SARS-CoV-2	1	0	0	0	1	0	0	0	0	0
206	CAVGGNAGNMLTF	TRA	KLGGALQAK	IE1	CMV	CMV	1	0	0	0	1	0	0	0	0	0
207	CAVGGTGRRALTF	TRA	ELAGIGILTV	MLANA	HomoSapiens	HomoSapiens	1	0	0	0	1	0	0	0	0	0
208	CAVGPNAGGTSYGKLTF	TRA	GILGFVFTL	M	InfluenzaA	InfluenzaA	2	6	0	5	0	0	0	0	0	0
209	CAVGPYNQGGKLIF	TRA	AVFDRKSDAK	EBNA4	EBV	EBV	1	0	0	0	1	0	0	0	0	0
210	CAVGYGNKLVF	TRA	TFEYVSQPFLMDLE	Spike	SARS-CoV-2	SARS-CoV-2	1	0	0	0	1	0	0	0	0	0
211	CAVIDSNYQLIW	TRA	KLGGALQAK	IE1	CMV	CMV	3	1	0	0	3	0	0	2	0	0
212	CAVIKAAGNKLTF	TRA	NLVPMVATV	pp65	CMV	CMV	1	0	0	0	1	0	0	0	0	0
213	CAVINQAGTALIF	TRA	GILGFVFTL	M	InfluenzaA	InfluenzaA	1	0	0	0	1	0	0	0	0	0
214	CAVKDSNYQLIW	TRA	RAKFKQLL	BZLF1	EBV	EBV	1	0	0	0	2	0	0	0	0	0
215	CAVKGGNEKLTF	TRA	KLGGALQAK	IE1	CMV	CMV	1	0	0	0	1	0	0	0	0	0
216	CAVKNSNYQLIW	TRA	NLVPMVATV	pp65	CMV	CMV	1	0	0	0	1	0	0	0	0	0
217	CAVLDSNYQLIW	TRA	LLLGIGILV	BST2	HomoSapiens	HomoSapiens	1	0	0	0	6	0	0	0	0	0
218	CAVLNNAGNMLTF	TRA	GILGFVFTL	M	InfluenzaA	InfluenzaA	1	0	1	0	0	0	0	0	0	0
219	CAVLNSGGYQKVTF	TRA	KLGGALQAK	IE1	CMV	CMV	1	0	0	0	1	0	0	0	0	0
220	CAVLRMDSSYKLIF	TRA	KLGGALQAK	IE1	CMV	CMV	1	0	0	0	1	0	0	0	0	0
221	CAVLSSGGSYIPTF	TRA	GPRLGVRAT	CORE	HCV	HCV	1	0	0	0	1	0	0	0	0	0
222	CAVMDSNYQLIW	TRA	LLLGIGILV	BST2	HomoSapiens	HomoSapiens	3	0	0	1	21	0	0	1	0	0
223	CAVMDSSYKLIF	TRA	LLLGIGILV	BST2	HomoSapiens	HomoSapiens	3	2	0	0	1	0	0	1	0	0
224	CAVMFSGGYNKLIF	TRA	GILGFVFTL	M	InfluenzaA	InfluenzaA	1	1	0	0	0	0	0	0	0	0
225	CAVNDYKLSF	TRA	LLWNGPMAV	NS4B	YFV	YFV	1	0	0	0	1	0	0	0	0	0
226	CAVNGDSNYQLIW	TRA	NLVPMVATV	pp65	CMV	CMV	1	1	0	0	0	0	0	0	0	0
227	CAVNKAAGNKLTF	TRA	KLGGALQAK	IE1	CMV	CMV	1	0	0	0	1	0	0	0	0	0
228	CAVNNNARLMF	TRA	NLVPMVATV	pp65	CMV	CMV	1	0	0	0	1	0	0	0	0	0
229	CAVNQAGTALIF	TRA	LLLGIGILV	BST2	HomoSapiens	HomoSapiens	2	0	0	0	0	0	0	1	2	0
230	CAVNRDDKIIF	TRA	YLQPRTFLL	Spike	SARS-CoV-2	SARS-CoV-2	2	1	0	0	2	0	0	0	0	0
231	CAVNSGGYQKVTF	TRA	GILGFVFTL	M	InfluenzaA	InfluenzaA	1	0	0	0	1	0	0	0	0	0
232	CAVNTGGFKTIF	TRA	GILGFVFTL	M	InfluenzaA	InfluenzaA	1	0	0	0	1	0	0	0	0	0
233	CAVNTGNQFYF	TRA	LLLGIGILV	BST2	HomoSapiens	HomoSapiens	1	0	0	0	2	0	0	0	0	0
234	CAVPNYGGSQGNLIF	TRA	KLGGALQAK	IE1	CMV	CMV	1	0	0	0	0	0	0	0	0	1
235	CAVPSNDYKLSF	TRA	AVFDRKSDAK	EBNA4	EBV	EBV	1	0	0	0	1	0	0	0	0	0
236	CAVPYGNNRLAF	TRA	KLGGALQAK	IE1	CMV	CMV	1	0	0	0	0	0	0	0	0	1
237	CAVQASGGSYIPTF	TRA	EPLPQGQLTAY	BZLF1	EBV	EBV	1	0	0	0	1	0	0	0	0	0
238	CAVQDSNYQLIW	TRA	IVTDFSVIK	EBNA4	EBV	EBV	1	0	0	0	1	0	0	0	0	0
239	CAVQTGANNLFF	TRA	NLVPMVATV	pp65	CMV	CMV	2	3	0	1	0	0	0	0	0	0
240	CAVRDDDYKLSF	TRA	AVFDRKSDAK	EBNA4	EBV	EBV	1	0	0	1	0	0	0	0	0	0
241	CAVRDGDYKLSF	TRA	NLVPMVATV	pp65	CMV	CMV	2	0	0	0	1	0	0	2	0	0
242	CAVRDQDYQLIW	TRA	NLVPMVATV	pp65	CMV	CMV	1	0	0	0	1	0	0	0	0	0
243	CAVRDRSGGYQKVTF	TRA	KLGGALQAK	IE1	CMV	CMV	1	0	0	0	0	0	0	0	1	0
244	CAVRDSNYQLIW	TRA	LLLGIGILV	BST2	HomoSapiens	HomoSapiens	3	15	0	0	18	0	0	5	0	0
245	CAVRDTGRRALTF	TRA	KLGGALQAK	IE1	CMV	CMV	1	0	0	0	1	0	0	0	0	0
246	CAVRDYGQNFVF	TRA	NLVPMVATV	pp65	CMV	CMV	1	0	0	0	1	0	0	0	0	0
247	CAVRPGSSNTGKLIF	TRA	KSKRTPMGF	NS5B	HCV	HCV	1	0	0	0	1	0	0	0	0	0
248	CAVRPLTGGGNKLTF	TRA	KLGGALQAK	IE1	CMV	CMV	1	0	0	0	0	0	0	2	0	0
249	CAVRPNDYKLSF	TRA	IVTDFSVIK	EBNA4	EBV	EBV	1	0	0	0	1	0	0	0	0	0
250	CAVRPNYGQNFVF	TRA	KLGGALQAK	IE1	CMV	CMV	1	0	0	0	1	0	0	0	0	0
251	CAVRSGGYNKLIF	TRA	KLGGALQAK	IE1	CMV	CMV	1	0	0	0	0	0	0	0	1	0
252	CAVRSGNFGNEKLTF	TRA	KLGGALQAK	IE1	CMV	CMV	1	0	0	0	1	0	0	0	0	0
253	CAVRSYNTDKLIF	TRA	QYIKWPWYI	Spike	SARS-CoV-2	SARS-CoV-2	2	1	0	0	4	0	0	0	0	0
254	CAVSAGGTSYGKLTF	TRA	ELAGIGILTV	MLANA	HomoSapiens	HomoSapiens	1	0	0	1	0	0	0	0	0	0
255	CAVSDGQKLLF	TRA	KLGGALQAK	IE1	CMV	CMV	1	0	0	0	1	0	0	0	0	0
256	CAVSDQAGTALIF	TRA	KLGGALQAK	IE1	CMV	CMV	1	0	0	0	1	0	0	0	0	0
257	CAVSDSNYQLIW	TRA	GILGFVFTL	M	InfluenzaA	InfluenzaA	2	3	0	0	3	0	0	0	0	0
258	CAVSGNQFYF	TRA	KLGGALQAK	IE1	CMV	CMV	1	0	0	0	1	0	0	0	0	0
259	CAVSGSARQLTF	TRA	LLWNGPMAV	NS4B	YFV	YFV	1	0	0	0	1	0	0	0	0	0
260	CAVSGSSNTGKLIF	TRA	KLGGALQAK	IE1	CMV	CMV	1	0	0	0	1	0	0	0	0	0
261	CAVSNQAGTALIF	TRA	YVLDHLIVV	BRLF1	EBV	EBV	1	0	0	0	1	0	0	0	0	0
262	CAVSPNDYKLSF	TRA	RAKFKQLL	BZLF1	EBV	EBV	1	0	0	0	2	0	0	0	0	0
263	CAVSPYNNNDMRF	TRA	RLPGVLPRA	SF3B1	HomoSapiens	HomoSapiens	1	0	0	1	0	0	0	0	0	0
264	CAVSSNTGKLIF	TRA	GILGFVFTL	M	InfluenzaA	InfluenzaA	1	0	0	0	1	0	0	0	0	0
265	CAVSTNAGKSTF	TRA	NLVPMVATV	pp65	CMV	CMV	1	0	0	0	1	0	0	0	0	0
266	CAVTDSNYQLIW	TRA	LLLGIGILV	BST2	HomoSapiens	HomoSapiens	4	4	0	1	7	0	0	16	0	0
267	CAVTDSSYKLIF	TRA	LLLGIGILV	BST2	HomoSapiens	HomoSapiens	1	0	0	0	1	0	0	0	0	0
268	CAVTGNQFYF	TRA	VVMSWAPPV	FNDC3B	HomoSapiens	HomoSapiens	1	0	0	0	3	0	0	0	0	0
269	CAVVDSNYQLIW	TRA	KLGGALQAK	IE1	CMV	CMV	2	2	0	0	3	0	0	0	0	0
270	CAVYGGSQGNLIF	TRA	KLGGALQAK	IE1	CMV	CMV	1	0	0	1	0	0	0	0	0	0
271	CAVYSSASKIIF	TRA	KLGGALQAK	IE1	CMV	CMV	1	0	0	0	0	0	1	0	0	0
272	CAVYTGTASKLTF	TRA	KLGGALQAK	IE1	CMV	CMV	1	0	0	0	1	0	0	0	0	0
273	CAYRRGRNAGGTSYGKLTF	TRA	KLGGALQAK	IE1	CMV	CMV	1	0	0	0	1	0	0	0	0	0
274	CAYRSLYSGGGADGLTF	TRA	ATDALMTGF	NS3	HCV	HCV	1	0	0	0	1	0	0	0	0	0
275	CAYRSTGNQFYF	TRA	KLGGALQAK	IE1	CMV	CMV	1	0	0	0	1	0	0	0	0	0
276	CAYSVNAGGTSYGKLTF	TRA	GILGFVFTL	M	InfluenzaA	InfluenzaA	1	0	0	0	1	0	0	0	0	0
277	CSARDGTGNGYTF	TRB	GLCTLVAML	BMLF1	EBV	EBV	1	0	0	0	1	0	0	0	0	0
278	CSARDSTGNGYTF	TRB	GLCTLVAML	BMLF1	EBV	EBV	3	0	0	0	77	1	9	0	0	0
279	CSARTSGDFGEQFF	TRB	CVNGSCFTV	#N/A	InfluenzaA	InfluenzaA	1	0	0	0	0	1	0	0	0	0
280	CSARVGVGNTIYF	TRB	GLCTLVAML	BMLF1	EBV	EBV	1	0	0	0	0	1	0	0	0	0
281	CSVGTGGTNEKLFF	TRB	GLCTLVAML	BMLF1	EBV	EBV	1	0	0	0	1	0	0	0	0	0
282	CVPMDSNYQLIW	TRA	NLVPMVATV	pp65	CMV	CMV	1	1	0	0	0	0	0	0	0	0
283	CVVFSGGYNKLIF	TRA	NLVPMVATV	pp65	CMV	CMV	1	0	0	0	2	0	0	0	0	0
284	CVVNGGDKLIF	TRA	YLQPRTFLL	Spike	SARS-CoV-2	SARS-CoV-2	1	0	0	0	1	0	0	0	0	0
285	CVVNKAAGNKLTF	TRA	NLVPMVATV	pp65	CMV	CMV	1	0	0	0	0	0	1	0	0	0
286	CVVNNNAGNMLTF	TRA	KLGGALQAK	IE1	CMV	CMV	1	0	0	0	1	0	0	0	0	0
287	CVVNPNTGNQFYF	TRA	KLGGALQAK	IE1	CMV	CMV	1	0	0	0	1	0	0	0	0	0
288	CVVNRDDKIIF	TRA	YLQPRTFLL	Spike	SARS-CoV-2	SARS-CoV-2	1	0	0	0	1	0	0	0	0	0
289	CVVNRVTGGGNKLTF	TRA	AVFDRKSDAK	EBNA4	EBV	EBV	1	0	0	1	0	0	0	0	0	0
290	CVVNTGNQFYF	TRA	AVFDRKSDAK	EBNA4	EBV	EBV	1	0	0	0	1	0	0	0	0	0
291	CVVRAGGYNKLIF	TRA	KLGGALQAK	IE1	CMV	CMV	1	0	0	0	2	0	0	0	0	0
292	CVVRSGGYNKLIF	TRA	KLGGALQAK	IE1	CMV	CMV	1	0	0	0	3	0	0	0	0	0
293	CVVSAGREYGNKLVF	TRA	LLLGIGILV	BST2	HomoSapiens	HomoSapiens	2	0	0	0	1	0	0	2	0	0
294	CVVSDREYGNKLVF	TRA	KLGGALQAK	IE1	CMV	CMV	1	0	0	0	1	0	0	0	0	0
295	CVVSDRGSTLGRLYF	TRA	NLVPMVATV	pp65	CMV	CMV	1	0	0	0	3	0	0	0	0	0

## Sheet: mcpas
	CDR3.aa	Samples	PT1_Livers	PT1_Panc	PT1_PBMC	PT2_Livers	PT2_Panc	PT2_PBMC	PT3_Livers	PT3_Panc	PT3_PBMC	Category	Pathology	Antigen.protein	MHC	Tissue
1	CAAGGGADGLTF	1	0	0	0	1	0	0	0	0	0	Cancer	Melanoma	MelanA/MART1	HLA-A2	PBL
2	CAALDSNYQLIW	3	12	0	2	8	0	0	0	0	0	Pathogens	M. tuberculosis	#N/A	#N/A	PBMC
3	CAAMDSNYQLIW	3	20	0	4	14	0	0	0	0	0	Pathogens	M. tuberculosis	#N/A	#N/A	PBMC
4	CAAMNYGGSQGNLIF	1	0	0	0	1	0	0	0	0	0	Pathogens	Influenza	Matrix protein (M1)	HLA-A*02:01	PBMC
5	CAANYGGSQGNLIF	1	0	0	0	0	0	1	0	0	0	Pathogens	Influenza	Matrix protein (M1)	HLA-A*02:01	PBMC
6	CAASGGSNYKLTF	1	0	0	0	1	0	0	0	0	0	Autoimmune	Diabetes Type 1	IGRP	HLA-A*02:01	Pancreatic islets
7	CAASGGSYIPTF	2	1	0	0	0	0	0	0	2	0	Pathogens	Yellow fever virus	YFV-17D	HLA-A*02:01	#N/A
8	CAATDSNYQLIW	2	1	0	0	2	0	0	0	0	0	Pathogens	M. tuberculosis	#N/A	#N/A	PBMC
9	CAATGTASKLTF	1	0	0	0	1	0	0	0	0	0	Pathogens	Influenza	Matrix protein (M1)	HLA-A2	PBMC
10	CAAVDSNYQLIW	1	0	0	0	3	0	0	0	0	0	Pathogens	M. tuberculosis	#N/A	#N/A	PBMC
11	CACMDSNYQLIW	1	0	0	0	1	0	0	0	0	0	Cancer	Neoantigen	GALC-YVV_V3L	HLA-A2	#N/A
12	CAEDNNARLMF	1	0	0	0	1	0	0	0	0	0	Pathogens	Epstein Barr virus (EBV)	BMLF-1	HLA-A*02	Synovial Fluid
13	CAESTGKLIF	2	1	0	0	1	0	0	0	0	0	Pathogens	Epstein Barr virus (EBV)	BMLF-1	HLA-A*02	Synovial Fluid
14	CAFSDGQKLLF	1	0	0	1	0	0	0	0	0	0	Cancer	Neoantigen	MRM1-T6P	HLA-A2	#N/A
15	CAGMDSNYQLIW	3	20	0	1	12	0	0	0	0	0	Pathogens	M. tuberculosis	#N/A	#N/A	PBMC
16	CAGTQGGSEKLVF	1	0	0	0	0	0	1	0	0	0	Cancer	Tumor	NY-ESO-1	HLA-DR4	PBL
17	CAGVDSNYQLIW	1	0	0	0	1	0	0	0	0	0	Pathogens	M. tuberculosis	#N/A	#N/A	PBMC
18	CAISESSSGANVLTF	1	0	0	0	1	0	0	0	0	0	Pathogens	Hepatitis C virus	Genome polyprotein	HLA-A*01:01	PBMC
19	CALSDRSGAGSYQLTF	1	0	0	0	1	0	0	0	0	0	Autoimmune	Diabetes Type 1	#N/A	#N/A	Pancreatic islets
20	CALSGGYNKLIF	1	0	0	0	1	0	0	0	0	0	Pathogens	Yellow fever virus	YFV-17D	HLA-A*02:01	#N/A
21	CALYNTDKLIF	2	1	0	0	13	0	0	0	0	0	Pathogens	Epstein Barr virus (EBV)	BMLF-1	HLA-A2	PBMC
22	CAMRDLYSGAGSYQLTF	1	1	0	0	0	0	0	0	0	0	Allergy	pollen allergen	#N/A	#N/A	PBMC
23	CAPMDSNYQLIW	2	0	0	0	1	0	0	1	0	0	Pathogens	M. tuberculosis	#N/A	#N/A	PBMC
24	CASMDSNYQLIW	2	4	0	0	5	0	0	0	0	0	Pathogens	M. tuberculosis	#N/A	#N/A	PBMC
25	CASRPGQGVYEQYF	1	0	0	0	1	0	0	0	0	0	Pathogens	Epstein Barr virus (EBV)	BMLF-1	HLA-A2	PBMC
26	CASSDRDTGELFF	1	0	0	0	1	0	0	0	0	0	Pathogens	M. tuberculosis	#N/A	#N/A	PBMC
27	CASSFGRGSYEQYF	1	0	0	0	25	0	0	0	0	0	Pathogens	Influenza	Matrix protein (M1)	HLA-A2	PBMC
28	CASSFGTEAFF	1	0	0	0	0	1	0	0	0	0	Autoimmune	Celiac disease	#N/A	#N/A	Gut
29	CASSFSGSTDTQYF	1	1	0	0	0	0	0	0	0	0	Pathogens	Epstein Barr virus (EBV)	BMLF-1	HLA-A2	PBMC
30	CASSGGQAYEQYF	1	0	0	0	0	0	0	0	4	0	Pathogens	Yellow fever virus	YFV-17D	HLA-A*02:01	#N/A
31	CASSGQGAYEQYF	1	1	0	0	0	0	0	0	0	0	Pathogens	Yellow fever virus	YFV-17D	HLA-A*02:01	#N/A
32	CASSGQGGTEAFF	1	0	0	0	0	0	0	1	0	0	Pathogens	Influenza	Matrix protein (M1)	HLA-A*02:01	PBMC
33	CASSIRSAYEQYF	1	0	1	0	0	0	0	0	0	0	Pathogens	Influenza	Matrix protein (M1)	HLA-A*02	Lymph Nodes+PBMC
34	CASSLAGGSNQPQHF	1	0	0	0	1	0	0	0	0	0	Pathogens	Influenza	Matrix protein (M1)	HLA-A2	PBMC
35	CASSLAGNYGYTF	1	0	0	0	0	0	0	0	4	0	Pathogens	Influenza	Matrix protein (M1)	HLA-A2	PBMC
36	CASSLASDTQYF	1	1	0	0	0	0	0	0	0	0	Pathogens	Human immunodeficiency virus (HIV)	Protein Nef	HLA-B*42:01	PBMC
37	CASSLAYNEQFF	1	0	0	0	1	0	0	0	0	0	Pathogens	Epstein Barr virus (EBV)	BMLF-1	HLA-A2	PBMC
38	CASSLDYNEQFF	1	0	0	0	0	0	0	0	1	0	Cancer	Neoantigen	GNL3L_R4C	HLA-A2	#N/A
39	CASSLEGQASSYEQYF	1	0	2	0	0	0	0	0	0	0	Cancer	Melanoma	Melan-A/MART-1	HLA-A*02:01	PBMC
40	CASSLGETQYF	1	0	0	0	0	0	0	4	0	0	Allergy	Allergy	#N/A	#N/A	PBMC
41	CASSLGGEQFF	2	0	0	0	1	1	0	0	0	0	Pathogens	Cytomegalovirus (CMV)	pp50	HLA-A1	PBMC
42	CASSLGGSTDTQYF	2	1	0	0	1	0	0	0	0	0	Pathogens	Influenza	NP177	HLA-B7	PBMC
43	CASSLGNTEAFF	1	0	0	0	0	0	0	0	1	0	Cancer	Neoantigen	SEC24A	HLA-A2	#N/A
44	CASSLGYEQYF	2	0	0	0	0	0	0	0	1	1	Pathogens	Influenza	NP177	HLA-B7	PBMC
45	CASSLNTEAFF	1	0	1	0	0	0	0	0	0	0	Cancer	Neoantigen	SREBF1-YLQ_L6M	HLA-A2	#N/A
46	CASSLSGSTDTQYF	2	1	0	0	2	0	0	0	0	0	Pathogens	Influenza	NP177	HLA-B7	PBMC
47	CASSLVQGYEQYF	1	0	1	0	0	0	0	0	0	0	Pathogens	Epstein Barr virus (EBV)	BMLF-1	HLA-A2	PBMC
48	CASSPGGYEQYF	2	1	0	0	4	0	0	0	0	0	Cancer	Colorectal cancer	#N/A	#N/A	Colon/rectum
49	CASSQEGGGGYEQYF	1	0	0	1	0	0	0	0	0	0	Pathogens	Epstein Barr virus (EBV)	LMP1	HLA-A*02	PBMC
50	CASSQGLNTEAFF	1	0	0	0	0	0	0	1	0	0	Autoimmune	Celiac disease	#N/A	#N/A	Gut
51	CASSQGTSGSYEQYF	1	1	0	0	0	0	0	0	0	0	Pathogens	Influenza	NP177	HLA-B7	PBMC
52	CASSSAASNQPQHF	1	0	0	0	0	0	0	1	0	0	Pathogens	Influenza	Matrix protein (M1)	HLA-A2	PBMC
53	CASSSDSYEQYF	1	0	0	0	0	0	0	1	0	0	Pathogens	Influenza	NP177	HLA-B7	PBMC
54	CASSSGQGYEQYF	1	2	0	0	0	0	0	0	0	0	Pathogens	Influenza	NP177	HLA-B7	PBMC
55	CASSTGNYGYTF	1	0	0	0	0	0	0	0	2	0	Cancer	Neoantigen	GANAB-S5F	HLA-A2	#N/A
56	CASSVQGTDTQYF	1	0	0	0	1	0	0	0	0	0	Pathogens	M. tuberculosis	#N/A	#N/A	PBMC
57	CASSVRSTDTQYF	1	0	4	0	0	0	0	0	0	0	Pathogens	Influenza	Matrix protein (M1)	HLA-A2	PBMC
58	CASSYGSGEQFF	1	0	0	0	1	0	0	0	0	0	Autoimmune	Celiac disease	#N/A	#N/A	PBMC
59	CASSYLNTIYF	1	1	0	0	0	0	0	0	0	0	Pathogens	Human immunodeficiency virus (HIV)	Gag p24	HLA-B*57:01	PBMC
60	CASSYSLNTEAFF	1	0	0	0	0	0	0	1	0	0	Autoimmune	Diabetes Type 1	GAD65	#N/A	PBMC
61	CASSYSTGGYEQYF	1	0	0	0	0	0	0	0	1	0	Pathogens	M. tuberculosis	#N/A	#N/A	PBMC
62	CASTGTDSYEQYF	1	0	0	0	0	0	0	1	0	0	Cancer	Neoantigen	GANAB-S5F	HLA-A2	#N/A
63	CATGGSQGNLIF	1	0	0	0	0	0	0	0	1	0	Pathogens	Influenza	Matrix protein (M1)	HLA-A*02:01	PBMC
64	CAVADSNYQLIW	1	0	0	0	0	0	0	1	0	0	Pathogens	M. tuberculosis	#N/A	#N/A	PBMC
65	CAVANDYKLSF	2	0	0	1	1	0	0	0	0	0	Cancer	Neoantigen	GNL3L_R4C	HLA-A2	#N/A
66	CAVDSGNTPLVF	1	0	0	0	1	0	0	0	0	0	Pathogens	Yellow fever virus	YFV-17D	HLA-A*02:01	#N/A
67	CAVDSNYQLIW	1	0	0	0	1	0	0	0	0	0	Cancer	Neoantigen	OR14C36-FML_V6L	HLA-A2	#N/A
68	CAVEDSNYQLIW	2	1	0	0	1	0	0	0	0	0	Pathogens	M. tuberculosis	#N/A	#N/A	PBMC
69	CAVIDSNYQLIW	3	1	0	0	3	0	0	2	0	0	Pathogens	M. tuberculosis	#N/A	#N/A	PBMC
70	CAVINQAGTALIF	1	0	0	0	1	0	0	0	0	0	Pathogens	Influenza	Matrix protein (M1)	HLA-A*02:01	PBMC
71	CAVKDSNYQLIW	1	0	0	0	2	0	0	0	0	0	Pathogens	M. tuberculosis	#N/A	#N/A	PBMC
72	CAVLDSNYQLIW	1	0	0	0	6	0	0	0	0	0	Pathogens	M. tuberculosis	#N/A	#N/A	PBMC
73	CAVLNSGGYQKVTF	1	0	0	0	1	0	0	0	0	0	Cancer	Neoantigen	PIGN-FLT_P7H	HLA-A2	#N/A
74	CAVMDSNYQLIW	3	0	0	1	21	0	0	1	0	0	Pathogens	Cytomegalovirus (CMV)	pp65	HLA-A2	PBMC
75	CAVMDSSYKLIF	3	2	0	0	1	0	0	1	0	0	Pathogens	M. tuberculosis	#N/A	#N/A	PBMC
76	CAVNDYKLSF	1	0	0	0	1	0	0	0	0	0	Pathogens	Yellow fever virus	YFV-17D	HLA-A*02:01	#N/A
77	CAVNQAGTALIF	2	0	0	0	0	0	0	1	2	0	Autoimmune	Diabetes Type 1	#N/A	#N/A	Pancreatic islets
78	CAVNSGGYQKVTF	1	0	0	0	1	0	0	0	0	0	Pathogens	Influenza	Matrix protein (M1)	HLA-A2	PBMC
79	CAVNTGGFKTIF	1	0	0	0	1	0	0	0	0	0	Cancer	Melanoma	Melan-A/MART-1	HLA-A*02	Tumor Tissue
80	CAVNTGNQFYF	1	0	0	0	2	0	0	0	0	0	Autoimmune	Diabetes Type 1	GAD65	HLA-DRB1*04:01	PBMC
81	CAVPRNSGNTPLVF	1	0	0	0	1	0	0	0	0	0	Cancer	Neoantigen	PIGN-FLT_P7H	HLA-A2	#N/A
82	CAVQDSNYQLIW	1	0	0	0	1	0	0	0	0	0	Pathogens	M. tuberculosis	#N/A	#N/A	PBMC
83	CAVQTGANNLFF	2	3	0	1	0	0	0	0	0	0	Pathogens	M. tuberculosis	#N/A	#N/A	PBMC
84	CAVQTQGGSEKLVF	1	1	0	0	0	0	0	0	0	0	Cancer	Melanoma	Melan-A/MART-1	HLA-A2	#N/A
85	CAVRDGDYKLSF	2	0	0	0	1	0	0	2	0	0	Pathogens	M. tuberculosis	#N/A	#N/A	PBMC
86	CAVRDGHYQLIW	1	0	0	0	1	0	0	0	0	0	Pathogens	M. tuberculosis	#N/A	#N/A	PBMC
87	CAVRDKGNQGGKLIF	1	0	0	1	0	0	0	0	0	0	Autoimmune	Diabetes Type 1	#N/A	#N/A	Pancreatic islets
88	CAVRDSNYQLIW	3	15	0	0	18	0	0	5	0	0	Pathogens	Cytomegalovirus (CMV)	pp65	HLA-A*02:01	PBMC
89	CAVRGSARQLTF	2	0	0	1	1	0	0	0	0	0	Cancer	Neoantigen	FNDC3B	HLA-A2	#N/A
90	CAVRPNDYKLSF	1	0	0	0	1	0	0	0	0	0	Autoimmune	Diabetes Type 1	#N/A	#N/A	Pancreatic islets
91	CAVRSYNTDKLIF	2	1	0	0	4	0	0	0	0	0	Cancer	Neoantigen	GOLGA3-SLD_P4L	HLA-A2	#N/A
92	CAVSDGQKLLF	1	0	0	0	1	0	0	0	0	0	Cancer	Melanoma	Melan-A/MART-1	HLA-A2	#N/A
93	CAVSDSNYQLIW	2	3	0	0	3	0	0	0	0	0	Pathogens	M. tuberculosis	#N/A	#N/A	PBMC
94	CAVSGSARQLTF	1	0	0	0	1	0	0	0	0	0	Pathogens	Yellow fever virus	YFV-17D	HLA-A*02:01	#N/A
95	CAVSPNDYKLSF	1	0	0	0	2	0	0	0	0	0	Pathogens	M. tuberculosis	#N/A	#N/A	PBMC
96	CAVSSNTGKLIF	1	0	0	0	1	0	0	0	0	0	Pathogens	Influenza	Matrix protein (M1)	HLA-A2	PBMC
97	CAVTDSNYQLIW	4	4	0	1	7	0	0	16	0	0	Pathogens	M. tuberculosis	#N/A	#N/A	PBMC
98	CAVTDSSYKLIF	1	0	0	0	1	0	0	0	0	0	Pathogens	M. tuberculosis	#N/A	#N/A	PBMC
99	CAVTGNQFYF	1	0	0	0	3	0	0	0	0	0	Pathogens	Yellow fever	YFV_LLW	HLA-A2	#N/A
100	CAVVDSNYQLIW	2	2	0	0	3	0	0	0	0	0	Cancer	Neoantigen	OR5M3-KMV	HLA-A2	#N/A
101	CAVYSGAGSYQLTF	1	0	0	0	0	0	0	0	1	0	Cancer	Neoantigen	HAUS3-ILN_T7A	HLA-A2	#N/A
102	CAVYSSASKIIF	1	0	0	0	0	0	1	0	0	0	Cancer	Neoantigen	GNL3L_R4C	HLA-A2	#N/A
103	CAYSVNAGGTSYGKLTF	1	0	0	0	1	0	0	0	0	0	Pathogens	Influenza	Matrix protein (M1)	HLA-A*02:01	PBMC
104	CSARDGTGNGYTF	1	0	0	0	1	0	0	0	0	0	Pathogens	Epstein Barr virus (EBV)	BMLF-1	HLA-A*02:01	PBMC
105	CSARDSTGNGYTF	3	0	0	0	77	1	9	0	0	0	Pathogens	Epstein Barr virus (EBV)	BMLF-1	HLA-A*02:01	PBMC
106	CSARVGVGNTIYF	1	0	0	0	0	1	0	0	0	0	Pathogens	Epstein Barr virus (EBV)	BMLF-1	HLA-A*02	PBMC
107	CSVGTGGTNEKLFF	1	0	0	0	1	0	0	0	0	0	Pathogens	Epstein Barr virus (EBV)	BMLF-1	HLA-A*02	Synovial Fluid
108	CVPMDSNYQLIW	1	1	0	0	0	0	0	0	0	0	Pathogens	M. tuberculosis	#N/A	#N/A	PBMC
109	CVVNDRGSTLGRLYF	1	0	0	0	1	0	0	0	0	0	Pathogens	M. tuberculosis	#N/A	#N/A	PBMC
110	CVVSDRGSTLGRLYF	1	0	0	0	3	0	0	0	0	0	Autoimmune	Diabetes Type 1	#N/A	#N/A	Pancreatic islets
